# Supplementary material for: Genome-wide transcriptional profiling and physiological investigation elucidating the molecular mechanism of multiple abiotic stress response in Stevia rebaudiana Bertoni
Source: Sci Rep. 2023 Nov 13;13:19853. doi: 10.1038/s41598-023-46000-7 (PMC10645737; doi:10.1038/s41598-023-46000-7)
Supplement: Supplementary file 1 — Supplementary Information 1. [file 41598_2023_46000_MOESM1_ESM.xlsx]

## Sheet: swiss-prot
Supplemenatry data1. Functional annotation with Swiss-prot database
Gene	Uniprot_id	function	% Identity	Alignment length	mismatches	open gaps	Start_query	stop_query	Start_target	Stop_target	E_value	Bit_score
TRINITY_DN90730_c0_g1_i2	ATESY_VITVI	(-)-alpha-terpineol synthase (EC 4.2.3.111)	63.833	600	200	7	18	1799	1	589	0	797
TRINITY_DN25043_c0_g1_i1	PT10_PINTA	(-)-alpha-terpineol synthase, chloroplastic (EC 4.2.3.111)	36.364	55	31	2	362	201	11	62	6.5	30
TRINITY_DN88778_c0_g1_i1	TPS1_MATCR	(-)-beta-caryophyllene synthase (EC 4.2.3.57) (Terpene synthase 1)	45.745	94	51	0	219	500	452	545	5.12e-21	95.1
TRINITY_DN107727_c0_g1_i2	QH6_ARTAN	(-)-beta-pinene synthase, chloroplastic (EC 4.2.3.120)	51.707	410	187	4	17	1234	2	404	2.12e-128	389
TRINITY_DN107727_c0_g1_i7	QH6_ARTAN	(-)-beta-pinene synthase, chloroplastic (EC 4.2.3.120)	51.107	542	251	5	154	1761	48	581	0	550
TRINITY_DN107727_c0_g1_i9	QH6_ARTAN	(-)-beta-pinene synthase, chloroplastic (EC 4.2.3.120)	51.316	76	33	1	242	469	122	193	2e-26	85.1
TRINITY_DN112842_c0_g1_i1	QH6_ARTAN	(-)-beta-pinene synthase, chloroplastic (EC 4.2.3.120)	38.71	31	19	0	48	140	351	381	2.3	30.8
TRINITY_DN92727_c3_g1_i1	QH6_ARTAN	(-)-beta-pinene synthase, chloroplastic (EC 4.2.3.120)	47.059	34	18	0	44	145	452	485	3.1	30
TRINITY_DN107588_c1_g1_i5	FES_OCIBA	(-)-endo-fenchol synthase, chloroplastic (EC 4.2.3.10)	55	20	9	0	91	32	18	37	4.1	31.2
TRINITY_DN107546_c3_g1_i1	TPSGD_VITVI	(-)-germacrene D synthase (EC 4.2.3.22) (EC 4.2.3.75)	32.558	43	24	1	154	267	451	493	8.1	32
TRINITY_DN105304_c2_g4_i1	TPSGD_VITVI	(-)-germacrene D synthase (EC 4.2.3.22) (EC 4.2.3.75)	23.571	140	82	6	141	560	28	142	1.3	33.5
TRINITY_DN101757_c0_g3_i1	TPSGD_VITVI	(-)-germacrene D synthase (EC 4.2.3.22) (EC 4.2.3.75)	47.059	34	18	0	482	583	29	62	8	31.6
TRINITY_DN96793_c1_g2_i1	TPSGD_VITVI	(-)-germacrene D synthase (EC 4.2.3.22) (EC 4.2.3.75)	22.143	140	84	5	691	1110	28	142	1.1	35.4
TRINITY_DN122081_c0_g3_i2	TPS5_MATCR	(-)-germacrene D synthase (EC 4.2.3.75) (Terpene synthase 5)	57.5	40	17	0	34	153	30	69	0.00015	47.8
TRINITY_DN85187_c0_g1_i1	TPS5_MATCR	(-)-germacrene D synthase (EC 4.2.3.75) (Terpene synthase 5)	59.77	87	35	0	55	315	7	93	3.28e-26	103
TRINITY_DN95905_c4_g2_i4	TPS5_MATCR	(-)-germacrene D synthase (EC 4.2.3.75) (Terpene synthase 5)	68.966	29	9	0	1	87	1	29	2.04e-06	52.4
TRINITY_DN95905_c4_g2_i7	TPS5_MATCR	(-)-germacrene D synthase (EC 4.2.3.75) (Terpene synthase 5)	68.966	29	9	0	1	87	1	29	3.37e-06	52.4
TRINITY_DN118162_c2_g2_i2	IPIPR_MENPI	(-)-isopiperitenone reductase (EC 1.3.1.82)	51.667	60	29	0	3	182	244	303	5.38e-13	66.6
TRINITY_DN93437_c0_g4_i1	IPIPR_MENPI	(-)-isopiperitenone reductase (EC 1.3.1.82)	51.754	114	55	0	1170	1511	192	305	2.53e-24	107
TRINITY_DN105401_c0_g1_i2	TPS2_CANSA	(+)-alpha-pinene synthase, chloroplastic (EC 4.2.3.121)	28.571	42	28	1	69	194	405	444	8.8	30.4
TRINITY_DN59007_c0_g1_i1	PT30_PINTA	(+)-alpha-pinene synthase, chloroplastic (EC 4.2.3.121) ((+)-(3R:5R)-alpha-pinene synthase) (Synthase II)	30.108	93	56	3	65	316	536	628	0.004	39.7
TRINITY_DN23751_c0_g1_i1	GCOA_STRGG	(+)-caryolan-1-ol synthase (EC 4.2.1.138) ((+)-beta-caryophyllene synthase) (EC 4.2.3.89)	31.373	51	32	1	503	655	131	178	5.8	32.3
TRINITY_DN25945_c0_g1_i1	DCS1_GOSAR	(+)-delta-cadinene synthase isozyme XC1 (D-cadinene synthase XC1) (EC 4.2.3.13)	42.424	33	19	0	2	100	176	208	1.7	31.6
TRINITY_DN10423_c0_g2_i1	LAHY_LARTR	(+)-larreatricin hydroxylase, chloroplastic (EC 1.14.99.47) (Polyphenol oxidase)	28.986	138	77	5	128	511	249	375	1.3e-07	55.1
TRINITY_DN120367_c1_g1_i2	SDR1_ARATH	(+)-neomenthol dehydrogenase (EC 1.1.1.-) (EC 1.1.1.208) (Menthone:neomenthol reductase) (Short-chain dehydrogenase/reductase 1) (AtSDR1)	63.333	120	43	1	113	469	174	293	2.12e-51	169
TRINITY_DN120367_c1_g1_i3	SDR1_ARATH	(+)-neomenthol dehydrogenase (EC 1.1.1.-) (EC 1.1.1.208) (Menthone:neomenthol reductase) (Short-chain dehydrogenase/reductase 1) (AtSDR1)	63.793	58	21	0	719	892	174	231	1.67e-17	84.3
TRINITY_DN114839_c3_g2_i6	SDR1_ARATH	(+)-neomenthol dehydrogenase (EC 1.1.1.-) (EC 1.1.1.208) (Menthone:neomenthol reductase) (Short-chain dehydrogenase/reductase 1) (AtSDR1)	61.364	44	17	0	265	396	9	52	6.9e-08	53.1
TRINITY_DN101271_c6_g2_i1	SDR1_ARATH	(+)-neomenthol dehydrogenase (EC 1.1.1.-) (EC 1.1.1.208) (Menthone:neomenthol reductase) (Short-chain dehydrogenase/reductase 1) (AtSDR1)	61.224	49	17	1	251	397	4	50	5.44e-18	60.5
TRINITY_DN101271_c6_g2_i4	SDR1_ARATH	(+)-neomenthol dehydrogenase (EC 1.1.1.-) (EC 1.1.1.208) (Menthone:neomenthol reductase) (Short-chain dehydrogenase/reductase 1) (AtSDR1)	63.043	46	15	1	174	311	7	50	5.41e-18	60.1
TRINITY_DN102238_c1_g2_i1	SDR1_ARATH	(+)-neomenthol dehydrogenase (EC 1.1.1.-) (EC 1.1.1.208) (Menthone:neomenthol reductase) (Short-chain dehydrogenase/reductase 1) (AtSDR1)	66.216	74	25	0	120	341	116	189	9.28e-28	105
TRINITY_DN102238_c1_g1_i2	SDR1_ARATH	(+)-neomenthol dehydrogenase (EC 1.1.1.-) (EC 1.1.1.208) (Menthone:neomenthol reductase) (Short-chain dehydrogenase/reductase 1) (AtSDR1)	60	160	64	0	303	782	108	267	1.47e-69	219
TRINITY_DN102238_c1_g1_i3	SDR1_ARATH	(+)-neomenthol dehydrogenase (EC 1.1.1.-) (EC 1.1.1.208) (Menthone:neomenthol reductase) (Short-chain dehydrogenase/reductase 1) (AtSDR1)	59.574	94	32	1	1	282	83	170	5.89e-31	115
TRINITY_DN102238_c1_g2_i2	SDR1_ARATH	(+)-neomenthol dehydrogenase (EC 1.1.1.-) (EC 1.1.1.208) (Menthone:neomenthol reductase) (Short-chain dehydrogenase/reductase 1) (AtSDR1)	60.714	168	56	4	2	499	30	189	1.12e-61	195
TRINITY_DN118162_c2_g1_i1	SDR1_ARATH	(+)-neomenthol dehydrogenase (EC 1.1.1.-) (EC 1.1.1.208) (Menthone:neomenthol reductase) (Short-chain dehydrogenase/reductase 1) (AtSDR1)	54.955	111	37	2	1	327	66	165	4.7e-31	114
TRINITY_DN118162_c2_g3_i1	SDR1_ARATH	(+)-neomenthol dehydrogenase (EC 1.1.1.-) (EC 1.1.1.208) (Menthone:neomenthol reductase) (Short-chain dehydrogenase/reductase 1) (AtSDR1)	30.476	105	25	2	1	309	70	128	0.007	37.7
TRINITY_DN118162_c2_g4_i1	SDR1_ARATH	(+)-neomenthol dehydrogenase (EC 1.1.1.-) (EC 1.1.1.208) (Menthone:neomenthol reductase) (Short-chain dehydrogenase/reductase 1) (AtSDR1)	70.455	44	13	0	210	341	7	50	1.36e-12	65.5
TRINITY_DN127879_c0_g1_i1	SDR1_ARATH	(+)-neomenthol dehydrogenase (EC 1.1.1.-) (EC 1.1.1.208) (Menthone:neomenthol reductase) (Short-chain dehydrogenase/reductase 1) (AtSDR1)	57.233	159	68	0	2	478	120	278	5.94e-50	165
TRINITY_DN103299_c1_g1_i2	SDR1_ARATH	(+)-neomenthol dehydrogenase (EC 1.1.1.-) (EC 1.1.1.208) (Menthone:neomenthol reductase) (Short-chain dehydrogenase/reductase 1) (AtSDR1)	62.857	105	36	2	242	547	5	109	6.34e-36	133
TRINITY_DN105753_c2_g2_i2	SDR1_ARATH	(+)-neomenthol dehydrogenase (EC 1.1.1.-) (EC 1.1.1.208) (Menthone:neomenthol reductase) (Short-chain dehydrogenase/reductase 1) (AtSDR1)	50.556	180	75	3	16	546	1	169	1.52e-51	170
TRINITY_DN105753_c2_g2_i4	SDR1_ARATH	(+)-neomenthol dehydrogenase (EC 1.1.1.-) (EC 1.1.1.208) (Menthone:neomenthol reductase) (Short-chain dehydrogenase/reductase 1) (AtSDR1)	52.137	117	48	2	16	357	1	112	6.92e-30	116
TRINITY_DN105753_c2_g1_i4	SDR1_ARATH	(+)-neomenthol dehydrogenase (EC 1.1.1.-) (EC 1.1.1.208) (Menthone:neomenthol reductase) (Short-chain dehydrogenase/reductase 1) (AtSDR1)	54.07	172	72	2	202	714	4	169	8.92e-74	182
TRINITY_DN105753_c2_g1_i5	SDR1_ARATH	(+)-neomenthol dehydrogenase (EC 1.1.1.-) (EC 1.1.1.208) (Menthone:neomenthol reductase) (Short-chain dehydrogenase/reductase 1) (AtSDR1)	50.628	239	111	2	1	714	64	296	1.36e-73	229
TRINITY_DN105753_c2_g1_i6	SDR1_ARATH	(+)-neomenthol dehydrogenase (EC 1.1.1.-) (EC 1.1.1.208) (Menthone:neomenthol reductase) (Short-chain dehydrogenase/reductase 1) (AtSDR1)	54.093	281	122	2	202	1041	4	278	2e-96	291
TRINITY_DN105753_c2_g1_i7	SDR1_ARATH	(+)-neomenthol dehydrogenase (EC 1.1.1.-) (EC 1.1.1.208) (Menthone:neomenthol reductase) (Short-chain dehydrogenase/reductase 1) (AtSDR1)	52.586	232	101	2	29	715	4	229	3.78e-75	233
TRINITY_DN105753_c2_g1_i9	SDR1_ARATH	(+)-neomenthol dehydrogenase (EC 1.1.1.-) (EC 1.1.1.208) (Menthone:neomenthol reductase) (Short-chain dehydrogenase/reductase 1) (AtSDR1)	68.966	29	9	0	1	87	64	92	9.02e-12	46.6
TRINITY_DN93437_c0_g2_i1	SDR1_ARATH	(+)-neomenthol dehydrogenase (EC 1.1.1.-) (EC 1.1.1.208) (Menthone:neomenthol reductase) (Short-chain dehydrogenase/reductase 1) (AtSDR1)	36.957	46	29	0	328	465	168	213	0.025	37.7
TRINITY_DN69150_c0_g1_i1	SDR1_ARATH	(+)-neomenthol dehydrogenase (EC 1.1.1.-) (EC 1.1.1.208) (Menthone:neomenthol reductase) (Short-chain dehydrogenase/reductase 1) (AtSDR1)	44.037	109	61	0	31	357	111	219	7.97e-27	103
TRINITY_DN109661_c1_g1_i12	MNR1_CAPAN	(+)-neomenthol dehydrogenase (EC 1.1.1.208) (Menthone:neomenthol reductase 1) (CaMNR1)	51.765	170	82	0	407	916	145	314	6.8e-57	190
TRINITY_DN121341_c1_g1_i1	MNR1_CAPAN	(+)-neomenthol dehydrogenase (EC 1.1.1.208) (Menthone:neomenthol reductase 1) (CaMNR1)	59.459	37	13	1	13	123	278	312	0.003	38.9
TRINITY_DN101271_c6_g2_i3	MNR1_CAPAN	(+)-neomenthol dehydrogenase (EC 1.1.1.208) (Menthone:neomenthol reductase 1) (CaMNR1)	67.391	46	13	1	174	311	9	52	1.06e-17	64.7
TRINITY_DN102238_c0_g1_i1	MNR1_CAPAN	(+)-neomenthol dehydrogenase (EC 1.1.1.208) (Menthone:neomenthol reductase 1) (CaMNR1)	56.467	317	117	5	60	956	1	314	2.19e-120	352
TRINITY_DN118162_c1_g1_i2	MNR1_CAPAN	(+)-neomenthol dehydrogenase (EC 1.1.1.208) (Menthone:neomenthol reductase 1) (CaMNR1)	47.458	59	31	0	6	182	256	314	1.78e-10	60.1
TRINITY_DN104132_c3_g3_i1	SUYB_CHRSD	(2R)-sulfolactate sulfo-lyase subunit beta (EC 4.4.1.24) (Sulfolactate sulfo-lyase B)	32	50	29	2	253	104	51	95	1.7	32
TRINITY_DN49296_c1_g1_i1	ZFPS_SOLHA	(2Z,6Z)-farnesyl diphosphate synthase, chloroplastic (EC 2.5.1.92) (Z,Z-FPP synthase) (Z,Z-farnesyl pyrophosphate synthase)	38.889	36	21	1	272	165	37	71	3.5	30.4
TRINITY_DN19407_c0_g1_i1	MCTE_RHOS4	(3S)-malyl-CoA thioesterase (EC 3.1.2.30) ((3S)-malyl-CoA thiolesterase)	28.571	84	55	3	113	352	157	239	4	30.8
TRINITY_DN65574_c0_g1_i1	MTS22_SELML	(3S,6E)-nerolidol synthase (EC 4.2.3.48) (Microbial Terpene synthase-like protein 22) (SmMTPSL22) (S-linalool synthase) (EC 4.2.3.25)	28.682	129	76	4	464	826	170	290	5.09e-06	50.8
TRINITY_DN133040_c0_g1_i1	NES1_FRAVE	(3S,6E)-nerolidol synthase 1, chloroplastic (FvNES1) (EC 4.2.3.48)	33.929	56	36	1	60	227	54	108	0.49	32.7
TRINITY_DN58297_c0_g1_i1	LSRG_SALTI	(4S)-4-hydroxy-5-phosphonooxypentane-2,3-dione isomerase (EC 5.3.1.32) (Autoinducer 2-degrading protein LsrG) (AI-2-degrading protein LsrG) (Phospho-(S)-4,5-dihydroxy-2,3-pentanedione isomerase) (Phospho-AI-2 isomerase)	25.882	85	63	0	27	281	1	85	0.005	37
TRINITY_DN61775_c0_g3_i1	CARC_PECCC	(5R)-carbapenem-3-carboxylate synthase (EC 1.14.20.3) (Carbapenem synthase)	38.776	49	29	1	876	1019	219	267	0.27	36.6
TRINITY_DN61775_c0_g3_i2	CARC_PECCC	(5R)-carbapenem-3-carboxylate synthase (EC 1.14.20.3) (Carbapenem synthase)	38.776	49	29	1	965	1108	219	267	0.21	37
TRINITY_DN111685_c4_g2_i4	UVR3_ARATH	(6-4)DNA photolyase (EC 4.1.99.13) (Protein UV repair defective 3)	67.419	310	101	0	3	932	89	398	0	466
TRINITY_DN111685_c4_g2_i5	UVR3_ARATH	(6-4)DNA photolyase (EC 4.1.99.13) (Protein UV repair defective 3)	67.419	310	101	0	3	932	89	398	1.72e-159	466
TRINITY_DN103242_c0_g2_i2	UVR3_ARATH	(6-4)DNA photolyase (EC 4.1.99.13) (Protein UV repair defective 3)	29.73	74	51	1	548	327	39	111	0.98	35.4
TRINITY_DN125971_c0_g1_i1	GPP1_ARATH	(DL)-glycerol-3-phosphatase 1, mitochondrial (EC 3.1.3.21) (5-amino-6-(5-phospho-D-ribitylamino)uracil phosphatase) (AtGpp1/PyrP3) (EC 3.1.3.104) (5-amino-6-ribitylamino-2,4(1H,3H)-pyrimidinedione 5'-phosphate phosphatase) (ARPP phosphatase) (Glycerol-1-phosphatase 1) (AtGPP1) (Haloacid dehalogenase-like hydrolase domain-containing protein GPP1)	41.111	90	52	1	2	271	177	265	3.34e-15	72.4
TRINITY_DN31159_c0_g1_i1	GPP1_ARATH	(DL)-glycerol-3-phosphatase 1, mitochondrial (EC 3.1.3.21) (5-amino-6-(5-phospho-D-ribitylamino)uracil phosphatase) (AtGpp1/PyrP3) (EC 3.1.3.104) (5-amino-6-ribitylamino-2,4(1H,3H)-pyrimidinedione 5'-phosphate phosphatase) (ARPP phosphatase) (Glycerol-1-phosphatase 1) (AtGPP1) (Haloacid dehalogenase-like hydrolase domain-containing protein GPP1)	32.636	239	144	4	23	736	71	293	6.15e-30	117
TRINITY_DN280_c0_g1_i1	GPP1_ARATH	(DL)-glycerol-3-phosphatase 1, mitochondrial (EC 3.1.3.21) (5-amino-6-(5-phospho-D-ribitylamino)uracil phosphatase) (AtGpp1/PyrP3) (EC 3.1.3.104) (5-amino-6-ribitylamino-2,4(1H,3H)-pyrimidinedione 5'-phosphate phosphatase) (ARPP phosphatase) (Glycerol-1-phosphatase 1) (AtGPP1) (Haloacid dehalogenase-like hydrolase domain-containing protein GPP1)	34.934	229	131	7	2	682	81	293	2.29e-36	134
TRINITY_DN115458_c0_g2_i3	GPP2_ARATH	(DL)-glycerol-3-phosphatase 2 (EC 3.1.3.21) (Glycerol-1-phosphatase 2) (Haloacid dehalogenase-like hydrolase domain-containing protein GPP2)	64	25	9	0	453	527	8	32	0.041	37.4
TRINITY_DN104464_c0_g1_i2	GPP2_ARATH	(DL)-glycerol-3-phosphatase 2 (EC 3.1.3.21) (Glycerol-1-phosphatase 2) (Haloacid dehalogenase-like hydrolase domain-containing protein GPP2)	42.453	106	54	4	22	339	140	238	1.35e-16	82.8
TRINITY_DN101283_c0_g1_i1	GPP2_ARATH	(DL)-glycerol-3-phosphatase 2 (EC 3.1.3.21) (Glycerol-1-phosphatase 2) (Haloacid dehalogenase-like hydrolase domain-containing protein GPP2)	74.317	183	47	0	2	550	58	240	4.3e-101	297
TRINITY_DN77579_c0_g1_i1	GPP2_ARATH	(DL)-glycerol-3-phosphatase 2 (EC 3.1.3.21) (Glycerol-1-phosphatase 2) (Haloacid dehalogenase-like hydrolase domain-containing protein GPP2)	39.004	241	133	5	6	716	10	240	3.32e-51	170
TRINITY_DN110544_c0_g1_i6	FARS_ARTAN	(E)-beta-farnesene synthase (AaFS) (EC 4.2.3.47) (Terpene synthase 10)	58.156	564	224	5	68	1738	19	577	0	608
TRINITY_DN127143_c0_g1_i1	FARS_ARTAN	(E)-beta-farnesene synthase (AaFS) (EC 4.2.3.47) (Terpene synthase 10)	58.647	133	55	0	1	399	445	577	1.08e-52	179
TRINITY_DN114588_c0_g2_i5	FARS_ARTAN	(E)-beta-farnesene synthase (AaFS) (EC 4.2.3.47) (Terpene synthase 10)	48.485	33	17	0	313	411	342	374	0.000123	43.9
TRINITY_DN102230_c0_g1_i14	FARS_ARTAN	(E)-beta-farnesene synthase (AaFS) (EC 4.2.3.47) (Terpene synthase 10)	34.694	49	27	1	398	529	519	567	0.16	30.4
TRINITY_DN121408_c2_g1_i1	FARS_ARTAN	(E)-beta-farnesene synthase (AaFS) (EC 4.2.3.47) (Terpene synthase 10)	51.923	52	25	0	1	156	521	572	2.82e-09	57.4
TRINITY_DN89298_c0_g2_i6	FARS_ARTAN	(E)-beta-farnesene synthase (AaFS) (EC 4.2.3.47) (Terpene synthase 10)	25	56	42	0	524	357	487	542	5.4	32
TRINITY_DN29457_c0_g1_i1	FARS_ARTAN	(E)-beta-farnesene synthase (AaFS) (EC 4.2.3.47) (Terpene synthase 10)	78.462	65	14	0	269	463	86	150	2.12e-34	107
TRINITY_DN29457_c0_g1_i2	FARS_ARTAN	(E)-beta-farnesene synthase (AaFS) (EC 4.2.3.47) (Terpene synthase 10)	42.105	171	45	3	76	549	21	150	4.77e-27	111
TRINITY_DN116070_c0_g1_i1	TPS4_MATCR	(E)-beta-ocimene synthase, chloroplastic (EC 4.2.3.106) (Terpene synthase 4)	52.646	378	160	6	17	1129	1	366	0	371
TRINITY_DN116070_c0_g1_i3	TPS4_MATCR	(E)-beta-ocimene synthase, chloroplastic (EC 4.2.3.106) (Terpene synthase 4)	52.646	378	160	6	17	1129	1	366	0	371
TRINITY_DN116070_c0_g1_i4	TPS4_MATCR	(E)-beta-ocimene synthase, chloroplastic (EC 4.2.3.106) (Terpene synthase 4)	50.617	243	104	5	125	832	49	282	4.11e-63	214
TRINITY_DN116070_c0_g2_i2	TPS4_MATCR	(E)-beta-ocimene synthase, chloroplastic (EC 4.2.3.106) (Terpene synthase 4)	65.686	204	69	1	1	612	383	585	1.3e-92	287
TRINITY_DN116070_c0_g1_i5	TPS4_MATCR	(E)-beta-ocimene synthase, chloroplastic (EC 4.2.3.106) (Terpene synthase 4)	56.271	606	246	6	17	1813	1	594	0	686
TRINITY_DN116070_c0_g2_i3	TPS4_MATCR	(E)-beta-ocimene synthase, chloroplastic (EC 4.2.3.106) (Terpene synthase 4)	55.688	589	229	5	2	1687	2	585	0	657
TRINITY_DN116070_c0_g1_i6	TPS4_MATCR	(E)-beta-ocimene synthase, chloroplastic (EC 4.2.3.106) (Terpene synthase 4)	53.87	633	246	7	17	1894	1	594	0	671
TRINITY_DN116070_c0_g1_i7	TPS4_MATCR	(E)-beta-ocimene synthase, chloroplastic (EC 4.2.3.106) (Terpene synthase 4)	39.189	74	40	2	17	238	1	69	3.38e-06	48.1
TRINITY_DN89401_c0_g1_i1	TPS4_MATCR	(E)-beta-ocimene synthase, chloroplastic (EC 4.2.3.106) (Terpene synthase 4)	55.987	593	243	6	63	1796	1	590	0	611
TRINITY_DN89401_c0_g1_i2	TPS4_MATCR	(E)-beta-ocimene synthase, chloroplastic (EC 4.2.3.106) (Terpene synthase 4)	47.761	67	23	1	212	376	105	171	1.06e-09	59.3
TRINITY_DN97757_c0_g1_i2	TPS4_MATCR	(E)-beta-ocimene synthase, chloroplastic (EC 4.2.3.106) (Terpene synthase 4)	48.171	164	80	2	251	730	409	571	9.87e-41	152
TRINITY_DN67940_c0_g1_i1	AFS1_MALDO	(E,E)-alpha-farnesene synthase (MdASF1) (EC 4.2.3.46) (Prenyltransferase) (EC 2.5.1.-)	47.619	84	42	2	3	248	483	566	2.8e-16	77.4
TRINITY_DN86239_c0_g5_i1	AFS1_MALDO	(E,E)-alpha-farnesene synthase (MdASF1) (EC 4.2.3.46) (Prenyltransferase) (EC 2.5.1.-)	34.043	47	30	1	358	221	530	576	4.3	32.3
TRINITY_DN136675_c0_g1_i1	GES_ARATH	(E,E)-geranyllinalool synthase (AtGES) (EC 4.2.3.144) (Terpenoid synthase 4) (AtTPS04)	27.835	97	61	3	42	326	77	166	2.4	31.2
TRINITY_DN78921_c0_g1_i1	GES_ARATH	(E,E)-geranyllinalool synthase (AtGES) (EC 4.2.3.144) (Terpenoid synthase 4) (AtTPS04)	40	35	18	1	441	536	65	99	2.5	32.3
TRINITY_DN112967_c1_g1_i5	ABHD4_HUMAN	(Lyso)-N-acylphosphatidylethanolamine lipase (EC 3.1.1.-) (Alpha/beta hydrolase domain-containing protein 4) (Abhydrolase domain-containing protein 4) (Alpha/beta-hydrolase 4)	29.487	156	103	5	314	766	17	170	1.03e-07	56.2
TRINITY_DN121438_c0_g1_i1	ABHD4_MOUSE	(Lyso)-N-acylphosphatidylethanolamine lipase (EC 3.1.1.-) (Alpha/beta hydrolase domain-containing protein 4) (Abhydrolase domain-containing protein 4) (Alpha/beta-hydrolase 4)	35.374	441	167	13	1115	2437	20	342	4.53e-68	234
TRINITY_DN28890_c0_g1_i1	ABHD4_HUMAN	(Lyso)-N-acylphosphatidylethanolamine lipase (EC 3.1.1.-) (Alpha/beta hydrolase domain-containing protein 4) (Abhydrolase domain-containing protein 4) (Alpha/beta-hydrolase 4)	37.121	132	75	3	4	387	214	341	1.17e-23	97.8
TRINITY_DN67562_c0_g1_i1	ABHD4_HUMAN	(Lyso)-N-acylphosphatidylethanolamine lipase (EC 3.1.1.-) (Alpha/beta hydrolase domain-containing protein 4) (Abhydrolase domain-containing protein 4) (Alpha/beta-hydrolase 4)	30.769	130	64	5	961	1308	60	177	0.002	44.7
TRINITY_DN72697_c0_g1_i1	ABHD4_MOUSE	(Lyso)-N-acylphosphatidylethanolamine lipase (EC 3.1.1.-) (Alpha/beta hydrolase domain-containing protein 4) (Abhydrolase domain-containing protein 4) (Alpha/beta-hydrolase 4)	45.813	203	99	5	23	613	142	339	5.66e-58	189
TRINITY_DN72697_c0_g2_i1	ABHD4_HUMAN	(Lyso)-N-acylphosphatidylethanolamine lipase (EC 3.1.1.-) (Alpha/beta hydrolase domain-containing protein 4) (Abhydrolase domain-containing protein 4) (Alpha/beta-hydrolase 4)	59.091	44	18	0	500	631	70	113	1.85e-10	62.8
TRINITY_DN100310_c2_g6_i1	BBSG_THAAR	(R)-benzylsuccinyl-CoA dehydrogenase (EC 1.3.8.3)	34.615	52	29	1	352	212	261	312	6.8	30
TRINITY_DN122201_c2_g3_i1	MDL2_PRUDU	(R)-mandelonitrile lyase 2 (EC 4.1.2.10) (Hydroxynitrile lyase 2) ((R)-oxynitrilase 2) (PaHNL1) (R-oxynitrile lyase isoenzyme 2)	47.826	23	12	0	142	210	463	485	1.8	32
TRINITY_DN132822_c0_g1_i1	FLDI_CLOSG	(R)-phenyllactate dehydratase activator (EC 3.6.1.-) (Initiator of phenyllactate dehydratase)	34.211	152	98	2	51	503	99	249	2.29e-20	87.8
TRINITY_DN86832_c0_g1_i4	PHAJ_AERCA	(R)-specific enoyl-CoA hydratase (EC 4.2.1.119)	38.519	135	79	2	849	1247	2	134	8.72e-19	85.9
TRINITY_DN86832_c0_g1_i6	PHAJ_AERCA	(R)-specific enoyl-CoA hydratase (EC 4.2.1.119)	38.519	135	79	2	367	765	2	134	1.67e-19	85.9
TRINITY_DN12858_c0_g1_i1	BDH1_YEAST	(R,R)-butanediol dehydrogenase (EC 1.1.1.4)	34.146	41	25	1	150	34	243	283	3.3	30
TRINITY_DN127380_c0_g1_i1	BDHA_BACSU	(R,R)-butanediol dehydrogenase (EC 1.1.1.4) (Acetoin reductase/2,3-butanediol dehydrogenase) (AR/BDH)	36.471	85	52	2	6	260	261	343	1.53e-07	52.8
TRINITY_DN122984_c1_g1_i1	7OMT_PAPSO	(R,S)-reticuline 7-O-methyltransferase (7OMT) (EC 2.1.1.291)	37.594	133	81	2	17	412	108	239	5.88e-22	92.4
TRINITY_DN114004_c0_g1_i1	7OMT_PAPSO	(R,S)-reticuline 7-O-methyltransferase (7OMT) (EC 2.1.1.291)	48.193	83	42	1	314	559	253	335	2.03e-16	81.6
TRINITY_DN114004_c0_g1_i2	7OMT_PAPSO	(R,S)-reticuline 7-O-methyltransferase (7OMT) (EC 2.1.1.291)	40.984	244	136	4	76	786	8	250	5.81e-51	174
TRINITY_DN114004_c0_g1_i7	7OMT_PAPSO	(R,S)-reticuline 7-O-methyltransferase (7OMT) (EC 2.1.1.291)	42.241	348	194	3	143	1165	8	355	6.93e-82	260
TRINITY_DN45329_c0_g2_i1	PED_AROAE	(S)-1-Phenylethanol dehydrogenase (EC 1.1.1.311)	35	60	33	2	1	180	76	129	0.44	32.7
TRINITY_DN109056_c1_g1_i1	GLO1_ARATH	(S)-2-hydroxy-acid oxidase GLO1 (EC 1.1.3.15) (Glycolate oxidase 1) (AtGLO1) (GOX 1) (Short chain alpha-hydroxy acid oxidase GLO1)	92.479	359	27	0	172	1248	1	359	0	675
TRINITY_DN109056_c1_g1_i2	GLO1_ARATH	(S)-2-hydroxy-acid oxidase GLO1 (EC 1.1.3.15) (Glycolate oxidase 1) (AtGLO1) (GOX 1) (Short chain alpha-hydroxy acid oxidase GLO1)	86.753	385	24	1	122	1276	2	359	0	659
TRINITY_DN109056_c1_g1_i4	GLO1_ARATH	(S)-2-hydroxy-acid oxidase GLO1 (EC 1.1.3.15) (Glycolate oxidase 1) (AtGLO1) (GOX 1) (Short chain alpha-hydroxy acid oxidase GLO1)	93.396	212	14	0	306	941	113	324	8.75e-140	402
TRINITY_DN109056_c1_g1_i7	GLO1_ARATH	(S)-2-hydroxy-acid oxidase GLO1 (EC 1.1.3.15) (Glycolate oxidase 1) (AtGLO1) (GOX 1) (Short chain alpha-hydroxy acid oxidase GLO1)	93.017	358	25	0	122	1195	2	359	0	672
TRINITY_DN51273_c0_g1_i1	GLO2_ARATH	(S)-2-hydroxy-acid oxidase GLO2 (EC 1.1.3.15) (Glycolate oxidase 1) (AtGLO2) (GOX 1) (Short chain alpha-hydroxy acid oxidase GLO2)	77.551	49	11	0	3	149	319	367	4.92e-19	83.6
TRINITY_DN108630_c3_g2_i1	IRIS_CATRO	(S)-8-oxocitronellyl enol synthase (EC 1.3.1.122) (Iridoid synthase) (ISY)	41.346	104	56	2	3	308	142	242	9.89e-11	61.2
TRINITY_DN95563_c0_g1_i1	IRIS_CATRO	(S)-8-oxocitronellyl enol synthase (EC 1.3.1.122) (Iridoid synthase) (ISY)	42.391	92	51	2	159	434	29	118	3.67e-15	74.3
TRINITY_DN128972_c0_g1_i1	C719A_COPJA	(S)-canadine synthase (EC 1.14.19.68) ((S)-tetrahydrocolumbamine oxidase (methylenedioxy-bridge-forming)) (Cytochrome P450 719A1)	25.564	133	93	2	476	87	329	458	2.2	32.3
TRINITY_DN128964_c0_g1_i1	CNMT_THLFG	(S)-coclaurine N-methyltransferase (TfCNMT) (EC 2.1.1.140)	40.141	142	78	4	5	412	220	360	4.99e-30	114
TRINITY_DN97254_c0_g3_i2	CNMT_THLFG	(S)-coclaurine N-methyltransferase (TfCNMT) (EC 2.1.1.140)	50.992	353	169	2	36	1082	9	361	2.09e-124	370
TRINITY_DN24879_c0_g1_i1	CNMT_THLFG	(S)-coclaurine N-methyltransferase (TfCNMT) (EC 2.1.1.140)	32.075	53	31	1	254	96	255	302	6.4	29.3
TRINITY_DN103571_c0_g1_i1	MDLB_PSEPU	(S)-mandelate dehydrogenase (EC 1.1.99.31) (L(+)-mandelate dehydrogenase) (MDH)	35.714	42	27	0	123	248	335	376	0.77	33.1
TRINITY_DN19857_c0_g1_i1	CYBL_RHOGR	(S)-mandelate dehydrogenase, mitochondrial (EC 1.1.99.31) (Flavocytochrome b) (L(+)-mandelate dehydrogenase) (L-MDH)	48.276	116	60	0	32	379	446	561	4.06e-20	90.9
TRINITY_DN104039_c3_g2_i2	C80B1_ESCCA	(S)-N-methylcoclaurine 3'-hydroxylase isozyme 1 (EC 1.14.14.102) (Cytochrome P450 80B1) (Fragment)	43.562	466	253	6	165	1553	26	484	7.75e-132	397
TRINITY_DN104039_c3_g2_i1	C80B2_ESCCA	(S)-N-methylcoclaurine 3'-hydroxylase isozyme 2 (EC 1.14.14.102) (Cytochrome P450 80B2)	38.636	264	154	4	165	947	27	285	2.58e-60	206
TRINITY_DN102764_c1_g1_i5	TNMT1_PAPBR	(S)-tetrahydroprotoberberine N-methyltransferase 1 (PbTNMT1) (EC 2.1.1.122)	33.333	60	38	2	392	216	214	272	0.55	33.9
TRINITY_DN121370_c0_g1_i2	BCKD_MOUSE	[3-methyl-2-oxobutanoate dehydrogenase [lipoamide]] kinase, mitochondrial (EC 2.7.11.4) (Branched-chain alpha-ketoacid dehydrogenase kinase) (BCKD-kinase) (BCKDHKIN)	64.571	350	120	3	791	1837	66	412	5.29e-160	473
TRINITY_DN121370_c0_g1_i7	BCKD_HUMAN	[3-methyl-2-oxobutanoate dehydrogenase [lipoamide]] kinase, mitochondrial (EC 2.7.11.4) (Branched-chain alpha-ketoacid dehydrogenase kinase) (BCKD-kinase) (BCKDHKIN)	64.77	369	126	3	643	1746	47	412	1.6e-172	504
TRINITY_DN121370_c0_g1_i8	BCKD_HUMAN	[3-methyl-2-oxobutanoate dehydrogenase [lipoamide]] kinase, mitochondrial (EC 2.7.11.4) (Branched-chain alpha-ketoacid dehydrogenase kinase) (BCKD-kinase) (BCKDHKIN)	64.77	369	126	3	916	2019	47	412	1.08e-172	504
TRINITY_DN66077_c0_g1_i1	BCKD_MOUSE	[3-methyl-2-oxobutanoate dehydrogenase [lipoamide]] kinase, mitochondrial (EC 2.7.11.4) (Branched-chain alpha-ketoacid dehydrogenase kinase) (BCKD-kinase) (BCKDHKIN)	36.562	320	191	5	218	1165	86	397	5.04e-70	231
TRINITY_DN107082_c1_g1_i1	AVT_CATCO	[Arg8]-vasotocin receptor (AVT)	43.59	39	19	1	670	786	354	389	6.3	32.7
TRINITY_DN100475_c0_g1_i2	CITC_KLEPN	[Citrate [pro-3S]-lyase] ligase (EC 6.2.1.22) (Acetate:SH-citrate lyase ligase) (Citrate lyase synthetase)	53.125	32	12	1	54	149	247	275	0.43	33.5
TRINITY_DN121504_c0_g1_i1	MICAL_DROME	[F-actin]-monooxygenase Mical (EC 1.14.13.225) (Molecule interacting with CasL protein homolog)	30	40	28	0	134	253	1072	1111	2.9	30.4
TRINITY_DN97742_c0_g2_i11	MICAL_DROME	[F-actin]-monooxygenase Mical (EC 1.14.13.225) (Molecule interacting with CasL protein homolog)	35.484	31	20	0	444	352	681	711	5.4	31.2
TRINITY_DN51043_c0_g2_i1	MICAL_DROME	[F-actin]-monooxygenase Mical (EC 1.14.13.225) (Molecule interacting with CasL protein homolog)	31.148	61	41	1	8	187	186	246	6.2	30.8
TRINITY_DN110126_c0_g1_i2	MICA1_DANRE	[F-actin]-monooxygenase mical1 (EC 1.14.13.225) (Molecule interacting with CasL protein 1) (MICAL-1)	29.592	98	61	4	483	199	779	871	0.000817	43.5
TRINITY_DN74529_c0_g2_i1	MICA1_DANRE	[F-actin]-monooxygenase mical1 (EC 1.14.13.225) (Molecule interacting with CasL protein 1) (MICAL-1)	35.294	51	29	1	196	56	144	194	6	31.6
TRINITY_DN118846_c0_g2_i1	MICA1_MOUSE	[F-actin]-monooxygenase MICAL1 (EC 1.14.13.225) (Molecule interacting with CasL protein 1) (MICAL-1) (mMical1) (NEDD9-interacting protein with calponin homology and LIM domains)	34.783	46	30	0	269	406	197	242	1	33.1
TRINITY_DN118295_c1_g1_i1	MICA1_MOUSE	[F-actin]-monooxygenase MICAL1 (EC 1.14.13.225) (Molecule interacting with CasL protein 1) (MICAL-1) (mMical1) (NEDD9-interacting protein with calponin homology and LIM domains)	33.333	45	28	1	107	235	20	64	6.3	29.6
TRINITY_DN123424_c4_g1_i3	MICA2_RAT	[F-actin]-monooxygenase MICAL2 (EC 1.14.13.225) (Molecule interacting with CasL protein 2) (MICAL-2)	26.923	104	67	3	1223	1507	713	816	0.003	45.8
TRINITY_DN107517_c3_g1_i5	MICA2_HUMAN	[F-actin]-monooxygenase MICAL2 (EC 1.14.13.225) (Molecule interacting with CasL protein 2) (MICAL-2)	37.5	40	23	1	235	116	576	613	2.6	33.1
TRINITY_DN107517_c3_g1_i7	MICA2_HUMAN	[F-actin]-monooxygenase MICAL2 (EC 1.14.13.225) (Molecule interacting with CasL protein 2) (MICAL-2)	36.585	41	24	1	238	116	575	613	0.61	33.5
TRINITY_DN38329_c0_g1_i1	MICA2_XENTR	[F-actin]-monooxygenase mical2 (EC 1.14.13.225) (Molecule interacting with CasL protein 2) (MICAL-2)	38.636	44	25	1	67	198	1036	1077	0.024	37.4
TRINITY_DN76517_c0_g1_i2	MICA2_HUMAN	[F-actin]-monooxygenase MICAL2 (EC 1.14.13.225) (Molecule interacting with CasL protein 2) (MICAL-2)	38.235	34	21	0	4	105	995	1028	0.26	33.5
TRINITY_DN94468_c0_g1_i1	MICA2_HUMAN	[F-actin]-monooxygenase MICAL2 (EC 1.14.13.225) (Molecule interacting with CasL protein 2) (MICAL-2)	34.615	52	30	2	168	317	564	613	0.37	35.8
TRINITY_DN99073_c1_g2_i1	MICA2_BOVIN	[F-actin]-monooxygenase MICAL2 (EC 1.14.13.225) (Molecule interacting with CasL protein 2) (MICAL-2)	53.571	28	13	0	296	213	954	981	2.4	31.2
TRINITY_DN96127_c0_g7_i1	MICA2_XENTR	[F-actin]-monooxygenase mical2 (EC 1.14.13.225) (Molecule interacting with CasL protein 2) (MICAL-2)	35.556	45	23	2	142	258	1002	1046	6.2	30.8
TRINITY_DN96127_c0_g7_i2	MICA2_XENTR	[F-actin]-monooxygenase mical2 (EC 1.14.13.225) (Molecule interacting with CasL protein 2) (MICAL-2)	31.034	58	32	3	142	297	1002	1057	9.5	30
TRINITY_DN123350_c2_g1_i4	MICA2_MOUSE	[F-actin]-monooxygenase MICAL2 (EC 1.14.13.225) (Molecule interacting with CasL protein 2) (MICAL-2) (mMical2)	47.277	404	167	12	175	1374	47	408	1.84e-102	330
TRINITY_DN138057_c0_g1_i1	MICA2_MOUSE	[F-actin]-monooxygenase MICAL2 (EC 1.14.13.225) (Molecule interacting with CasL protein 2) (MICAL-2) (mMical2)	40	50	25	1	167	18	92	136	4.1	31.2
TRINITY_DN106167_c1_g1_i1	MICA3_MOUSE	[F-actin]-monooxygenase MICAL3 (EC 1.14.13.225) (Molecule interacting with CasL protein 3) (MICAL-3)	42.553	47	25	1	213	353	1159	1203	3.3	30.8
TRINITY_DN116094_c0_g1_i2	MICA3_MOUSE	[F-actin]-monooxygenase MICAL3 (EC 1.14.13.225) (Molecule interacting with CasL protein 3) (MICAL-3)	28.947	114	60	5	270	557	1116	1226	1.9	33.5
TRINITY_DN55928_c0_g1_i1	MICA3_HUMAN	[F-actin]-monooxygenase MICAL3 (EC 1.14.13.225) (Molecule interacting with CasL protein 3) (MICAL-3)	46.154	26	14	0	48	125	763	788	0.31	33.9
TRINITY_DN51295_c0_g2_i1	MICA3_BOVIN	[F-actin]-monooxygenase MICAL3 (EC 1.14.13.225) (Molecule interacting with CasL protein 3) (MICAL-3)	41.176	51	27	2	17	166	1210	1258	0.005	38.1
TRINITY_DN115445_c0_g1_i8	RBCMT_ARATH	[Fructose-bisphosphate aldolase]-lysine N-methyltransferase, chloroplastic (EC 2.1.1.259) (Aldolases N-methyltransferase) ([Ribulose-bisphosphate carboxylase]-lysine N-methyltransferase-like) (AtLSMT-L) (LSMT-like enzyme)	35.714	56	35	1	296	129	263	317	0.23	35.4
TRINITY_DN100948_c0_g1_i5	RBCMT_ARATH	[Fructose-bisphosphate aldolase]-lysine N-methyltransferase, chloroplastic (EC 2.1.1.259) (Aldolases N-methyltransferase) ([Ribulose-bisphosphate carboxylase]-lysine N-methyltransferase-like) (AtLSMT-L) (LSMT-like enzyme)	70.536	448	128	2	175	1515	38	482	0	638
TRINITY_DN130060_c0_g1_i1	RBCMT_ARATH	[Fructose-bisphosphate aldolase]-lysine N-methyltransferase, chloroplastic (EC 2.1.1.259) (Aldolases N-methyltransferase) ([Ribulose-bisphosphate carboxylase]-lysine N-methyltransferase-like) (AtLSMT-L) (LSMT-like enzyme)	27.5	160	94	4	2	451	293	440	2.93e-06	50.4
TRINITY_DN116839_c0_g1_i2	RBCMT_ARATH	[Fructose-bisphosphate aldolase]-lysine N-methyltransferase, chloroplastic (EC 2.1.1.259) (Aldolases N-methyltransferase) ([Ribulose-bisphosphate carboxylase]-lysine N-methyltransferase-like) (AtLSMT-L) (LSMT-like enzyme)	25.597	293	193	8	139	978	30	310	8.09e-16	84
TRINITY_DN116839_c0_g1_i12	RBCMT_ARATH	[Fructose-bisphosphate aldolase]-lysine N-methyltransferase, chloroplastic (EC 2.1.1.259) (Aldolases N-methyltransferase) ([Ribulose-bisphosphate carboxylase]-lysine N-methyltransferase-like) (AtLSMT-L) (LSMT-like enzyme)	25.592	211	143	5	139	765	30	228	9.15e-10	64.7
TRINITY_DN46791_c0_g1_i1	LYSK_SULIN	[LysW]-lysine/[LysW]-ornithine hydrolase (EC 3.5.1.130) (EC 3.5.1.132)	25	84	61	1	10	255	190	273	0.088	34.7
TRINITY_DN103054_c1_g1_i1	NEW1_YEAST	[NU+] prion formation protein 1	66.379	232	77	1	1	693	889	1120	7.96e-101	320
TRINITY_DN121166_c1_g1_i1	NEW1_YEAST	[NU+] prion formation protein 1	71.845	103	26	1	10	318	663	762	1.86e-42	150
TRINITY_DN121166_c2_g1_i6	NEW1_YEAST	[NU+] prion formation protein 1	59.783	276	109	1	3	830	678	951	1.04e-111	351
TRINITY_DN118346_c0_g1_i1	NEW1_YEAST	[NU+] prion formation protein 1	80.952	21	4	0	80	142	1175	1195	0.002	42.4
TRINITY_DN102530_c0_g1_i1	NEW1_YEAST	[NU+] prion formation protein 1	60.577	104	37	2	3	311	596	696	7.1e-36	132
TRINITY_DN102530_c2_g1_i2	NEW1_YEAST	[NU+] prion formation protein 1	62.424	165	60	1	9	503	679	841	6.76e-66	220
TRINITY_DN102530_c2_g8_i1	NEW1_YEAST	[NU+] prion formation protein 1	46.52	273	129	2	1	768	889	1161	1.75e-73	248
TRINITY_DN82258_c0_g1_i1	NEW1_YEAST	[NU+] prion formation protein 1	66.471	170	57	0	2	511	839	1008	1.75e-74	244
TRINITY_DN82258_c1_g2_i1	NEW1_YEAST	[NU+] prion formation protein 1	67.568	37	12	0	88	198	1160	1196	1.46e-08	55.1
TRINITY_DN82258_c1_g3_i1	NEW1_YEAST	[NU+] prion formation protein 1	75.5	200	48	1	2	601	694	892	1.48e-102	323
TRINITY_DN82258_c1_g4_i1	NEW1_YEAST	[NU+] prion formation protein 1	62.857	35	13	0	19	123	1160	1194	4.93e-06	47.8
TRINITY_DN82258_c1_g2_i2	NEW1_YEAST	[NU+] prion formation protein 1	65.625	32	11	0	88	183	1160	1191	1.52e-05	47.4
TRINITY_DN82258_c1_g5_i1	NEW1_YEAST	[NU+] prion formation protein 1	85	20	3	0	133	192	1175	1194	0.00064	42
TRINITY_DN82258_c1_g1_i2	NEW1_YEAST	[NU+] prion formation protein 1	67.611	247	79	1	2	742	749	994	1.5e-113	355
TRINITY_DN82258_c1_g6_i1	NEW1_YEAST	[NU+] prion formation protein 1	68.571	35	11	0	19	123	1160	1194	4.91e-07	52
TRINITY_DN82258_c1_g7_i1	NEW1_YEAST	[NU+] prion formation protein 1	54.95	202	66	3	2	598	1017	1196	2.62e-54	193
TRINITY_DN82258_c1_g8_i2	NEW1_YEAST	[NU+] prion formation protein 1	73.333	15	4	0	135	179	1175	1189	6.7	30.8
TRINITY_DN91344_c1_g6_i1	NEW1_YEAST	[NU+] prion formation protein 1	33.333	48	32	0	286	143	119	166	2.7	30.4
TRINITY_DN88968_c0_g1_i1	NEW1_YEAST	[NU+] prion formation protein 1	50.485	103	51	0	5	313	728	830	5.85e-30	115
TRINITY_DN4035_c0_g1_i1	NEW1_YEAST	[NU+] prion formation protein 1	80.952	21	4	0	3	65	1175	1195	0.000427	41.6
TRINITY_DN38035_c0_g1_i1	NEW1_YEAST	[NU+] prion formation protein 1	53.913	115	52	1	7	348	364	478	1.08e-23	98.2
TRINITY_DN72953_c0_g1_i1	BRS4_BOMOR	[Phe13]-bombesin receptor (Bombesin receptor subtype-4) (BRS-4)	31.915	47	28	1	46	174	107	153	8	30
TRINITY_DN93004_c0_g1_i2	BRS4_BOMOR	[Phe13]-bombesin receptor (Bombesin receptor subtype-4) (BRS-4)	34.862	327	206	5	207	1169	60	385	1.02e-51	185
TRINITY_DN73407_c0_g1_i1	ADRPH_DICDI	[Protein ADP-ribosylarginine] hydrolase (ADP-ribosylarginine hydrolase) (EC 3.2.2.19) (ADP-ribose-L-arginine cleaving enzyme)	29.808	104	69	3	11	310	13	116	0.026	39.7
TRINITY_DN100451_c0_g3_i1	ARHL1_BOVIN	[Protein ADP-ribosylarginine] hydrolase-like protein 1 (EC 3.2.-.-) (ADP-ribosylhydrolase 2)	50	26	13	0	170	93	97	122	1.8	31.2
TRINITY_DN66509_c0_g1_i1	ARHL1_MOUSE	[Protein ADP-ribosylarginine] hydrolase-like protein 1 (EC 3.2.-.-) (ADP-ribosylhydrolase 2)	30.667	75	47	2	22	237	77	149	3.1	31.2
TRINITY_DN126056_c0_g1_i1	PIN3_YEAST	[PSI+] inducibility protein 3 (LAS seventeen-binding protein 2) (LAS17-binding protein 2)	82.353	17	3	0	3	53	199	215	1.5	31.2
TRINITY_DN111547_c3_g1_i2	PIN3_YEAST	[PSI+] inducibility protein 3 (LAS seventeen-binding protein 2) (LAS17-binding protein 2)	43.75	32	18	0	413	318	5	36	3.4	31.2
TRINITY_DN113094_c1_g1_i3	PDK2_YEAST	[Pyruvate dehydrogenase (acetyl-transferring)] kinase 2, mitochondrial (PDK 2) (Pyruvate dehydrogenase kinase 2) (EC 2.7.11.2) (Protein kinase of PDH protein 2) (Pyruvate dehydrogenase complex kinase 2) (PDC kinase 2) ([Pyruvate dehydrogenase [lipoamide]] kinase 2)	28.972	107	74	2	22	339	122	227	7.01e-11	61.6
TRINITY_DN31043_c0_g1_i1	PDK2_YEAST	[Pyruvate dehydrogenase (acetyl-transferring)] kinase 2, mitochondrial (PDK 2) (Pyruvate dehydrogenase kinase 2) (EC 2.7.11.2) (Protein kinase of PDH protein 2) (Pyruvate dehydrogenase complex kinase 2) (PDC kinase 2) ([Pyruvate dehydrogenase [lipoamide]] kinase 2)	31.579	190	119	4	2	562	160	341	1.89e-22	96.7
TRINITY_DN31043_c0_g2_i1	PDK2_YEAST	[Pyruvate dehydrogenase (acetyl-transferring)] kinase 2, mitochondrial (PDK 2) (Pyruvate dehydrogenase kinase 2) (EC 2.7.11.2) (Protein kinase of PDH protein 2) (Pyruvate dehydrogenase complex kinase 2) (PDC kinase 2) ([Pyruvate dehydrogenase [lipoamide]] kinase 2)	35.052	97	60	1	49	330	68	164	3.84e-15	72.8
TRINITY_DN60954_c0_g2_i1	PDK1_RAT	[Pyruvate dehydrogenase (acetyl-transferring)] kinase isozyme 1, mitochondrial (EC 2.7.11.2) (PDK p48) (Pyruvate dehydrogenase kinase isoform 1) (PDH kinase 1)	25.49	102	63	4	217	513	100	191	2.7	32.3
TRINITY_DN10272_c0_g1_i1	PDK3_HUMAN	[Pyruvate dehydrogenase (acetyl-transferring)] kinase isozyme 3, mitochondrial (EC 2.7.11.2) (Pyruvate dehydrogenase kinase isoform 3)	53.763	93	40	2	1	279	281	370	3.41e-26	103
TRINITY_DN39694_c0_g1_i1	PDK4_RAT	[Pyruvate dehydrogenase (acetyl-transferring)] kinase isozyme 4, mitochondrial (EC 2.7.11.2) (Pyruvate dehydrogenase kinase isoform 4)	50	20	10	0	137	196	195	214	2.1	31.2
TRINITY_DN44584_c0_g1_i1	PDK4_HUMAN	[Pyruvate dehydrogenase (acetyl-transferring)] kinase isozyme 4, mitochondrial (EC 2.7.11.2) (Pyruvate dehydrogenase kinase isoform 4)	31.148	61	36	2	244	80	74	134	0.48	32.3
TRINITY_DN124929_c0_g1_i1	PDK_ARATH	[Pyruvate dehydrogenase (acetyl-transferring)] kinase, mitochondrial (AtPDHK) (Pyruvate dehydrogenase kinase) (EC 2.7.11.2)	38.342	193	88	4	2	574	31	194	2.6e-31	119
TRINITY_DN116676_c2_g1_i2	PDK_ARATH	[Pyruvate dehydrogenase (acetyl-transferring)] kinase, mitochondrial (AtPDHK) (Pyruvate dehydrogenase kinase) (EC 2.7.11.2)	75.635	197	44	1	905	1495	83	275	2.71e-107	328
TRINITY_DN116676_c2_g1_i3	PDK_ARATH	[Pyruvate dehydrogenase (acetyl-transferring)] kinase, mitochondrial (AtPDHK) (Pyruvate dehydrogenase kinase) (EC 2.7.11.2)	75.269	279	65	1	184	1020	1	275	1.3e-161	461
TRINITY_DN116676_c2_g2_i1	PDK_ARATH	[Pyruvate dehydrogenase (acetyl-transferring)] kinase, mitochondrial (AtPDHK) (Pyruvate dehydrogenase kinase) (EC 2.7.11.2)	96.154	26	1	0	3	80	323	348	6.76e-09	55.1
TRINITY_DN116676_c2_g1_i5	PDK_ARATH	[Pyruvate dehydrogenase (acetyl-transferring)] kinase, mitochondrial (AtPDHK) (Pyruvate dehydrogenase kinase) (EC 2.7.11.2)	76.596	235	48	2	834	1529	83	313	2.77e-130	386
TRINITY_DN113907_c0_g1_i1	PDK_ARATH	[Pyruvate dehydrogenase (acetyl-transferring)] kinase, mitochondrial (AtPDHK) (Pyruvate dehydrogenase kinase) (EC 2.7.11.2)	100	17	0	0	418	368	348	364	0.004	39.7
TRINITY_DN113907_c0_g2_i1	PDK_ARATH	[Pyruvate dehydrogenase (acetyl-transferring)] kinase, mitochondrial (AtPDHK) (Pyruvate dehydrogenase kinase) (EC 2.7.11.2)	86.928	153	19	1	1	456	214	366	8.26e-93	278
TRINITY_DN66077_c0_g1_i3	PDK_ARATH	[Pyruvate dehydrogenase (acetyl-transferring)] kinase, mitochondrial (AtPDHK) (Pyruvate dehydrogenase kinase) (EC 2.7.11.2)	39.13	46	27	1	167	304	29	73	0.003	39.7
TRINITY_DN54313_c0_g1_i1	PDK_ARATH	[Pyruvate dehydrogenase (acetyl-transferring)] kinase, mitochondrial (AtPDHK) (Pyruvate dehydrogenase kinase) (EC 2.7.11.2)	58.889	180	64	5	3	530	193	366	9.82e-65	206
TRINITY_DN115733_c0_g1_i2	PDK_DROME	[Pyruvate dehydrogenase (acetyl-transferring)] kinase, mitochondrial (DmPDK) (Pyruvate dehydrogenase kinase) (EC 2.7.11.2)	57.855	401	142	6	547	1734	20	398	5e-155	458
TRINITY_DN115733_c0_g1_i3	PDK_DROME	[Pyruvate dehydrogenase (acetyl-transferring)] kinase, mitochondrial (DmPDK) (Pyruvate dehydrogenase kinase) (EC 2.7.11.2)	61.155	381	141	5	547	1674	20	398	3.02e-160	471
TRINITY_DN114920_c1_g1_i1	PDK_SCHPO	[Pyruvate dehydrogenase (acetyl-transferring)] kinase, mitochondrial (Pyruvate dehydrogenase kinase) (EC 2.7.11.2)	65.868	167	56	1	3	500	259	425	3.48e-70	231
TRINITY_DN133824_c0_g1_i1	PDK_SCHPO	[Pyruvate dehydrogenase (acetyl-transferring)] kinase, mitochondrial (Pyruvate dehydrogenase kinase) (EC 2.7.11.2)	68.75	32	10	0	2	97	385	416	5.7e-09	55.5
TRINITY_DN131902_c0_g1_i1	PDK_ASCSU	[Pyruvate dehydrogenase (acetyl-transferring)] kinase, mitochondrial (Pyruvate dehydrogenase kinase) (EC 2.7.11.2)	74.269	171	44	0	12	524	224	394	2.53e-89	271
TRINITY_DN117102_c2_g1_i5	PDK_ASCSU	[Pyruvate dehydrogenase (acetyl-transferring)] kinase, mitochondrial (Pyruvate dehydrogenase kinase) (EC 2.7.11.2)	27.451	102	54	4	28	303	236	327	2.1	33.1
TRINITY_DN111557_c2_g3_i1	PDK_SCHPO	[Pyruvate dehydrogenase (acetyl-transferring)] kinase, mitochondrial (Pyruvate dehydrogenase kinase) (EC 2.7.11.2)	45.333	450	215	8	104	1438	1	424	6.24e-123	371
TRINITY_DN113094_c1_g1_i2	PDK_SCHPO	[Pyruvate dehydrogenase (acetyl-transferring)] kinase, mitochondrial (Pyruvate dehydrogenase kinase) (EC 2.7.11.2)	30.918	207	123	4	755	1369	237	425	4.01e-27	116
TRINITY_DN50948_c0_g1_i1	PDK_ASCSU	[Pyruvate dehydrogenase (acetyl-transferring)] kinase, mitochondrial (Pyruvate dehydrogenase kinase) (EC 2.7.11.2)	62.712	59	22	0	2	178	332	390	7.39e-19	82.8
TRINITY_DN90595_c0_g1_i3	PDP1_YEAST	[Pyruvate dehydrogenase [acetyl-transferring]]-phosphatase 1, mitochondrial (PDP 1) (EC 3.1.3.43) (Phosphatase two C protein 5) (Protein phosphatase 2C homolog 5) (PP2C-5) (Protein phosphatase of PDH protein 1) (Pyruvate dehydrogenase complex phosphatase 1) (PDC phosphatase 1)	39.161	143	57	6	46	393	424	563	1.95e-17	80.5
TRINITY_DN119232_c0_g1_i1	PDP1_HUMAN	[Pyruvate dehydrogenase [acetyl-transferring]]-phosphatase 1, mitochondrial (PDP 1) (EC 3.1.3.43) (Protein phosphatase 2C) (Pyruvate dehydrogenase phosphatase catalytic subunit 1) (PDPC 1)	29.189	555	245	17	1040	2680	109	523	6.27e-50	189
TRINITY_DN91995_c0_g2_i2	PDP2_YEAST	[Pyruvate dehydrogenase [acetyl-transferring]]-phosphatase 2, mitochondrial (PDP 2) (EC 3.1.3.16) (EC 3.1.3.43) (Autophagy-related protein phosphatase 1) (Phosphatase two C protein 6) (Protein phosphatase 2C homolog 6) (PP2C-6) (Protein phosphatase of PDH protein 2) (Pyruvate dehydrogenase complex phosphatase 2) (PDC phosphatase 2)	46	50	26	1	562	413	320	368	5.9	31.2
TRINITY_DN96311_c2_g1_i2	RIMI_HAEIN	[Ribosomal protein S18]-alanine N-acetyltransferase (EC 2.3.1.266)	29.508	61	43	0	120	302	81	141	1.2	31.2
TRINITY_DN53414_c0_g1_i1	GNT1_DICDI	[Skp1-protein]-hydroxyproline N-acetylglucosaminyltransferase (EC 2.4.1.229) (Glycosyltransferase GnT51) (Skp1-HyPro GlcNAc-transferase) (UDP-GlcNAc:Skp1-hydroxyproline GlcNAc-transferase) (Skp1 GlcNAc-Tase) (UDP-GlcNAc:hydroxyproline polypeptide GlcNAc-transferase)	26.582	79	46	2	3	203	71	149	0.12	35
TRINITY_DN109205_c4_g5_i1	HIS4_DEBHA	1-(5-phosphoribosyl)-5-[(5-phosphoribosylamino)methylideneamino] imidazole-4-carboxamide isomerase (EC 5.3.1.16) (5-proFAR isomerase) (Phosphoribosylformimino-5-aminoimidazole carboxamide ribotide isomerase)	35.417	48	21	1	142	285	163	200	9.4	29.6
TRINITY_DN85070_c0_g1_i1	HIS4_NEUCR	1-(5-phosphoribosyl)-5-[(5-phosphoribosylamino)methylideneamino] imidazole-4-carboxamide isomerase (EC 5.3.1.16) (5-proFAR isomerase) (Phosphoribosylformimino-5-aminoimidazole carboxamide ribotide isomerase)	64.981	257	85	4	28	789	2	256	2.73e-113	331
TRINITY_DN59001_c0_g1_i1	HIS4_NEUCR	1-(5-phosphoribosyl)-5-[(5-phosphoribosylamino)methylideneamino] imidazole-4-carboxamide isomerase (EC 5.3.1.16) (5-proFAR isomerase) (Phosphoribosylformimino-5-aminoimidazole carboxamide ribotide isomerase)	83.478	230	38	0	109	798	1	230	5.08e-145	409
TRINITY_DN41790_c0_g1_i1	HIS4_NEUCR	1-(5-phosphoribosyl)-5-[(5-phosphoribosylamino)methylideneamino] imidazole-4-carboxamide isomerase (EC 5.3.1.16) (5-proFAR isomerase) (Phosphoribosylformimino-5-aminoimidazole carboxamide ribotide isomerase)	32.558	43	29	0	236	364	190	232	0.23	34.3
TRINITY_DN67393_c0_g1_i1	HIS4_SCHPO	1-(5-phosphoribosyl)-5-[(5-phosphoribosylamino)methylideneamino] imidazole-4-carboxamide isomerase (EC 5.3.1.16) (5-proFAR isomerase) (Phosphoribosylformimino-5-aminoimidazole carboxamide ribotide isomerase)	30	60	38	2	300	467	138	197	7.4	30.8
TRINITY_DN111928_c0_g1_i9	HIS4_BLOFL	1-(5-phosphoribosyl)-5-[(5-phosphoribosylamino)methylideneamino] imidazole-4-carboxamide isomerase (EC 5.3.1.16) (Phosphoribosylformimino-5-aminoimidazole carboxamide ribotide isomerase)	31.481	54	37	0	265	426	62	115	8.6	29.6
TRINITY_DN127388_c0_g1_i1	HIS4_XANOR	1-(5-phosphoribosyl)-5-[(5-phosphoribosylamino)methylideneamino] imidazole-4-carboxamide isomerase (EC 5.3.1.16) (Phosphoribosylformimino-5-aminoimidazole carboxamide ribotide isomerase)	29.268	41	29	0	153	31	132	172	0.99	32.3
TRINITY_DN133237_c0_g1_i1	HIS4_BREBN	1-(5-phosphoribosyl)-5-[(5-phosphoribosylamino)methylideneamino] imidazole-4-carboxamide isomerase (EC 5.3.1.16) (Phosphoribosylformimino-5-aminoimidazole carboxamide ribotide isomerase)	26.374	91	52	3	66	323	35	115	0.42	34.3
TRINITY_DN100660_c3_g3_i2	HIS4_BACP2	1-(5-phosphoribosyl)-5-[(5-phosphoribosylamino)methylideneamino] imidazole-4-carboxamide isomerase (EC 5.3.1.16) (Phosphoribosylformimino-5-aminoimidazole carboxamide ribotide isomerase)	50	24	12	0	350	421	62	85	2.7	33.5
TRINITY_DN106506_c0_g1_i2	HIS4_FRAAA	1-(5-phosphoribosyl)-5-[(5-phosphoribosylamino)methylideneamino] imidazole-4-carboxamide isomerase (EC 5.3.1.16) (Phosphoribosylformimino-5-aminoimidazole carboxamide ribotide isomerase)	30.612	98	63	3	1486	1776	11	104	0.56	36.6
TRINITY_DN106506_c0_g1_i3	HIS4_FRAAA	1-(5-phosphoribosyl)-5-[(5-phosphoribosylamino)methylideneamino] imidazole-4-carboxamide isomerase (EC 5.3.1.16) (Phosphoribosylformimino-5-aminoimidazole carboxamide ribotide isomerase)	30.612	98	63	3	1265	1555	11	104	0.85	35.8
TRINITY_DN120919_c0_g2_i1	HIS4_PARD8	1-(5-phosphoribosyl)-5-[(5-phosphoribosylamino)methylideneamino] imidazole-4-carboxamide isomerase (EC 5.3.1.16) (Phosphoribosylformimino-5-aminoimidazole carboxamide ribotide isomerase)	37.5	48	29	1	232	372	99	146	6.1	32.3
TRINITY_DN109249_c3_g1_i8	HIS4_HYPNA	1-(5-phosphoribosyl)-5-[(5-phosphoribosylamino)methylideneamino] imidazole-4-carboxamide isomerase (EC 5.3.1.16) (Phosphoribosylformimino-5-aminoimidazole carboxamide ribotide isomerase)	40	30	18	0	169	80	168	197	1.2	32.3
TRINITY_DN102893_c3_g2_i11	HIS4_BACP2	1-(5-phosphoribosyl)-5-[(5-phosphoribosylamino)methylideneamino] imidazole-4-carboxamide isomerase (EC 5.3.1.16) (Phosphoribosylformimino-5-aminoimidazole carboxamide ribotide isomerase)	30	60	35	2	5	169	26	83	2.1	32
TRINITY_DN102893_c3_g2_i12	HIS4_BACP2	1-(5-phosphoribosyl)-5-[(5-phosphoribosylamino)methylideneamino] imidazole-4-carboxamide isomerase (EC 5.3.1.16) (Phosphoribosylformimino-5-aminoimidazole carboxamide ribotide isomerase)	30	60	35	2	5	169	26	83	1.7	32
TRINITY_DN134391_c0_g1_i1	HIS4_YERPY	1-(5-phosphoribosyl)-5-[(5-phosphoribosylamino)methylideneamino] imidazole-4-carboxamide isomerase (EC 5.3.1.16) (Phosphoribosylformimino-5-aminoimidazole carboxamide ribotide isomerase)	26.027	73	51	1	219	428	64	136	0.89	33.5
TRINITY_DN122626_c1_g2_i1	HIS4_IDILO	1-(5-phosphoribosyl)-5-[(5-phosphoribosylamino)methylideneamino] imidazole-4-carboxamide isomerase (EC 5.3.1.16) (Phosphoribosylformimino-5-aminoimidazole carboxamide ribotide isomerase)	53.846	26	11	1	320	246	61	86	6.9	30.4
TRINITY_DN110168_c1_g1_i1	HIS4_ACIBY	1-(5-phosphoribosyl)-5-[(5-phosphoribosylamino)methylideneamino] imidazole-4-carboxamide isomerase (EC 5.3.1.16) (Phosphoribosylformimino-5-aminoimidazole carboxamide ribotide isomerase)	53.846	26	12	0	887	810	214	239	4	33.1
TRINITY_DN110168_c1_g1_i2	HIS4_PSESM	1-(5-phosphoribosyl)-5-[(5-phosphoribosylamino)methylideneamino] imidazole-4-carboxamide isomerase (EC 5.3.1.16) (Phosphoribosylformimino-5-aminoimidazole carboxamide ribotide isomerase)	41.176	34	20	0	935	834	200	233	3.3	33.5
TRINITY_DN107569_c0_g1_i3	HIS4_METJA	1-(5-phosphoribosyl)-5-[(5-phosphoribosylamino)methylideneamino] imidazole-4-carboxamide isomerase (EC 5.3.1.16) (Phosphoribosylformimino-5-aminoimidazole carboxamide ribotide isomerase)	34.783	46	29	1	224	87	98	142	1.4	34.7
TRINITY_DN107569_c0_g1_i7	HIS4_METJA	1-(5-phosphoribosyl)-5-[(5-phosphoribosylamino)methylideneamino] imidazole-4-carboxamide isomerase (EC 5.3.1.16) (Phosphoribosylformimino-5-aminoimidazole carboxamide ribotide isomerase)	34.783	46	29	1	224	87	98	142	1.6	34.7
TRINITY_DN118355_c0_g2_i1	HIS4_ALKMQ	1-(5-phosphoribosyl)-5-[(5-phosphoribosylamino)methylideneamino] imidazole-4-carboxamide isomerase (EC 5.3.1.16) (Phosphoribosylformimino-5-aminoimidazole carboxamide ribotide isomerase)	35.088	57	36	1	356	526	45	100	3.5	33.1
TRINITY_DN123787_c0_g1_i1	HIS4_SORC5	1-(5-phosphoribosyl)-5-[(5-phosphoribosylamino)methylideneamino] imidazole-4-carboxamide isomerase (EC 5.3.1.16) (Phosphoribosylformimino-5-aminoimidazole carboxamide ribotide isomerase)	46.429	28	15	0	180	263	121	148	2.7	31.6
TRINITY_DN105740_c0_g1_i1	HIS4_POLNS	1-(5-phosphoribosyl)-5-[(5-phosphoribosylamino)methylideneamino] imidazole-4-carboxamide isomerase (EC 5.3.1.16) (Phosphoribosylformimino-5-aminoimidazole carboxamide ribotide isomerase)	47.059	34	17	1	489	590	37	69	5	34.3
TRINITY_DN100569_c0_g3_i1	HIS4_STACT	1-(5-phosphoribosyl)-5-[(5-phosphoribosylamino)methylideneamino] imidazole-4-carboxamide isomerase (EC 5.3.1.16) (Phosphoribosylformimino-5-aminoimidazole carboxamide ribotide isomerase)	36.17	47	28	1	280	146	88	134	1.8	32.3
TRINITY_DN8296_c0_g1_i1	HIS4_THEEB	1-(5-phosphoribosyl)-5-[(5-phosphoribosylamino)methylideneamino] imidazole-4-carboxamide isomerase (EC 5.3.1.16) (Phosphoribosylformimino-5-aminoimidazole carboxamide ribotide isomerase)	37.5	64	34	2	271	83	176	234	4.1	31.6
TRINITY_DN62464_c0_g2_i1	HIS4_DESHY	1-(5-phosphoribosyl)-5-[(5-phosphoribosylamino)methylideneamino] imidazole-4-carboxamide isomerase (EC 5.3.1.16) (Phosphoribosylformimino-5-aminoimidazole carboxamide ribotide isomerase)	27.273	99	56	3	145	441	5	87	0.59	33.1
TRINITY_DN97668_c2_g3_i1	HIS4_CYTH3	1-(5-phosphoribosyl)-5-[(5-phosphoribosylamino)methylideneamino] imidazole-4-carboxamide isomerase (EC 5.3.1.16) (Phosphoribosylformimino-5-aminoimidazole carboxamide ribotide isomerase)	57.143	21	9	0	702	640	114	134	4.5	32.3
TRINITY_DN93589_c1_g2_i7	HIS4_PELUB	1-(5-phosphoribosyl)-5-[(5-phosphoribosylamino)methylideneamino] imidazole-4-carboxamide isomerase (EC 5.3.1.16) (Phosphoribosylformimino-5-aminoimidazole carboxamide ribotide isomerase)	33.333	45	30	0	64	198	138	182	8.5	30
TRINITY_DN94267_c0_g1_i12	HIS4_GEMAT	1-(5-phosphoribosyl)-5-[(5-phosphoribosylamino)methylideneamino] imidazole-4-carboxamide isomerase (EC 5.3.1.16) (Phosphoribosylformimino-5-aminoimidazole carboxamide ribotide isomerase)	25.287	87	61	2	329	69	20	102	0.72	33.1
TRINITY_DN24625_c0_g1_i1	HIS4_SHESW	1-(5-phosphoribosyl)-5-[(5-phosphoribosylamino)methylideneamino] imidazole-4-carboxamide isomerase (EC 5.3.1.16) (Phosphoribosylformimino-5-aminoimidazole carboxamide ribotide isomerase)	41.026	39	23	0	354	470	35	73	0.16	35.4
TRINITY_DN74959_c0_g2_i1	HIS4_PSEPF	1-(5-phosphoribosyl)-5-[(5-phosphoribosylamino)methylideneamino] imidazole-4-carboxamide isomerase (EC 5.3.1.16) (Phosphoribosylformimino-5-aminoimidazole carboxamide ribotide isomerase)	39.13	46	25	2	515	643	31	76	5	32
TRINITY_DN118194_c0_g1_i10	HIS41_RUEPO	1-(5-phosphoribosyl)-5-[(5-phosphoribosylamino)methylideneamino] imidazole-4-carboxamide isomerase 1 (EC 5.3.1.16) (Phosphoribosylformimino-5-aminoimidazole carboxamide ribotide isomerase 1)	32.759	58	31	2	209	60	69	126	2.8	30.4
TRINITY_DN28880_c0_g1_i1	HIS42_PHOLL	1-(5-phosphoribosyl)-5-[(5-phosphoribosylamino)methylideneamino] imidazole-4-carboxamide isomerase 2 (EC 5.3.1.16) (Phosphoribosylformimino-5-aminoimidazole carboxamide ribotide isomerase 2)	33.333	36	23	1	40	147	123	157	4.4	30.4
TRINITY_DN92291_c1_g10_i1	HIS42_RUEPO	1-(5-phosphoribosyl)-5-[(5-phosphoribosylamino)methylideneamino] imidazole-4-carboxamide isomerase 2 (EC 5.3.1.16) (Phosphoribosylformimino-5-aminoimidazole carboxamide ribotide isomerase 2)	31.481	54	32	1	175	321	104	157	2.4	30.4
TRINITY_DN104150_c0_g1_i1	HIS3_ARATH	1-(5-phosphoribosyl)-5-[(5-phosphoribosylamino)methylideneamino] imidazole-4-carboxamide isomerase, chloroplastic (EC 5.3.1.16) (5-proFAR isomerase) (BBM II) (Phosphoribosylformimino-5-aminoimidazole carboxamide ribotide isomerase) (Protein ALBINO AND PALE GREEN 10) (Protein HISTIDINE BIOSYNTHESIS 3)	81.197	117	22	0	365	715	186	302	5.35e-58	194
TRINITY_DN104150_c0_g1_i5	HIS3_ARATH	1-(5-phosphoribosyl)-5-[(5-phosphoribosylamino)methylideneamino] imidazole-4-carboxamide isomerase, chloroplastic (EC 5.3.1.16) (5-proFAR isomerase) (BBM II) (Phosphoribosylformimino-5-aminoimidazole carboxamide ribotide isomerase) (Protein ALBINO AND PALE GREEN 10) (Protein HISTIDINE BIOSYNTHESIS 3)	80.982	163	31	0	3	491	140	302	1.82e-91	274
TRINITY_DN105859_c2_g3_i4	CP24A_MOUSE	1,25-dihydroxyvitamin D(3) 24-hydroxylase, mitochondrial (24-OHase) (Vitamin D(3) 24-hydroxylase) (EC 1.14.15.16) (Cytochrome P450 24A1) (Cytochrome P450-CC24)	42.857	42	19	2	195	82	424	464	3	31.6
TRINITY_DN42868_c0_g1_i1	CP24A_MOUSE	1,25-dihydroxyvitamin D(3) 24-hydroxylase, mitochondrial (24-OHase) (Vitamin D(3) 24-hydroxylase) (EC 1.14.15.16) (Cytochrome P450 24A1) (Cytochrome P450-CC24)	39.286	112	66	1	2	337	381	490	7.74e-20	87
TRINITY_DN100833_c0_g2_i1	MTND_YEAST	1,2-dihydroxy-3-keto-5-methylthiopentene dioxygenase (EC 1.13.11.54) (Acireductone dioxygenase (Fe(2+)-requiring)) (ARD) (Fe-ARD)	33.333	51	34	0	469	317	110	160	9	30.8
TRINITY_DN125282_c0_g1_i1	MTND_NEUCR	1,2-dihydroxy-3-keto-5-methylthiopentene dioxygenase (EC 1.13.11.54) (Acireductone dioxygenase (Fe(2+)-requiring)) (ARD) (Fe-ARD)	61.538	130	49	1	3	389	46	175	4.23e-56	176
TRINITY_DN136196_c0_g1_i1	MTND_DICDI	1,2-dihydroxy-3-keto-5-methylthiopentene dioxygenase (EC 1.13.11.54) (Acireductone dioxygenase (Fe(2+)-requiring)) (ARD) (Fe-ARD)	49.112	169	62	5	14	514	1	147	7.23e-45	149
TRINITY_DN119373_c1_g2_i1	MTND_IXOSC	1,2-dihydroxy-3-keto-5-methylthiopentene dioxygenase (EC 1.13.11.54) (Acireductone dioxygenase (Fe(2+)-requiring)) (ARD) (Fe-ARD)	74.468	47	12	0	1	141	131	177	1.95e-20	84.7
TRINITY_DN119373_c1_g1_i4	MTND_IXOSC	1,2-dihydroxy-3-keto-5-methylthiopentene dioxygenase (EC 1.13.11.54) (Acireductone dioxygenase (Fe(2+)-requiring)) (ARD) (Fe-ARD)	53.846	65	30	0	371	565	1	65	3.23e-17	78.6
TRINITY_DN119373_c1_g1_i8	MTND_IXOSC	1,2-dihydroxy-3-keto-5-methylthiopentene dioxygenase (EC 1.13.11.54) (Acireductone dioxygenase (Fe(2+)-requiring)) (ARD) (Fe-ARD)	53.846	65	30	0	396	590	1	65	3.96e-17	78.6
TRINITY_DN79384_c0_g1_i1	MTND_AJECG	1,2-dihydroxy-3-keto-5-methylthiopentene dioxygenase (EC 1.13.11.54) (Acireductone dioxygenase (Fe(2+)-requiring)) (ARD) (Fe-ARD)	29.787	47	32	1	414	277	54	100	0.21	34.3
TRINITY_DN79384_c0_g1_i2	MTND_NEUCR	1,2-dihydroxy-3-keto-5-methylthiopentene dioxygenase (EC 1.13.11.54) (Acireductone dioxygenase (Fe(2+)-requiring)) (ARD) (Fe-ARD)	26.087	46	34	0	396	259	59	104	0.39	33.9
TRINITY_DN87170_c1_g3_i1	MTND_TUBMM	1,2-dihydroxy-3-keto-5-methylthiopentene dioxygenase (EC 1.13.11.54) (Acireductone dioxygenase (Fe(2+)-requiring)) (ARD) (Fe-ARD)	37.931	58	32	2	184	348	64	120	6	30
TRINITY_DN73623_c0_g1_i3	MTND_ASPFU	1,2-dihydroxy-3-keto-5-methylthiopentene dioxygenase (EC 1.13.11.54) (Acireductone dioxygenase (Fe(2+)-requiring)) (ARD) (Fe-ARD)	75.316	158	39	0	264	737	11	168	3.34e-83	254
TRINITY_DN78382_c0_g2_i1	MTND_LEIMA	1,2-dihydroxy-3-keto-5-methylthiopentene dioxygenase (EC 1.13.11.54) (Acireductone dioxygenase (Fe(2+)-requiring)) (ARD) (Fe-ARD)	40	35	19	1	15	113	244	278	1.3	31.2
TRINITY_DN125200_c0_g1_i1	MTND_BOVIN	1,2-dihydroxy-3-keto-5-methylthiopentene dioxygenase (EC 1.13.11.54) (Acireductone dioxygenase (Fe(2+)-requiring)) (ARD) (Fe-ARD) (Membrane-type 1 matrix metalloproteinase cytoplasmic tail-binding protein 1) (MTCBP-1)	56.395	172	71	2	28	531	1	172	1.51e-63	197
TRINITY_DN57720_c0_g1_i2	MTND_MOUSE	1,2-dihydroxy-3-keto-5-methylthiopentene dioxygenase (EC 1.13.11.54) (Acireductone dioxygenase (Fe(2+)-requiring)) (ARD) (Fe-ARD) (Membrane-type 1 matrix metalloproteinase cytoplasmic tail-binding protein 1) (MTCBP-1)	34.146	41	27	0	129	251	35	75	0.57	32
TRINITY_DN106348_c2_g2_i1	MTND1_VITVI	1,2-dihydroxy-3-keto-5-methylthiopentene dioxygenase 1 (EC 1.13.11.54) (Acireductone dioxygenase (Fe(2+)-requiring) 1) (ARD 1) (Fe-ARD 1)	83.333	30	5	0	542	631	147	176	1.02e-09	58.9
TRINITY_DN106348_c2_g3_i2	MTND1_VITVI	1,2-dihydroxy-3-keto-5-methylthiopentene dioxygenase 1 (EC 1.13.11.54) (Acireductone dioxygenase (Fe(2+)-requiring) 1) (ARD 1) (Fe-ARD 1)	76.064	188	45	0	39	602	1	188	2.58e-97	285
TRINITY_DN106348_c2_g3_i3	MTND1_VITVI	1,2-dihydroxy-3-keto-5-methylthiopentene dioxygenase 1 (EC 1.13.11.54) (Acireductone dioxygenase (Fe(2+)-requiring) 1) (ARD 1) (Fe-ARD 1)	73.077	156	42	0	39	506	1	156	1.44e-70	217
TRINITY_DN28706_c0_g1_i1	MTND1_PHYPA	1,2-dihydroxy-3-keto-5-methylthiopentene dioxygenase 1 (EC 1.13.11.54) (Acireductone dioxygenase (Fe(2+)-requiring) 1) (ARD 1) (Fe-ARD 1)	76.364	110	26	0	2	331	66	175	9.56e-63	192
TRINITY_DN102980_c0_g1_i1	MTND2_ARATH	1,2-dihydroxy-3-keto-5-methylthiopentene dioxygenase 2 (EC 1.13.11.54) (Acireductone dioxygenase (Fe(2+)-requiring) 2) (ARD 2) (Fe-ARD 2)	89.286	28	3	0	380	463	7	34	6.5e-09	55.5
TRINITY_DN102980_c0_g3_i1	MTND2_VITVI	1,2-dihydroxy-3-keto-5-methylthiopentene dioxygenase 2 (EC 1.13.11.54) (Acireductone dioxygenase (Fe(2+)-requiring) 2) (ARD 2) (Fe-ARD 2)	86.111	108	15	0	1	324	27	134	1.81e-67	204
TRINITY_DN119769_c1_g3_i1	MTND3_ARATH	1,2-dihydroxy-3-keto-5-methylthiopentene dioxygenase 3 (EC 1.13.11.54) (Acireductone dioxygenase (Fe(2+)-requiring) 3) (ARD 3) (Fe-ARD 3)	88.235	17	2	0	258	308	114	130	0.015	36.6
TRINITY_DN50591_c0_g1_i1	MTND1_CAEEL	1,2-dihydroxy-3-keto-5-methylthiopentene dioxygenase homolog 1 (EC 1.13.11.-) (Acireductone dioxygenase homolog 1) (ARD 1)	54.098	122	55	1	8	373	1	121	1.62e-44	145
TRINITY_DN96186_c0_g1_i1	MTND1_CAEEL	1,2-dihydroxy-3-keto-5-methylthiopentene dioxygenase homolog 1 (EC 1.13.11.-) (Acireductone dioxygenase homolog 1) (ARD 1)	34.211	38	25	0	234	121	104	141	3.9	30.4
TRINITY_DN12956_c0_g1_i1	MTND1_CAEEL	1,2-dihydroxy-3-keto-5-methylthiopentene dioxygenase homolog 1 (EC 1.13.11.-) (Acireductone dioxygenase homolog 1) (ARD 1)	27.778	72	39	3	117	314	81	145	0.46	32.7
TRINITY_DN99395_c0_g1_i2	MTND2_CAEBR	1,2-dihydroxy-3-keto-5-methylthiopentene dioxygenase homolog 2 (EC 1.13.11.-) (Acireductone dioxygenase homolog 2) (ARD 2)	25.373	134	84	5	98	463	22	151	0.028	37.4
TRINITY_DN69447_c0_g1_i1	MTND3_CAEBR	1,2-dihydroxy-3-keto-5-methylthiopentene dioxygenase homolog 3 (EC 1.13.11.-) (Acireductone dioxygenase homolog 3) (ARD 3)	24.615	130	88	5	186	551	24	151	0.094	36.2
TRINITY_DN19666_c0_g1_i1	MTND3_CAEBR	1,2-dihydroxy-3-keto-5-methylthiopentene dioxygenase homolog 3 (EC 1.13.11.-) (Acireductone dioxygenase homolog 3) (ARD 3)	58.333	156	65	0	22	489	1	156	3.91e-66	202
TRINITY_DN122122_c2_g1_i1	LNPA_BIFL2	1,3-beta-galactosyl-N-acetylhexosamine phosphorylase (EC 2.4.1.211) (Galacto-N-biose/lacto-N-biose I phosphorylase) (GLNBP)	37.037	54	28	2	611	772	43	90	7.3	33.1
TRINITY_DN134832_c0_g1_i1	BGS3_SCHPO	1,3-beta-glucan synthase component bgs3 (EC 2.4.1.34) (1,3-beta-D-glucan-UDP glucosyltransferase)	38.298	47	25	1	150	290	1748	1790	0.79	32
TRINITY_DN128180_c0_g1_i1	BGS3_SCHPO	1,3-beta-glucan synthase component bgs3 (EC 2.4.1.34) (1,3-beta-D-glucan-UDP glucosyltransferase)	41.935	31	18	0	190	282	1104	1134	2.7	30.4
TRINITY_DN105190_c1_g3_i1	BGS4_SCHPO	1,3-beta-glucan synthase component bgs4 (EC 2.4.1.34) (1,3-beta-D-glucan-UDP glucosyltransferase)	95.283	106	5	0	1	318	1208	1313	2.95e-69	227
TRINITY_DN127354_c0_g1_i1	FKS1_CRYNH	1,3-beta-glucan synthase component FKS1 (EC 2.4.1.34)	79.675	123	25	0	3	371	1368	1490	6.44e-55	187
TRINITY_DN106774_c0_g3_i1	FKS1_CRYNH	1,3-beta-glucan synthase component FKS1 (EC 2.4.1.34)	41.463	41	23	1	9	128	989	1029	1	32
TRINITY_DN60366_c0_g1_i1	FKS1_CRYNH	1,3-beta-glucan synthase component FKS1 (EC 2.4.1.34)	50.442	113	56	0	1	339	1672	1784	3.12e-35	132
TRINITY_DN131574_c0_g1_i1	FKS1_ASPNC	1,3-beta-glucan synthase component FKS1 (EC 2.4.1.34) (1,3-beta-D-glucan-UDP glucosyltransferase)	69.62	158	48	0	2	475	1690	1847	1.46e-75	250
TRINITY_DN135396_c0_g1_i1	FKS1_ASPNC	1,3-beta-glucan synthase component FKS1 (EC 2.4.1.34) (1,3-beta-D-glucan-UDP glucosyltransferase)	74.359	117	30	0	2	352	403	519	4.38e-61	204
TRINITY_DN127465_c0_g1_i1	FKS1_ASPNC	1,3-beta-glucan synthase component FKS1 (EC 2.4.1.34) (1,3-beta-D-glucan-UDP glucosyltransferase)	58.696	276	98	2	2	829	1633	1892	1.51e-85	283
TRINITY_DN122517_c0_g1_i3	FKS1_ASPNC	1,3-beta-glucan synthase component FKS1 (EC 2.4.1.34) (1,3-beta-D-glucan-UDP glucosyltransferase)	40.541	37	22	0	259	369	161	197	9	30
TRINITY_DN105190_c0_g1_i1	FKS1_ASPNC	1,3-beta-glucan synthase component FKS1 (EC 2.4.1.34) (1,3-beta-D-glucan-UDP glucosyltransferase)	84.348	115	18	0	1	345	1456	1570	5.62e-63	209
TRINITY_DN105190_c0_g2_i1	FKS1_ASPNC	1,3-beta-glucan synthase component FKS1 (EC 2.4.1.34) (1,3-beta-D-glucan-UDP glucosyltransferase)	81.203	133	25	0	2	400	1264	1396	4.65e-72	236
TRINITY_DN105190_c1_g1_i1	FKS1_ASPNC	1,3-beta-glucan synthase component FKS1 (EC 2.4.1.34) (1,3-beta-D-glucan-UDP glucosyltransferase)	91.968	249	20	0	1	747	808	1056	2.09e-155	477
TRINITY_DN105190_c1_g2_i1	FKS1_ASPNC	1,3-beta-glucan synthase component FKS1 (EC 2.4.1.34) (1,3-beta-D-glucan-UDP glucosyltransferase)	68.182	154	49	0	3	464	1477	1630	2.45e-69	230
TRINITY_DN105190_c1_g4_i2	FKS1_ASPNC	1,3-beta-glucan synthase component FKS1 (EC 2.4.1.34) (1,3-beta-D-glucan-UDP glucosyltransferase)	73.906	1782	443	7	274	5586	88	1858	0	2687
TRINITY_DN105190_c1_g5_i1	FKS1_ASPNC	1,3-beta-glucan synthase component FKS1 (EC 2.4.1.34) (1,3-beta-D-glucan-UDP glucosyltransferase)	88.696	115	12	1	3	347	878	991	2.86e-55	187
TRINITY_DN105190_c1_g4_i4	FKS1_ASPNC	1,3-beta-glucan synthase component FKS1 (EC 2.4.1.34) (1,3-beta-D-glucan-UDP glucosyltransferase)	81.944	288	52	0	1	864	1144	1431	7.12e-154	475
TRINITY_DN105190_c1_g6_i1	FKS1_ASPNC	1,3-beta-glucan synthase component FKS1 (EC 2.4.1.34) (1,3-beta-D-glucan-UDP glucosyltransferase)	88.034	117	14	0	3	353	1142	1258	2.7e-66	219
TRINITY_DN105190_c1_g2_i2	FKS1_ASPNC	1,3-beta-glucan synthase component FKS1 (EC 2.4.1.34) (1,3-beta-D-glucan-UDP glucosyltransferase)	78.431	102	22	0	3	308	1477	1578	1.64e-51	176
TRINITY_DN105190_c1_g4_i7	FKS1_ASPNC	1,3-beta-glucan synthase component FKS1 (EC 2.4.1.34) (1,3-beta-D-glucan-UDP glucosyltransferase)	81.14	228	43	0	3	686	1204	1431	1.98e-116	368
TRINITY_DN74650_c0_g1_i1	FKS1_ASPNC	1,3-beta-glucan synthase component FKS1 (EC 2.4.1.34) (1,3-beta-D-glucan-UDP glucosyltransferase)	27.941	68	46	1	273	79	361	428	2.9	32.7
TRINITY_DN111123_c1_g1_i1	FKS1_YEAST	1,3-beta-glucan synthase component FKS1 (EC 2.4.1.34) (1,3-beta-D-glucan-UDP glucosyltransferase) (Calcineurin dependent protein 1) (Calcofluor white hypersensitivity protein 53) (Echinocandin target gene protein 1) (FK506 sensitivity protein 1) (Glucan synthase of cerevisiae protein 1) (Papulacandin B resistance protein 1)	27.068	133	65	7	492	854	7	119	2.3	35
TRINITY_DN115939_c0_g1_i14	FKS1_YEAST	1,3-beta-glucan synthase component FKS1 (EC 2.4.1.34) (1,3-beta-D-glucan-UDP glucosyltransferase) (Calcineurin dependent protein 1) (Calcofluor white hypersensitivity protein 53) (Echinocandin target gene protein 1) (FK506 sensitivity protein 1) (Glucan synthase of cerevisiae protein 1) (Papulacandin B resistance protein 1)	30.864	81	38	4	497	309	1695	1775	8	32.3
TRINITY_DN92780_c5_g1_i3	FKS1_YEAST	1,3-beta-glucan synthase component FKS1 (EC 2.4.1.34) (1,3-beta-D-glucan-UDP glucosyltransferase) (Calcineurin dependent protein 1) (Calcofluor white hypersensitivity protein 53) (Echinocandin target gene protein 1) (FK506 sensitivity protein 1) (Glucan synthase of cerevisiae protein 1) (Papulacandin B resistance protein 1)	29.245	106	52	5	647	390	586	688	5	32.3
TRINITY_DN126678_c0_g1_i1	FKS3_YEAST	1,3-beta-glucan synthase component FKS3 (EC 2.4.1.34) (1,3-beta-D-glucan-UDP glucosyltransferase) (FK506 sensitivity protein 3)	36.667	60	32	2	214	384	404	460	0.75	35.8
TRINITY_DN137634_c0_g1_i1	FKS3_YEAST	1,3-beta-glucan synthase component FKS3 (EC 2.4.1.34) (1,3-beta-D-glucan-UDP glucosyltransferase) (FK506 sensitivity protein 3)	31.646	79	40	4	291	67	65	133	1.5	32
TRINITY_DN84983_c0_g1_i2	FKS2_YEAST	1,3-beta-glucan synthase component GSC2 (EC 2.4.1.34) (1,3-beta-D-glucan-UDP glucosyltransferase) (FK506 sensitivity protein 2) (Glucan synthase of cerevisiae protein 2)	25.862	116	67	5	12	335	26	130	0.97	32
TRINITY_DN91293_c0_g2_i1	FKS2_YEAST	1,3-beta-glucan synthase component GSC2 (EC 2.4.1.34) (1,3-beta-D-glucan-UDP glucosyltransferase) (FK506 sensitivity protein 2) (Glucan synthase of cerevisiae protein 2)	34.848	66	38	2	379	185	1324	1385	7.5	30.4
TRINITY_DN96486_c2_g1_i1	FKS2_YEAST	1,3-beta-glucan synthase component GSC2 (EC 2.4.1.34) (1,3-beta-D-glucan-UDP glucosyltransferase) (FK506 sensitivity protein 2) (Glucan synthase of cerevisiae protein 2)	28.09	89	57	3	346	594	80	167	8.9	32.3
TRINITY_DN109139_c0_g1_i1	GAS1_SCHPO	1,3-beta-glucanosyltransferase gas1 (EC 2.4.1.-)	46.429	28	15	0	241	158	391	418	1.8	31.2
TRINITY_DN137627_c0_g1_i1	GAS2_YEAST	1,3-beta-glucanosyltransferase GAS2 (EC 2.4.1.-) (Glycolipid-anchored surface protein 2)	35.294	102	49	3	3	257	36	137	5.47e-09	55.1
TRINITY_DN122720_c0_g1_i2	GAS4_SCHPO	1,3-beta-glucanosyltransferase gas4 (EC 2.4.1.-)	50	26	13	0	632	709	20	45	5.3	33.9
TRINITY_DN75114_c0_g1_i1	GAS4_YEAST	1,3-beta-glucanosyltransferase GAS4 (EC 2.4.1.-) (Glycolipid-anchored surface protein 4)	26.02	196	115	8	2	529	47	232	8.29e-07	51.6
TRINITY_DN85728_c0_g1_i2	GAS5_YEAST	1,3-beta-glucanosyltransferase GAS5 (EC 2.4.1.-) (Glycolipid-anchored surface protein 5)	30.667	375	201	14	54	1175	33	349	1.01e-37	145
TRINITY_DN130226_c0_g1_i1	GEL1_ASPFU	1,3-beta-glucanosyltransferase gel1 (EC 2.4.1.-) (Glucan elongating glucanosyltransferase 1)	65.455	110	37	1	2	331	83	191	9.09e-43	148
TRINITY_DN136762_c0_g1_i1	GEL1_ASPFU	1,3-beta-glucanosyltransferase gel1 (EC 2.4.1.-) (Glucan elongating glucanosyltransferase 1)	53.226	124	55	3	18	386	269	390	1.88e-26	109
TRINITY_DN85728_c0_g1_i1	GEL1_ASPFU	1,3-beta-glucanosyltransferase gel1 (EC 2.4.1.-) (Glucan elongating glucanosyltransferase 1)	32.584	89	44	4	7	273	228	300	0.005	41.2
TRINITY_DN93823_c1_g2_i1	GEL1_ASPFU	1,3-beta-glucanosyltransferase gel1 (EC 2.4.1.-) (Glucan elongating glucanosyltransferase 1)	68.8	125	39	0	2	376	64	188	1.95e-58	189
TRINITY_DN93823_c1_g1_i2	GEL1_ASPFC	1,3-beta-glucanosyltransferase gel1 (EC 2.4.1.-) (Glucan elongating glucanosyltransferase 1)	55.142	457	196	6	514	1878	1	450	3.52e-155	459
TRINITY_DN93823_c1_g1_i3	GEL1_ASPFC	1,3-beta-glucanosyltransferase gel1 (EC 2.4.1.-) (Glucan elongating glucanosyltransferase 1)	68.514	397	120	2	532	1722	6	397	0	561
TRINITY_DN93823_c1_g3_i3	GEL1_ASPFU	1,3-beta-glucanosyltransferase gel1 (EC 2.4.1.-) (Glucan elongating glucanosyltransferase 1)	68.261	230	70	3	3	686	83	311	3.29e-109	324
TRINITY_DN93823_c1_g3_i4	GEL1_ASPFC	1,3-beta-glucanosyltransferase gel1 (EC 2.4.1.-) (Glucan elongating glucanosyltransferase 1)	55.738	366	150	8	1	1089	39	395	2.55e-129	381
TRINITY_DN93823_c1_g6_i1	GEL1_ASPFU	1,3-beta-glucanosyltransferase gel1 (EC 2.4.1.-) (Glucan elongating glucanosyltransferase 1)	46.789	109	54	3	3	326	292	397	1.46e-19	86.3
TRINITY_DN93823_c1_g1_i4	GEL1_ASPFU	1,3-beta-glucanosyltransferase gel1 (EC 2.4.1.-) (Glucan elongating glucanosyltransferase 1)	56.522	207	86	1	5	625	195	397	4.4e-77	241
TRINITY_DN8594_c0_g1_i1	GEL2_ASPFU	1,3-beta-glucanosyltransferase gel2 (EC 2.4.1.-) (Glucan elongating glucanosyltransferase 2)	65.823	79	25	1	211	447	24	100	3.93e-31	119
TRINITY_DN8594_c0_g2_i1	GEL2_ASPFU	1,3-beta-glucanosyltransferase gel2 (EC 2.4.1.-) (Glucan elongating glucanosyltransferase 2)	45.748	341	178	4	2	1021	94	428	4.96e-102	315
TRINITY_DN66076_c0_g1_i1	GEL2_ASPFU	1,3-beta-glucanosyltransferase gel2 (EC 2.4.1.-) (Glucan elongating glucanosyltransferase 2)	34.375	32	21	0	3	98	394	425	3.5	32
TRINITY_DN77079_c0_g1_i1	GEL2_ASPFU	1,3-beta-glucanosyltransferase gel2 (EC 2.4.1.-) (Glucan elongating glucanosyltransferase 2)	74.359	39	10	0	182	298	26	64	6.05e-13	66.2
TRINITY_DN77079_c0_g2_i1	GEL2_ASPFU	1,3-beta-glucanosyltransferase gel2 (EC 2.4.1.-) (Glucan elongating glucanosyltransferase 2)	60.839	143	54	1	1	423	247	389	1.33e-56	186
TRINITY_DN77079_c0_g3_i1	GEL2_ASPFU	1,3-beta-glucanosyltransferase gel2 (EC 2.4.1.-) (Glucan elongating glucanosyltransferase 2)	73.099	171	44	1	3	515	81	249	7.12e-88	268
TRINITY_DN114139_c0_g1_i7	GEL3_ASPFC	1,3-beta-glucanosyltransferase gel3 (EC 2.4.1.-) (Glucan elongating glucanosyltransferase 3)	34.783	46	29	1	228	91	103	147	5.5	30.4
TRINITY_DN93823_c1_g5_i1	GEL3_ASPFU	1,3-beta-glucanosyltransferase gel3 (EC 2.4.1.-) (Glucan elongating glucanosyltransferase 3)	60.69	145	57	0	2	436	220	364	1.52e-60	198
TRINITY_DN128541_c0_g1_i1	GEL4_ASPFU	1,3-beta-glucanosyltransferase gel4 (EC 2.4.1.-) (Glucan elongating glucanosyltransferase 4)	67.742	31	10	0	337	429	43	73	8.79e-07	50.4
TRINITY_DN1136_c0_g1_i1	GEL4_ASPFU	1,3-beta-glucanosyltransferase gel4 (EC 2.4.1.-) (Glucan elongating glucanosyltransferase 4)	46.502	243	120	6	76	792	45	281	7.67e-64	211
TRINITY_DN93823_c1_g1_i1	GEL4_ASPFU	1,3-beta-glucanosyltransferase gel4 (EC 2.4.1.-) (Glucan elongating glucanosyltransferase 4)	50	244	115	4	5	733	211	448	2.45e-75	241
TRINITY_DN93823_c1_g4_i3	GEL4_ASPFU	1,3-beta-glucanosyltransferase gel4 (EC 2.4.1.-) (Glucan elongating glucanosyltransferase 4)	51.152	434	204	5	305	1600	43	470	2.46e-153	454
TRINITY_DN93823_c1_g4_i6	GEL4_ASPFU	1,3-beta-glucanosyltransferase gel4 (EC 2.4.1.-) (Glucan elongating glucanosyltransferase 4)	61.71	269	101	2	9	812	113	380	1.7e-117	350
TRINITY_DN93823_c1_g4_i8	GEL4_ASPFU	1,3-beta-glucanosyltransferase gel4 (EC 2.4.1.-) (Glucan elongating glucanosyltransferase 4)	60.648	216	85	0	6	653	153	368	1.91e-90	278
TRINITY_DN93823_c1_g4_i9	GEL4_ASPFU	1,3-beta-glucanosyltransferase gel4 (EC 2.4.1.-) (Glucan elongating glucanosyltransferase 4)	53.067	375	172	4	305	1423	43	415	2.49e-143	424
TRINITY_DN93823_c1_g7_i1	GEL4_ASPFU	1,3-beta-glucanosyltransferase gel4 (EC 2.4.1.-) (Glucan elongating glucanosyltransferase 4)	61.486	148	53	2	3	443	175	319	4.17e-53	178
TRINITY_DN134317_c0_g1_i1	PGA4_CANAL	1,3-beta-glucanosyltransferase PGA4 (EC 2.4.1.-) (GPI-anchored protein 4)	28.902	173	89	8	2	514	180	320	1.01e-09	60.1
TRINITY_DN113628_c1_g3_i1	PGA5_CANAL	1,3-beta-glucanosyltransferase PGA5 (EC 2.4.1.-) (Predicted GPI-anchored protein 5)	55	20	9	0	133	192	320	339	2.5	30.8
TRINITY_DN110789_c2_g1_i5	DHAT_KLEPN	1,3-propanediol dehydrogenase (EC 1.1.1.202) (1,3-propanediol oxidoreductase) (3-hydroxypropionaldehyde reductase)	34.615	52	33	1	323	478	258	308	3.8	32.3
TRINITY_DN100823_c3_g2_i1	GLGB_AQUAE	1,4-alpha-glucan branching enzyme GlgB (EC 2.4.1.18) (1,4-alpha-D-glucan:1,4-alpha-D-glucan 6-glucosyl-transferase) (Alpha-(1->4)-glucan branching enzyme) (Glycogen branching enzyme) (BE)	26.471	68	49	1	139	342	315	381	3.5	32
TRINITY_DN100823_c3_g2_i4	GLGB_AQUAE	1,4-alpha-glucan branching enzyme GlgB (EC 2.4.1.18) (1,4-alpha-D-glucan:1,4-alpha-D-glucan 6-glucosyl-transferase) (Alpha-(1->4)-glucan branching enzyme) (Glycogen branching enzyme) (BE)	25.49	102	74	2	234	539	282	381	2.4	33.9
TRINITY_DN135131_c0_g1_i1	GLGB_DECAR	1,4-alpha-glucan branching enzyme GlgB (EC 2.4.1.18) (1,4-alpha-D-glucan:1,4-alpha-D-glucan 6-glucosyl-transferase) (Alpha-(1->4)-glucan branching enzyme) (Glycogen branching enzyme) (BE)	44.186	43	21	1	3	122	163	205	3.2	30.8
TRINITY_DN103338_c0_g1_i1	GLGB_BURPS	1,4-alpha-glucan branching enzyme GlgB (EC 2.4.1.18) (1,4-alpha-D-glucan:1,4-alpha-D-glucan 6-glucosyl-transferase) (Alpha-(1->4)-glucan branching enzyme) (Glycogen branching enzyme) (BE)	32.836	67	35	3	81	278	184	241	0.6	34.3
TRINITY_DN112861_c1_g2_i3	GLGB_CORJK	1,4-alpha-glucan branching enzyme GlgB (EC 2.4.1.18) (1,4-alpha-D-glucan:1,4-alpha-D-glucan 6-glucosyl-transferase) (Alpha-(1->4)-glucan branching enzyme) (Glycogen branching enzyme) (BE)	45.946	37	11	1	230	313	588	624	5.7	32.3
TRINITY_DN135459_c0_g1_i1	GLGB_RHOJR	1,4-alpha-glucan branching enzyme GlgB (EC 2.4.1.18) (1,4-alpha-D-glucan:1,4-alpha-D-glucan 6-glucosyl-transferase) (Alpha-(1->4)-glucan branching enzyme) (Glycogen branching enzyme) (BE)	29.091	55	35	1	89	241	2	56	8.5	29.6
TRINITY_DN104812_c0_g2_i1	GLGB_ROSDO	1,4-alpha-glucan branching enzyme GlgB (EC 2.4.1.18) (1,4-alpha-D-glucan:1,4-alpha-D-glucan 6-glucosyl-transferase) (Alpha-(1->4)-glucan branching enzyme) (Glycogen branching enzyme) (BE)	31.111	45	20	1	195	329	89	122	2.5	33.9
TRINITY_DN103908_c0_g8_i1	GLGB_MAGSA	1,4-alpha-glucan branching enzyme GlgB (EC 2.4.1.18) (1,4-alpha-D-glucan:1,4-alpha-D-glucan 6-glucosyl-transferase) (Alpha-(1->4)-glucan branching enzyme) (Glycogen branching enzyme) (BE)	26.389	72	44	2	51	266	56	118	0.79	32.3
TRINITY_DN109243_c1_g1_i1	GLGB_NITEU	1,4-alpha-glucan branching enzyme GlgB (EC 2.4.1.18) (1,4-alpha-D-glucan:1,4-alpha-D-glucan 6-glucosyl-transferase) (Alpha-(1->4)-glucan branching enzyme) (Glycogen branching enzyme) (BE)	55.172	29	13	0	146	232	550	578	2.1	32.7
TRINITY_DN111012_c1_g3_i5	GLGB_MAGSA	1,4-alpha-glucan branching enzyme GlgB (EC 2.4.1.18) (1,4-alpha-D-glucan:1,4-alpha-D-glucan 6-glucosyl-transferase) (Alpha-(1->4)-glucan branching enzyme) (Glycogen branching enzyme) (BE)	30.769	39	27	0	72	188	648	686	4.6	31.2
TRINITY_DN116752_c0_g1_i5	GLGB_CHLPN	1,4-alpha-glucan branching enzyme GlgB (EC 2.4.1.18) (1,4-alpha-D-glucan:1,4-alpha-D-glucan 6-glucosyl-transferase) (Alpha-(1->4)-glucan branching enzyme) (Glycogen branching enzyme) (BE)	28.155	103	64	5	710	408	442	536	4.2	32.7
TRINITY_DN103858_c0_g1_i2	GLGB_PROMP	1,4-alpha-glucan branching enzyme GlgB (EC 2.4.1.18) (1,4-alpha-D-glucan:1,4-alpha-D-glucan 6-glucosyl-transferase) (Alpha-(1->4)-glucan branching enzyme) (Glycogen branching enzyme) (BE)	27.451	51	34	1	256	104	210	257	0.87	32.3
TRINITY_DN100081_c0_g2_i8	GLGB_CHLFF	1,4-alpha-glucan branching enzyme GlgB (EC 2.4.1.18) (1,4-alpha-D-glucan:1,4-alpha-D-glucan 6-glucosyl-transferase) (Alpha-(1->4)-glucan branching enzyme) (Glycogen branching enzyme) (BE)	39.474	38	23	0	679	566	278	315	0.87	34.3
TRINITY_DN127554_c0_g1_i1	GLGB_SHESR	1,4-alpha-glucan branching enzyme GlgB (EC 2.4.1.18) (1,4-alpha-D-glucan:1,4-alpha-D-glucan 6-glucosyl-transferase) (Alpha-(1->4)-glucan branching enzyme) (Glycogen branching enzyme) (BE)	40.476	42	22	2	208	324	685	726	3	30.4
TRINITY_DN112007_c0_g4_i1	GLGB_LACS1	1,4-alpha-glucan branching enzyme GlgB (EC 2.4.1.18) (1,4-alpha-D-glucan:1,4-alpha-D-glucan 6-glucosyl-transferase) (Alpha-(1->4)-glucan branching enzyme) (Glycogen branching enzyme) (BE)	41.176	34	20	0	343	242	317	350	4.3	30.8
TRINITY_DN101360_c0_g1_i7	GLGB_CHLMU	1,4-alpha-glucan branching enzyme GlgB (EC 2.4.1.18) (1,4-alpha-D-glucan:1,4-alpha-D-glucan 6-glucosyl-transferase) (Alpha-(1->4)-glucan branching enzyme) (Glycogen branching enzyme) (BE)	36.17	47	29	1	60	197	487	533	6.8	32
TRINITY_DN101360_c0_g1_i10	GLGB_CHLMU	1,4-alpha-glucan branching enzyme GlgB (EC 2.4.1.18) (1,4-alpha-D-glucan:1,4-alpha-D-glucan 6-glucosyl-transferase) (Alpha-(1->4)-glucan branching enzyme) (Glycogen branching enzyme) (BE)	36.17	47	29	1	60	197	487	533	5.3	32
TRINITY_DN114885_c4_g2_i3	GLGB_PROMT	1,4-alpha-glucan branching enzyme GlgB (EC 2.4.1.18) (1,4-alpha-D-glucan:1,4-alpha-D-glucan 6-glucosyl-transferase) (Alpha-(1->4)-glucan branching enzyme) (Glycogen branching enzyme) (BE)	29.787	47	31	1	638	772	26	72	5.4	32.7
TRINITY_DN114885_c4_g2_i4	GLGB_PROMT	1,4-alpha-glucan branching enzyme GlgB (EC 2.4.1.18) (1,4-alpha-D-glucan:1,4-alpha-D-glucan 6-glucosyl-transferase) (Alpha-(1->4)-glucan branching enzyme) (Glycogen branching enzyme) (BE)	30.233	43	28	1	296	418	26	68	1.9	33.5
TRINITY_DN110763_c0_g2_i1	GLGB_STRA5	1,4-alpha-glucan branching enzyme GlgB (EC 2.4.1.18) (1,4-alpha-D-glucan:1,4-alpha-D-glucan 6-glucosyl-transferase) (Alpha-(1->4)-glucan branching enzyme) (Glycogen branching enzyme) (BE)	35.849	53	30	2	219	64	10	59	3.7	32.3
TRINITY_DN110763_c0_g2_i2	GLGB_STRA5	1,4-alpha-glucan branching enzyme GlgB (EC 2.4.1.18) (1,4-alpha-D-glucan:1,4-alpha-D-glucan 6-glucosyl-transferase) (Alpha-(1->4)-glucan branching enzyme) (Glycogen branching enzyme) (BE)	35.849	53	30	2	219	64	10	59	3.1	32.3
TRINITY_DN100391_c0_g3_i1	GLGB_BURCA	1,4-alpha-glucan branching enzyme GlgB (EC 2.4.1.18) (1,4-alpha-D-glucan:1,4-alpha-D-glucan 6-glucosyl-transferase) (Alpha-(1->4)-glucan branching enzyme) (Glycogen branching enzyme) (BE)	46.667	45	18	2	725	856	19	58	6.8	32.7
TRINITY_DN58440_c0_g1_i1	GLGB_NITWN	1,4-alpha-glucan branching enzyme GlgB (EC 2.4.1.18) (1,4-alpha-D-glucan:1,4-alpha-D-glucan 6-glucosyl-transferase) (Alpha-(1->4)-glucan branching enzyme) (Glycogen branching enzyme) (BE)	31.746	63	31	2	183	1	578	630	0.85	33.5
TRINITY_DN46378_c0_g1_i1	GLGB_ROSDO	1,4-alpha-glucan branching enzyme GlgB (EC 2.4.1.18) (1,4-alpha-D-glucan:1,4-alpha-D-glucan 6-glucosyl-transferase) (Alpha-(1->4)-glucan branching enzyme) (Glycogen branching enzyme) (BE)	68.421	19	6	0	55	111	705	723	9.1	30
TRINITY_DN93498_c1_g3_i1	GLGB_MYCSJ	1,4-alpha-glucan branching enzyme GlgB (EC 2.4.1.18) (1,4-alpha-D-glucan:1,4-alpha-D-glucan 6-glucosyl-transferase) (Alpha-(1->4)-glucan branching enzyme) (Glycogen branching enzyme) (BE)	27.632	76	52	2	78	302	630	703	1.8	31.6
TRINITY_DN330_c0_g1_i1	GLGB_FRATW	1,4-alpha-glucan branching enzyme GlgB (EC 2.4.1.18) (1,4-alpha-D-glucan:1,4-alpha-D-glucan 6-glucosyl-transferase) (Alpha-(1->4)-glucan branching enzyme) (Glycogen branching enzyme) (BE)	42.222	45	23	1	52	177	483	527	2.8	32.7
TRINITY_DN80109_c0_g1_i2	GLGB_NITEC	1,4-alpha-glucan branching enzyme GlgB (EC 2.4.1.18) (1,4-alpha-D-glucan:1,4-alpha-D-glucan 6-glucosyl-transferase) (Alpha-(1->4)-glucan branching enzyme) (Glycogen branching enzyme) (BE)	36.585	41	25	1	396	274	626	665	2.8	32
TRINITY_DN98369_c7_g1_i2	GLGB_NITEC	1,4-alpha-glucan branching enzyme GlgB (EC 2.4.1.18) (1,4-alpha-D-glucan:1,4-alpha-D-glucan 6-glucosyl-transferase) (Alpha-(1->4)-glucan branching enzyme) (Glycogen branching enzyme) (BE)	36.25	80	41	4	511	290	58	133	0.35	36.2
TRINITY_DN96739_c0_g3_i2	GLGB_HAEI8	1,4-alpha-glucan branching enzyme GlgB (EC 2.4.1.18) (1,4-alpha-D-glucan:1,4-alpha-D-glucan 6-glucosyl-transferase) (Alpha-(1->4)-glucan branching enzyme) (Glycogen branching enzyme) (BE)	40.816	49	29	0	190	44	196	244	0.38	33.1
TRINITY_DN35033_c0_g1_i1	GLGB_PROM4	1,4-alpha-glucan branching enzyme GlgB (EC 2.4.1.18) (1,4-alpha-D-glucan:1,4-alpha-D-glucan 6-glucosyl-transferase) (Alpha-(1->4)-glucan branching enzyme) (Glycogen branching enzyme) (BE)	29.577	71	35	4	26	217	537	599	7.7	30.4
TRINITY_DN53580_c0_g1_i1	GLGB_STRMU	1,4-alpha-glucan branching enzyme GlgB (EC 2.4.1.18) (1,4-alpha-D-glucan:1,4-alpha-D-glucan 6-glucosyl-transferase) (Alpha-(1->4)-glucan branching enzyme) (Glycogen branching enzyme) (BE)	28.571	63	44	1	33	221	504	565	1.7	33.1
TRINITY_DN90300_c0_g5_i1	GLGB_BERDE	1,4-alpha-glucan branching enzyme GlgB (EC 2.4.1.18) (1,4-alpha-D-glucan:1,4-alpha-D-glucan 6-glucosyl-transferase) (Alpha-(1->4)-glucan branching enzyme) (Glycogen branching enzyme) (BE)	36.585	41	26	0	292	170	595	635	0.41	33.1
TRINITY_DN17875_c0_g1_i1	GLGB_ACTP2	1,4-alpha-glucan branching enzyme GlgB (EC 2.4.1.18) (1,4-alpha-D-glucan:1,4-alpha-D-glucan 6-glucosyl-transferase) (Alpha-(1->4)-glucan branching enzyme) (Glycogen branching enzyme) (BE)	29.87	77	47	4	339	121	268	341	0.76	32.3
TRINITY_DN94121_c5_g1_i1	GLGB_NITHX	1,4-alpha-glucan branching enzyme GlgB (EC 2.4.1.18) (1,4-alpha-D-glucan:1,4-alpha-D-glucan 6-glucosyl-transferase) (Alpha-(1->4)-glucan branching enzyme) (Glycogen branching enzyme) (BE)	39.286	28	17	0	142	225	129	156	9	26.2
TRINITY_DN3304_c0_g1_i1	GLGB_ENT38	1,4-alpha-glucan branching enzyme GlgB (EC 2.4.1.18) (1,4-alpha-D-glucan:1,4-alpha-D-glucan 6-glucosyl-transferase) (Alpha-(1->4)-glucan branching enzyme) (Glycogen branching enzyme) (BE)	30.233	43	30	0	202	74	212	254	3.7	31.2
TRINITY_DN16303_c0_g1_i1	GLGB_RALSO	1,4-alpha-glucan branching enzyme GlgB (EC 2.4.1.18) (1,4-alpha-D-glucan:1,4-alpha-D-glucan 6-glucosyl-transferase) (Alpha-(1->4)-glucan branching enzyme) (Glycogen branching enzyme) (BE)	32.787	61	37	2	484	654	497	557	2.7	33.5
TRINITY_DN1471_c0_g1_i1	GLGB_BURTA	1,4-alpha-glucan branching enzyme GlgB (EC 2.4.1.18) (1,4-alpha-D-glucan:1,4-alpha-D-glucan 6-glucosyl-transferase) (Alpha-(1->4)-glucan branching enzyme) (Glycogen branching enzyme) (BE)	48.276	29	14	1	84	170	202	229	5.1	31.6
TRINITY_DN18655_c0_g1_i1	GLGB_BUTFI	1,4-alpha-glucan branching enzyme GlgB (EC 2.4.1.18) (1,4-alpha-D-glucan:1,4-alpha-D-glucan 6-glucosyl-transferase) (Alpha-(1->4)-glucan branching enzyme) (Glycogen branching enzyme) (BE)	52.632	19	9	0	221	165	130	148	3.3	30.4
TRINITY_DN81528_c0_g1_i1	GLGB_MYCSS	1,4-alpha-glucan branching enzyme GlgB (EC 2.4.1.18) (1,4-alpha-D-glucan:1,4-alpha-D-glucan 6-glucosyl-transferase) (Alpha-(1->4)-glucan branching enzyme) (Glycogen branching enzyme) (BE)	50	26	13	0	281	358	93	118	2.5	31.6
TRINITY_DN9041_c0_g1_i1	GLGB_CHLTR	1,4-alpha-glucan branching enzyme GlgB (EC 2.4.1.18) (1,4-alpha-D-glucan:1,4-alpha-D-glucan 6-glucosyl-transferase) (Alpha-(1->4)-glucan branching enzyme) (Glycogen branching enzyme) (BE)	34.884	43	26	1	158	286	397	437	0.7	32
TRINITY_DN49863_c0_g2_i1	GLGB_DESVH	1,4-alpha-glucan branching enzyme GlgB (EC 2.4.1.18) (1,4-alpha-D-glucan:1,4-alpha-D-glucan 6-glucosyl-transferase) (Alpha-(1->4)-glucan branching enzyme) (Glycogen branching enzyme) (BE)	31.25	64	40	1	322	131	539	598	0.44	33.9
TRINITY_DN31054_c0_g1_i1	GLGB1_STRAW	1,4-alpha-glucan branching enzyme GlgB 1 (EC 2.4.1.18) (1,4-alpha-D-glucan:1,4-alpha-D-glucan 6-glucosyl-transferase 1) (Alpha-(1->4)-glucan branching enzyme 1) (Glycogen branching enzyme 1) (BE 1)	33.333	57	38	0	33	203	581	637	3.1	32
TRINITY_DN121718_c0_g1_i1	GLGB2_STRCO	1,4-alpha-glucan branching enzyme GlgB 2 (EC 2.4.1.18) (1,4-alpha-D-glucan:1,4-alpha-D-glucan 6-glucosyl-transferase 2) (Alpha-(1->4)-glucan branching enzyme 2) (Glycogen branching enzyme 2) (BE 2)	33.333	78	43	2	271	477	33	110	3.4	33.5
TRINITY_DN65510_c0_g1_i1	GLGB2_RHIEC	1,4-alpha-glucan branching enzyme GlgB 2 (EC 2.4.1.18) (1,4-alpha-D-glucan:1,4-alpha-D-glucan 6-glucosyl-transferase 2) (Alpha-(1->4)-glucan branching enzyme 2) (Glycogen branching enzyme 2) (BE 2)	37.778	45	25	2	592	720	172	215	4.5	33.5
TRINITY_DN117061_c0_g1_i1	GLGB_HUMAN	1,4-alpha-glucan-branching enzyme (EC 2.4.1.18) (Brancher enzyme) (Glycogen-branching enzyme)	67.973	587	184	2	1	1761	116	698	0	848
TRINITY_DN117061_c0_g2_i1	GLGB_HUMAN	1,4-alpha-glucan-branching enzyme (EC 2.4.1.18) (Brancher enzyme) (Glycogen-branching enzyme)	45.783	83	44	1	344	589	25	107	9e-19	87
TRINITY_DN125770_c0_g1_i1	GLGB_YARLI	1,4-alpha-glucan-branching enzyme (EC 2.4.1.18) (Glycogen-branching enzyme)	71.053	76	21	1	2	226	610	685	2.48e-30	115
TRINITY_DN126864_c0_g1_i1	GLGB_ASPOR	1,4-alpha-glucan-branching enzyme (EC 2.4.1.18) (Glycogen-branching enzyme)	88.571	105	12	0	1	315	250	354	2.56e-60	198
TRINITY_DN66027_c0_g1_i1	GLGB_CRYNJ	1,4-alpha-glucan-branching enzyme (EC 2.4.1.18) (Glycogen-branching enzyme)	83.453	139	23	0	1	417	362	500	9.91e-80	251
TRINITY_DN91393_c1_g1_i1	GLGB_ASPOR	1,4-alpha-glucan-branching enzyme (EC 2.4.1.18) (Glycogen-branching enzyme)	76.816	647	149	1	4	1944	41	686	0	1057
TRINITY_DN91393_c1_g2_i1	GLGB_DICDI	1,4-alpha-glucan-branching enzyme (EC 2.4.1.18) (Glycogen-branching enzyme)	64.118	340	116	3	1	1020	341	674	9.41e-156	455
TRINITY_DN91393_c1_g3_i1	GLGB_ASPOR	1,4-alpha-glucan-branching enzyme (EC 2.4.1.18) (Glycogen-branching enzyme)	86.783	401	53	0	3	1205	175	575	0	744
TRINITY_DN91393_c1_g4_i1	GLGB_DICDI	1,4-alpha-glucan-branching enzyme (EC 2.4.1.18) (Glycogen-branching enzyme)	57.784	334	134	1	116	1117	3	329	3.71e-138	411
TRINITY_DN91393_c1_g5_i1	GLGB_ASPOR	1,4-alpha-glucan-branching enzyme (EC 2.4.1.18) (Glycogen-branching enzyme)	58.537	123	50	1	1	369	58	179	3.75e-45	158
TRINITY_DN69130_c1_g1_i1	GLGB_ASPOR	1,4-alpha-glucan-branching enzyme (EC 2.4.1.18) (Glycogen-branching enzyme)	74.227	679	175	0	304	2340	11	689	0	1097
TRINITY_DN69130_c1_g1_i2	GLGB_ASPOR	1,4-alpha-glucan-branching enzyme (EC 2.4.1.18) (Glycogen-branching enzyme)	74.963	679	170	0	304	2340	11	689	0	1111
TRINITY_DN24005_c0_g1_i1	GLGB_RHIID	1,4-alpha-glucan-branching enzyme (EC 2.4.1.18) (Glycogen-branching enzyme)	62.441	213	79	1	1	639	469	680	3.38e-90	283
TRINITY_DN62619_c0_g1_i1	GLGB_CRYNJ	1,4-alpha-glucan-branching enzyme (EC 2.4.1.18) (Glycogen-branching enzyme)	57.303	89	38	0	59	325	7	95	1.19e-30	117
TRINITY_DN62619_c0_g2_i1	GLGB_CRYNJ	1,4-alpha-glucan-branching enzyme (EC 2.4.1.18) (Glycogen-branching enzyme)	65.714	105	30	2	3	314	92	191	3.35e-44	154
TRINITY_DN23597_c0_g1_i1	GLGB_EMENI	1,4-alpha-glucan-branching enzyme (EC 2.4.1.18) (Glycogen-branching enzyme)	72.414	87	24	0	2	262	595	681	2.91e-38	139
TRINITY_DN96533_c0_g1_i1	GLGB_RHIID	1,4-alpha-glucan-branching enzyme (EC 2.4.1.18) (Glycogen-branching enzyme)	70.588	85	25	0	81	335	128	212	2.1e-36	133
TRINITY_DN96533_c0_g1_i4	GLGB_RHIID	1,4-alpha-glucan-branching enzyme (EC 2.4.1.18) (Glycogen-branching enzyme)	71.772	666	186	2	241	2235	16	680	0	1036
TRINITY_DN96533_c0_g1_i5	GLGB_RHIID	1,4-alpha-glucan-branching enzyme (EC 2.4.1.18) (Glycogen-branching enzyme)	75.541	601	146	1	29	1831	71	670	0	978
TRINITY_DN53418_c0_g1_i1	GLGB_ASPOR	1,4-alpha-glucan-branching enzyme (EC 2.4.1.18) (Glycogen-branching enzyme)	52.846	123	49	1	72	440	1	114	1.68e-39	143
TRINITY_DN53418_c0_g2_i1	GLGB_ASPOR	1,4-alpha-glucan-branching enzyme (EC 2.4.1.18) (Glycogen-branching enzyme)	81.409	511	95	0	15	1547	179	689	0	889
TRINITY_DN114090_c1_g1_i5	GLGB_SOLTU	1,4-alpha-glucan-branching enzyme (EC 2.4.1.18) (Q-enzyme) (Starch-branching enzyme)	74.122	769	186	3	330	2618	7	768	0	1162
TRINITY_DN120811_c2_g2_i1	GLGB1_PEA	1,4-alpha-glucan-branching enzyme 1, chloroplastic/amyloplastic (EC 2.4.1.18) (Starch branching enzyme I)	83.007	153	26	0	3	461	649	801	4.46e-89	281
TRINITY_DN120811_c2_g2_i2	GLGB1_PEA	1,4-alpha-glucan-branching enzyme 1, chloroplastic/amyloplastic (EC 2.4.1.18) (Starch branching enzyme I)	80	85	17	0	100	354	717	801	1.48e-42	151
TRINITY_DN120811_c2_g1_i2	GLGB1_PEA	1,4-alpha-glucan-branching enzyme 1, chloroplastic/amyloplastic (EC 2.4.1.18) (Starch branching enzyme I)	66.387	476	146	7	296	1693	1	472	0	628
TRINITY_DN120811_c2_g1_i3	GLGB1_PEA	1,4-alpha-glucan-branching enzyme 1, chloroplastic/amyloplastic (EC 2.4.1.18) (Starch branching enzyme I)	71.855	636	165	6	296	2173	1	632	0	946
TRINITY_DN49466_c0_g1_i1	GLGB1_PEA	1,4-alpha-glucan-branching enzyme 1, chloroplastic/amyloplastic (EC 2.4.1.18) (Starch branching enzyme I)	31.373	51	35	0	17	169	834	884	6.5	29.6
TRINITY_DN55957_c0_g2_i1	GLGB1_PEA	1,4-alpha-glucan-branching enzyme 1, chloroplastic/amyloplastic (EC 2.4.1.18) (Starch branching enzyme I)	88.43	121	14	0	1	363	720	840	1.17e-71	233
TRINITY_DN86644_c0_g1_i1	GLGB1_PEA	1,4-alpha-glucan-branching enzyme 1, chloroplastic/amyloplastic (EC 2.4.1.18) (Starch branching enzyme I)	62.602	123	46	0	1	369	724	846	5.35e-48	171
TRINITY_DN86644_c1_g1_i2	GLGB1_PEA	1,4-alpha-glucan-branching enzyme 1, chloroplastic/amyloplastic (EC 2.4.1.18) (Starch branching enzyme I)	72.549	204	56	0	1	612	647	850	4.97e-98	311
TRINITY_DN1044_c0_g1_i1	GLGB2_PEA	1,4-alpha-glucan-branching enzyme 1, chloroplastic/amyloplastic (EC 2.4.1.18) (Starch branching enzyme I) (Fragment)	54.237	59	23	2	2	175	742	797	0.43	32.7
TRINITY_DN89289_c0_g1_i8	GLGB3_ARATH	1,4-alpha-glucan-branching enzyme 3, chloroplastic/amyloplastic (AtSBE III) (EC 2.4.1.18) (Branching enzyme 1) (AtBE1) (Protein EMBRYO DEFECTIVE 2729) (Starch-branching enzyme 3)	26.087	46	34	0	521	384	359	404	7.2	31.2
TRINITY_DN114431_c0_g10_i1	GLGB_ORYSJ	1,4-alpha-glucan-branching enzyme, chloroplastic/amyloplastic (EC 2.4.1.18) (Q-enzyme) (Starch-branching enzyme)	51.515	33	15	1	18	113	147	179	0.69	34.3
TRINITY_DN82332_c0_g2_i1	CBHB_EMENI	1,4-beta-D-glucan cellobiohydrolase B (EC 3.2.1.91) (Beta-glucancellobiohydrolase B) (Exocellobiohydrolase B) (Exoglucanase B)	61.765	102	39	0	6	311	358	459	5.45e-29	112
TRINITY_DN25891_c0_g1_i1	CBHB_ASPNG	1,4-beta-D-glucan cellobiohydrolase B (EC 3.2.1.91) (Beta-glucancellobiohydrolase B) (Exocellobiohydrolase B) (Exoglucanase B)	59.375	32	13	0	762	857	505	536	0.003	43.1
TRINITY_DN76588_c0_g1_i1	CBHC_EMENI	1,4-beta-D-glucan cellobiohydrolase C (EC 3.2.1.91) (Beta-glucancellobiohydrolase C) (Exocellobiohydrolase C) (Exoglucanase C)	48.501	367	165	7	190	1239	96	455	3.67e-103	320
TRINITY_DN124221_c0_g1_i1	MENB_ARATH	1,4-dihydroxy-2-naphthoyl-CoA synthase, peroxisomal (DHNS) (EC 4.1.3.36) (Enoyl-CoA hydratase/isomerase D) (ECHID) (Naphthoate synthase)	27.174	92	64	1	4	270	48	139	0.7	33.5
TRINITY_DN101197_c0_g1_i1	MENB_ARATH	1,4-dihydroxy-2-naphthoyl-CoA synthase, peroxisomal (DHNS) (EC 4.1.3.36) (Enoyl-CoA hydratase/isomerase D) (ECHID) (Naphthoate synthase)	78.012	332	69	2	113	1096	6	337	0	532
TRINITY_DN101197_c0_g1_i2	MENB_ARATH	1,4-dihydroxy-2-naphthoyl-CoA synthase, peroxisomal (DHNS) (EC 4.1.3.36) (Enoyl-CoA hydratase/isomerase D) (ECHID) (Naphthoate synthase)	79.381	97	20	0	43	333	178	274	4.08e-51	167
TRINITY_DN59449_c0_g1_i1	MENB_ARATH	1,4-dihydroxy-2-naphthoyl-CoA synthase, peroxisomal (DHNS) (EC 4.1.3.36) (Enoyl-CoA hydratase/isomerase D) (ECHID) (Naphthoate synthase)	82.353	102	18	0	3	308	236	337	5.42e-57	182
TRINITY_DN109901_c0_g1_i5	AKCL2_PIG	1,5-anhydro-D-fructose reductase (AF reductase) (EC 1.1.1.263) (Aldo-keto reductase family 1 member C-like protein 2) (Aldo-keto reductase family 1 member CL2) (Aldo-keto reductase family 1 member E2)	51.744	172	79	3	372	881	4	173	5.75e-46	159
TRINITY_DN94251_c0_g2_i1	AKCL2_PIG	1,5-anhydro-D-fructose reductase (AF reductase) (EC 1.1.1.263) (Aldo-keto reductase family 1 member C-like protein 2) (Aldo-keto reductase family 1 member CL2) (Aldo-keto reductase family 1 member E2)	41.311	305	171	5	179	1087	3	301	2.71e-78	246
TRINITY_DN78920_c0_g1_i1	AKCL2_PIG	1,5-anhydro-D-fructose reductase (AF reductase) (EC 1.1.1.263) (Aldo-keto reductase family 1 member C-like protein 2) (Aldo-keto reductase family 1 member CL2) (Aldo-keto reductase family 1 member E2)	42.478	113	61	2	5	331	129	241	3.07e-21	89.4
TRINITY_DN66018_c1_g1_i1	AKCL2_HUMAN	1,5-anhydro-D-fructose reductase (AF reductase) (EC 1.1.1.263) (Aldo-keto reductase family 1 member C-like protein 2) (Aldo-keto reductase family 1 member E2) (LoopADR) (Testis aldo-keto reductase) (htAKR) (Testis-specific protein) (hTSP)	29.167	72	46	1	332	547	111	177	0.49	34.3
TRINITY_DN57074_c0_g1_i1	AFR_RHIME	1,5-anhydro-D-fructose reductase (Anhydrofructose reductase) (EC 1.1.1.292) (1,5-anhydro-D-fructose reductase (1,5-anhydro-D-mannitol-forming))	30.952	42	29	0	211	336	211	252	2.4	30.8
TRINITY_DN111871_c0_g4_i1	CH10_BRANA	10 kDa chaperonin (Chaperonin 10) (CPN10) (Protein groES)	83.871	31	5	0	1	93	56	86	1.96e-08	55.1
TRINITY_DN68412_c0_g1_i2	CH10_BRANA	10 kDa chaperonin (Chaperonin 10) (CPN10) (Protein groES)	69.149	94	29	0	130	411	3	96	5.88e-41	138
TRINITY_DN127361_c0_g1_i1	CH10_WOLWR	10 kDa chaperonin (GroES protein) (Protein Cpn10)	26.923	78	50	1	91	303	11	88	6.9	28.9
TRINITY_DN105510_c0_g4_i1	CH10_SYNP6	10 kDa chaperonin (GroES protein) (Protein Cpn10)	35.052	97	51	3	174	437	9	102	4.41e-09	55.1
TRINITY_DN106839_c2_g1_i1	CH10_BAUCH	10 kDa chaperonin (GroES protein) (Protein Cpn10)	38.462	52	31	1	292	447	8	58	1.4	32.3
TRINITY_DN100001_c2_g1_i8	CH10_BURVI	10 kDa chaperonin (GroES protein) (Protein Cpn10)	29.508	61	38	1	638	471	24	84	9.4	29.6
TRINITY_DN117722_c1_g3_i2	CH10_NEOSM	10 kDa chaperonin (GroES protein) (Protein Cpn10)	52.632	19	9	0	289	233	52	70	2.4	30.4
TRINITY_DN8058_c0_g1_i1	CH10_BURCE	10 kDa chaperonin (GroES protein) (Protein Cpn10)	28.947	38	27	0	203	90	47	84	2.6	30
TRINITY_DN97847_c0_g2_i1	CH10_ACIAD	10 kDa chaperonin (GroES protein) (Protein Cpn10)	41.237	97	46	4	51	317	2	95	4.21e-10	55.5
TRINITY_DN97847_c0_g1_i3	CH10_PARD8	10 kDa chaperonin (GroES protein) (Protein Cpn10)	40.909	66	37	1	237	434	3	66	3.58e-05	45.1
TRINITY_DN97847_c0_g2_i4	CH10_ALCBS	10 kDa chaperonin (GroES protein) (Protein Cpn10)	44	75	31	3	57	254	3	75	1.42e-06	47.4
TRINITY_DN97847_c0_g1_i4	CH10_SYNJB	10 kDa chaperonin (GroES protein) (Protein Cpn10)	37.895	95	48	3	237	494	11	103	9.91e-10	57.4
TRINITY_DN18374_c0_g1_i1	CH10_CAMC5	10 kDa chaperonin (GroES protein) (Protein Cpn10)	37.681	69	40	2	11	217	21	86	4.44e-07	47.4
TRINITY_DN86043_c0_g3_i1	CH10_STRTD	10 kDa chaperonin (GroES protein) (Protein Cpn10)	41.667	36	21	0	103	210	25	60	0.61	32.7
TRINITY_DN82368_c2_g1_i1	CH10_TRIEI	10 kDa chaperonin (GroES protein) (Protein Cpn10)	97.222	36	1	0	3	110	68	103	1.19e-15	69.7
TRINITY_DN60714_c0_g1_i1	CH10_ACICJ	10 kDa chaperonin (GroES protein) (Protein Cpn10)	38.272	81	38	4	2	220	19	95	5.96e-06	45.1
TRINITY_DN94854_c1_g3_i2	CH10_PELCD	10 kDa chaperonin (GroES protein) (Protein Cpn10)	38.776	49	27	1	121	267	29	74	2.8	29.6
TRINITY_DN69350_c0_g1_i1	CH10_HAHCH	10 kDa chaperonin (GroES protein) (Protein Cpn10)	47.059	85	43	2	61	312	2	85	2.12e-18	77.8
TRINITY_DN111871_c0_g3_i1	CH10_ARATH	10 kDa chaperonin, mitochondrial (Chaperonin 10) (CPN10) (Protein groES)	76.289	97	23	0	23	313	1	97	5.22e-51	160
TRINITY_DN111871_c0_g1_i2	CH10_ARATH	10 kDa chaperonin, mitochondrial (Chaperonin 10) (CPN10) (Protein groES)	41.463	82	19	1	136	381	1	53	1.42e-12	62.4
TRINITY_DN137503_c0_g1_i1	CH10_ARATH	10 kDa chaperonin, mitochondrial (Chaperonin 10) (CPN10) (Protein groES)	64	50	18	0	3	152	47	96	4.89e-15	68.6
TRINITY_DN122351_c1_g4_i1	CH10_ARATH	10 kDa chaperonin, mitochondrial (Chaperonin 10) (CPN10) (Protein groES)	24.49	49	37	0	522	668	15	63	5.4	30.4
TRINITY_DN72857_c0_g1_i1	CH10_ARATH	10 kDa chaperonin, mitochondrial (Chaperonin 10) (CPN10) (Protein groES)	73.196	97	26	0	40	330	1	97	4.63e-49	155
TRINITY_DN72857_c0_g2_i1	CH10_ARATH	10 kDa chaperonin, mitochondrial (Chaperonin 10) (CPN10) (Protein groES)	76.289	97	23	0	11	301	1	97	1.12e-50	158
TRINITY_DN5061_c0_g1_i1	CH10_ARATH	10 kDa chaperonin, mitochondrial (Chaperonin 10) (CPN10) (Protein groES)	54.545	88	39	1	56	319	6	92	3.05e-30	106
TRINITY_DN83710_c0_g1_i1	CH10_SCHPO	10 kDa heat shock protein, mitochondrial (HSP10) (10 kDa chaperonin)	61.842	76	29	0	110	337	1	76	1.37e-24	100
TRINITY_DN83710_c0_g1_i2	CH10_SCHPO	10 kDa heat shock protein, mitochondrial (HSP10) (10 kDa chaperonin)	61.842	76	29	0	110	337	1	76	1.02e-24	100
TRINITY_DN83710_c0_g1_i3	CH10_SCHPO	10 kDa heat shock protein, mitochondrial (HSP10) (10 kDa chaperonin)	61.538	104	40	0	110	421	1	104	5.34e-39	135
TRINITY_DN20435_c0_g1_i1	CH10_SCHPO	10 kDa heat shock protein, mitochondrial (HSP10) (10 kDa chaperonin)	68.182	22	7	0	1	66	83	104	0.046	34.3
TRINITY_DN83028_c0_g1_i1	CH10_SCHPO	10 kDa heat shock protein, mitochondrial (HSP10) (10 kDa chaperonin)	46.535	101	34	1	68	370	8	88	4.7e-20	85.9
TRINITY_DN83028_c0_g1_i4	CH10_SCHPO	10 kDa heat shock protein, mitochondrial (HSP10) (10 kDa chaperonin)	48.718	117	40	1	68	418	8	104	1.97e-28	104
TRINITY_DN83028_c0_g1_i5	CH10_SCHPO	10 kDa heat shock protein, mitochondrial (HSP10) (10 kDa chaperonin)	58.763	97	40	0	63	353	8	104	2.28e-33	115
TRINITY_DN109828_c2_g2_i3	CH10_ORYLA	10 kDa heat shock protein, mitochondrial (Hsp10) (10 kDa chaperonin) (Chaperonin 10) (CPN10)	67.021	94	31	0	433	714	4	97	4.54e-39	135
TRINITY_DN27291_c0_g1_i1	CH10_SCHJA	10 kDa heat shock protein, mitochondrial (Hsp10) (10 kDa chaperonin) (Chaperonin 10) (CPN10)	62.887	97	36	0	75	365	5	101	1.72e-40	134
TRINITY_DN69132_c0_g3_i1	PROA_ORYSJ	10 kDa prolamin	24.528	53	40	0	119	277	14	66	3.7	31.6
TRINITY_DN88269_c0_g3_i3	EXSE_TRICO	11 kDa excretory-secretory protein (TCADES4)	28.205	78	46	2	323	90	13	80	2.7	29.6
TRINITY_DN82856_c0_g1_i1	LEA11_HELAN	11 kDa late embryogenesis abundant protein (DS11)	87.013	77	10	0	38	268	1	77	6.98e-28	103
TRINITY_DN75436_c0_g1_i1	110KD_PLAKN	110 kDa antigen (PK110) (Fragment)	27.586	116	80	1	1062	1409	159	270	0.036	40.4
TRINITY_DN75436_c0_g1_i2	110KD_PLAKN	110 kDa antigen (PK110) (Fragment)	27.586	116	80	1	1041	1388	159	270	0.074	39.7
TRINITY_DN101056_c4_g1_i1	U5S1_CHICK	116 kDa U5 small nuclear ribonucleoprotein component (Elongation factor Tu GTP-binding domain protein 2) (U5 snRNP-specific protein, 116 kDa) (U5-116 kDa)	65.193	543	184	4	16	1635	317	857	0	742
TRINITY_DN101056_c4_g2_i1	U5S1_CHICK	116 kDa U5 small nuclear ribonucleoprotein component (Elongation factor Tu GTP-binding domain protein 2) (U5 snRNP-specific protein, 116 kDa) (U5-116 kDa)	72.807	114	28	1	1	333	859	972	7.92e-49	169
TRINITY_DN121215_c0_g1_i2	U5S1_CHICK	116 kDa U5 small nuclear ribonucleoprotein component (Elongation factor Tu GTP-binding domain protein 2) (U5 snRNP-specific protein, 116 kDa) (U5-116 kDa)	72.045	973	266	3	106	3024	1	967	0	1466
TRINITY_DN49637_c0_g1_i1	U5S1_CHICK	116 kDa U5 small nuclear ribonucleoprotein component (Elongation factor Tu GTP-binding domain protein 2) (U5 snRNP-specific protein, 116 kDa) (U5-116 kDa)	53.448	116	53	1	3	350	354	468	4.65e-33	124
TRINITY_DN9799_c0_g1_i1	U5S1_PONAB	116 kDa U5 small nuclear ribonucleoprotein component (Elongation factor Tu GTP-binding domain protein 2) (U5 snRNP-specific protein, 116 kDa) (U5-116 kDa)	71.739	46	13	0	4	141	925	970	1.81e-14	70.9
TRINITY_DN23683_c0_g1_i1	U5S1_PONAB	116 kDa U5 small nuclear ribonucleoprotein component (Elongation factor Tu GTP-binding domain protein 2) (U5 snRNP-specific protein, 116 kDa) (U5-116 kDa)	58.065	31	13	0	3	95	942	972	0.001	40.4
TRINITY_DN7488_c0_g1_i1	U5S1_CHICK	116 kDa U5 small nuclear ribonucleoprotein component (Elongation factor Tu GTP-binding domain protein 2) (U5 snRNP-specific protein, 116 kDa) (U5-116 kDa)	90.141	142	14	0	2	427	823	964	9.96e-86	273
TRINITY_DN118472_c0_g1_i1	U5S1_MOUSE	116 kDa U5 small nuclear ribonucleoprotein component (Elongation factor Tu GTP-binding domain-containing protein 2) (U5 snRNP-specific protein, 116 kDa) (U5-116 kDa)	63.905	169	61	0	1	507	139	307	4.1e-59	201
TRINITY_DN112415_c0_g2_i2	U5S1_MOUSE	116 kDa U5 small nuclear ribonucleoprotein component (Elongation factor Tu GTP-binding domain-containing protein 2) (U5 snRNP-specific protein, 116 kDa) (U5-116 kDa)	59.526	1013	350	7	153	3188	1	954	0	1205
TRINITY_DN108948_c0_g1_i2	HSD1B_ARATH	11-beta-hydroxysteroid dehydrogenase 1B (EC 1.1.1.146) (17-beta-hydroxysteroid dehydrogenase 1B) (EC 1.1.1.-) (Hydroxysteroid dehydrogenase 1) (AtHSD1)	50.714	140	69	0	618	1037	61	200	1.58e-42	158
TRINITY_DN87089_c0_g1_i1	HSD1B_ARATH	11-beta-hydroxysteroid dehydrogenase 1B (EC 1.1.1.146) (17-beta-hydroxysteroid dehydrogenase 1B) (EC 1.1.1.-) (Hydroxysteroid dehydrogenase 1) (AtHSD1)	46.075	293	121	4	188	1048	43	304	9.41e-74	238
TRINITY_DN87089_c0_g1_i2	HSD1B_ARATH	11-beta-hydroxysteroid dehydrogenase 1B (EC 1.1.1.146) (17-beta-hydroxysteroid dehydrogenase 1B) (EC 1.1.1.-) (Hydroxysteroid dehydrogenase 1) (AtHSD1)	63.736	91	31	1	188	460	43	131	1.98e-27	112
TRINITY_DN87089_c0_g1_i4	HSD1B_ARATH	11-beta-hydroxysteroid dehydrogenase 1B (EC 1.1.1.146) (17-beta-hydroxysteroid dehydrogenase 1B) (EC 1.1.1.-) (Hydroxysteroid dehydrogenase 1) (AtHSD1)	39.073	151	59	2	121	561	155	276	3.21e-21	92
TRINITY_DN87089_c0_g1_i5	HSD1B_ARATH	11-beta-hydroxysteroid dehydrogenase 1B (EC 1.1.1.146) (17-beta-hydroxysteroid dehydrogenase 1B) (EC 1.1.1.-) (Hydroxysteroid dehydrogenase 1) (AtHSD1)	36.449	214	101	3	590	1213	126	310	1.76e-53	131
TRINITY_DN87089_c0_g1_i9	HSD1B_ARATH	11-beta-hydroxysteroid dehydrogenase 1B (EC 1.1.1.146) (17-beta-hydroxysteroid dehydrogenase 1B) (EC 1.1.1.-) (Hydroxysteroid dehydrogenase 1) (AtHSD1)	45.578	147	76	1	121	549	155	301	4.19e-33	125
TRINITY_DN87089_c0_g1_i11	HSD1B_ARATH	11-beta-hydroxysteroid dehydrogenase 1B (EC 1.1.1.146) (17-beta-hydroxysteroid dehydrogenase 1B) (EC 1.1.1.-) (Hydroxysteroid dehydrogenase 1) (AtHSD1)	58.667	75	29	1	295	519	59	131	2.14e-21	85.9
TRINITY_DN87089_c0_g1_i12	HSD1B_ARATH	11-beta-hydroxysteroid dehydrogenase 1B (EC 1.1.1.146) (17-beta-hydroxysteroid dehydrogenase 1B) (EC 1.1.1.-) (Hydroxysteroid dehydrogenase 1) (AtHSD1)	58.772	114	43	2	188	523	43	154	6.65e-34	129
TRINITY_DN87089_c0_g1_i13	HSD1B_ARATH	11-beta-hydroxysteroid dehydrogenase 1B (EC 1.1.1.146) (17-beta-hydroxysteroid dehydrogenase 1B) (EC 1.1.1.-) (Hydroxysteroid dehydrogenase 1) (AtHSD1)	41.081	185	103	2	590	1126	126	310	2.99e-58	147
TRINITY_DN87089_c0_g1_i14	HSD1B_ARATH	11-beta-hydroxysteroid dehydrogenase 1B (EC 1.1.1.146) (17-beta-hydroxysteroid dehydrogenase 1B) (EC 1.1.1.-) (Hydroxysteroid dehydrogenase 1) (AtHSD1)	47.984	248	121	3	295	1020	59	304	3.72e-70	229
TRINITY_DN114799_c0_g4_i1	HSD2_ARATH	11-beta-hydroxysteroid dehydrogenase-like 2 (EC 1.1.1.-) (17-beta-hydroxysteroid dehydrogenase-like 2) (EC 1.1.1.-) (Hydroxysteroid dehydrogenase 2) (AtHSD2)	30.263	152	104	1	293	748	65	214	5.71e-16	79
TRINITY_DN108948_c0_g1_i4	HSD2_ARATH	11-beta-hydroxysteroid dehydrogenase-like 2 (EC 1.1.1.-) (17-beta-hydroxysteroid dehydrogenase-like 2) (EC 1.1.1.-) (Hydroxysteroid dehydrogenase 2) (AtHSD2)	40.717	307	137	2	66	854	2	307	4.32e-73	233
TRINITY_DN108948_c0_g1_i9	HSD2_ARATH	11-beta-hydroxysteroid dehydrogenase-like 2 (EC 1.1.1.-) (17-beta-hydroxysteroid dehydrogenase-like 2) (EC 1.1.1.-) (Hydroxysteroid dehydrogenase 2) (AtHSD2)	36.429	140	62	2	210	629	195	307	6.47e-19	88.6
TRINITY_DN102097_c0_g2_i2	HSD2_ARATH	11-beta-hydroxysteroid dehydrogenase-like 2 (EC 1.1.1.-) (17-beta-hydroxysteroid dehydrogenase-like 2) (EC 1.1.1.-) (Hydroxysteroid dehydrogenase 2) (AtHSD2)	60.294	68	27	0	392	189	60	127	1.68e-22	94.7
TRINITY_DN91308_c0_g1_i2	HSD2_ARATH	11-beta-hydroxysteroid dehydrogenase-like 2 (EC 1.1.1.-) (17-beta-hydroxysteroid dehydrogenase-like 2) (EC 1.1.1.-) (Hydroxysteroid dehydrogenase 2) (AtHSD2)	41.121	107	60	1	48	359	26	132	2.31e-08	56.2
TRINITY_DN40299_c0_g1_i1	HSD2_ARATH	11-beta-hydroxysteroid dehydrogenase-like 2 (EC 1.1.1.-) (17-beta-hydroxysteroid dehydrogenase-like 2) (EC 1.1.1.-) (Hydroxysteroid dehydrogenase 2) (AtHSD2)	40.789	76	45	0	107	334	47	122	1.47e-11	62.4
TRINITY_DN108948_c0_g1_i5	HSD3_ARATH	11-beta-hydroxysteroid dehydrogenase-like 3 (EC 1.1.1.-) (17-beta-hydroxysteroid dehydrogenase-like 3) (EC 1.1.1.-) (Hydroxysteroid dehydrogenase 3) (AtHSD3)	47.984	248	129	0	618	1361	61	308	2.26e-77	249
TRINITY_DN108948_c0_g1_i6	HSD3_ARATH	11-beta-hydroxysteroid dehydrogenase-like 3 (EC 1.1.1.-) (17-beta-hydroxysteroid dehydrogenase-like 3) (EC 1.1.1.-) (Hydroxysteroid dehydrogenase 3) (AtHSD3)	39.516	248	106	1	618	1229	61	308	2.39e-51	180
TRINITY_DN108948_c0_g1_i7	HSD3_ARATH	11-beta-hydroxysteroid dehydrogenase-like 3 (EC 1.1.1.-) (17-beta-hydroxysteroid dehydrogenase-like 3) (EC 1.1.1.-) (Hydroxysteroid dehydrogenase 3) (AtHSD3)	35.57	149	95	1	105	548	160	308	5.27e-24	102
TRINITY_DN79284_c0_g1_i1	HSD3_ARATH	11-beta-hydroxysteroid dehydrogenase-like 3 (EC 1.1.1.-) (17-beta-hydroxysteroid dehydrogenase-like 3) (EC 1.1.1.-) (Hydroxysteroid dehydrogenase 3) (AtHSD3)	40.306	196	106	4	182	751	41	231	1.18e-36	135
TRINITY_DN125871_c0_g1_i1	HSD4B_ARATH	11-beta-hydroxysteroid dehydrogenase-like 4B (EC 1.1.1.-) (17-beta-hydroxysteroid dehydrogenase-like 4B) (EC 1.1.1.-) (Hydroxysteroid dehydrogenase 7) (AtHSD7)	34.043	47	31	0	30	170	108	154	3.4	30.4
TRINITY_DN120131_c0_g3_i3	C7254_GLYUR	11-oxo-beta-amyrin 30-oxidase (EC 1.14.14.115) (Cytochrome P450 72A154)	64.754	122	43	0	300	665	383	504	4.52e-69	180
TRINITY_DN120551_c3_g1_i1	C7254_GLYUR	11-oxo-beta-amyrin 30-oxidase (EC 1.14.14.115) (Cytochrome P450 72A154)	57.407	54	23	0	6	167	330	383	3.8e-13	70.5
TRINITY_DN120551_c3_g1_i2	C7254_GLYUR	11-oxo-beta-amyrin 30-oxidase (EC 1.14.14.115) (Cytochrome P450 72A154)	57.407	54	23	0	6	167	330	383	2.8e-13	70.5
TRINITY_DN122474_c3_g3_i1	C7263_MEDTR	11-oxo-beta-amyrin 30-oxidase (EC 1.14.14.115) (Cytochrome P450 72A63)	62.857	105	38	1	5	319	410	513	7.57e-41	144
TRINITY_DN97751_c1_g2_i1	C7263_MEDTR	11-oxo-beta-amyrin 30-oxidase (EC 1.14.14.115) (Cytochrome P450 72A63)	60.759	79	31	0	622	858	384	462	4e-25	107
TRINITY_DN111499_c5_g1_i1	11S3_HELAN	11S globulin seed storage protein G3 (Helianthinin-G3) [Cleaved into: 11S globulin seed storage protein G3 acidic chain; 11S globulin seed storage protein G3 basic chain]	60.352	454	153	6	110	1408	38	485	3.34e-164	479
TRINITY_DN100894_c0_g1_i8	11SB_CUCMA	11S globulin subunit beta [Cleaved into: 11S globulin gamma chain (11S globulin acidic chain); 11S globulin delta chain (11S globulin basic chain)]	26	100	58	3	306	596	355	441	3	33.1
TRINITY_DN109538_c0_g1_i2	11SB_CUCMA	11S globulin subunit beta [Cleaved into: 11S globulin gamma chain (11S globulin acidic chain); 11S globulin delta chain (11S globulin basic chain)]	24.199	281	139	9	380	1003	101	380	4.75e-14	76.3
TRINITY_DN114307_c0_g1_i2	FKB12_DROME	12 kDa FK506-binding protein (FKBP) (EC 5.2.1.8) (Macrolide-binding protein) (Peptidyl-prolyl cis-trans isomerase) (PPIase) (Rotamase)	79.63	108	22	0	134	457	1	108	3.99e-60	189
TRINITY_DN114307_c0_g1_i3	FKB12_DROME	12 kDa FK506-binding protein (FKBP) (EC 5.2.1.8) (Macrolide-binding protein) (Peptidyl-prolyl cis-trans isomerase) (PPIase) (Rotamase)	79.798	99	20	0	228	524	10	108	4.08e-53	172
TRINITY_DN114307_c0_g1_i4	FKB12_DROME	12 kDa FK506-binding protein (FKBP) (EC 5.2.1.8) (Macrolide-binding protein) (Peptidyl-prolyl cis-trans isomerase) (PPIase) (Rotamase)	80.556	108	21	0	13	336	1	108	4.93e-62	189
TRINITY_DN114307_c0_g1_i6	FKB12_DROME	12 kDa FK506-binding protein (FKBP) (EC 5.2.1.8) (Macrolide-binding protein) (Peptidyl-prolyl cis-trans isomerase) (PPIase) (Rotamase)	79.63	108	22	0	134	457	1	108	2.28e-60	189
TRINITY_DN74118_c0_g1_i1	FKB12_DROME	12 kDa FK506-binding protein (FKBP) (EC 5.2.1.8) (Macrolide-binding protein) (Peptidyl-prolyl cis-trans isomerase) (PPIase) (Rotamase)	63.81	105	36	2	40	351	2	105	1.38e-41	136
TRINITY_DN11602_c0_g1_i1	FKB12_DROME	12 kDa FK506-binding protein (FKBP) (EC 5.2.1.8) (Macrolide-binding protein) (Peptidyl-prolyl cis-trans isomerase) (PPIase) (Rotamase)	67.29	107	35	0	40	360	1	107	1.47e-46	150
TRINITY_DN118901_c1_g1_i2	HSP12_YEAST	12 kDa heat shock protein (Glucose and lipid-regulated protein)	38.71	93	57	0	73	351	1	93	1.86e-16	73.6
TRINITY_DN109599_c1_g1_i2	HSP12_YEAST	12 kDa heat shock protein (Glucose and lipid-regulated protein)	33.735	83	55	0	170	418	1	83	4.06e-08	52.4
TRINITY_DN127788_c0_g1_i1	HSP12_YEAST	12 kDa heat shock protein (Glucose and lipid-regulated protein)	31.325	83	54	1	58	297	1	83	1.83e-06	47
TRINITY_DN1323_c0_g1_i1	HSP12_YEAST	12 kDa heat shock protein (Glucose and lipid-regulated protein)	37	100	58	2	7	294	1	99	2.27e-09	54.7
TRINITY_DN85027_c0_g1_i1	HSP12_YEAST	12 kDa heat shock protein (Glucose and lipid-regulated protein)	48.333	60	31	0	59	238	1	60	2.22e-12	62.4
TRINITY_DN85027_c0_g1_i2	HSP12_YEAST	12 kDa heat shock protein (Glucose and lipid-regulated protein)	46.667	60	32	0	59	238	1	60	5.99e-12	60.8
TRINITY_DN85027_c0_g3_i2	HSP12_YEAST	12 kDa heat shock protein (Glucose and lipid-regulated protein)	42.169	83	45	1	62	301	1	83	2.52e-12	62.8
TRINITY_DN82338_c0_g1_i1	HSP12_YEAST	12 kDa heat shock protein (Glucose and lipid-regulated protein)	40.23	87	49	1	46	297	1	87	1.08e-10	57.8
TRINITY_DN82338_c1_g1_i1	HSP12_YEAST	12 kDa heat shock protein (Glucose and lipid-regulated protein)	45.783	83	42	2	63	302	1	83	9.19e-13	62.8
TRINITY_DN82338_c3_g1_i2	HSP12_YEAST	12 kDa heat shock protein (Glucose and lipid-regulated protein)	36.145	83	50	1	56	295	1	83	4.78e-09	53.9
TRINITY_DN82338_c4_g1_i1	HSP12_YEAST	12 kDa heat shock protein (Glucose and lipid-regulated protein)	42.373	59	34	0	46	222	1	59	7.11e-07	47.8
TRINITY_DN94090_c0_g2_i2	HSP12_YEAST	12 kDa heat shock protein (Glucose and lipid-regulated protein)	38.824	85	50	1	68	322	1	83	4.74e-11	59.7
TRINITY_DN131293_c0_g1_i1	VG110_BPPF1	12.0 kDa protein (ORF 110)	34.286	35	23	0	83	187	62	96	0.65	31.6
TRINITY_DN15623_c0_g1_i1	OPR1_ARATH	12-oxophytodienoate reductase 1 (EC 1.3.1.42) (12-oxophytodienoate-10,11-reductase 1) (AtOPR1) (OPDA-reductase 1) (FS-AT-I)	31.429	140	92	3	27	440	229	366	1.92e-15	75.9
TRINITY_DN96868_c3_g2_i1	OPR1_ARATH	12-oxophytodienoate reductase 1 (EC 1.3.1.42) (12-oxophytodienoate-10,11-reductase 1) (AtOPR1) (OPDA-reductase 1) (FS-AT-I)	100	19	0	0	4	60	99	117	0.000799	45.4
TRINITY_DN73004_c0_g1_i1	OPR1_ARATH	12-oxophytodienoate reductase 1 (EC 1.3.1.42) (12-oxophytodienoate-10,11-reductase 1) (AtOPR1) (OPDA-reductase 1) (FS-AT-I)	36.25	160	101	1	6	482	150	309	3.84e-29	112
TRINITY_DN64654_c0_g1_i1	OPR1_SOLLC	12-oxophytodienoate reductase 1 (EC 1.3.1.42) (12-oxophytodienoate-10,11-reductase 1) (OPDA-reductase 1) (LeOPR1)	28.319	113	70	5	21	359	269	370	0.058	36.2
TRINITY_DN97743_c0_g1_i1	OPR1_SOLLC	12-oxophytodienoate reductase 1 (EC 1.3.1.42) (12-oxophytodienoate-10,11-reductase 1) (OPDA-reductase 1) (LeOPR1)	70.861	151	44	0	2	454	224	374	8.58e-80	245
TRINITY_DN97743_c0_g1_i2	OPR1_SOLLC	12-oxophytodienoate reductase 1 (EC 1.3.1.42) (12-oxophytodienoate-10,11-reductase 1) (OPDA-reductase 1) (LeOPR1)	75.2	125	31	0	3	377	252	376	5.98e-67	210
TRINITY_DN34918_c0_g1_i1	OPR1_ORYSJ	12-oxophytodienoate reductase 1 (EC 1.3.1.42) (12-oxophytodienoate-10,11-reductase 1) (OPDA-reductase 1) (OsOPR1)	47.853	326	160	4	3	974	59	376	4.1e-100	303
TRINITY_DN103512_c1_g2_i8	OPR2_ARATH	12-oxophytodienoate reductase 2 (EC 1.3.1.42) (12-oxophytodienoate-10,11-reductase 2) (AtOPR2) (OPDA-reductase 2) (4,5-didehydrojasmonate reductase) (EC 1.3.1.-)	67.769	363	115	2	106	1191	10	371	0	536
TRINITY_DN103512_c1_g2_i14	OPR2_ARATH	12-oxophytodienoate reductase 2 (EC 1.3.1.42) (12-oxophytodienoate-10,11-reductase 2) (AtOPR2) (OPDA-reductase 2) (4,5-didehydrojasmonate reductase) (EC 1.3.1.-)	73.913	46	12	0	112	249	72	117	1.22e-21	90.5
TRINITY_DN102556_c0_g1_i2	OPR2_ARATH	12-oxophytodienoate reductase 2 (EC 1.3.1.42) (12-oxophytodienoate-10,11-reductase 2) (AtOPR2) (OPDA-reductase 2) (4,5-didehydrojasmonate reductase) (EC 1.3.1.-)	32.308	65	36	1	945	751	118	174	6.9	32.7
TRINITY_DN117299_c1_g1_i2	OPR2_ARATH	12-oxophytodienoate reductase 2 (EC 1.3.1.42) (12-oxophytodienoate-10,11-reductase 2) (AtOPR2) (OPDA-reductase 2) (4,5-didehydrojasmonate reductase) (EC 1.3.1.-)	66.12	366	122	2	61	1158	7	370	0	521
TRINITY_DN117299_c1_g2_i5	OPR2_ARATH	12-oxophytodienoate reductase 2 (EC 1.3.1.42) (12-oxophytodienoate-10,11-reductase 2) (AtOPR2) (OPDA-reductase 2) (4,5-didehydrojasmonate reductase) (EC 1.3.1.-)	83.871	93	15	0	956	1234	177	269	3.7e-63	174
TRINITY_DN101096_c1_g1_i1	OPR3_SOLLC	12-oxophytodienoate reductase 3 (EC 1.3.1.42) (12-oxophytodienoate-10,11-reductase 3) (OPDA-reductase 3) (LeOPR3)	78.629	248	52	1	2	745	150	396	2.4e-133	387
TRINITY_DN97743_c0_g3_i1	OPR3_SOLLC	12-oxophytodienoate reductase 3 (EC 1.3.1.42) (12-oxophytodienoate-10,11-reductase 3) (OPDA-reductase 3) (LeOPR3)	80.952	21	4	0	1	63	365	385	2.57e-05	45.1
TRINITY_DN110047_c0_g3_i1	MET15_HUMAN	12S rRNA N4-methylcytidine (m4C) methyltransferase (12S rRNA m4C methyltransferase) (EC 2.1.1.-) (Methyltransferase 5 domain-containing protein 1) (Methyltransferase-like protein 15)	39.572	374	184	7	214	1287	60	407	5.55e-82	262
TRINITY_DN2806_c0_g1_i1	MET15_MOUSE	12S rRNA N4-methylcytidine methyltransferase (12S rRNA m4C methyltransferase) (EC 2.1.1.-) (Methyltransferase 5 domain-containing protein 1) (Methyltransferase-like protein 15)	34.091	44	29	0	91	222	328	371	9.4	30.4
TRINITY_DN92172_c2_g1_i1	CRU2_ARATH	12S seed storage protein CRB (Cruciferin 2) (AtCRU2) (Cruciferin B) (Legumin-type globulin storage protein CRU2) [Cleaved into: 12S seed storage protein CRB alpha chain (12S seed storage protein CRB acidic chain); 12S seed storage protein CRB beta chain (12S seed storage protein CRB basic chain)]	45.455	33	18	0	198	100	265	297	2.6	30.4
TRINITY_DN115774_c0_g1_i4	SNU13_SCHPO	13 kDa ribonucleoprotein-associated protein	84.314	51	8	0	176	328	44	94	2.55e-15	69.3
TRINITY_DN111044_c1_g3_i1	SNU13_CANAL	13 kDa ribonucleoprotein-associated protein	28.358	67	47	1	322	122	48	113	6.8	31.2
TRINITY_DN108781_c2_g2_i1	SNU13_CANGA	13 kDa ribonucleoprotein-associated protein	35.088	57	35	1	116	280	43	99	5.2	30.4
TRINITY_DN85968_c0_g1_i1	SNU13_USTMA	13 kDa ribonucleoprotein-associated protein	84.127	126	20	0	26	403	1	126	1.93e-63	195
TRINITY_DN85968_c1_g1_i1	SNU13_SCHPO	13 kDa ribonucleoprotein-associated protein	72.8	125	34	0	97	471	1	125	2.13e-54	173
TRINITY_DN85968_c1_g1_i2	SNU13_SCHPO	13 kDa ribonucleoprotein-associated protein	72.5	120	32	1	125	484	7	125	9.91e-51	164
TRINITY_DN85968_c1_g1_i3	SNU13_SCHPO	13 kDa ribonucleoprotein-associated protein	74.359	78	20	0	97	330	1	78	2.44e-29	106
TRINITY_DN85968_c1_g2_i1	SNU13_CRYNJ	13 kDa ribonucleoprotein-associated protein	70.909	55	16	0	1	165	73	127	2.24e-23	90.5
TRINITY_DN85968_c1_g1_i4	SNU13_CRYNJ	13 kDa ribonucleoprotein-associated protein	67.308	104	33	1	101	412	1	103	9.65e-46	147
TRINITY_DN85968_c1_g1_i6	SNU13_SCHPO	13 kDa ribonucleoprotein-associated protein	72.8	125	34	0	97	471	1	125	2.36e-54	173
TRINITY_DN85968_c1_g3_i1	SNU13_SCHPO	13 kDa ribonucleoprotein-associated protein	72.059	68	19	0	137	340	7	74	1.57e-31	110
TRINITY_DN85968_c1_g4_i1	SNU13_SCHPO	13 kDa ribonucleoprotein-associated protein	86.813	91	12	0	2	274	35	125	3e-41	135
TRINITY_DN85968_c1_g5_i1	SNU13_YARLI	13 kDa ribonucleoprotein-associated protein	83.908	87	14	0	1	261	40	126	3.83e-48	154
TRINITY_DN85968_c1_g1_i10	SNU13_SCHPO	13 kDa ribonucleoprotein-associated protein	72.5	120	32	1	125	484	7	125	1.1e-50	164
TRINITY_DN66026_c0_g1_i1	SNU13_SCHPO	13 kDa ribonucleoprotein-associated protein	83.178	107	18	0	7	327	19	125	2.23e-49	158
TRINITY_DN96247_c2_g4_i1	SNU13_YARLI	13 kDa ribonucleoprotein-associated protein	50	34	16	1	208	306	66	99	8.9	29.6
TRINITY_DN41750_c0_g1_i1	SNU13_SCHPO	13 kDa ribonucleoprotein-associated protein	78.082	73	16	0	105	323	3	75	7.18e-29	103
TRINITY_DN59558_c0_g1_i1	SNU13_YARLI	13 kDa ribonucleoprotein-associated protein	68.908	119	37	0	109	465	8	126	7.66e-46	151
TRINITY_DN88802_c0_g1_i1	SNU13_YARLI	13 kDa ribonucleoprotein-associated protein	62.712	118	43	1	123	476	8	124	2.32e-50	162
TRINITY_DN88802_c0_g1_i2	SNU13_YARLI	13 kDa ribonucleoprotein-associated protein	62.712	118	43	1	123	476	8	124	2.32e-50	162
TRINITY_DN120425_c2_g3_i1	HLTT_LUPAL	13-hydroxylupanine O-tigloyltransferase (EC 2.3.1.93) ((-)-13alpha-hydroxymultiflorine/(+)-13alpha-hydroxylupanine O-tigloyltransferase) (HMT/HLTase) (Quinolizidine alkaloid O-tigloyltransferase)	66.667	24	8	0	211	282	132	155	0.084	35.8
TRINITY_DN120425_c2_g3_i2	HLTT_LUPAL	13-hydroxylupanine O-tigloyltransferase (EC 2.3.1.93) ((-)-13alpha-hydroxymultiflorine/(+)-13alpha-hydroxylupanine O-tigloyltransferase) (HMT/HLTase) (Quinolizidine alkaloid O-tigloyltransferase)	73.913	23	6	0	38	106	132	154	0.045	35.8
TRINITY_DN120976_c0_g2_i1	PHP14_PONAB	14 kDa phosphohistidine phosphatase (EC 3.9.1.3) (Phosphohistidine phosphatase 1) (PHPT1) (Protein histidine phosphatase) (PHP)	35.294	34	22	0	453	352	36	69	4.8	32
TRINITY_DN102878_c1_g2_i3	PHP14_HUMAN	14 kDa phosphohistidine phosphatase (EC 3.9.1.3) (Phosphohistidine phosphatase 1) (PHPT1) (Protein histidine phosphatase) (PHP) (Protein janus-A homolog)	51.282	117	53	2	154	492	9	125	1.16e-37	129
TRINITY_DN119973_c8_g1_i1	14KD_DAUCA	14 kDa proline-rich protein DC2.15	45.122	82	44	1	197	442	54	134	1.88e-07	52
TRINITY_DN115713_c2_g2_i1	14KD_DAUCA	14 kDa proline-rich protein DC2.15	50.382	131	56	2	51	416	6	136	2.75e-29	110
TRINITY_DN81159_c0_g1_i1	14KD_DAUCA	14 kDa proline-rich protein DC2.15	63.75	80	29	0	211	450	57	136	6.43e-29	108
TRINITY_DN99393_c0_g1_i1	14KD_DAUCA	14 kDa proline-rich protein DC2.15	49.515	103	42	2	208	486	1	103	8.87e-17	75.5
TRINITY_DN104934_c0_g1_i1	ZB14_MAIZE	14 kDa zinc-binding protein (Protein kinase C inhibitor) (PKCI)	81.395	129	23	1	189	575	1	128	3.62e-72	218
TRINITY_DN100100_c0_g1_i7	ZB14_MAIZE	14 kDa zinc-binding protein (Protein kinase C inhibitor) (PKCI)	72.727	110	30	0	403	732	19	128	4.79e-55	178
TRINITY_DN100100_c0_g1_i11	ZB14_MAIZE	14 kDa zinc-binding protein (Protein kinase C inhibitor) (PKCI)	72.727	110	30	0	545	874	19	128	5.84e-55	180
TRINITY_DN100100_c0_g1_i13	ZB14_MAIZE	14 kDa zinc-binding protein (Protein kinase C inhibitor) (PKCI)	54.967	151	31	1	205	657	15	128	4.41e-53	172
TRINITY_DN137938_c0_g1_i1	ZB14_BRAJU	14 kDa zinc-binding protein (Protein kinase C inhibitor) (PKCI) (Fragment)	68.056	72	23	0	1	216	42	113	1.35e-29	107
TRINITY_DN83024_c0_g1_i2	HS147_ARATH	14.7 kDa heat shock protein (AtHsp14.7)	33.333	93	62	0	223	501	23	115	1.5e-18	82.8
TRINITY_DN108110_c1_g2_i3	1433_EIMTE	14-3-3 protein	54.393	239	86	5	133	792	16	250	9.27e-79	246
TRINITY_DN113251_c2_g2_i1	14331_SOLLC	14-3-3 protein 1	42.857	42	19	1	399	509	103	144	1.3	29.6
TRINITY_DN89216_c3_g1_i1	14331_SOLLC	14-3-3 protein 1	90.4	250	22	1	18	767	2	249	9.85e-166	464
TRINITY_DN49292_c0_g1_i1	14331_ENTHI	14-3-3 protein 1 (14-3-3-1)	39.394	33	20	0	425	523	202	234	0.19	35.8
TRINITY_DN102750_c0_g2_i1	14310_SOLLC	14-3-3 protein 10	85.87	92	12	1	294	566	1	92	3.75e-47	157
TRINITY_DN93145_c3_g2_i1	14310_SOLLC	14-3-3 protein 10	86.667	165	22	0	2	496	80	244	2.26e-103	302
TRINITY_DN93145_c3_g2_i3	14310_SOLLC	14-3-3 protein 10	89.595	173	18	0	2	520	80	252	1.42e-112	327
TRINITY_DN121494_c2_g1_i5	14332_SOLLC	14-3-3 protein 2	48.718	39	16	1	1687	1803	103	137	1	35.8
TRINITY_DN121494_c2_g1_i6	14332_SOLLC	14-3-3 protein 2	48.718	39	16	1	1666	1782	103	137	0.99	35.8
TRINITY_DN90363_c2_g2_i2	14332_SOLLC	14-3-3 protein 2	96.721	122	4	0	2	367	120	241	3.74e-83	249
TRINITY_DN106524_c1_g4_i6	14334_SOLLC	14-3-3 protein 4 (PBLT4)	24.476	143	80	4	166	519	110	249	5.1	33.5
TRINITY_DN115533_c1_g2_i1	14336_SOLLC	14-3-3 protein 6	93.204	103	7	0	3	311	106	208	2.52e-65	200
TRINITY_DN90363_c2_g2_i1	14336_SOLLC	14-3-3 protein 6	92.647	136	10	0	2	409	123	258	1.63e-89	265
TRINITY_DN93160_c3_g3_i1	14337_SOLLC	14-3-3 protein 7	82.524	103	18	0	5	313	97	199	2.97e-60	187
TRINITY_DN94151_c5_g1_i1	14337_SOLLC	14-3-3 protein 7	85.03	167	24	1	5	505	86	251	1.79e-102	300
TRINITY_DN57796_c0_g1_i1	14337_SOLLC	14-3-3 protein 7	69.072	97	30	0	31	321	148	244	5.81e-43	143
TRINITY_DN116884_c2_g1_i2	14338_SOLLC	14-3-3 protein 8	82.955	88	15	0	6	269	106	193	4.75e-47	155
TRINITY_DN93160_c3_g4_i1	14338_SOLLC	14-3-3 protein 8	65.385	104	31	2	44	343	6	108	7.6e-41	139
TRINITY_DN110409_c1_g2_i1	14339_SOLLC	14-3-3 protein 9	83	100	17	0	2	301	19	118	8.97e-55	173
TRINITY_DN122505_c3_g2_i1	14339_SOLLC	14-3-3 protein 9	61.538	26	10	0	2	79	231	256	0.007	37.7
TRINITY_DN122505_c3_g3_i1	14339_SOLLC	14-3-3 protein 9	67.647	34	11	0	2	103	223	256	1.79e-07	52.8
TRINITY_DN111217_c1_g1_i6	1433B_SHEEP	14-3-3 protein beta/alpha (Protein kinase C inhibitor protein 1) (KCIP-1) [Cleaved into: 14-3-3 protein beta/alpha, N-terminally processed] (Fragments)	57.143	28	12	0	5	88	136	163	9.3	31.2
TRINITY_DN12005_c0_g1_i1	143B1_ONCMY	14-3-3 protein beta/alpha-1 (Protein 14-3-3B1)	54.167	96	36	2	2	283	42	131	4.15e-25	97.8
TRINITY_DN103468_c4_g1_i1	1433E_SHEEP	14-3-3 protein epsilon (14-3-3E) (Protein kinase C inhibitor protein 1) (KCIP-1)	87.179	78	10	0	1	234	165	242	3.56e-42	148
TRINITY_DN112860_c0_g2_i2	1433E_SHEEP	14-3-3 protein epsilon (14-3-3E) (Protein kinase C inhibitor protein 1) (KCIP-1)	77.143	140	32	0	64	483	3	142	5.46e-73	222
TRINITY_DN112860_c0_g4_i3	1433E_SHEEP	14-3-3 protein epsilon (14-3-3E) (Protein kinase C inhibitor protein 1) (KCIP-1)	77.593	241	54	0	1	723	6	246	1.61e-136	387
TRINITY_DN106833_c1_g2_i2	1433E_SHEEP	14-3-3 protein epsilon (14-3-3E) (Protein kinase C inhibitor protein 1) (KCIP-1)	85.593	118	17	0	3	356	129	246	5.72e-70	214
TRINITY_DN106833_c1_g2_i3	1433E_SHEEP	14-3-3 protein epsilon (14-3-3E) (Protein kinase C inhibitor protein 1) (KCIP-1)	91.818	110	9	0	3	332	129	238	1.1e-70	215
TRINITY_DN93160_c3_g1_i1	1433E_SHEEP	14-3-3 protein epsilon (14-3-3E) (Protein kinase C inhibitor protein 1) (KCIP-1)	79.71	138	28	0	1	414	99	236	1.01e-78	237
TRINITY_DN90363_c0_g1_i2	1433E_SHEEP	14-3-3 protein epsilon (14-3-3E) (Protein kinase C inhibitor protein 1) (KCIP-1)	91.339	127	11	0	1	381	112	238	8.03e-81	243
TRINITY_DN94151_c4_g1_i5	1433E_SHEEP	14-3-3 protein epsilon (14-3-3E) (Protein kinase C inhibitor protein 1) (KCIP-1)	87.444	223	28	0	1	669	14	236	6.7e-143	404
TRINITY_DN66098_c0_g1_i1	1433E_DROME	14-3-3 protein epsilon (Suppressor of Ras1 3-9)	53.465	101	46	1	2	304	3	102	3.73e-31	113
TRINITY_DN97443_c0_g1_i1	1433E_DROME	14-3-3 protein epsilon (Suppressor of Ras1 3-9)	82.292	192	34	0	352	927	4	195	1.16e-112	329
TRINITY_DN115166_c0_g2_i1	1433G_SHEEP	14-3-3 protein gamma (Protein kinase C inhibitor protein 1) (KCIP-1) (Fragments)	83.333	24	4	0	1	72	49	72	3.74e-06	48.9
TRINITY_DN91738_c0_g1_i1	143GA_XENLA	14-3-3 protein gamma-A	59.146	164	59	3	2	472	85	247	3.57e-60	190
TRINITY_DN97232_c1_g1_i3	1433_CANAL	14-3-3 protein homolog	80.258	233	46	0	79	777	1	233	4.84e-136	391
TRINITY_DN97232_c1_g1_i4	1433_CANAL	14-3-3 protein homolog	75.385	260	61	2	77	850	1	259	4.61e-137	396
TRINITY_DN97232_c1_g1_i5	1433_CANAL	14-3-3 protein homolog	73.846	260	65	2	5	778	1	259	6.92e-136	390
TRINITY_DN107415_c1_g1_i1	1433_TRIHA	14-3-3 protein homolog (Th1433)	77.778	189	42	0	90	656	4	192	6.98e-98	288
TRINITY_DN112860_c0_g1_i1	1433_TRIHA	14-3-3 protein homolog (Th1433)	83.471	121	20	0	15	377	2	122	2.14e-66	204
TRINITY_DN112860_c0_g2_i1	1433_TRIHA	14-3-3 protein homolog (Th1433)	95.781	237	10	0	307	1017	1	237	8.68e-165	469
TRINITY_DN112860_c0_g2_i9	1433_TRIHA	14-3-3 protein homolog (Th1433)	88.393	112	13	0	1	336	62	173	7.45e-67	204
TRINITY_DN112860_c0_g2_i10	1433_TRIHA	14-3-3 protein homolog (Th1433)	83.077	130	22	0	1	390	14	143	4.75e-74	224
TRINITY_DN112860_c0_g1_i2	1433_TRIHA	14-3-3 protein homolog (Th1433)	93.443	122	8	0	155	520	1	122	2.54e-77	234
TRINITY_DN121190_c0_g1_i1	1433_TRIHA	14-3-3 protein homolog (Th1433)	85.088	228	34	0	183	866	5	232	1.33e-141	405
TRINITY_DN93160_c3_g2_i2	1433_TRIHA	14-3-3 protein homolog (Th1433)	85.119	168	23	1	2	505	74	239	1.45e-102	300
TRINITY_DN89216_c0_g1_i1	1433_TRIHA	14-3-3 protein homolog (Th1433)	64.567	127	45	0	3	383	84	210	9.18e-57	180
TRINITY_DN89216_c3_g3_i3	1433_TRIHA	14-3-3 protein homolog (Th1433)	76.842	95	22	0	3	287	141	235	3.55e-46	152
TRINITY_DN109985_c1_g3_i1	14331_SCHMA	14-3-3 protein homolog 1	54.054	148	67	1	7	450	94	240	9.94e-48	158
TRINITY_DN96693_c0_g1_i5	14331_ECHGR	14-3-3 protein homolog 1	37.5	48	23	1	27	170	148	188	0.015	37.4
TRINITY_DN121672_c0_g1_i2	14332_SCHMA	14-3-3 protein homolog 2 (14-3-3-2) (Fragment)	84.848	66	10	0	1	198	149	214	8.57e-33	116
TRINITY_DN121672_c0_g1_i4	14332_SCHMA	14-3-3 protein homolog 2 (14-3-3-2) (Fragment)	90.123	81	8	0	1	243	133	213	9.68e-47	152
TRINITY_DN106248_c0_g1_i4	14332_SCHMA	14-3-3 protein homolog 2 (14-3-3-2) (Fragment)	63.492	63	23	0	567	755	103	165	1.3e-20	94
TRINITY_DN78382_c0_g3_i1	1433S_HUMAN	14-3-3 protein sigma (Epithelial cell marker protein 1) (Stratifin)	35.484	31	20	0	207	115	84	114	1.5	31.2
TRINITY_DN103308_c1_g2_i1	1433Z_AEDAE	14-3-3 protein zeta	81.905	105	19	0	3	317	83	187	1.77e-59	185
TRINITY_DN115166_c0_g1_i2	1433Z_BOMMO	14-3-3 protein zeta	89.286	84	9	0	340	591	2	85	1.93e-46	155
TRINITY_DN115166_c0_g1_i5	1433Z_BOMMO	14-3-3 protein zeta	89.431	246	26	0	354	1091	2	247	2.81e-162	459
TRINITY_DN68415_c0_g1_i1	1433Z_BOMMO	14-3-3 protein zeta	47.297	148	75	2	1	441	88	233	2.79e-41	140
TRINITY_DN89372_c0_g1_i1	1433Z_XENLA	14-3-3 protein zeta	37.037	54	32	1	289	444	10	63	8.6	32
TRINITY_DN109985_c1_g1_i1	1433_LILLO	14-3-3-like protein	88	75	9	0	2	226	185	259	2.36e-40	137
TRINITY_DN109985_c1_g2_i1	1433_LILLO	14-3-3-like protein	89.216	102	11	0	3	308	14	115	8.82e-38	130
TRINITY_DN111948_c1_g1_i1	1433_PEA	14-3-3-like protein	84.825	257	34	2	221	982	6	260	3.09e-158	449
TRINITY_DN111948_c1_g1_i3	1433_PEA	14-3-3-like protein	83.439	157	23	1	221	682	6	162	1.71e-85	270
TRINITY_DN112860_c0_g3_i1	1433_DICDI	14-3-3-like protein	78.541	233	50	0	26	724	3	235	7.7e-135	383
TRINITY_DN112860_c0_g2_i5	1433_DICDI	14-3-3-like protein	84.375	128	20	0	67	450	3	130	1.27e-70	216
TRINITY_DN107211_c2_g5_i1	1433_OENEH	14-3-3-like protein	90.196	51	5	0	2	154	112	162	1.56e-22	97.1
TRINITY_DN120543_c4_g1_i1	1433_HELAN	14-3-3-like protein	77.5	40	9	0	210	329	1	40	1.33e-12	64.7
TRINITY_DN120543_c5_g2_i1	1433_HELAN	14-3-3-like protein	95.455	110	5	0	139	468	1	110	3.82e-69	212
TRINITY_DN106833_c3_g1_i1	1433_LILLO	14-3-3-like protein	86.598	97	13	0	2	292	163	259	1.23e-55	176
TRINITY_DN114810_c1_g2_i2	1433_HELAN	14-3-3-like protein	96	50	2	0	3	152	194	243	1.13e-26	103
TRINITY_DN105233_c0_g1_i1	1433_DICDI	14-3-3-like protein	76.446	242	54	2	43	759	2	243	1.6e-132	377
TRINITY_DN93145_c1_g1_i1	1433_DICDI	14-3-3-like protein	81.132	106	20	0	3	320	126	231	2.89e-57	181
TRINITY_DN93160_c3_g2_i1	1433_CHLRE	14-3-3-like protein	72.368	76	21	0	1	228	165	240	1.74e-34	123
TRINITY_DN89216_c3_g4_i1	14331_SOLTU	14-3-3-like protein	86.667	75	10	0	3	227	171	245	1e-36	137
TRINITY_DN89216_c3_g3_i2	1433_DICDI	14-3-3-like protein	66.379	232	77	1	74	769	3	233	1.06e-103	306
TRINITY_DN90363_c2_g1_i3	1433_PEA	14-3-3-like protein	92.941	170	12	0	1	510	91	260	4.27e-114	328
TRINITY_DN90363_c2_g1_i4	1433_PEA	14-3-3-like protein	92.391	184	13	1	2	550	77	260	3.87e-123	353
TRINITY_DN90363_c3_g1_i1	1433_PEA	14-3-3-like protein	86.765	136	17	1	167	574	6	140	2.92e-81	244
TRINITY_DN90363_c3_g2_i1	1433_PEA	14-3-3-like protein	89.051	137	14	1	124	534	11	146	8.3e-85	253
TRINITY_DN90363_c4_g1_i1	1433_HELAN	14-3-3-like protein	90.361	83	8	0	201	449	1	83	1.19e-45	152
TRINITY_DN91738_c3_g1_i1	1433_DICDI	14-3-3-like protein	68.627	153	48	0	21	479	2	154	5.1e-59	186
TRINITY_DN91738_c3_g4_i1	1433_DICDI	14-3-3-like protein	77.056	231	53	0	52	744	2	232	2.51e-121	350
TRINITY_DN91738_c3_g5_i1	1433_DICDI	14-3-3-like protein	76.824	233	54	0	24	722	2	234	1.51e-129	370
TRINITY_DN91738_c3_g7_i1	1433_PEA	14-3-3-like protein	69.307	101	29	1	6	302	147	247	1.29e-42	142
TRINITY_DN91738_c3_g5_i3	1433_DICDI	14-3-3-like protein	74.793	242	61	0	32	757	2	243	3.88e-130	371
TRINITY_DN91738_c3_g9_i1	1433_DICDI	14-3-3-like protein	70.29	138	41	0	4	417	3	140	3.12e-55	176
TRINITY_DN91738_c3_g5_i4	1433_DICDI	14-3-3-like protein	74.38	242	62	0	24	749	2	243	1.77e-130	372
TRINITY_DN94151_c0_g1_i1	1433_DICDI	14-3-3-like protein	64.22	109	39	0	1	327	132	240	1.37e-41	140
TRINITY_DN94151_c4_g1_i4	1433_DICDI	14-3-3-like protein	87.054	224	29	0	1	672	13	236	2.44e-142	402
TRINITY_DN94151_c5_g3_i1	1433_DICDI	14-3-3-like protein	66.522	230	76	1	26	712	3	232	1.42e-85	258
TRINITY_DN41184_c0_g1_i1	1433_OENEH	14-3-3-like protein	86.364	44	6	0	199	330	1	44	1.45e-16	75.5
TRINITY_DN103308_c0_g1_i1	1433_MESCR	14-3-3-like protein (G-box-binding factor)	89.172	157	17	0	2	472	7	163	1.49e-88	262
TRINITY_DN106833_c3_g4_i1	1433_MESCR	14-3-3-like protein (G-box-binding factor)	93.103	58	3	1	3	173	202	259	2.62e-27	105
TRINITY_DN105233_c0_g3_i4	1433_MESCR	14-3-3-like protein (G-box-binding factor)	92.748	262	18	1	44	826	2	263	3.95e-176	493
TRINITY_DN89216_c3_g5_i1	1433_MESCR	14-3-3-like protein (G-box-binding factor)	59.149	235	82	4	82	753	7	238	2.87e-87	264
TRINITY_DN80337_c0_g1_i1	1433_MESCR	14-3-3-like protein (G-box-binding factor)	57.6	250	90	6	99	824	6	247	5e-90	271
TRINITY_DN105233_c0_g2_i1	14332_CAEEL	14-3-3-like protein 2	93.966	232	14	0	54	749	1	232	1.62e-160	451
TRINITY_DN97232_c1_g2_i1	14332_CAEEL	14-3-3-like protein 2	79.741	232	45	1	78	767	1	232	4.73e-123	356
TRINITY_DN94151_c2_g1_i1	14332_CAEEL	14-3-3-like protein 2	47.794	136	69	2	3	404	66	201	8.1e-35	124
TRINITY_DN109985_c1_g4_i1	1433A_SOYBN	14-3-3-like protein A (SGF14A)	92.857	42	3	0	3	128	161	202	1.11e-19	86.3
TRINITY_DN107211_c2_g4_i2	1433A_VICFA	14-3-3-like protein A (VFA-1433A)	89.13	92	10	0	46	321	162	253	3.11e-55	175
TRINITY_DN68415_c0_g1_i2	1433B_HORVU	14-3-3-like protein B (14-3-3B)	45.726	234	123	3	16	711	10	241	2.54e-66	209
TRINITY_DN96186_c0_g2_i1	1433B_SOYBN	14-3-3-like protein B (SGF14B) (Fragment)	34.211	38	25	0	177	290	97	134	1.1	33.1
TRINITY_DN103468_c2_g1_i1	1433B_VICFA	14-3-3-like protein B (VFA-1433B)	85.824	261	37	0	144	926	1	261	9.07e-169	473
TRINITY_DN103468_c2_g2_i1	1433B_VICFA	14-3-3-like protein B (VFA-1433B)	86.179	246	34	0	144	881	1	246	1.55e-161	452
TRINITY_DN118534_c0_g1_i1	1433B_VICFA	14-3-3-like protein B (VFA-1433B)	27.632	76	47	2	62	265	90	165	1.4	33.5
TRINITY_DN116884_c3_g1_i3	1433C_SOYBN	14-3-3-like protein C (SGF14C)	91.489	47	4	0	3	143	202	248	1.62e-21	90.9
TRINITY_DN116884_c3_g1_i4	1433C_SOYBN	14-3-3-like protein C (SGF14C)	90.909	22	2	0	2	67	227	248	3.78e-06	47.4
TRINITY_DN92106_c1_g2_i2	1433C_SOYBN	14-3-3-like protein C (SGF14C)	70.27	37	11	0	3	113	220	256	4.91e-10	58.2
TRINITY_DN92106_c1_g2_i5	1433C_SOYBN	14-3-3-like protein C (SGF14C)	77.586	58	13	0	1	174	199	256	4.65e-22	92
TRINITY_DN68375_c0_g1_i1	1433C_SOYBN	14-3-3-like protein C (SGF14C)	82.54	63	10	1	3	191	196	257	8.56e-26	101
TRINITY_DN116884_c2_g1_i1	1433D_SOYBN	14-3-3-like protein D (SGF14D)	83.333	114	19	0	6	347	106	219	5.08e-56	177
TRINITY_DN116884_c3_g3_i1	1433D_SOYBN	14-3-3-like protein D (SGF14D)	82.178	101	18	0	2	304	56	156	1.28e-56	178
TRINITY_DN105233_c0_g3_i1	1433E_TOBAC	14-3-3-like protein E	86.667	105	14	0	50	364	3	107	7.36e-59	185
TRINITY_DN83644_c0_g3_i1	1433F_TOBAC	14-3-3-like protein F	26.984	63	46	0	278	466	28	90	0.32	34.7
TRINITY_DN122505_c3_g1_i2	14312_ARATH	14-3-3-like protein GF14 iota (General regulatory factor 12)	69.167	120	37	0	113	472	9	128	2.58e-43	147
TRINITY_DN116884_c3_g1_i1	14312_ARATH	14-3-3-like protein GF14 iota (General regulatory factor 12)	96.296	27	1	0	1	81	220	246	2.85e-09	60.8
TRINITY_DN97232_c1_g3_i1	14312_ARATH	14-3-3-like protein GF14 iota (General regulatory factor 12)	84.167	120	19	0	1	360	10	129	5.36e-69	211
TRINITY_DN97232_c1_g5_i1	14312_ARATH	14-3-3-like protein GF14 iota (General regulatory factor 12)	91.791	134	11	0	1	402	123	256	3.01e-87	261
TRINITY_DN92106_c1_g1_i2	14312_ARATH	14-3-3-like protein GF14 iota (General regulatory factor 12)	84.553	246	38	0	92	829	6	251	4.04e-154	437
TRINITY_DN92106_c1_g1_i5	14312_ARATH	14-3-3-like protein GF14 iota (General regulatory factor 12)	83.197	244	41	0	92	823	6	249	3.79e-152	432
TRINITY_DN91738_c3_g2_i1	14312_ARATH	14-3-3-like protein GF14 iota (General regulatory factor 12)	65.333	150	50	1	7	450	98	247	1.06e-67	209
TRINITY_DN91738_c3_g6_i2	14312_ARATH	14-3-3-like protein GF14 iota (General regulatory factor 12)	65.966	238	79	1	1	708	10	247	7.02e-103	302
TRINITY_DN91738_c3_g8_i1	14312_ARATH	14-3-3-like protein GF14 iota (General regulatory factor 12)	59.615	104	42	0	1	312	51	154	3.3e-30	111
TRINITY_DN91738_c3_g3_i2	14312_ARATH	14-3-3-like protein GF14 iota (General regulatory factor 12)	66.071	112	36	1	2	331	136	247	3.06e-46	153
TRINITY_DN94151_c7_g1_i1	14312_ARATH	14-3-3-like protein GF14 iota (General regulatory factor 12)	69.565	230	70	0	32	721	9	238	8.43e-119	343
TRINITY_DN94151_c7_g1_i3	14312_ARATH	14-3-3-like protein GF14 iota (General regulatory factor 12)	67.598	179	58	0	36	572	10	188	1.93e-87	261
TRINITY_DN94151_c8_g1_i1	14312_ARATH	14-3-3-like protein GF14 iota (General regulatory factor 12)	65.842	202	68	1	3	605	48	249	1.24e-96	285
TRINITY_DN96417_c1_g1_i2	14312_ARATH	14-3-3-like protein GF14 iota (General regulatory factor 12)	89.474	38	4	0	1	114	211	248	6.08e-16	75.9
TRINITY_DN111948_c1_g3_i1	14338_ARATH	14-3-3-like protein GF14 kappa (General regulatory factor 8)	94.737	38	2	0	2	115	208	245	3.68e-14	75.1
TRINITY_DN93145_c3_g1_i3	14338_ARATH	14-3-3-like protein GF14 kappa (General regulatory factor 8)	94.595	74	4	0	3	224	169	242	1.24e-40	149
TRINITY_DN118299_c4_g1_i1	14336_ARATH	14-3-3-like protein GF14 lambda (14-3-3-like protein AFT1) (14-3-3-like protein RCI2) (General regulatory factor 6)	88.506	87	10	0	185	445	5	91	4.95e-49	160
TRINITY_DN116884_c2_g1_i5	14339_ARATH	14-3-3-like protein GF14 mu (General regulatory factor 9)	86.667	30	4	0	279	368	128	157	2.06e-09	59.3
TRINITY_DN116884_c3_g2_i1	14339_ARATH	14-3-3-like protein GF14 mu (General regulatory factor 9)	93.103	29	2	0	279	365	128	156	5.15e-10	58.2
TRINITY_DN105233_c1_g1_i2	14337_ARATH	14-3-3-like protein GF14 nu (General regulatory factor 7)	87.288	236	30	0	103	810	1	236	5.77e-151	430
TRINITY_DN111948_c1_g3_i2	14332_ARATH	14-3-3-like protein GF14 omega (General regulatory factor 2)	85.185	54	8	0	2	163	205	258	1.77e-24	97.1
TRINITY_DN89216_c1_g1_i1	14332_ORYSJ	14-3-3-like protein GF14-B (G-box factor 14-3-3 homolog B)	61.728	243	76	6	2	691	15	253	1.68e-88	266
TRINITY_DN89216_c3_g7_i1	14332_ORYSJ	14-3-3-like protein GF14-B (G-box factor 14-3-3 homolog B)	68.182	110	29	2	1	321	133	239	1.73e-44	147
TRINITY_DN94151_c5_g2_i1	14332_ORYSJ	14-3-3-like protein GF14-B (G-box factor 14-3-3 homolog B)	47.867	211	94	5	30	629	2	207	1.54e-58	187
TRINITY_DN105233_c1_g1_i4	14333_ORYSJ	14-3-3-like protein GF14-C (G-box factor 14-3-3 homolog C)	87.243	243	31	0	1	729	3	245	2.56e-156	439
TRINITY_DN111948_c0_g1_i1	14336_ORYSJ	14-3-3-like protein GF14-F (14-3-3-like protein S94) (G-box factor 14-3-3 homolog F) (OsGF14a) (Stress-regulated 14-3-3 protein) (SR14-3-3)	81.25	64	11	1	3	191	193	256	2.1e-27	103
TRINITY_DN131130_c0_g1_i1	SP15_HEMPU	15 kDa calcium-binding protein (CABP)	29.87	77	48	2	175	399	25	97	3.5	30.8
TRINITY_DN60203_c0_g2_i1	SP15_HEMPU	15 kDa calcium-binding protein (CABP)	36.364	77	45	1	16	246	71	143	0.000289	41.2
TRINITY_DN135071_c0_g1_i1	RPBA_BPT4	15 kDa RNA polymerase-binding protein (P15k)	33.333	33	22	0	75	173	76	108	1.1	32
TRINITY_DN102267_c1_g2_i8	PEBA_SYNPX	15,16-dihydrobiliverdin:ferredoxin oxidoreductase (EC 1.3.7.2)	26.087	69	38	3	44	211	19	87	0.27	33.1
TRINITY_DN83273_c0_g1_i5	PEBA_GLOVI	15,16-dihydrobiliverdin:ferredoxin oxidoreductase (EC 1.3.7.2)	52.174	23	11	0	304	236	215	237	5.9	30.8
TRINITY_DN102010_c0_g1_i1	HS154_ARATH	15.4 kDa class V heat shock protein (15.4 kDa heat shock protein) (AtHsp15.4)	54.054	111	50	1	317	649	25	134	2.38e-35	125
TRINITY_DN102010_c0_g1_i2	HS154_ARATH	15.4 kDa class V heat shock protein (15.4 kDa heat shock protein) (AtHsp15.4)	54.945	91	40	1	1123	1395	45	134	1.42e-22	96.7
TRINITY_DN107563_c0_g2_i1	HS157_ARATH	15.7 kDa heat shock protein, peroxisomal (AtHsp15.7)	63.889	72	23	1	15	221	66	137	2.71e-21	90.5
TRINITY_DN107563_c0_g4_i1	HS157_ARATH	15.7 kDa heat shock protein, peroxisomal (AtHsp15.7)	43.75	48	20	1	312	455	22	62	0.000437	41.6
TRINITY_DN60388_c0_g1_i1	HS157_ARATH	15.7 kDa heat shock protein, peroxisomal (AtHsp15.7)	59.859	142	41	3	7	423	5	133	4.5e-45	148
TRINITY_DN32901_c0_g1_i1	HS157_ARATH	15.7 kDa heat shock protein, peroxisomal (AtHsp15.7)	57.746	142	51	4	21	446	5	137	8.27e-39	132
TRINITY_DN42066_c0_g1_i1	HS157_ARATH	15.7 kDa heat shock protein, peroxisomal (AtHsp15.7)	36.364	44	28	0	402	533	46	89	1.1	33.5
TRINITY_DN137575_c0_g1_i1	PDS_ONCHC	15-cis-phytoene desaturase, chloroplastic/chromoplastic (EC 1.3.5.5) (Phytoene dehydrogenase) (OgPDS) (Phytoene desaturase)	80.556	36	7	0	3	110	532	567	9.22e-13	67.8
TRINITY_DN97441_c0_g1_i1	PDS_ONCHC	15-cis-phytoene desaturase, chloroplastic/chromoplastic (EC 1.3.5.5) (Phytoene dehydrogenase) (OgPDS) (Phytoene desaturase)	29.592	98	55	4	1189	1446	469	564	0.26	37.7
TRINITY_DN100886_c0_g4_i1	PDS_ARATH	15-cis-phytoene desaturase, chloroplastic/chromoplastic (EC 1.3.5.5) (Phytoene dehydrogenase) (Phytoene desaturase)	35.714	42	24	1	188	72	253	294	6.1	29.6
TRINITY_DN110632_c0_g1_i1	PDS_CAPAN	15-cis-phytoene desaturase, chloroplastic/chromoplastic (EC 1.3.5.5) (Phytoene dehydrogenase) (Phytoene desaturase)	46.154	39	21	0	369	485	298	336	0.006	39.7
TRINITY_DN110632_c1_g2_i1	PDS_CAPAN	15-cis-phytoene desaturase, chloroplastic/chromoplastic (EC 1.3.5.5) (Phytoene dehydrogenase) (Phytoene desaturase)	68.182	66	14	1	94	270	446	511	4.01e-23	95.5
TRINITY_DN110632_c1_g1_i5	PDS_ARATH	15-cis-phytoene desaturase, chloroplastic/chromoplastic (EC 1.3.5.5) (Phytoene dehydrogenase) (Phytoene desaturase)	81.593	565	86	2	274	1953	1	552	0	963
TRINITY_DN119972_c0_g4_i1	PDS_CAPAN	15-cis-phytoene desaturase, chloroplastic/chromoplastic (EC 1.3.5.5) (Phytoene dehydrogenase) (Phytoene desaturase)	44.643	56	26	1	104	271	315	365	2.08e-06	48.5
TRINITY_DN102829_c8_g1_i1	PDS_ARATH	15-cis-phytoene desaturase, chloroplastic/chromoplastic (EC 1.3.5.5) (Phytoene dehydrogenase) (Phytoene desaturase)	63.636	33	10	1	1	99	474	504	0.005	41.2
TRINITY_DN129426_c0_g1_i1	ZCIS_ARATH	15-cis-zeta-carotene isomerase, chloroplastic (EC 5.2.1.12)	32.727	55	35	1	271	113	300	354	7.1	29.3
TRINITY_DN97612_c0_g1_i2	ZCIS_ARATH	15-cis-zeta-carotene isomerase, chloroplastic (EC 5.2.1.12)	76.589	299	70	0	262	1158	69	367	8.02e-158	453
TRINITY_DN73813_c0_g1_i1	PGDH_CAVPO	15-hydroxyprostaglandin dehydrogenase [NAD(+)] (15-PGDH) (EC 1.1.1.141) (Prostaglandin dehydrogenase 1)	36.434	258	142	5	14	745	2	251	2.58e-48	166
TRINITY_DN106930_c0_g1_i3	PP16B_CUCMA	16 kDa phloem protein 2	37.838	37	23	0	216	106	21	57	6.1	29.6
TRINITY_DN93469_c0_g3_i1	V16K_TRVTC	16 kDa protein	23.729	59	42	1	95	262	7	65	5.8	31.2
TRINITY_DN100119_c1_g6_i1	HSP16_ORYSJ	16.0 kDa heat shock protein, peroxisomal (OsHsp16.0)	27.143	70	40	2	140	331	13	77	0.3	33.5
TRINITY_DN107563_c0_g1_i2	HSP16_ORYSJ	16.0 kDa heat shock protein, peroxisomal (OsHsp16.0)	48.837	43	19	1	148	267	6	48	2.17e-05	46.2
TRINITY_DN59527_c0_g2_i1	HSP16_ORYSJ	16.0 kDa heat shock protein, peroxisomal (OsHsp16.0)	25.424	118	74	3	151	504	23	126	0.024	37.7
TRINITY_DN96788_c0_g5_i2	HS16A_WHEAT	16.9 kDa class I heat shock protein 1 (HSP 16.9) (Heat shock protein 16.9A) (Heat shock protein 17) (Low molecular weight heat shock protein)	32.692	52	33	1	168	19	5	56	4.3	29.3
TRINITY_DN41521_c0_g1_i1	GRM_MICEC	16S rRNA (guanine(1405)-N(7))-methyltransferase (EC 2.1.1.179) (16S rRNA m7G1405 methyltransferase) (Gentamicin-resistance methyltransferase)	36.667	60	28	3	6	161	175	232	2	32
TRINITY_DN97333_c0_g6_i1	HSP21_PEA	17.1 kDa class II heat shock protein	64.062	128	44	2	61	438	3	130	1.79e-47	155
TRINITY_DN97333_c0_g3_i1	HSP21_IPONI	17.2 kDa class II heat shock protein	83.871	31	5	0	1	93	125	155	0.016	36.6
TRINITY_DN110873_c1_g2_i2	HSP11_SOYBN	17.3 kDa class I heat shock protein (HSP 17.3)	73.333	90	18	2	71	340	1	84	1.96e-33	116
TRINITY_DN99037_c1_g1_i1	HSP11_SOYBN	17.3 kDa class I heat shock protein (HSP 17.3)	73.248	157	36	2	2	472	3	153	2.35e-60	188
TRINITY_DN99037_c1_g1_i3	HSP11_SOYBN	17.3 kDa class I heat shock protein (HSP 17.3)	74.468	141	32	1	2	424	17	153	5.27e-55	174
TRINITY_DN96916_c0_g2_i1	HSP11_SOYBN	17.3 kDa class I heat shock protein (HSP 17.3)	76.577	111	23	1	61	393	28	135	1.04e-49	161
TRINITY_DN97333_c0_g2_i1	HSP21_SOLPE	17.3 kDa class II heat shock protein (Hsp17.3) (Hsp20.2)	88.189	127	15	0	4	384	29	155	1.38e-58	183
TRINITY_DN97333_c0_g4_i1	HSP21_SOLPE	17.3 kDa class II heat shock protein (Hsp17.3) (Hsp20.2)	81.395	86	16	0	2	259	48	133	1.08e-37	129
TRINITY_DN65315_c0_g1_i1	HSP17_ARATH	17.4 kDa class I heat shock protein (17.4 kDa heat shock protein 1) (AtHsp17.4A)	69.88	166	40	3	22	519	1	156	1.79e-69	212
TRINITY_DN99037_c1_g2_i1	HS174_ORYSJ	17.4 kDa class I heat shock protein (17.4 kDa heat shock protein) (OsHsp17.4)	71.795	156	35	4	56	502	1	154	7.87e-50	162
TRINITY_DN100881_c0_g1_i1	HS174_ARATH	17.4 kDa class III heat shock protein (17.4 kDa heat shock protein 2) (AtHsp17.4B)	34.043	47	28	1	64	195	43	89	8.5	29.3
TRINITY_DN100576_c0_g1_i1	HS174_ARATH	17.4 kDa class III heat shock protein (17.4 kDa heat shock protein 2) (AtHsp17.4B)	52.667	150	65	3	237	668	6	155	7.74e-45	152
TRINITY_DN100576_c0_g1_i2	HS174_ARATH	17.4 kDa class III heat shock protein (17.4 kDa heat shock protein 2) (AtHsp17.4B)	44.693	179	64	4	237	755	6	155	4.45e-39	138
TRINITY_DN113105_c3_g1_i1	HSP14_SOYBN	17.5 kDa class I heat shock protein (HSP 17.5-E)	37.984	129	65	5	1280	1636	16	139	1.17e-14	75.1
TRINITY_DN99037_c0_g1_i1	HSP14_SOYBN	17.5 kDa class I heat shock protein (HSP 17.5-E)	81.41	156	23	2	84	542	1	153	1.14e-67	206
TRINITY_DN99037_c0_g1_i2	HSP14_SOYBN	17.5 kDa class I heat shock protein (HSP 17.5-E)	83.439	157	21	2	84	548	1	154	6.28e-72	219
TRINITY_DN96916_c0_g3_i1	HSP14_SOYBN	17.5 kDa class I heat shock protein (HSP 17.5-E)	78.71	155	32	1	220	684	1	154	8.64e-67	208
TRINITY_DN96916_c0_g3_i4	HSP14_SOYBN	17.5 kDa class I heat shock protein (HSP 17.5-E)	65.217	46	16	0	103	240	109	154	0.87	31.6
TRINITY_DN10286_c0_g1_i1	HSP14_SOYBN	17.5 kDa class I heat shock protein (HSP 17.5-E)	31.915	141	84	4	43	441	3	139	1.25e-15	73.6
TRINITY_DN97638_c0_g1_i2	HSP13_SOYBN	17.5 kDa class I heat shock protein (HSP 17.5-M)	47.674	86	44	1	5	262	68	152	2.84e-17	77.8
TRINITY_DN97638_c0_g1_i3	HSP13_SOYBN	17.5 kDa class I heat shock protein (HSP 17.5-M)	47.619	105	54	1	227	541	48	151	1.44e-24	99.4
TRINITY_DN70691_c0_g1_i1	HSP11_HELAN	17.6 kDa class I heat shock protein	69.925	133	33	2	37	435	6	131	2.04e-49	160
TRINITY_DN94520_c1_g5_i1	HSP11_HELAN	17.6 kDa class I heat shock protein	75.701	107	21	2	214	528	1	104	6.29e-34	120
TRINITY_DN99037_c1_g2_i2	HSP11_HELAN	17.6 kDa class I heat shock protein	85.106	94	14	0	146	427	38	131	1.35e-44	149
TRINITY_DN137628_c0_g1_i1	HS17A_ARATH	17.6 kDa class I heat shock protein 1 (17.6 kDa heat shock protein 1) (AtHsp17.6A)	41.772	79	45	1	103	336	48	126	7.58e-14	66.6
TRINITY_DN65556_c0_g1_i1	HS17A_ARATH	17.6 kDa class I heat shock protein 1 (17.6 kDa heat shock protein 1) (AtHsp17.6A)	37.273	110	64	2	196	525	48	152	4.85e-09	56.2
TRINITY_DN111030_c3_g1_i1	HS17B_ARATH	17.6 kDa class I heat shock protein 2 (17.6 kDa heat shock protein 2) (AtHsp17.6B)	73.585	53	12	1	114	272	16	66	1.14e-22	89
TRINITY_DN131538_c0_g1_i1	HS17C_ARATH	17.6 kDa class I heat shock protein 3 (17.6 kDa heat shock protein 3) (AtHsp17.6C)	43.478	138	69	4	97	492	23	157	9.66e-30	110
TRINITY_DN126754_c0_g1_i1	HS17C_ARATH	17.6 kDa class I heat shock protein 3 (17.6 kDa heat shock protein 3) (AtHsp17.6C)	37.857	140	76	2	85	471	16	155	4.15e-23	93.2
TRINITY_DN137280_c0_g1_i1	HS17C_ARATH	17.6 kDa class I heat shock protein 3 (17.6 kDa heat shock protein 3) (AtHsp17.6C)	37	100	62	1	2	298	56	155	1.56e-16	73.6
TRINITY_DN108686_c1_g1_i1	HS17C_ARATH	17.6 kDa class I heat shock protein 3 (17.6 kDa heat shock protein 3) (AtHsp17.6C)	53.793	145	59	6	146	574	17	155	6.98e-37	131
TRINITY_DN108686_c1_g2_i2	HS17C_ARATH	17.6 kDa class I heat shock protein 3 (17.6 kDa heat shock protein 3) (AtHsp17.6C)	59.375	32	12	1	518	613	69	99	0.33	34.3
TRINITY_DN108686_c1_g2_i3	HS17C_ARATH	17.6 kDa class I heat shock protein 3 (17.6 kDa heat shock protein 3) (AtHsp17.6C)	51.136	88	39	4	143	406	17	100	3.53e-15	70.9
TRINITY_DN124504_c0_g1_i1	HS17C_ARATH	17.6 kDa class I heat shock protein 3 (17.6 kDa heat shock protein 3) (AtHsp17.6C)	37.594	133	81	2	16	408	19	151	1.02e-17	77.4
TRINITY_DN83741_c0_g1_i3	HS17C_ARATH	17.6 kDa class I heat shock protein 3 (17.6 kDa heat shock protein 3) (AtHsp17.6C)	47.573	103	51	2	120	422	39	140	6.63e-24	96.7
TRINITY_DN3854_c0_g1_i1	HS17C_ARATH	17.6 kDa class I heat shock protein 3 (17.6 kDa heat shock protein 3) (AtHsp17.6C)	49.038	104	52	1	190	498	52	155	1.56e-27	104
TRINITY_DN83557_c0_g2_i1	HS17C_ARATH	17.6 kDa class I heat shock protein 3 (17.6 kDa heat shock protein 3) (AtHsp17.6C)	41.935	93	53	1	129	404	52	144	3.1e-18	79.7
TRINITY_DN99037_c1_g3_i1	HS17C_ARATH	17.6 kDa class I heat shock protein 3 (17.6 kDa heat shock protein 3) (AtHsp17.6C)	80.645	62	12	0	2	187	75	136	3.63e-30	108
TRINITY_DN99037_c1_g1_i4	HS17C_ARATH	17.6 kDa class I heat shock protein 3 (17.6 kDa heat shock protein 3) (AtHsp17.6C)	85.149	101	15	0	2	304	57	157	1.64e-38	130
TRINITY_DN74285_c0_g1_i1	HS17C_ARATH	17.6 kDa class I heat shock protein 3 (17.6 kDa heat shock protein 3) (AtHsp17.6C)	40.187	107	60	2	97	414	39	142	4.6e-18	79
TRINITY_DN104031_c2_g1_i3	HS177_ORYSJ	17.7 kDa class I heat shock protein (17.7 kDa heat shock protein) (OsHsp17.7)	58.065	31	13	0	491	583	115	145	0.063	37.4
TRINITY_DN136696_c0_g1_i1	HS177_ORYSJ	17.7 kDa class I heat shock protein (17.7 kDa heat shock protein) (OsHsp17.7)	51.724	29	14	0	83	169	117	145	0.068	34.7
TRINITY_DN89402_c0_g1_i1	HS177_ORYSJ	17.7 kDa class I heat shock protein (17.7 kDa heat shock protein) (OsHsp17.7)	30.769	104	44	4	334	564	42	144	4.8	31.6
TRINITY_DN74285_c0_g2_i1	HS177_ORYSJ	17.7 kDa class I heat shock protein (17.7 kDa heat shock protein) (OsHsp17.7)	42.453	106	58	2	157	471	54	157	3.2e-19	82.4
TRINITY_DN34907_c0_g1_i1	HS177_ORYSJ	17.7 kDa class I heat shock protein (17.7 kDa heat shock protein) (OsHsp17.7)	41.379	145	74	3	44	451	15	157	2.95e-26	100
TRINITY_DN128842_c0_g1_i1	HS178_ARATH	17.8 kDa class I heat shock protein (17.8 kDa heat shock protein) (AtHsp17.8)	34.211	152	87	4	35	475	12	155	6.35e-20	84
TRINITY_DN91491_c0_g2_i1	HS178_ARATH	17.8 kDa class I heat shock protein (17.8 kDa heat shock protein) (AtHsp17.8)	41.429	140	74	5	60	464	19	155	9.76e-22	88.6
TRINITY_DN92373_c0_g1_i1	HS178_ARATH	17.8 kDa class I heat shock protein (17.8 kDa heat shock protein) (AtHsp17.8)	40	95	56	1	151	432	47	141	6.17e-17	75.9
TRINITY_DN58934_c0_g1_i1	HS178_ARATH	17.8 kDa class I heat shock protein (17.8 kDa heat shock protein) (AtHsp17.8)	32.222	90	59	1	1	270	64	151	2.34e-13	65.9
TRINITY_DN61055_c0_g1_i1	HS178_ARATH	17.8 kDa class I heat shock protein (17.8 kDa heat shock protein) (AtHsp17.8)	47.778	90	46	1	206	472	51	140	1.69e-19	82.8
TRINITY_DN52421_c0_g1_i1	HS178_ARATH	17.8 kDa class I heat shock protein (17.8 kDa heat shock protein) (AtHsp17.8)	39.37	127	75	2	27	401	21	147	2.3e-21	87
TRINITY_DN28026_c0_g1_i1	HS178_ARATH	17.8 kDa class I heat shock protein (17.8 kDa heat shock protein) (AtHsp17.8)	42.169	83	47	1	4	252	53	134	2.08e-12	62.8
TRINITY_DN65315_c0_g2_i1	HSP11_DAUCA	17.8 kDa class I heat shock protein (Clone DCHSP17.7)	76.25	160	32	3	22	492	1	157	1.52e-70	214
TRINITY_DN94887_c0_g1_i1	HSP11_DAUCA	17.8 kDa class I heat shock protein (Clone DCHSP17.7)	61.111	54	19	1	149	304	1	54	2.67e-14	67.4
TRINITY_DN104031_c2_g2_i3	HS17A_ORYSJ	17.9 kDa class I heat shock protein (17.9 kDa heat shock protein 1) (OsHsp17.9A)	46.341	41	22	0	506	628	110	150	0.04	37.7
TRINITY_DN117481_c0_g1_i1	HS17A_ORYSJ	17.9 kDa class I heat shock protein (17.9 kDa heat shock protein 1) (OsHsp17.9A)	47.368	95	49	1	294	575	56	150	2.04e-20	87.4
TRINITY_DN124071_c0_g1_i1	HS17A_ORYSJ	17.9 kDa class I heat shock protein (17.9 kDa heat shock protein 1) (OsHsp17.9A)	46.316	95	50	1	200	481	56	150	1.46e-16	75.9
TRINITY_DN80554_c0_g1_i1	HS17A_ORYSJ	17.9 kDa class I heat shock protein (17.9 kDa heat shock protein 1) (OsHsp17.9A)	50.435	115	51	3	134	475	41	150	3.72e-29	108
TRINITY_DN102827_c0_g1_i1	HSP21_HELAN	17.9 kDa class II heat shock protein	91.111	45	4	0	2	136	116	160	2.95e-10	57.4
TRINITY_DN102827_c0_g2_i1	HSP21_HELAN	17.9 kDa class II heat shock protein	100	33	0	0	1	99	128	160	0.015	37.4
TRINITY_DN102827_c0_g3_i1	HSP21_HELAN	17.9 kDa class II heat shock protein	81.746	126	18	3	28	402	1	122	8.5e-68	204
TRINITY_DN70645_c0_g1_i1	HSP21_SOYBN	17.9 kDa class II heat shock protein	40.625	64	36	2	128	316	52	114	7.31e-05	42.7
TRINITY_DN97333_c0_g1_i1	HSP21_SOYBN	17.9 kDa class II heat shock protein	68.085	141	39	3	60	464	1	141	3.32e-63	196
TRINITY_DN97333_c0_g1_i4	HSP21_SOYBN	17.9 kDa class II heat shock protein	76	125	29	1	2	373	35	159	8.66e-56	175
TRINITY_DN97333_c0_g5_i1	HSP21_SOYBN	17.9 kDa class II heat shock protein	81.429	70	13	0	2	211	68	137	4.62e-34	119
TRINITY_DN99875_c1_g1_i2	DHB14_BOVIN	17-beta-hydroxysteroid dehydrogenase 14 (17-beta-HSD 14) (EC 1.1.1.-) (17-beta-hydroxysteroid dehydrogenase DHRS10) (Dehydrogenase/reductase SDR family member 10) (Retinal short-chain dehydrogenase/reductase retSDR3)	33.333	183	118	3	262	807	72	251	9.05e-24	100
TRINITY_DN82363_c0_g1_i4	H17B6_BOVIN	17-beta-hydroxysteroid dehydrogenase type 6 (17-beta-HSD 6) (17-beta-HSD6) (EC 1.1.1.105) (EC 1.1.1.239) (EC 1.1.1.62) (3-alpha->beta-hydroxysteroid epimerase) (3-alpha->beta-HSE) (Oxidative 3-alpha hydroxysteroid dehydrogenase)	33.55	307	188	8	110	1015	13	308	3.79e-38	143
TRINITY_DN82363_c0_g1_i7	H17B6_HUMAN	17-beta-hydroxysteroid dehydrogenase type 6 (17-beta-HSD 6) (17-beta-HSD6) (EC 1.1.1.105) (EC 1.1.1.239) (EC 1.1.1.62) (3-alpha->beta-hydroxysteroid epimerase) (3-alpha->beta-HSE) (Oxidative 3-alpha hydroxysteroid dehydrogenase) (Short chain dehydrogenase/reductase family 9C member 6)	31.073	177	108	6	582	1100	142	308	2.28e-28	82.4
TRINITY_DN46336_c0_g1_i1	HSP18_CLOAB	18 kDa heat shock protein (HSP 18)	58.065	31	13	0	63	155	47	77	0.000572	40
TRINITY_DN97215_c0_g1_i2	LPS18_LEHMA	18 kDa learning-associated protein of slug	37.5	48	26	2	910	1044	46	92	1.3	33.5
TRINITY_DN126594_c0_g1_i1	HS181_ARATH	18.1 kDa class I heat shock protein (18.1 kDa heat shock protein) (AtHsp18.1)	39.106	179	81	7	7	522	1	158	2.39e-16	75.5
TRINITY_DN87218_c1_g2_i3	HS181_ARATH	18.1 kDa class I heat shock protein (18.1 kDa heat shock protein) (AtHsp18.1)	71.831	142	39	1	57	482	1	141	1.27e-58	185
TRINITY_DN104031_c2_g1_i1	HS181_ORYSJ	18.1 kDa class I heat shock protein (18.1 kDa heat shock protein) (OsHsp18.1)	41.379	58	21	2	446	583	91	147	0.14	37.7
TRINITY_DN104031_c2_g1_i2	HS181_ORYSJ	18.1 kDa class I heat shock protein (18.1 kDa heat shock protein) (OsHsp18.1)	41.379	58	21	2	446	583	91	147	0.058	37.7
TRINITY_DN108686_c1_g1_i3	HS181_ORYSJ	18.1 kDa class I heat shock protein (18.1 kDa heat shock protein) (OsHsp18.1)	53.333	30	14	0	10	99	130	159	0.05	35.4
TRINITY_DN108686_c1_g1_i5	HS181_ORYSJ	18.1 kDa class I heat shock protein (18.1 kDa heat shock protein) (OsHsp18.1)	53.333	30	14	0	10	99	130	159	0.06	35.4
TRINITY_DN108686_c1_g3_i1	HS181_ORYSJ	18.1 kDa class I heat shock protein (18.1 kDa heat shock protein) (OsHsp18.1)	59.259	54	22	0	4	165	106	159	1.81e-15	71.2
TRINITY_DN125152_c0_g1_i1	HSP11_MEDSA	18.1 kDa class I heat shock protein (Fragment)	39.098	133	74	4	32	430	16	141	3.9e-20	83.6
TRINITY_DN71379_c0_g1_i1	HSP11_MEDSA	18.1 kDa class I heat shock protein (Fragment)	33.793	145	85	4	63	485	5	142	7.36e-19	81.6
TRINITY_DN73346_c0_g1_i1	HSP11_MEDSA	18.1 kDa class I heat shock protein (Fragment)	35.577	104	66	1	3	311	39	142	2.49e-19	80.1
TRINITY_DN94520_c1_g1_i1	HSP11_MEDSA	18.1 kDa class I heat shock protein (Fragment)	50	58	20	3	167	3	2	53	1.56e-07	50.1
TRINITY_DN94520_c1_g2_i2	HSP11_MEDSA	18.1 kDa class I heat shock protein (Fragment)	64.844	128	36	3	22	396	2	123	1.56e-41	140
TRINITY_DN87218_c1_g1_i1	HSP11_MEDSA	18.1 kDa class I heat shock protein (Fragment)	88	75	9	0	38	262	69	143	2.81e-28	104
TRINITY_DN96916_c0_g3_i2	HSP11_MEDSA	18.1 kDa class I heat shock protein (Fragment)	83.333	48	8	0	346	489	96	143	3.73e-26	63.9
TRINITY_DN96916_c0_g3_i3	HSP11_MEDSA	18.1 kDa class I heat shock protein (Fragment)	83.333	48	8	0	133	276	96	143	1.19e-24	62.4
TRINITY_DN126975_c0_g1_i1	HSP12_MEDSA	18.2 kDa class I heat shock protein	39.837	123	68	3	138	497	38	157	4.63e-16	74.3
TRINITY_DN74299_c0_g1_i1	HSP12_MEDSA	18.2 kDa class I heat shock protein	34.416	154	88	6	18	467	14	158	1.51e-15	73.9
TRINITY_DN77076_c0_g1_i1	HSP12_MEDSA	18.2 kDa class I heat shock protein	45.161	93	49	1	119	397	50	140	2.53e-16	74.7
TRINITY_DN76224_c0_g1_i1	HSP12_MEDSA	18.2 kDa class I heat shock protein	76.101	159	28	3	44	493	1	158	2.98e-65	201
TRINITY_DN85855_c0_g1_i2	HSP12_MEDSA	18.2 kDa class I heat shock protein	37.008	127	71	2	69	425	17	142	3e-22	90.5
TRINITY_DN128759_c0_g1_i1	HSP16_SOYBN	18.5 kDa class I heat shock protein (HSP 18.5)	42.609	115	64	2	5	343	19	133	6.79e-21	85.1
TRINITY_DN34288_c0_g1_i1	HSP16_SOYBN	18.5 kDa class I heat shock protein (HSP 18.5)	39.316	117	68	3	80	430	24	137	3.27e-19	81.6
TRINITY_DN81720_c0_g1_i1	HSP16_SOYBN	18.5 kDa class I heat shock protein (HSP 18.5)	33.333	159	95	3	6	449	1	159	7.33e-17	76.6
TRINITY_DN108624_c2_g1_i3	HS185_ARATH	18.5 kDa class IV heat shock protein (18.5 kDa heat shock protein) (AtHsp18.5)	28	75	29	2	232	74	23	94	0.56	32
TRINITY_DN82331_c0_g1_i2	TB182_HUMAN	182 kDa tankyrase-1-binding protein	27.778	90	65	0	179	448	845	934	0.18	37
TRINITY_DN82331_c0_g1_i3	TB182_HUMAN	182 kDa tankyrase-1-binding protein	27.778	90	65	0	179	448	845	934	0.2	37
TRINITY_DN113583_c0_g1_i1	AIR9_ARATH	187-kDa microtubule-associated protein AIR9 (Auxin-induced in root cultures protein 9)	35.294	85	52	3	204	452	691	774	0.001	43.1
TRINITY_DN112398_c0_g1_i1	AIR9_ARATH	187-kDa microtubule-associated protein AIR9 (Auxin-induced in root cultures protein 9)	28.346	127	87	3	422	793	53	178	0.41	37.7
TRINITY_DN122206_c1_g2_i2	AIR9_ARATH	187-kDa microtubule-associated protein AIR9 (Auxin-induced in root cultures protein 9)	67.832	1402	441	4	142	4341	245	1638	0	1946
TRINITY_DN103590_c1_g4_i1	AIR9_ARATH	187-kDa microtubule-associated protein AIR9 (Auxin-induced in root cultures protein 9)	30.952	84	53	2	57	299	291	372	2.57e-05	45.8
TRINITY_DN103590_c1_g4_i2	AIR9_ARATH	187-kDa microtubule-associated protein AIR9 (Auxin-induced in root cultures protein 9)	32.308	65	39	2	95	280	310	372	0.007	37.7
TRINITY_DN111347_c1_g1_i1	AIR9_ARATH	187-kDa microtubule-associated protein AIR9 (Auxin-induced in root cultures protein 9)	61.538	26	10	0	1004	1081	310	335	3.1	35
TRINITY_DN106907_c3_g1_i5	AIR9_ARATH	187-kDa microtubule-associated protein AIR9 (Auxin-induced in root cultures protein 9)	31.707	82	48	3	99	332	987	1064	0.002	43.5
TRINITY_DN92348_c0_g1_i1	AIR9_ARATH	187-kDa microtubule-associated protein AIR9 (Auxin-induced in root cultures protein 9)	26.136	88	62	1	1119	1373	590	677	0.17	38.9
TRINITY_DN120195_c2_g2_i4	BUD23_YEAST	18S rRNA (guanine(1575)-N(7))-methyltransferase (EC 2.1.1.309) (Bud site selection protein 23)	28.571	77	47	2	293	502	18	93	7.3	31.6
TRINITY_DN120195_c2_g2_i10	BUD23_YEAST	18S rRNA (guanine(1575)-N(7))-methyltransferase (EC 2.1.1.309) (Bud site selection protein 23)	28.571	77	47	2	529	738	18	93	9.4	32
TRINITY_DN120195_c2_g2_i11	BUD23_YEAST	18S rRNA (guanine(1575)-N(7))-methyltransferase (EC 2.1.1.309) (Bud site selection protein 23)	28.571	77	47	2	293	502	18	93	8	31.6
TRINITY_DN120195_c2_g2_i16	BUD23_YEAST	18S rRNA (guanine(1575)-N(7))-methyltransferase (EC 2.1.1.309) (Bud site selection protein 23)	28.571	77	47	2	529	738	18	93	8.7	32
TRINITY_DN120165_c4_g2_i1	LPAAT_ARATH	1-acylglycerol-3-phosphate O-acyltransferase (EC 2.3.1.51) (Lipid droplet-binding protein CGI-58 homolog)	79.104	67	14	0	384	584	50	116	5.09e-31	119
TRINITY_DN134114_c0_g1_i1	ABHD5_MOUSE	1-acylglycerol-3-phosphate O-acyltransferase ABHD5 (EC 2.3.1.51) (Abhydrolase domain-containing protein 5) (Lipid droplet-binding protein CGI-58) (Protein CGI-58)	46.591	88	46	1	1	264	264	350	1.96e-18	83.2
TRINITY_DN122224_c0_g1_i1	ICT1_YEAST	1-acylglycerol-3-phosphate O-acyltransferase ICT1 (EC 2.3.1.51) (Increased copper tolerance protein 1) (Lysophosphatidic acid acyltransferase ICT1) (LPAAT)	40.741	27	16	0	307	227	106	132	3.2	31.2
TRINITY_DN82281_c0_g1_i1	PLPL3_MOUSE	1-acylglycerol-3-phosphate O-acyltransferase Pnpla3 (EC 2.3.1.51) (Acylglycerol transacylase) (Adiponutrin) (ADPN) (Calcium-independent phospholipase A2-epsilon) (iPLA2-epsilon) (Lysophosphatidic acid acyltransferase) (Patatin-like phospholipase domain-containing protein 3) (EC 3.1.1.3)	32.812	64	39	2	52	237	65	126	3.6	32
TRINITY_DN95836_c3_g4_i1	PLSC_BACSU	1-acyl-sn-glycerol-3-phosphate acyltransferase (1-AGP acyltransferase) (1-AGPAT) (1-acyl-G3P acyltransferase) (EC 2.3.1.n4) (Lysophosphatidic acid acyltransferase) (LPAAT) (Phosphatidic acid synthase) (PA synthase)	34.884	43	20	2	669	553	68	106	0.98	33.5
TRINITY_DN130863_c0_g1_i1	PLSC_LIMDO	1-acyl-sn-glycerol-3-phosphate acyltransferase (1-AGP acyltransferase) (1-AGPAT) (EC 2.3.1.51) (Lysophosphatidic acid acyltransferase) (LPAAT)	33.099	142	91	2	3	428	82	219	1.77e-16	77
TRINITY_DN111183_c1_g7_i1	PLSC_HELPJ	1-acyl-sn-glycerol-3-phosphate acyltransferase (1-AGP acyltransferase) (1-AGPAT) (EC 2.3.1.51) (Lysophosphatidic acid acyltransferase) (LPAAT)	44.737	38	20	1	283	393	9	46	3	31.2
TRINITY_DN110411_c0_g1_i1	LPAT2_BRAOL	1-acyl-sn-glycerol-3-phosphate acyltransferase 2 (EC 2.3.1.51) (Lysophosphatidyl acyltransferase 2)	28.571	98	66	3	366	659	19	112	0.001	43.5
TRINITY_DN114512_c1_g2_i1	LPAT2_BRANA	1-acyl-sn-glycerol-3-phosphate acyltransferase 2 (EC 2.3.1.51) (Lysophosphatidyl acyltransferase 2)	61.905	21	8	0	300	362	318	338	0.45	33.1
TRINITY_DN114512_c1_g1_i2	LPAT2_BRANA	1-acyl-sn-glycerol-3-phosphate acyltransferase 2 (EC 2.3.1.51) (Lysophosphatidyl acyltransferase 2)	61.957	184	29	1	73	501	4	187	2.3e-76	235
TRINITY_DN114512_c1_g1_i3	LPAT2_BRAOL	1-acyl-sn-glycerol-3-phosphate acyltransferase 2 (EC 2.3.1.51) (Lysophosphatidyl acyltransferase 2)	79.508	122	25	0	130	495	67	188	9.8e-70	218
TRINITY_DN114512_c1_g3_i1	LPAT2_BRANA	1-acyl-sn-glycerol-3-phosphate acyltransferase 2 (EC 2.3.1.51) (Lysophosphatidyl acyltransferase 2)	62.651	83	31	0	1	249	288	370	6.77e-30	113
TRINITY_DN114512_c1_g1_i4	LPAT2_BRANA	1-acyl-sn-glycerol-3-phosphate acyltransferase 2 (EC 2.3.1.51) (Lysophosphatidyl acyltransferase 2)	68.657	67	21	0	73	273	4	70	1.43e-27	108
TRINITY_DN115154_c0_g2_i3	LPAT2_ARATH	1-acyl-sn-glycerol-3-phosphate acyltransferase 2 (EC 2.3.1.51) (Lysophosphatidyl acyltransferase 2)	70.647	201	59	0	1	603	81	281	3.89e-91	282
TRINITY_DN115154_c0_g2_i9	LPAT2_ARATH	1-acyl-sn-glycerol-3-phosphate acyltransferase 2 (EC 2.3.1.51) (Lysophosphatidyl acyltransferase 2)	76.613	124	29	0	1	372	81	204	6.7e-53	183
TRINITY_DN115154_c0_g1_i5	LPAT2_BRANA	1-acyl-sn-glycerol-3-phosphate acyltransferase 2 (EC 2.3.1.51) (Lysophosphatidyl acyltransferase 2)	88	25	3	0	739	813	81	105	3.06e-07	55.1
TRINITY_DN24061_c0_g1_i1	LPAT2_BRANA	1-acyl-sn-glycerol-3-phosphate acyltransferase 2 (EC 2.3.1.51) (Lysophosphatidyl acyltransferase 2)	61.224	98	35	2	5	289	293	390	1.91e-32	121
TRINITY_DN115154_c0_g1_i3	LPAT3_ARATH	1-acyl-sn-glycerol-3-phosphate acyltransferase 3 (EC 2.3.1.51) (Lysophosphatidyl acyltransferase 3)	65.06	83	29	0	249	497	27	109	1.8e-26	107
TRINITY_DN115154_c0_g1_i4	LPAT3_ARATH	1-acyl-sn-glycerol-3-phosphate acyltransferase 3 (EC 2.3.1.51) (Lysophosphatidyl acyltransferase 3)	65.116	43	15	0	589	717	67	109	2.58e-13	72.4
TRINITY_DN115154_c0_g2_i10	LPAT3_ARATH	1-acyl-sn-glycerol-3-phosphate acyltransferase 3 (EC 2.3.1.51) (Lysophosphatidyl acyltransferase 3)	54.867	113	17	1	239	577	127	205	2.53e-28	120
TRINITY_DN116615_c0_g1_i3	LPAT1_BRANA	1-acyl-sn-glycerol-3-phosphate acyltransferase BAT2, chloroplastic (EC 2.3.1.51) (EC 2.3.1.n4) (Lysophosphatidyl acyltransferase 1) (Protein BRASSICA ACYLTRANSFERASE 2)	63.021	192	71	0	400	975	82	273	5.13e-90	276
TRINITY_DN116615_c0_g1_i5	LPAT1_BRANA	1-acyl-sn-glycerol-3-phosphate acyltransferase BAT2, chloroplastic (EC 2.3.1.51) (EC 2.3.1.n4) (Lysophosphatidyl acyltransferase 1) (Protein BRASSICA ACYLTRANSFERASE 2)	64.093	259	93	0	562	1338	82	340	1.62e-124	370
TRINITY_DN116615_c0_g1_i6	LPAT1_BRANA	1-acyl-sn-glycerol-3-phosphate acyltransferase BAT2, chloroplastic (EC 2.3.1.51) (EC 2.3.1.n4) (Lysophosphatidyl acyltransferase 1) (Protein BRASSICA ACYLTRANSFERASE 2)	64.093	259	93	0	923	1699	82	340	2.04e-122	369
TRINITY_DN116615_c0_g1_i10	LPAT1_BRANA	1-acyl-sn-glycerol-3-phosphate acyltransferase BAT2, chloroplastic (EC 2.3.1.51) (EC 2.3.1.n4) (Lysophosphatidyl acyltransferase 1) (Protein BRASSICA ACYLTRANSFERASE 2)	66.245	237	80	0	1138	1848	104	340	2.99e-114	350
TRINITY_DN93187_c0_g1_i1	LPAT1_BRANA	1-acyl-sn-glycerol-3-phosphate acyltransferase BAT2, chloroplastic (EC 2.3.1.51) (EC 2.3.1.n4) (Lysophosphatidyl acyltransferase 1) (Protein BRASSICA ACYLTRANSFERASE 2)	42.105	57	26	3	226	59	71	121	0.61	32.7
TRINITY_DN83158_c0_g2_i1	LPAT1_BRANA	1-acyl-sn-glycerol-3-phosphate acyltransferase BAT2, chloroplastic (EC 2.3.1.51) (EC 2.3.1.n4) (Lysophosphatidyl acyltransferase 1) (Protein BRASSICA ACYLTRANSFERASE 2)	28.682	129	79	6	1	384	146	262	2.11e-05	50.8
TRINITY_DN117367_c0_g1_i1	PLCD_PONAB	1-acyl-sn-glycerol-3-phosphate acyltransferase delta (EC 2.3.1.51) (1-acylglycerol-3-phosphate O-acyltransferase 4) (1-AGP acyltransferase 4) (1-AGPAT 4) (Lysophosphatidic acid acyltransferase delta) (LPAAT-delta)	31.437	334	205	8	217	1218	19	328	5.69e-43	157
TRINITY_DN110411_c0_g1_i2	PLCD_BOVIN	1-acyl-sn-glycerol-3-phosphate acyltransferase delta (EC 2.3.1.51) (1-acylglycerol-3-phosphate O-acyltransferase 4) (1-AGP acyltransferase 4) (1-AGPAT 4) (Lysophosphatidic acid acyltransferase delta) (LPAAT-delta)	29.805	359	229	9	363	1433	23	360	4.2e-39	150
TRINITY_DN109047_c0_g1_i3	PLCD_HUMAN	1-acyl-sn-glycerol-3-phosphate acyltransferase delta (EC 2.3.1.51) (1-acylglycerol-3-phosphate O-acyltransferase 4) (1-AGP acyltransferase 4) (1-AGPAT 4) (Lysophosphatidic acid acyltransferase delta) (LPAAT-delta)	36.649	382	229	8	649	1785	1	372	3.66e-77	253
TRINITY_DN121433_c0_g1_i1	PLCD_PONAB	1-acyl-sn-glycerol-3-phosphate acyltransferase delta (EC 2.3.1.51) (1-acylglycerol-3-phosphate O-acyltransferase 4) (1-AGP acyltransferase 4) (1-AGPAT 4) (Lysophosphatidic acid acyltransferase delta) (LPAAT-delta)	36.546	249	144	6	1	747	77	311	1.15e-38	144
TRINITY_DN76657_c0_g2_i1	PLCD_PONAB	1-acyl-sn-glycerol-3-phosphate acyltransferase delta (EC 2.3.1.51) (1-acylglycerol-3-phosphate O-acyltransferase 4) (1-AGP acyltransferase 4) (1-AGPAT 4) (Lysophosphatidic acid acyltransferase delta) (LPAAT-delta)	26.19	42	31	0	195	320	129	170	0.69	32.3
TRINITY_DN116615_c0_g1_i2	LPAT1_ARATH	1-acyl-sn-glycerol-3-phosphate acyltransferase LPAT1, chloroplastic (EC 2.3.1.51) (EC 2.3.1.n4) (Lysophosphatidyl acyltransferase 1) (Protein EMBRYO DEFECTIVE 1995)	34.146	41	27	0	435	557	93	133	0.004	40.4
TRINITY_DN112064_c1_g1_i2	LPAT1_ARATH	1-acyl-sn-glycerol-3-phosphate acyltransferase LPAT1, chloroplastic (EC 2.3.1.51) (EC 2.3.1.n4) (Lysophosphatidyl acyltransferase 1) (Protein EMBRYO DEFECTIVE 1995)	39.13	46	28	0	285	422	109	154	0.13	35
TRINITY_DN113687_c4_g2_i1	LPAT_MAIZE	1-acyl-sn-glycerol-3-phosphate acyltransferase PLS1 (EC 2.3.1.51) (Phospholipid synthesis protein 1)	34.545	55	27	4	305	451	42	93	7.6	30.4
TRINITY_DN115154_c0_g2_i12	LPAT_MAIZE	1-acyl-sn-glycerol-3-phosphate acyltransferase PLS1 (EC 2.3.1.51) (Phospholipid synthesis protein 1)	36.62	213	82	3	939	1571	205	366	1.49e-32	132
TRINITY_DN82931_c0_g1_i1	LPAT_MAIZE	1-acyl-sn-glycerol-3-phosphate acyltransferase PLS1 (EC 2.3.1.51) (Phospholipid synthesis protein 1)	24.359	78	53	1	273	40	88	159	3.4	34.3
TRINITY_DN82931_c0_g1_i2	LPAT_MAIZE	1-acyl-sn-glycerol-3-phosphate acyltransferase PLS1 (EC 2.3.1.51) (Phospholipid synthesis protein 1)	24.359	78	53	1	273	40	88	159	3.2	34.3
TRINITY_DN91668_c7_g1_i3	LPAT_MAIZE	1-acyl-sn-glycerol-3-phosphate acyltransferase PLS1 (EC 2.3.1.51) (Phospholipid synthesis protein 1)	80.488	82	16	0	1107	1352	67	148	2.71e-39	148
TRINITY_DN115274_c0_g2_i1	1A1D_BURM1	1-aminocyclopropane-1-carboxylate deaminase (ACC deaminase) (ACCD) (EC 3.5.99.7)	47.945	73	37	1	5	220	259	331	2.68e-15	72.8
TRINITY_DN114965_c4_g2_i1	ACCO1_DICMU	1-aminocyclopropane-1-carboxylate oxidase (ACC oxidase) (Dmaco) (EC 1.14.17.4) (Ethylene-forming enzyme) (EFE)	31.873	251	117	10	115	720	7	252	1.12e-21	96.7
TRINITY_DN109222_c5_g1_i2	ACCO1_DICMU	1-aminocyclopropane-1-carboxylate oxidase (ACC oxidase) (Dmaco) (EC 1.14.17.4) (Ethylene-forming enzyme) (EFE)	38.144	97	56	2	3	281	5	101	2.52e-08	56.6
TRINITY_DN83775_c0_g1_i1	ACCO1_DICMU	1-aminocyclopropane-1-carboxylate oxidase (ACC oxidase) (Dmaco) (EC 1.14.17.4) (Ethylene-forming enzyme) (EFE)	31.959	97	61	3	442	726	242	335	2.1	33.5
TRINITY_DN128063_c0_g1_i1	ACCO1_BRAJU	1-aminocyclopropane-1-carboxylate oxidase (ACC oxidase) (EC 1.14.17.4) (Ethylene-forming enzyme) (EFE)	36.111	72	39	3	4	213	217	283	0.007	38.9
TRINITY_DN106527_c0_g1_i2	ACCO_MUSAC	1-aminocyclopropane-1-carboxylate oxidase (ACC oxidase) (EC 1.14.17.4) (Ethylene-forming enzyme) (EFE)	38.182	110	63	1	632	946	95	204	1.4e-15	79.3
TRINITY_DN111573_c0_g1_i1	ACCO_ACTDE	1-aminocyclopropane-1-carboxylate oxidase (ACC oxidase) (EC 1.14.17.4) (Ethylene-forming enzyme) (EFE)	78.75	320	62	3	70	1017	1	318	0	533
TRINITY_DN111573_c0_g1_i3	ACCO_ACTDE	1-aminocyclopropane-1-carboxylate oxidase (ACC oxidase) (EC 1.14.17.4) (Ethylene-forming enzyme) (EFE)	79.464	224	45	1	70	741	1	223	3.61e-145	385
TRINITY_DN37332_c0_g2_i1	ACCO_MUSAC	1-aminocyclopropane-1-carboxylate oxidase (ACC oxidase) (EC 1.14.17.4) (Ethylene-forming enzyme) (EFE)	46.809	47	22	1	415	555	3	46	0.004	40.4
TRINITY_DN105611_c1_g1_i1	ACCO1_ORYSI	1-aminocyclopropane-1-carboxylate oxidase 1 (ACC oxidase 1) (EC 1.14.17.4) (Ethylene-forming enzyme) (EFE)	23.618	199	132	5	573	1154	108	291	0.004	42.7
TRINITY_DN105611_c1_g1_i3	ACCO1_ORYSI	1-aminocyclopropane-1-carboxylate oxidase 1 (ACC oxidase 1) (EC 1.14.17.4) (Ethylene-forming enzyme) (EFE)	23.618	199	132	5	499	1080	108	291	0.005	42.4
TRINITY_DN103728_c0_g2_i1	ACCO1_ORYSJ	1-aminocyclopropane-1-carboxylate oxidase 1 (ACC oxidase 1) (EC 1.14.17.4) (Ethylene-forming enzyme) (EFE)	40	55	29	2	45	209	177	227	1.4	32.7
TRINITY_DN97393_c0_g1_i5	ACCO1_MALDO	1-aminocyclopropane-1-carboxylate oxidase 1 (ACC oxidase 1) (EC 1.14.17.4) (Ethylene-forming enzyme) (EFE) (PAE12) (Protein AP4)	35.227	176	109	5	1147	1662	112	286	4.65e-22	100
TRINITY_DN97393_c0_g1_i8	ACCO1_MALDO	1-aminocyclopropane-1-carboxylate oxidase 1 (ACC oxidase 1) (EC 1.14.17.4) (Ethylene-forming enzyme) (EFE) (PAE12) (Protein AP4)	30.314	287	191	6	68	916	5	286	4.95e-34	132
TRINITY_DN111573_c0_g1_i2	ACCO2_MALDO	1-aminocyclopropane-1-carboxylate oxidase 2 (ACC oxidase 2) (EC 1.14.17.4) (Ethylene-forming enzyme) (EFE)	77.477	111	25	0	70	402	1	111	1.04e-58	189
TRINITY_DN14755_c0_g1_i1	ACCO2_MALDO	1-aminocyclopropane-1-carboxylate oxidase 2 (ACC oxidase 2) (EC 1.14.17.4) (Ethylene-forming enzyme) (EFE)	35.87	184	106	5	119	658	110	285	9.6e-29	115
TRINITY_DN114362_c1_g2_i1	ACCO3_ARATH	1-aminocyclopropane-1-carboxylate oxidase 3 (ACC oxidase 3) (AtACO3) (EC 1.14.17.4)	28.378	74	42	2	322	540	61	124	2	34.3
TRINITY_DN111309_c3_g1_i1	ACCO3_PETHY	1-aminocyclopropane-1-carboxylate oxidase 3 (ACC oxidase 3) (EC 1.14.17.4) (Ethylene-forming enzyme) (EFE)	87.845	181	19	1	47	580	140	320	1.73e-112	329
TRINITY_DN100553_c2_g1_i1	ACCO3_PETHY	1-aminocyclopropane-1-carboxylate oxidase 3 (ACC oxidase 3) (EC 1.14.17.4) (Ethylene-forming enzyme) (EFE)	82.781	151	26	0	86	538	3	153	8.87e-74	227
TRINITY_DN100553_c2_g2_i2	ACCO3_PETHY	1-aminocyclopropane-1-carboxylate oxidase 3 (ACC oxidase 3) (EC 1.14.17.4) (Ethylene-forming enzyme) (EFE)	85.938	320	45	0	57	1016	1	320	0	516
TRINITY_DN100553_c2_g1_i2	ACCO3_PETHY	1-aminocyclopropane-1-carboxylate oxidase 3 (ACC oxidase 3) (EC 1.14.17.4) (Ethylene-forming enzyme) (EFE)	79.817	109	22	0	86	412	3	111	1.2e-60	195
TRINITY_DN100553_c2_g2_i3	ACCO3_PETHY	1-aminocyclopropane-1-carboxylate oxidase 3 (ACC oxidase 3) (EC 1.14.17.4) (Ethylene-forming enzyme) (EFE)	81.731	312	53	2	59	988	1	310	3.84e-177	498
TRINITY_DN100553_c2_g2_i6	ACCO3_PETHY	1-aminocyclopropane-1-carboxylate oxidase 3 (ACC oxidase 3) (EC 1.14.17.4) (Ethylene-forming enzyme) (EFE)	76.238	101	24	0	166	468	220	320	1.15e-48	164
TRINITY_DN100553_c2_g2_i7	ACCO3_PETHY	1-aminocyclopropane-1-carboxylate oxidase 3 (ACC oxidase 3) (EC 1.14.17.4) (Ethylene-forming enzyme) (EFE)	83.125	320	54	0	54	1013	1	320	0	513
TRINITY_DN100553_c2_g2_i8	ACCO3_PETHY	1-aminocyclopropane-1-carboxylate oxidase 3 (ACC oxidase 3) (EC 1.14.17.4) (Ethylene-forming enzyme) (EFE)	79.208	101	21	0	166	468	220	320	1.45e-44	153
TRINITY_DN111309_c3_g1_i2	ACCO4_PETHY	1-aminocyclopropane-1-carboxylate oxidase 4 (ACC oxidase 4) (EC 1.14.17.4) (Ethylene-forming enzyme) (EFE)	96.429	84	3	0	47	298	140	223	5.24e-50	175
TRINITY_DN122625_c1_g1_i1	ACCO4_ARATH	1-aminocyclopropane-1-carboxylate oxidase 4 (ACC oxidase) (EC 1.14.17.4) (Ethylene-forming enzyme) (EFE)	20.87	115	84	2	329	6	7	121	2.1	31.2
TRINITY_DN106527_c0_g1_i4	ACCO5_ARATH	1-aminocyclopropane-1-carboxylate oxidase 5 (ACC oxidase 5) (AtACO5) (EC 1.14.17.4)	45	120	58	2	936	1271	109	228	2.18e-24	107
TRINITY_DN97393_c0_g1_i7	ACCO5_ARATH	1-aminocyclopropane-1-carboxylate oxidase 5 (ACC oxidase 5) (AtACO5) (EC 1.14.17.4)	30.769	234	144	9	59	730	1	226	2.03e-20	95.5
TRINITY_DN118975_c2_g1_i3	ACCH3_SOLLC	1-aminocyclopropane-1-carboxylate oxidase homolog (Protein E8)	55.952	84	37	0	61	312	10	93	6.11e-27	104
TRINITY_DN118975_c5_g2_i1	ACCH3_SOLLC	1-aminocyclopropane-1-carboxylate oxidase homolog (Protein E8)	54.938	162	69	2	78	557	10	169	9.32e-59	190
TRINITY_DN94135_c2_g1_i1	ACCH3_SOLLC	1-aminocyclopropane-1-carboxylate oxidase homolog (Protein E8)	56.701	97	42	0	39	329	7	103	5.93e-35	125
TRINITY_DN110247_c0_g3_i1	ACCH1_ARATH	1-aminocyclopropane-1-carboxylate oxidase homolog 1	62.431	181	68	0	703	1245	180	360	1.68e-75	245
TRINITY_DN110247_c0_g1_i2	ACCH1_ARATH	1-aminocyclopropane-1-carboxylate oxidase homolog 1	63.636	110	40	0	616	945	173	282	3.4e-59	158
TRINITY_DN110247_c0_g3_i8	ACCH1_ARATH	1-aminocyclopropane-1-carboxylate oxidase homolog 1	54.589	207	68	1	703	1323	180	360	1.74e-69	231
TRINITY_DN118975_c2_g1_i2	ACCH1_ARATH	1-aminocyclopropane-1-carboxylate oxidase homolog 1	53.403	191	82	3	2	562	13	200	3.42e-67	212
TRINITY_DN116743_c0_g1_i2	ACCH1_ARATH	1-aminocyclopropane-1-carboxylate oxidase homolog 1	61.17	188	73	0	3	566	173	360	3.69e-84	258
TRINITY_DN110822_c0_g1_i2	ACCH1_ARATH	1-aminocyclopropane-1-carboxylate oxidase homolog 1	43.644	236	126	2	2	691	49	283	7.67e-63	212
TRINITY_DN110822_c0_g1_i3	ACCH1_ARATH	1-aminocyclopropane-1-carboxylate oxidase homolog 1	43.519	108	55	1	2	307	49	156	1.49e-24	100
TRINITY_DN108004_c2_g1_i6	ACCH1_ARATH	1-aminocyclopropane-1-carboxylate oxidase homolog 1	58.506	241	98	1	2	724	127	365	1.32e-96	296
TRINITY_DN108004_c2_g1_i7	ACCH1_ARATH	1-aminocyclopropane-1-carboxylate oxidase homolog 1	58.506	241	98	1	2	724	127	365	2.56e-96	296
TRINITY_DN97393_c0_g1_i3	ACCH1_ARATH	1-aminocyclopropane-1-carboxylate oxidase homolog 1	38.182	110	66	2	1147	1476	176	283	5.28e-11	68.9
TRINITY_DN91783_c0_g1_i1	ACCH1_ARATH	1-aminocyclopropane-1-carboxylate oxidase homolog 1	56	275	112	3	70	867	8	282	3.03e-106	325
TRINITY_DN91783_c0_g1_i4	ACCH1_ARATH	1-aminocyclopropane-1-carboxylate oxidase homolog 1	55.866	358	149	3	70	1116	8	365	3.17e-147	425
TRINITY_DN94135_c2_g2_i1	ACCH1_ARATH	1-aminocyclopropane-1-carboxylate oxidase homolog 1	55.477	283	119	3	30	866	3	282	3.96e-101	305
TRINITY_DN84665_c0_g1_i1	ACCH1_ARATH	1-aminocyclopropane-1-carboxylate oxidase homolog 1	65.812	117	40	0	2	352	249	365	7.3e-52	173
TRINITY_DN99846_c0_g1_i3	ACCH1_ARATH	1-aminocyclopropane-1-carboxylate oxidase homolog 1	52.941	102	47	1	156	461	74	174	5.69e-31	120
TRINITY_DN99846_c0_g1_i4	ACCH1_ARATH	1-aminocyclopropane-1-carboxylate oxidase homolog 1	51.536	293	140	2	156	1031	74	365	2.8e-105	318
TRINITY_DN118975_c1_g1_i1	ACH12_ARATH	1-aminocyclopropane-1-carboxylate oxidase homolog 12 (EC 1.14.-.-)	55.556	27	12	0	1016	1096	174	200	0.64	35.8
TRINITY_DN64221_c0_g1_i1	ACH12_ARATH	1-aminocyclopropane-1-carboxylate oxidase homolog 12 (EC 1.14.-.-)	48.421	95	46	2	3	281	273	366	6.77e-22	91.3
TRINITY_DN99703_c2_g8_i1	ACH12_ARATH	1-aminocyclopropane-1-carboxylate oxidase homolog 12 (EC 1.14.-.-)	61.364	44	17	0	353	484	280	323	5.75e-11	62.8
TRINITY_DN114965_c4_g2_i3	ACCH2_ARATH	1-aminocyclopropane-1-carboxylate oxidase homolog 2	35.577	104	58	2	179	490	191	285	1.38e-10	62
TRINITY_DN99846_c0_g1_i2	ACCH2_ARATH	1-aminocyclopropane-1-carboxylate oxidase homolog 2	46.429	56	28	2	144	305	286	341	2.32e-08	53.1
TRINITY_DN110247_c0_g2_i1	ACCH3_ARATH	1-aminocyclopropane-1-carboxylate oxidase homolog 3	64.894	94	32	1	3	281	276	369	3.48e-35	127
TRINITY_DN110247_c0_g2_i2	ACCH3_ARATH	1-aminocyclopropane-1-carboxylate oxidase homolog 3	65.591	93	31	1	3	278	276	368	2.35e-35	128
TRINITY_DN114965_c4_g2_i4	ACCH3_ARATH	1-aminocyclopropane-1-carboxylate oxidase homolog 3	38.462	117	63	3	64	414	178	285	3.6e-14	71.2
TRINITY_DN116743_c0_g1_i3	ACCH3_ARATH	1-aminocyclopropane-1-carboxylate oxidase homolog 3	67.742	62	20	0	8	193	308	369	1.27e-20	90.5
TRINITY_DN108004_c2_g1_i2	ACCH3_ARATH	1-aminocyclopropane-1-carboxylate oxidase homolog 3	48.148	54	26	1	3	164	131	182	6.34e-05	45.8
TRINITY_DN97329_c2_g1_i1	ACCH3_ARATH	1-aminocyclopropane-1-carboxylate oxidase homolog 3	80	15	3	0	293	337	178	192	2.4	30.8
TRINITY_DN91783_c0_g1_i7	ACCH3_ARATH	1-aminocyclopropane-1-carboxylate oxidase homolog 3	60	85	33	1	55	306	285	369	1.82e-28	108
TRINITY_DN110247_c0_g1_i1	ACCH7_ARATH	1-aminocyclopropane-1-carboxylate oxidase homolog 7 (EC 1.14.-.-)	57.692	156	66	0	60	527	182	337	1.66e-67	212
TRINITY_DN121396_c3_g1_i1	ACCH7_ARATH	1-aminocyclopropane-1-carboxylate oxidase homolog 7 (EC 1.14.-.-)	26.667	75	52	2	374	150	7	78	2	31.6
TRINITY_DN109945_c1_g1_i9	ACCH9_ARATH	1-aminocyclopropane-1-carboxylate oxidase homolog 9 (EC 1.14.-.-)	38.235	34	20	1	258	157	37	69	7	29.3
TRINITY_DN116810_c0_g2_i2	1A1C_SOYBN	1-aminocyclopropane-1-carboxylate synthase (ACC synthase) (EC 4.4.1.14) (S-adenosyl-L-methionine methylthioadenosine-lyase)	47.5	40	19	2	23	136	443	482	0.000184	43.5
TRINITY_DN22131_c0_g1_i1	1A1C_TOBAC	1-aminocyclopropane-1-carboxylate synthase (ACC synthase) (EC 4.4.1.14) (S-adenosyl-L-methionine methylthioadenosine-lyase)	30.233	86	53	3	464	715	1	81	1.4	35
TRINITY_DN116810_c0_g1_i2	1A1C_VIGRR	1-aminocyclopropane-1-carboxylate synthase (ACC synthase) (EC 4.4.1.14) (S-adenosyl-L-methionine methylthioadenosine-lyase) (Fragment)	71.144	201	57	1	1446	2045	107	307	5.42e-94	298
TRINITY_DN76792_c0_g1_i1	1A1C_VIGRR	1-aminocyclopropane-1-carboxylate synthase (ACC synthase) (EC 4.4.1.14) (S-adenosyl-L-methionine methylthioadenosine-lyase) (Fragment)	47.368	38	20	0	189	302	144	181	1.1	33.5
TRINITY_DN51295_c0_g3_i1	1A11_PRUMU	1-aminocyclopropane-1-carboxylate synthase 1 (ACC synthase 1) (EC 4.4.1.14) (S-adenosyl-L-methionine methylthioadenosine-lyase)	33.803	71	43	2	25	225	302	372	0.44	35
TRINITY_DN45513_c0_g1_i1	1A11_CUCPE	1-aminocyclopropane-1-carboxylate synthase 1 (ACC synthase 1) (EC 4.4.1.14) (S-adenosyl-L-methionine methylthioadenosine-lyase)	31.034	58	25	2	197	325	378	435	4.5	30
TRINITY_DN115603_c0_g2_i1	1A13_SOLLC	1-aminocyclopropane-1-carboxylate synthase 3 (ACC synthase 3) (EC 4.4.1.14) (Le-ACS3) (ACS-3) (S-adenosyl-L-methionine methylthioadenosine-lyase 3)	62.821	78	27	2	3	233	389	465	9.34e-26	104
TRINITY_DN92827_c0_g1_i4	1A13_SOLLC	1-aminocyclopropane-1-carboxylate synthase 3 (ACC synthase 3) (EC 4.4.1.14) (Le-ACS3) (ACS-3) (S-adenosyl-L-methionine methylthioadenosine-lyase 3)	33.333	54	33	1	123	275	272	325	1.7	32.7
TRINITY_DN92801_c1_g1_i1	1A13_SOLLC	1-aminocyclopropane-1-carboxylate synthase 3 (ACC synthase 3) (EC 4.4.1.14) (Le-ACS3) (ACS-3) (S-adenosyl-L-methionine methylthioadenosine-lyase 3)	81.579	418	76	1	94	1347	3	419	0	710
TRINITY_DN107519_c4_g1_i3	1A14_SOLLC	1-aminocyclopropane-1-carboxylate synthase 4 (ACC synthase 4) (EC 4.4.1.14) (Le-ACS4) (ACS-4) (S-adenosyl-L-methionine methylthioadenosine-lyase 4)	32.558	86	43	5	334	104	147	226	0.67	32.7
TRINITY_DN115603_c0_g1_i1	1A17_ARATH	1-aminocyclopropane-1-carboxylate synthase 7 (ACC synthase 7) (EC 4.4.1.14) (S-adenosyl-L-methionine methylthioadenosine-lyase 7)	74.088	274	70	1	669	1487	157	430	0	407
TRINITY_DN115603_c0_g1_i2	1A17_ARATH	1-aminocyclopropane-1-carboxylate synthase 7 (ACC synthase 7) (EC 4.4.1.14) (S-adenosyl-L-methionine methylthioadenosine-lyase 7)	80.567	247	46	2	122	856	15	261	1.5e-145	419
TRINITY_DN115603_c0_g1_i4	1A17_ARATH	1-aminocyclopropane-1-carboxylate synthase 7 (ACC synthase 7) (EC 4.4.1.14) (S-adenosyl-L-methionine methylthioadenosine-lyase 7)	78.788	99	19	2	353	643	64	162	1.09e-74	162
TRINITY_DN115603_c0_g1_i7	1A17_ARATH	1-aminocyclopropane-1-carboxylate synthase 7 (ACC synthase 7) (EC 4.4.1.14) (S-adenosyl-L-methionine methylthioadenosine-lyase 7)	74.088	274	70	1	882	1700	157	430	4.45e-171	407
TRINITY_DN92801_c1_g2_i3	1A17_ARATH	1-aminocyclopropane-1-carboxylate synthase 7 (ACC synthase 7) (EC 4.4.1.14) (S-adenosyl-L-methionine methylthioadenosine-lyase 7)	73.793	145	38	0	1	435	302	446	5.57e-66	213
TRINITY_DN10575_c0_g1_i1	1A19_ARATH	1-aminocyclopropane-1-carboxylate synthase 9 (ACC synthase 9) (EC 4.4.1.14) (Ethylene-overproduction protein 3) (S-adenosyl-L-methionine methylthioadenosine-lyase 9)	25.62	121	72	5	88	441	25	130	0.69	35.4
TRINITY_DN106337_c0_g2_i12	1A1L1_TAKRU	1-aminocyclopropane-1-carboxylate synthase-like protein 1 (ACC synthase-like protein 1)	33.333	51	31	1	309	157	459	506	4.4	30
TRINITY_DN65854_c0_g1_i1	1A1L1_HUMAN	1-aminocyclopropane-1-carboxylate synthase-like protein 1 (ACC synthase-like protein 1)	33.333	339	203	7	467	1447	152	479	3.44e-47	175
TRINITY_DN88181_c2_g1_i1	1A1L1_TAKRU	1-aminocyclopropane-1-carboxylate synthase-like protein 1 (ACC synthase-like protein 1)	46.667	30	16	0	148	237	14	43	2	32
TRINITY_DN110834_c1_g5_i1	1CPX_DIRIM	1-Cys peroxiredoxin (EC 1.11.1.15) (1-CysPxn) (Thioredoxin peroxidase)	48.148	27	14	0	582	502	38	64	4.9	32
TRINITY_DN124799_c0_g1_i1	1CPX_DIRIM	1-Cys peroxiredoxin (EC 1.11.1.15) (1-CysPxn) (Thioredoxin peroxidase)	51.691	207	82	5	1	567	8	214	6.57e-66	205
TRINITY_DN25382_c0_g1_i1	1CPX_DIRIM	1-Cys peroxiredoxin (EC 1.11.1.15) (1-CysPxn) (Thioredoxin peroxidase)	53.782	119	54	1	1	354	116	234	9.89e-39	133
TRINITY_DN132555_c0_g1_i1	PRDXL_DICDI	1-Cys peroxiredoxin (EC 1.11.1.15) (Thiol-specific antioxidant) (Thioredoxin peroxidase)	62.911	213	75	1	28	666	33	241	6.91e-96	283
TRINITY_DN23504_c0_g1_i1	REHY_WHEAT	1-Cys peroxiredoxin PER1 (EC 1.11.1.15) (Rehydrin homolog) (Thioredoxin peroxidase)	40.909	66	31	3	3	197	160	218	4.23e-07	49.3
TRINITY_DN118851_c0_g3_i3	DXR_PORGI	1-deoxy-D-xylulose 5-phosphate reductoisomerase (DXP reductoisomerase) (EC 1.1.1.267) (1-deoxyxylulose-5-phosphate reductoisomerase) (2-C-methyl-D-erythritol 4-phosphate synthase)	40	40	24	0	178	297	269	308	2.4	30.8
TRINITY_DN108128_c2_g3_i1	DXR_DESHD	1-deoxy-D-xylulose 5-phosphate reductoisomerase (DXP reductoisomerase) (EC 1.1.1.267) (1-deoxyxylulose-5-phosphate reductoisomerase) (2-C-methyl-D-erythritol 4-phosphate synthase)	50	24	12	0	393	322	180	203	5.1	31.6
TRINITY_DN106191_c0_g5_i1	DXR_RUEPO	1-deoxy-D-xylulose 5-phosphate reductoisomerase (DXP reductoisomerase) (EC 1.1.1.267) (1-deoxyxylulose-5-phosphate reductoisomerase) (2-C-methyl-D-erythritol 4-phosphate synthase)	32.203	59	31	2	405	247	191	246	2.9	32.3
TRINITY_DN107248_c0_g3_i2	DXR_AERHH	1-deoxy-D-xylulose 5-phosphate reductoisomerase (DXP reductoisomerase) (EC 1.1.1.267) (1-deoxyxylulose-5-phosphate reductoisomerase) (2-C-methyl-D-erythritol 4-phosphate synthase)	32	50	34	0	613	762	197	246	2.8	33.1
TRINITY_DN110668_c1_g6_i1	DXR_UNCTG	1-deoxy-D-xylulose 5-phosphate reductoisomerase (DXP reductoisomerase) (EC 1.1.1.267) (1-deoxyxylulose-5-phosphate reductoisomerase) (2-C-methyl-D-erythritol 4-phosphate synthase)	25.455	55	39	1	354	190	259	311	0.97	32
TRINITY_DN134433_c0_g1_i1	DXR_DESVH	1-deoxy-D-xylulose 5-phosphate reductoisomerase (DXP reductoisomerase) (EC 1.1.1.267) (1-deoxyxylulose-5-phosphate reductoisomerase) (2-C-methyl-D-erythritol 4-phosphate synthase)	36.735	49	31	0	75	221	165	213	0.57	33.1
TRINITY_DN118737_c1_g2_i4	DXR_TREDE	1-deoxy-D-xylulose 5-phosphate reductoisomerase (DXP reductoisomerase) (EC 1.1.1.267) (1-deoxyxylulose-5-phosphate reductoisomerase) (2-C-methyl-D-erythritol 4-phosphate synthase)	33.333	51	32	1	210	362	4	52	1.6	32
TRINITY_DN121604_c0_g1_i2	DXR_BACP2	1-deoxy-D-xylulose 5-phosphate reductoisomerase (DXP reductoisomerase) (EC 1.1.1.267) (1-deoxyxylulose-5-phosphate reductoisomerase) (2-C-methyl-D-erythritol 4-phosphate synthase)	26.761	71	48	1	491	279	95	161	1.3	33.5
TRINITY_DN136364_c0_g1_i1	DXR_SHEB5	1-deoxy-D-xylulose 5-phosphate reductoisomerase (DXP reductoisomerase) (EC 1.1.1.267) (1-deoxyxylulose-5-phosphate reductoisomerase) (2-C-methyl-D-erythritol 4-phosphate synthase)	30.769	65	44	1	223	417	263	326	3.5	32.7
TRINITY_DN115116_c1_g3_i2	DXR_WOLSU	1-deoxy-D-xylulose 5-phosphate reductoisomerase (DXP reductoisomerase) (EC 1.1.1.267) (1-deoxyxylulose-5-phosphate reductoisomerase) (2-C-methyl-D-erythritol 4-phosphate synthase)	42.424	33	19	0	104	6	188	220	2	31.6
TRINITY_DN102027_c0_g3_i1	DXR_SHEAM	1-deoxy-D-xylulose 5-phosphate reductoisomerase (DXP reductoisomerase) (EC 1.1.1.267) (1-deoxyxylulose-5-phosphate reductoisomerase) (2-C-methyl-D-erythritol 4-phosphate synthase)	38.182	55	24	3	159	7	138	186	8.8	28.9
TRINITY_DN127215_c0_g1_i1	DXR_AROAE	1-deoxy-D-xylulose 5-phosphate reductoisomerase (DXP reductoisomerase) (EC 1.1.1.267) (1-deoxyxylulose-5-phosphate reductoisomerase) (2-C-methyl-D-erythritol 4-phosphate synthase)	36.364	44	28	0	504	635	188	231	0.72	34.3
TRINITY_DN117941_c0_g4_i1	DXR_UNCTG	1-deoxy-D-xylulose 5-phosphate reductoisomerase (DXP reductoisomerase) (EC 1.1.1.267) (1-deoxyxylulose-5-phosphate reductoisomerase) (2-C-methyl-D-erythritol 4-phosphate synthase)	28.155	103	69	3	104	412	143	240	0.89	33.9
TRINITY_DN116977_c3_g2_i2	DXR_VESOH	1-deoxy-D-xylulose 5-phosphate reductoisomerase (DXP reductoisomerase) (EC 1.1.1.267) (1-deoxyxylulose-5-phosphate reductoisomerase) (2-C-methyl-D-erythritol 4-phosphate synthase)	30.769	52	30	1	667	512	208	253	4	32.7
TRINITY_DN114893_c2_g2_i1	DXR_ZYMMO	1-deoxy-D-xylulose 5-phosphate reductoisomerase (DXP reductoisomerase) (EC 1.1.1.267) (1-deoxyxylulose-5-phosphate reductoisomerase) (2-C-methyl-D-erythritol 4-phosphate synthase)	48	25	13	0	236	310	255	279	3.2	30.4
TRINITY_DN114877_c1_g3_i1	DXR_NITWN	1-deoxy-D-xylulose 5-phosphate reductoisomerase (DXP reductoisomerase) (EC 1.1.1.267) (1-deoxyxylulose-5-phosphate reductoisomerase) (2-C-methyl-D-erythritol 4-phosphate synthase)	28	75	48	2	148	366	175	245	3.5	32
TRINITY_DN110154_c0_g1_i1	DXR_HELHP	1-deoxy-D-xylulose 5-phosphate reductoisomerase (DXP reductoisomerase) (EC 1.1.1.267) (1-deoxyxylulose-5-phosphate reductoisomerase) (2-C-methyl-D-erythritol 4-phosphate synthase)	29.73	74	47	3	235	450	189	259	0.8	34.3
TRINITY_DN122006_c0_g1_i1	DXR_FRATW	1-deoxy-D-xylulose 5-phosphate reductoisomerase (DXP reductoisomerase) (EC 1.1.1.267) (1-deoxyxylulose-5-phosphate reductoisomerase) (2-C-methyl-D-erythritol 4-phosphate synthase)	40	35	20	1	508	407	264	298	4.5	31.2
TRINITY_DN130646_c0_g1_i1	DXR_ACIBY	1-deoxy-D-xylulose 5-phosphate reductoisomerase (DXP reductoisomerase) (EC 1.1.1.267) (1-deoxyxylulose-5-phosphate reductoisomerase) (2-C-methyl-D-erythritol 4-phosphate synthase)	35.211	71	39	2	280	77	50	116	0.2	34.3
TRINITY_DN130690_c0_g1_i1	DXR_CARHZ	1-deoxy-D-xylulose 5-phosphate reductoisomerase (DXP reductoisomerase) (EC 1.1.1.267) (1-deoxyxylulose-5-phosphate reductoisomerase) (2-C-methyl-D-erythritol 4-phosphate synthase)	38.298	47	29	0	196	56	295	341	0.035	36.2
TRINITY_DN111766_c0_g3_i1	DXR_MACCJ	1-deoxy-D-xylulose 5-phosphate reductoisomerase (DXP reductoisomerase) (EC 1.1.1.267) (1-deoxyxylulose-5-phosphate reductoisomerase) (2-C-methyl-D-erythritol 4-phosphate synthase)	33.333	78	40	2	213	437	242	310	3.4	32.3
TRINITY_DN96229_c1_g8_i1	DXR_PROA2	1-deoxy-D-xylulose 5-phosphate reductoisomerase (DXP reductoisomerase) (EC 1.1.1.267) (1-deoxyxylulose-5-phosphate reductoisomerase) (2-C-methyl-D-erythritol 4-phosphate synthase)	45.833	24	13	0	251	322	255	278	7.5	29.6
TRINITY_DN46972_c0_g3_i1	DXR_CHLT3	1-deoxy-D-xylulose 5-phosphate reductoisomerase (DXP reductoisomerase) (EC 1.1.1.267) (1-deoxyxylulose-5-phosphate reductoisomerase) (2-C-methyl-D-erythritol 4-phosphate synthase)	32.051	78	34	4	280	98	155	230	0.59	32.3
TRINITY_DN77532_c0_g1_i1	DXR_PROMT	1-deoxy-D-xylulose 5-phosphate reductoisomerase (DXP reductoisomerase) (EC 1.1.1.267) (1-deoxyxylulose-5-phosphate reductoisomerase) (2-C-methyl-D-erythritol 4-phosphate synthase)	28.358	67	44	1	202	14	324	390	4.9	31.6
TRINITY_DN90035_c2_g4_i2	DXR_PELUB	1-deoxy-D-xylulose 5-phosphate reductoisomerase (DXP reductoisomerase) (EC 1.1.1.267) (1-deoxyxylulose-5-phosphate reductoisomerase) (2-C-methyl-D-erythritol 4-phosphate synthase)	31.034	58	36	1	192	353	325	382	8.7	30
TRINITY_DN21944_c0_g1_i1	DXR_SHELP	1-deoxy-D-xylulose 5-phosphate reductoisomerase (DXP reductoisomerase) (EC 1.1.1.267) (1-deoxyxylulose-5-phosphate reductoisomerase) (2-C-methyl-D-erythritol 4-phosphate synthase)	40.741	27	16	0	147	67	363	389	5.7	29.6
TRINITY_DN56965_c0_g1_i1	DXR_RHOS5	1-deoxy-D-xylulose 5-phosphate reductoisomerase (DXP reductoisomerase) (EC 1.1.1.267) (1-deoxyxylulose-5-phosphate reductoisomerase) (2-C-methyl-D-erythritol 4-phosphate synthase)	30.769	78	49	4	185	403	315	392	0.32	34.3
TRINITY_DN25198_c0_g1_i1	DXR_CHLCH	1-deoxy-D-xylulose 5-phosphate reductoisomerase (DXP reductoisomerase) (EC 1.1.1.267) (1-deoxyxylulose-5-phosphate reductoisomerase) (2-C-methyl-D-erythritol 4-phosphate synthase)	38.095	42	26	0	192	67	263	304	0.13	34.3
TRINITY_DN95666_c1_g2_i3	DXR_NEIMB	1-deoxy-D-xylulose 5-phosphate reductoisomerase (DXP reductoisomerase) (EC 1.1.1.267) (1-deoxyxylulose-5-phosphate reductoisomerase) (2-C-methyl-D-erythritol 4-phosphate synthase)	28.571	56	40	0	960	793	22	77	7.8	33.5
TRINITY_DN11747_c0_g1_i1	DXR_GEOBB	1-deoxy-D-xylulose 5-phosphate reductoisomerase (DXP reductoisomerase) (EC 1.1.1.267) (1-deoxyxylulose-5-phosphate reductoisomerase) (2-C-methyl-D-erythritol 4-phosphate synthase)	34.247	73	42	3	418	218	130	202	9.2	31.2
TRINITY_DN99733_c5_g1_i2	DXR_XANCB	1-deoxy-D-xylulose 5-phosphate reductoisomerase (DXP reductoisomerase) (EC 1.1.1.267) (1-deoxyxylulose-5-phosphate reductoisomerase) (2-C-methyl-D-erythritol 4-phosphate synthase)	36.923	65	39	1	506	312	264	326	1.8	33.5
TRINITY_DN99733_c5_g1_i5	DXR_XANCB	1-deoxy-D-xylulose 5-phosphate reductoisomerase (DXP reductoisomerase) (EC 1.1.1.267) (1-deoxyxylulose-5-phosphate reductoisomerase) (2-C-methyl-D-erythritol 4-phosphate synthase)	32.558	86	56	1	380	123	264	347	0.35	36.2
TRINITY_DN48025_c0_g4_i1	DXR_EHRCR	1-deoxy-D-xylulose 5-phosphate reductoisomerase (DXP reductoisomerase) (EC 1.1.1.267) (1-deoxyxylulose-5-phosphate reductoisomerase) (2-C-methyl-D-erythritol 4-phosphate synthase)	29.577	71	47	1	107	310	129	199	1.3	32
TRINITY_DN97787_c0_g2_i1	DXR_PSESM	1-deoxy-D-xylulose 5-phosphate reductoisomerase (DXP reductoisomerase) (EC 1.1.1.267) (1-deoxyxylulose-5-phosphate reductoisomerase) (2-C-methyl-D-erythritol 4-phosphate synthase)	31.25	64	35	2	347	168	25	83	1.7	32.3
TRINITY_DN109537_c0_g1_i1	DXR_MENPI	1-deoxy-D-xylulose 5-phosphate reductoisomerase, chloroplastic (1-deoxyxylulose-5-phosphate reductoisomerase) (DXP reductoisomerase) (EC 1.1.1.267) (2-C-methyl-D-erythritol 4-phosphate synthase)	41.463	41	20	2	240	356	8	46	9.1	29.3
TRINITY_DN104383_c0_g1_i1	DXR_ORYSJ	1-deoxy-D-xylulose 5-phosphate reductoisomerase, chloroplastic (1-deoxyxylulose-5-phosphate reductoisomerase) (DXP reductoisomerase) (EC 1.1.1.267) (2-C-methyl-D-erythritol 4-phosphate synthase)	70.588	51	15	0	1	153	423	473	3.78e-16	78.6
TRINITY_DN104383_c1_g1_i4	DXR_MENPI	1-deoxy-D-xylulose 5-phosphate reductoisomerase, chloroplastic (1-deoxyxylulose-5-phosphate reductoisomerase) (DXP reductoisomerase) (EC 1.1.1.267) (2-C-methyl-D-erythritol 4-phosphate synthase)	75.315	397	64	4	184	1362	1	367	0	590
TRINITY_DN104383_c1_g1_i7	DXR_MENPI	1-deoxy-D-xylulose 5-phosphate reductoisomerase, chloroplastic (1-deoxyxylulose-5-phosphate reductoisomerase) (DXP reductoisomerase) (EC 1.1.1.267) (2-C-methyl-D-erythritol 4-phosphate synthase)	82.933	416	65	3	217	1449	1	415	0	664
TRINITY_DN104383_c1_g1_i9	DXR_MENPI	1-deoxy-D-xylulose 5-phosphate reductoisomerase, chloroplastic (1-deoxyxylulose-5-phosphate reductoisomerase) (DXP reductoisomerase) (EC 1.1.1.267) (2-C-methyl-D-erythritol 4-phosphate synthase)	81.744	367	62	2	217	1302	1	367	0	577
TRINITY_DN104383_c1_g1_i10	DXR_MENPI	1-deoxy-D-xylulose 5-phosphate reductoisomerase, chloroplastic (1-deoxyxylulose-5-phosphate reductoisomerase) (DXP reductoisomerase) (EC 1.1.1.267) (2-C-methyl-D-erythritol 4-phosphate synthase)	81.471	367	64	3	184	1272	1	367	0	609
TRINITY_DN104383_c1_g1_i1	DXR_ARATH	1-deoxy-D-xylulose 5-phosphate reductoisomerase, chloroplastic (1-deoxyxylulose-5-phosphate reductoisomerase) (DXP reductoisomerase) (EC 1.1.1.267) (2-C-methyl-D-erythritol 4-phosphate synthase) (Protein PIGMENT-DEFECTIVE EMBRYO 129)	75.05	505	89	5	169	1668	2	474	0	761
TRINITY_DN104383_c1_g1_i3	DXR_ARATH	1-deoxy-D-xylulose 5-phosphate reductoisomerase, chloroplastic (1-deoxyxylulose-5-phosphate reductoisomerase) (DXP reductoisomerase) (EC 1.1.1.267) (2-C-methyl-D-erythritol 4-phosphate synthase) (Protein PIGMENT-DEFECTIVE EMBRYO 129)	79.789	475	89	4	169	1578	2	474	0	778
TRINITY_DN104383_c1_g2_i1	DXR_ARATH	1-deoxy-D-xylulose 5-phosphate reductoisomerase, chloroplastic (1-deoxyxylulose-5-phosphate reductoisomerase) (DXP reductoisomerase) (EC 1.1.1.267) (2-C-methyl-D-erythritol 4-phosphate synthase) (Protein PIGMENT-DEFECTIVE EMBRYO 129)	90.789	152	14	0	2	457	316	467	2.89e-100	301
TRINITY_DN104383_c1_g1_i6	DXR_ARATH	1-deoxy-D-xylulose 5-phosphate reductoisomerase, chloroplastic (1-deoxyxylulose-5-phosphate reductoisomerase) (DXP reductoisomerase) (EC 1.1.1.267) (2-C-methyl-D-erythritol 4-phosphate synthase) (Protein PIGMENT-DEFECTIVE EMBRYO 129)	85	80	12	0	70	309	325	404	1.7e-45	155
TRINITY_DN109155_c0_g1_i10	DXS_SHEFN	1-deoxy-D-xylulose-5-phosphate synthase (EC 2.2.1.7) (1-deoxyxylulose-5-phosphate synthase) (DXP synthase) (DXPS)	38.636	44	27	0	745	876	380	423	7.1	32.7
TRINITY_DN109155_c0_g1_i22	DXS_SHEFN	1-deoxy-D-xylulose-5-phosphate synthase (EC 2.2.1.7) (1-deoxyxylulose-5-phosphate synthase) (DXP synthase) (DXPS)	38.636	44	27	0	671	802	380	423	6.5	32.7
TRINITY_DN120033_c0_g3_i1	DXS_PORGI	1-deoxy-D-xylulose-5-phosphate synthase (EC 2.2.1.7) (1-deoxyxylulose-5-phosphate synthase) (DXP synthase) (DXPS)	41.935	31	17	1	234	323	307	337	8.8	31.2
TRINITY_DN103015_c2_g3_i3	DXS_ALCBS	1-deoxy-D-xylulose-5-phosphate synthase (EC 2.2.1.7) (1-deoxyxylulose-5-phosphate synthase) (DXP synthase) (DXPS)	38.889	54	30	2	944	786	274	325	3.7	33.5
TRINITY_DN103015_c2_g3_i5	DXS_ALCBS	1-deoxy-D-xylulose-5-phosphate synthase (EC 2.2.1.7) (1-deoxyxylulose-5-phosphate synthase) (DXP synthase) (DXPS)	38.889	54	30	2	929	771	274	325	3.6	33.5
TRINITY_DN114316_c1_g2_i1	DXS_BARBK	1-deoxy-D-xylulose-5-phosphate synthase (EC 2.2.1.7) (1-deoxyxylulose-5-phosphate synthase) (DXP synthase) (DXPS)	41.935	31	18	0	378	286	497	527	4.3	31.2
TRINITY_DN114304_c1_g2_i1	DXS_PROMH	1-deoxy-D-xylulose-5-phosphate synthase (EC 2.2.1.7) (1-deoxyxylulose-5-phosphate synthase) (DXP synthase) (DXPS)	41.463	41	24	0	834	712	33	73	5.8	32.3
TRINITY_DN114304_c1_g2_i3	DXS_PROMH	1-deoxy-D-xylulose-5-phosphate synthase (EC 2.2.1.7) (1-deoxyxylulose-5-phosphate synthase) (DXP synthase) (DXPS)	41.463	41	24	0	732	610	33	73	4.7	32.3
TRINITY_DN114304_c1_g2_i4	DXS_PROMH	1-deoxy-D-xylulose-5-phosphate synthase (EC 2.2.1.7) (1-deoxyxylulose-5-phosphate synthase) (DXP synthase) (DXPS)	41.463	41	24	0	567	445	33	73	6.7	31.2
TRINITY_DN112684_c0_g1_i2	DXS_PELCD	1-deoxy-D-xylulose-5-phosphate synthase (EC 2.2.1.7) (1-deoxyxylulose-5-phosphate synthase) (DXP synthase) (DXPS)	38.71	31	19	0	75	167	56	86	4.6	30
TRINITY_DN137744_c0_g1_i1	DXS_PSYCK	1-deoxy-D-xylulose-5-phosphate synthase (EC 2.2.1.7) (1-deoxyxylulose-5-phosphate synthase) (DXP synthase) (DXPS)	30.556	72	45	2	261	52	433	501	1.3	32.7
TRINITY_DN112378_c2_g1_i1	DXS_VIBCB	1-deoxy-D-xylulose-5-phosphate synthase (EC 2.2.1.7) (1-deoxyxylulose-5-phosphate synthase) (DXP synthase) (DXPS)	31.579	57	31	1	580	410	60	108	4.7	32
TRINITY_DN101028_c3_g3_i3	DXS_VIBCB	1-deoxy-D-xylulose-5-phosphate synthase (EC 2.2.1.7) (1-deoxyxylulose-5-phosphate synthase) (DXP synthase) (DXPS)	33.333	39	26	0	495	611	279	317	5.3	32.7
TRINITY_DN123038_c0_g2_i6	DXS_FRATW	1-deoxy-D-xylulose-5-phosphate synthase (EC 2.2.1.7) (1-deoxyxylulose-5-phosphate synthase) (DXP synthase) (DXPS)	43.902	41	22	1	131	253	296	335	2.7	30.4
TRINITY_DN125961_c0_g1_i1	DXS_THERP	1-deoxy-D-xylulose-5-phosphate synthase (EC 2.2.1.7) (1-deoxyxylulose-5-phosphate synthase) (DXP synthase) (DXPS)	24.731	93	70	0	4	282	28	120	1.6	31.2
TRINITY_DN128977_c0_g1_i1	DXS_PSYA2	1-deoxy-D-xylulose-5-phosphate synthase (EC 2.2.1.7) (1-deoxyxylulose-5-phosphate synthase) (DXP synthase) (DXPS)	31.746	63	42	1	59	244	190	252	1.1	33.1
TRINITY_DN108365_c1_g2_i1	DXS_PELLD	1-deoxy-D-xylulose-5-phosphate synthase (EC 2.2.1.7) (1-deoxyxylulose-5-phosphate synthase) (DXP synthase) (DXPS)	45.455	33	18	0	243	145	569	601	0.69	32.3
TRINITY_DN108325_c1_g3_i1	DXS_PELTS	1-deoxy-D-xylulose-5-phosphate synthase (EC 2.2.1.7) (1-deoxyxylulose-5-phosphate synthase) (DXP synthase) (DXPS)	40.625	32	18	1	1	96	77	107	5.7	30.4
TRINITY_DN119366_c1_g4_i1	DXS_ARCB4	1-deoxy-D-xylulose-5-phosphate synthase (EC 2.2.1.7) (1-deoxyxylulose-5-phosphate synthase) (DXP synthase) (DXPS)	34.286	70	46	0	613	404	412	481	2.6	32.7
TRINITY_DN125190_c0_g1_i1	DXS_RHOPS	1-deoxy-D-xylulose-5-phosphate synthase (EC 2.2.1.7) (1-deoxyxylulose-5-phosphate synthase) (DXP synthase) (DXPS)	32	50	27	1	177	305	210	259	0.8	32
TRINITY_DN106873_c0_g2_i2	DXS_FRATN	1-deoxy-D-xylulose-5-phosphate synthase (EC 2.2.1.7) (1-deoxyxylulose-5-phosphate synthase) (DXP synthase) (DXPS)	42.105	38	21	1	339	226	79	115	8.3	29.3
TRINITY_DN106342_c0_g1_i2	DXS_MYCTU	1-deoxy-D-xylulose-5-phosphate synthase (EC 2.2.1.7) (1-deoxyxylulose-5-phosphate synthase) (DXP synthase) (DXPS)	28.571	77	47	2	936	706	517	585	5.5	33.5
TRINITY_DN121320_c3_g1_i1	DXS_RUEPO	1-deoxy-D-xylulose-5-phosphate synthase (EC 2.2.1.7) (1-deoxyxylulose-5-phosphate synthase) (DXP synthase) (DXPS)	31.818	66	43	2	44	241	257	320	5.9	29.6
TRINITY_DN126264_c0_g1_i1	DXS_SHEFN	1-deoxy-D-xylulose-5-phosphate synthase (EC 2.2.1.7) (1-deoxyxylulose-5-phosphate synthase) (DXP synthase) (DXPS)	28.947	76	41	2	268	495	32	94	1.3	35.4
TRINITY_DN116882_c0_g2_i1	DXS_CLONN	1-deoxy-D-xylulose-5-phosphate synthase (EC 2.2.1.7) (1-deoxyxylulose-5-phosphate synthase) (DXP synthase) (DXPS)	54.167	24	8	1	148	210	272	295	5.5	30.4
TRINITY_DN101363_c0_g1_i3	DXS_LAWIP	1-deoxy-D-xylulose-5-phosphate synthase (EC 2.2.1.7) (1-deoxyxylulose-5-phosphate synthase) (DXP synthase) (DXPS)	29.348	92	60	2	379	113	210	299	5.1	32
TRINITY_DN110180_c0_g1_i3	DXS_PROM5	1-deoxy-D-xylulose-5-phosphate synthase (EC 2.2.1.7) (1-deoxyxylulose-5-phosphate synthase) (DXP synthase) (DXPS)	29.091	55	39	0	165	329	162	216	7.2	29.6
TRINITY_DN110785_c1_g4_i1	DXS_PSYIN	1-deoxy-D-xylulose-5-phosphate synthase (EC 2.2.1.7) (1-deoxyxylulose-5-phosphate synthase) (DXP synthase) (DXPS)	33.333	57	36	1	250	420	415	469	0.83	33.9
TRINITY_DN100325_c0_g2_i2	DXS_NATTJ	1-deoxy-D-xylulose-5-phosphate synthase (EC 2.2.1.7) (1-deoxyxylulose-5-phosphate synthase) (DXP synthase) (DXPS)	36.364	33	21	0	164	66	460	492	0.78	32.3
TRINITY_DN102409_c0_g3_i1	DXS_BREBN	1-deoxy-D-xylulose-5-phosphate synthase (EC 2.2.1.7) (1-deoxyxylulose-5-phosphate synthase) (DXP synthase) (DXPS)	30.303	66	46	0	401	204	55	120	0.23	34.7
TRINITY_DN102975_c1_g4_i1	DXS_XANAC	1-deoxy-D-xylulose-5-phosphate synthase (EC 2.2.1.7) (1-deoxyxylulose-5-phosphate synthase) (DXP synthase) (DXPS)	33.333	66	39	2	191	9	549	614	1	34.3
TRINITY_DN102975_c1_g4_i5	DXS_XANAC	1-deoxy-D-xylulose-5-phosphate synthase (EC 2.2.1.7) (1-deoxyxylulose-5-phosphate synthase) (DXP synthase) (DXPS)	33.333	66	39	2	191	9	549	614	1.2	34.3
TRINITY_DN115923_c2_g1_i1	DXS_MACCJ	1-deoxy-D-xylulose-5-phosphate synthase (EC 2.2.1.7) (1-deoxyxylulose-5-phosphate synthase) (DXP synthase) (DXPS)	30.526	95	47	4	48	281	426	518	4.9	32.7
TRINITY_DN117281_c0_g2_i3	DXS_CHLTA	1-deoxy-D-xylulose-5-phosphate synthase (EC 2.2.1.7) (1-deoxyxylulose-5-phosphate synthase) (DXP synthase) (DXPS)	48.571	35	17	1	291	187	604	637	6.9	30.8
TRINITY_DN100542_c0_g1_i3	DXS_ACIBS	1-deoxy-D-xylulose-5-phosphate synthase (EC 2.2.1.7) (1-deoxyxylulose-5-phosphate synthase) (DXP synthase) (DXPS)	38.095	42	26	0	215	340	301	342	4.5	33.5
TRINITY_DN79504_c0_g1_i1	DXS_CYTH3	1-deoxy-D-xylulose-5-phosphate synthase (EC 2.2.1.7) (1-deoxyxylulose-5-phosphate synthase) (DXP synthase) (DXPS)	42.857	28	16	0	48	131	481	508	1.1	31.6
TRINITY_DN66044_c0_g1_i1	DXS_TROWT	1-deoxy-D-xylulose-5-phosphate synthase (EC 2.2.1.7) (1-deoxyxylulose-5-phosphate synthase) (DXP synthase) (DXPS)	37.838	37	23	0	645	755	257	293	4.6	32.7
TRINITY_DN89278_c5_g1_i1	DXS_RHOCS	1-deoxy-D-xylulose-5-phosphate synthase (EC 2.2.1.7) (1-deoxyxylulose-5-phosphate synthase) (DXP synthase) (DXPS)	32.692	52	34	1	1	153	420	471	1.2	31.6
TRINITY_DN4709_c0_g1_i1	DXS_ERWT9	1-deoxy-D-xylulose-5-phosphate synthase (EC 2.2.1.7) (1-deoxyxylulose-5-phosphate synthase) (DXP synthase) (DXPS)	39.286	28	17	0	215	298	294	321	2.7	30.8
TRINITY_DN96380_c1_g1_i2	DXS_BACV8	1-deoxy-D-xylulose-5-phosphate synthase (EC 2.2.1.7) (1-deoxyxylulose-5-phosphate synthase) (DXP synthase) (DXPS)	38.462	39	22	1	182	72	303	341	1.3	31.2
TRINITY_DN46908_c0_g1_i1	DXS_MYCSS	1-deoxy-D-xylulose-5-phosphate synthase (EC 2.2.1.7) (1-deoxyxylulose-5-phosphate synthase) (DXP synthase) (DXPS)	32	75	43	3	205	411	556	628	1.9	32.7
TRINITY_DN94115_c1_g2_i1	DXS_DEIRA	1-deoxy-D-xylulose-5-phosphate synthase (EC 2.2.1.7) (1-deoxyxylulose-5-phosphate synthase) (DXP synthase) (DXPS)	34.146	41	22	1	197	75	475	510	4	30.8
TRINITY_DN64554_c0_g1_i1	DXS_PELLD	1-deoxy-D-xylulose-5-phosphate synthase (EC 2.2.1.7) (1-deoxyxylulose-5-phosphate synthase) (DXP synthase) (DXPS)	40	35	17	1	401	493	275	309	9.9	30.8
TRINITY_DN66813_c0_g1_i1	DXS_HELMI	1-deoxy-D-xylulose-5-phosphate synthase (EC 2.2.1.7) (1-deoxyxylulose-5-phosphate synthase) (DXP synthase) (DXPS)	48	25	13	0	28	102	201	225	1.4	32
TRINITY_DN1427_c0_g1_i1	DXS_PROMA	1-deoxy-D-xylulose-5-phosphate synthase (EC 2.2.1.7) (1-deoxyxylulose-5-phosphate synthase) (DXP synthase) (DXPS)	39.535	43	25	1	249	121	430	471	8.8	29.3
TRINITY_DN46536_c0_g1_i1	DXS_SYNP6	1-deoxy-D-xylulose-5-phosphate synthase (EC 2.2.1.7) (1-deoxyxylulose-5-phosphate synthase) (DXP synthase) (DXPS)	42.5	40	21	1	759	646	319	358	3.3	33.9
TRINITY_DN95314_c0_g1_i2	DXS_CAMJD	1-deoxy-D-xylulose-5-phosphate synthase (EC 2.2.1.7) (1-deoxyxylulose-5-phosphate synthase) (DXP synthase) (DXPS)	35	40	20	2	215	102	547	582	6.5	29.3
TRINITY_DN85108_c0_g1_i1	DXS_SYNR3	1-deoxy-D-xylulose-5-phosphate synthase (EC 2.2.1.7) (1-deoxyxylulose-5-phosphate synthase) (DXP synthase) (DXPS)	33.333	60	36	1	463	630	301	360	6.4	32
TRINITY_DN71005_c0_g1_i1	DXS_CUPPJ	1-deoxy-D-xylulose-5-phosphate synthase (EC 2.2.1.7) (1-deoxyxylulose-5-phosphate synthase) (DXP synthase) (DXPS)	57.692	26	11	0	119	42	460	485	5	29.6
TRINITY_DN97130_c0_g1_i1	DXS_SHEB5	1-deoxy-D-xylulose-5-phosphate synthase (EC 2.2.1.7) (1-deoxyxylulose-5-phosphate synthase) (DXP synthase) (DXPS)	32.692	52	20	2	319	164	298	334	5.9	31.2
TRINITY_DN97130_c0_g2_i1	DXS_SHEB5	1-deoxy-D-xylulose-5-phosphate synthase (EC 2.2.1.7) (1-deoxyxylulose-5-phosphate synthase) (DXP synthase) (DXPS)	32.692	52	20	2	74	229	298	334	5.5	31.2
TRINITY_DN87549_c0_g1_i1	DXS_WOLSU	1-deoxy-D-xylulose-5-phosphate synthase (EC 2.2.1.7) (1-deoxyxylulose-5-phosphate synthase) (DXP synthase) (DXPS)	30	50	35	0	132	281	99	148	1.5	33.5
TRINITY_DN57282_c0_g1_i1	DXS_CHLPN	1-deoxy-D-xylulose-5-phosphate synthase (EC 2.2.1.7) (1-deoxyxylulose-5-phosphate synthase) (DXP synthase) (DXPS)	36.508	63	34	2	226	408	545	603	2	33.1
TRINITY_DN41670_c0_g5_i1	DXS_TROWT	1-deoxy-D-xylulose-5-phosphate synthase (EC 2.2.1.7) (1-deoxyxylulose-5-phosphate synthase) (DXP synthase) (DXPS)	38.298	47	24	2	392	520	532	577	5.5	31.2
TRINITY_DN59133_c0_g1_i1	DXS_BARHE	1-deoxy-D-xylulose-5-phosphate synthase (EC 2.2.1.7) (1-deoxyxylulose-5-phosphate synthase) (DXP synthase) (DXPS)	29.885	87	56	3	73	327	400	483	1.3	32
TRINITY_DN4301_c0_g1_i1	DXS_PARD8	1-deoxy-D-xylulose-5-phosphate synthase (EC 2.2.1.7) (1-deoxyxylulose-5-phosphate synthase) (DXP synthase) (DXPS)	31.746	63	37	1	2	172	452	514	1.9	30.8
TRINITY_DN99831_c0_g1_i1	DXS_NOSP7	1-deoxy-D-xylulose-5-phosphate synthase (EC 2.2.1.7) (1-deoxyxylulose-5-phosphate synthase) (DXP synthase) (DXPS)	52.174	23	11	0	341	273	261	283	7.1	30.8
TRINITY_DN5940_c0_g1_i1	DXS_HAHCH	1-deoxy-D-xylulose-5-phosphate synthase (EC 2.2.1.7) (1-deoxyxylulose-5-phosphate synthase) (DXP synthase) (DXPS)	37.209	43	23	2	29	157	89	127	2.7	30.4
TRINITY_DN46049_c0_g1_i1	DXS_CLOB8	1-deoxy-D-xylulose-5-phosphate synthase (EC 2.2.1.7) (1-deoxyxylulose-5-phosphate synthase) (DXP synthase) (DXPS)	88.166	169	20	0	3	509	50	218	3.32e-101	306
TRINITY_DN41029_c0_g1_i1	DXS_DICT6	1-deoxy-D-xylulose-5-phosphate synthase (EC 2.2.1.7) (1-deoxyxylulose-5-phosphate synthase) (DXP synthase) (DXPS)	34.375	32	21	0	177	272	568	599	3.5	30
TRINITY_DN32546_c0_g1_i1	DXS_ACIC5	1-deoxy-D-xylulose-5-phosphate synthase (EC 2.2.1.7) (1-deoxyxylulose-5-phosphate synthase) (DXP synthase) (DXPS)	29.73	74	43	2	150	344	464	537	0.46	33.9
TRINITY_DN45103_c0_g1_i1	DXS_BACLD	1-deoxy-D-xylulose-5-phosphate synthase (EC 2.2.1.7) (1-deoxyxylulose-5-phosphate synthase) (DXP synthase) (DXPS)	29.67	91	62	1	288	16	95	183	8.2	29.6
TRINITY_DN97558_c2_g2_i1	DXS_DECAR	1-deoxy-D-xylulose-5-phosphate synthase (EC 2.2.1.7) (1-deoxyxylulose-5-phosphate synthase) (DXP synthase) (DXPS)	50	24	12	0	245	316	466	489	9.9	29.3
TRINITY_DN57749_c0_g2_i1	DXS_FRATN	1-deoxy-D-xylulose-5-phosphate synthase (EC 2.2.1.7) (1-deoxyxylulose-5-phosphate synthase) (DXP synthase) (DXPS)	36.667	30	19	0	124	213	294	323	4.3	30.8
TRINITY_DN100682_c0_g4_i1	DXS1_KITGR	1-deoxy-D-xylulose-5-phosphate synthase 1 (EC 2.2.1.7) (1-deoxyxylulose-5-phosphate synthase 1) (DXP synthase 1) (DXPS 1)	35.897	39	25	0	162	46	341	379	4.3	31.6
TRINITY_DN110857_c1_g4_i1	DXS1_RHOS4	1-deoxy-D-xylulose-5-phosphate synthase 1 (EC 2.2.1.7) (1-deoxyxylulose-5-phosphate synthase 1) (DXP synthase 1) (DXPS 1)	38.776	49	21	1	302	156	202	241	0.38	35
TRINITY_DN110857_c1_g2_i3	DXS1_RHOS4	1-deoxy-D-xylulose-5-phosphate synthase 1 (EC 2.2.1.7) (1-deoxyxylulose-5-phosphate synthase 1) (DXP synthase 1) (DXPS 1)	38.776	49	21	1	64	210	202	241	0.66	34.3
TRINITY_DN117879_c1_g1_i1	DXS2_JANSC	1-deoxy-D-xylulose-5-phosphate synthase 2 (EC 2.2.1.7) (1-deoxyxylulose-5-phosphate synthase 2) (DXP synthase 2) (DXPS 2)	30	40	28	0	354	235	75	114	7.8	30
TRINITY_DN27136_c0_g1_i1	DXS2_STRCO	1-deoxy-D-xylulose-5-phosphate synthase 2 (EC 2.2.1.7) (1-deoxyxylulose-5-phosphate synthase 2) (DXP synthase 2) (DXPS 2)	35	60	32	1	53	211	211	270	0.5	33.5
TRINITY_DN129846_c0_g1_i1	DXS_ARATH	1-deoxy-D-xylulose-5-phosphate synthase, chloroplastic (1-deoxyxylulose-5-phosphate synthase) (DXP synthase) (DXPS) (EC 2.2.1.7) (Protein CLOROPLASTOS ALTERADOS 1)	89.08	174	19	0	3	524	309	482	1.21e-111	336
TRINITY_DN94007_c0_g2_i1	PNTH_STRAE	1-deoxypentalenic acid 11-beta-hydroxylase (EC 1.14.11.35) (Pentalenolactone biosynthesis protein H)	58.333	24	10	0	112	183	14	37	4.9	29.6
TRINITY_DN93622_c2_g3_i1	MSHB_CORGL	1D-myo-inositol 2-acetamido-2-deoxy-alpha-D-glucopyranoside deacetylase (GlcNAc-Ins deacetylase) (EC 3.5.1.103) (N-acetyl-1-D-myo-inositol 2-amino-2-deoxy-alpha-D-glucopyranoside deacetylase)	33.333	39	22	1	467	363	236	274	0.73	33.5
TRINITY_DN43358_c0_g1_i1	MSHB_THEFY	1D-myo-inositol 2-acetamido-2-deoxy-alpha-D-glucopyranoside deacetylase (GlcNAc-Ins deacetylase) (EC 3.5.1.103) (N-acetyl-1-D-myo-inositol 2-amino-2-deoxy-alpha-D-glucopyranoside deacetylase)	32.727	55	37	0	129	293	15	69	0.71	33.9
TRINITY_DN61186_c0_g2_i1	PHDI_NOCSK	1-hydroxy-2-naphthoate 1,2-dioxygenasee (EC 1.13.11.38) (1-hydroxy-2-naphthoate-degrading enzyme) (1-hydroxy-2-naphthoic acid dioxygenase)	30.189	53	31	1	222	380	283	329	0.13	35.8
TRINITY_DN119055_c0_g1_i2	FYV1_HUMAN	1-phosphatidylinositol 3-phosphate 5-kinase (Phosphatidylinositol 3-phosphate 5-kinase) (EC 2.7.1.150) (FYVE finger-containing phosphoinositide kinase) (PIKfyve) (Phosphatidylinositol 3-phosphate 5-kinase type III) (PIPkin-III) (Type III PIP kinase)	27.057	802	389	20	387	2507	1269	1969	1.96e-70	258
TRINITY_DN75780_c0_g2_i1	FYV1_HUMAN	1-phosphatidylinositol 3-phosphate 5-kinase (Phosphatidylinositol 3-phosphate 5-kinase) (EC 2.7.1.150) (FYVE finger-containing phosphoinositide kinase) (PIKfyve) (Phosphatidylinositol 3-phosphate 5-kinase type III) (PIPkin-III) (Type III PIP kinase)	27.273	66	48	0	28	225	1729	1794	0.095	34.7
TRINITY_DN88204_c0_g1_i2	FYV1_DICDI	1-phosphatidylinositol 3-phosphate 5-kinase (Phosphatidylinositol 3-phosphate 5-kinase) (EC 2.7.1.150) (FYVE finger-containing phosphoinositide kinase) (PIKfyve) (Phosphatidylinositol 3-phosphate 5-kinase type III) (PIPkin-III) (Type III PIP kinase)	43.137	51	27	2	311	460	2507	2556	9.4	32.3
TRINITY_DN115167_c0_g1_i1	FYV1_MOUSE	1-phosphatidylinositol 3-phosphate 5-kinase (Phosphatidylinositol 3-phosphate 5-kinase) (EC 2.7.1.150) (FYVE finger-containing phosphoinositide kinase) (PIKfyve) (Phosphatidylinositol 3-phosphate 5-kinase type III) (PIPkin-III) (Type III PIP kinase) (p235)	35.472	265	135	6	1722	2513	659	888	1.23e-34	148
TRINITY_DN91651_c1_g1_i2	FYV1_MOUSE	1-phosphatidylinositol 3-phosphate 5-kinase (Phosphatidylinositol 3-phosphate 5-kinase) (EC 2.7.1.150) (FYVE finger-containing phosphoinositide kinase) (PIKfyve) (Phosphatidylinositol 3-phosphate 5-kinase type III) (PIPkin-III) (Type III PIP kinase) (p235)	24.348	115	79	4	768	1094	977	1089	9.9	33.1
TRINITY_DN76165_c0_g3_i1	FYV1_MOUSE	1-phosphatidylinositol 3-phosphate 5-kinase (Phosphatidylinositol 3-phosphate 5-kinase) (EC 2.7.1.150) (FYVE finger-containing phosphoinositide kinase) (PIKfyve) (Phosphatidylinositol 3-phosphate 5-kinase type III) (PIPkin-III) (Type III PIP kinase) (p235)	30.769	78	51	1	251	27	1863	1940	0.032	37
TRINITY_DN134287_c0_g1_i1	FAB1_SCHPO	1-phosphatidylinositol 3-phosphate 5-kinase fab1 (Phosphatidylinositol 3-phosphate 5-kinase) (EC 2.7.1.150) (Diphosphoinositide kinase) (Type III PIP kinase) (PIPkin-III)	29.688	64	45	0	1	192	1176	1239	4.7e-05	44.7
TRINITY_DN120227_c1_g1_i1	FAB1_SCHPO	1-phosphatidylinositol 3-phosphate 5-kinase fab1 (Phosphatidylinositol 3-phosphate 5-kinase) (EC 2.7.1.150) (Diphosphoinositide kinase) (Type III PIP kinase) (PIPkin-III)	26	50	33	1	403	254	885	930	8	30.4
TRINITY_DN100504_c0_g1_i3	FAB1_SCHPO	1-phosphatidylinositol 3-phosphate 5-kinase fab1 (Phosphatidylinositol 3-phosphate 5-kinase) (EC 2.7.1.150) (Diphosphoinositide kinase) (Type III PIP kinase) (PIPkin-III)	41.667	36	21	0	71	178	59	94	0.001	40
TRINITY_DN38944_c0_g2_i1	FAB1_SCHPO	1-phosphatidylinositol 3-phosphate 5-kinase fab1 (Phosphatidylinositol 3-phosphate 5-kinase) (EC 2.7.1.150) (Diphosphoinositide kinase) (Type III PIP kinase) (PIPkin-III)	32.584	89	37	3	93	341	1403	1474	0.001	41.6
TRINITY_DN131931_c0_g1_i1	FAB1_YEAST	1-phosphatidylinositol 3-phosphate 5-kinase FAB1 (Phosphatidylinositol 3-phosphate 5-kinase) (EC 2.7.1.150) (Type III PIP kinase) (PIPkin-III)	45.455	121	65	1	55	414	839	959	1.98e-29	115
TRINITY_DN46840_c0_g2_i1	FAB1_YEAST	1-phosphatidylinositol 3-phosphate 5-kinase FAB1 (Phosphatidylinositol 3-phosphate 5-kinase) (EC 2.7.1.150) (Type III PIP kinase) (PIPkin-III)	34.848	132	85	1	14	406	1376	1507	2.24e-19	89.7
TRINITY_DN46840_c0_g3_i1	FAB1_YEAST	1-phosphatidylinositol 3-phosphate 5-kinase FAB1 (Phosphatidylinositol 3-phosphate 5-kinase) (EC 2.7.1.150) (Type III PIP kinase) (PIPkin-III)	31.959	97	58	1	90	380	1148	1236	4.45e-13	68.2
TRINITY_DN38944_c0_g1_i1	FAB1_YEAST	1-phosphatidylinositol 3-phosphate 5-kinase FAB1 (Phosphatidylinositol 3-phosphate 5-kinase) (EC 2.7.1.150) (Type III PIP kinase) (PIPkin-III)	56.842	285	120	2	2	847	1994	2278	5.12e-112	363
TRINITY_DN38944_c0_g3_i1	FAB1_YEAST	1-phosphatidylinositol 3-phosphate 5-kinase FAB1 (Phosphatidylinositol 3-phosphate 5-kinase) (EC 2.7.1.150) (Type III PIP kinase) (PIPkin-III)	39.098	133	61	2	20	391	1767	1888	6.74e-23	97.8
TRINITY_DN100028_c1_g1_i1	PIPA_DROME	1-phosphatidylinositol 4,5-bisphosphate phosphodiesterase (EC 3.1.4.11) (1-phosphatidylinositol 4,5-bisphosphate phosphodiesterase beta) (No receptor potential A protein) (Phosphoinositide phospholipase C) (Phosphoinositide phospholipase C-beta)	28.571	91	53	2	346	74	349	427	0.22	35.4
TRINITY_DN96230_c0_g1_i1	PIPA_DROME	1-phosphatidylinositol 4,5-bisphosphate phosphodiesterase (EC 3.1.4.11) (1-phosphatidylinositol 4,5-bisphosphate phosphodiesterase beta) (No receptor potential A protein) (Phosphoinositide phospholipase C) (Phosphoinositide phospholipase C-beta)	46.491	114	61	0	9	350	930	1043	5.02e-26	104
TRINITY_DN104582_c2_g4_i1	PLC1_CANAX	1-phosphatidylinositol 4,5-bisphosphate phosphodiesterase 1 (EC 3.1.4.11) (Phosphoinositide phospholipase C) (Phospholipase C-1) (PLC-1)	39.344	305	166	7	224	1096	788	1087	1.46e-53	201
TRINITY_DN85972_c0_g1_i2	PLC1_CANAX	1-phosphatidylinositol 4,5-bisphosphate phosphodiesterase 1 (EC 3.1.4.11) (Phosphoinositide phospholipase C) (Phospholipase C-1) (PLC-1)	35.172	145	75	6	128	544	801	932	3.67e-09	61.2
TRINITY_DN31662_c0_g1_i1	PLC1_YEAST	1-phosphatidylinositol 4,5-bisphosphate phosphodiesterase 1 (EC 3.1.4.11) (Phosphoinositide phospholipase C) (Phospholipase C-1) (PLC-1)	47.059	34	16	1	35	130	74	107	3.3	30.8
TRINITY_DN95619_c3_g1_i1	PLC1_SCHPO	1-phosphatidylinositol 4,5-bisphosphate phosphodiesterase 1 (EC 3.1.4.11) (Phospholipase C-1) (PLC-1)	28.571	448	267	14	1216	2532	493	896	8.07e-43	172
TRINITY_DN83164_c0_g1_i1	PLC1_SCHPO	1-phosphatidylinositol 4,5-bisphosphate phosphodiesterase 1 (EC 3.1.4.11) (Phospholipase C-1) (PLC-1)	24.891	229	158	4	307	984	161	378	8.92e-20	94.4
TRINITY_DN41467_c0_g2_i1	PLC1_SCHPO	1-phosphatidylinositol 4,5-bisphosphate phosphodiesterase 1 (EC 3.1.4.11) (Phospholipase C-1) (PLC-1)	30.472	233	139	8	2	670	177	396	4.09e-16	80.1
TRINITY_DN71113_c0_g2_i1	PLCB_CAEEL	1-phosphatidylinositol 4,5-bisphosphate phosphodiesterase beta egl-8 (EC 3.1.4.11) (Egg-laying defective protein 8) (Phosphoinositide phospholipase C-beta egl-8) (Phospholipase C-beta egl-8) (PLC-beta egl-8)	51.977	177	82	1	151	672	1255	1431	4.86e-51	185
TRINITY_DN110254_c0_g1_i1	PLCB2_MOUSE	1-phosphatidylinositol 4,5-bisphosphate phosphodiesterase beta-2 (EC 3.1.4.11) (Phosphoinositide phospholipase C-beta-2) (Phospholipase C-beta-2) (PLC-beta-2)	24.561	228	106	8	100	765	310	477	1.59e-06	54.3
TRINITY_DN85352_c0_g1_i1	PLCB3_HUMAN	1-phosphatidylinositol 4,5-bisphosphate phosphodiesterase beta-3 (EC 3.1.4.11) (Phosphoinositide phospholipase C-beta-3) (Phospholipase C-beta-3) (PLC-beta-3)	33.803	71	43	3	558	767	872	939	3.9	33.5
TRINITY_DN71604_c0_g1_i1	PLCB4_BOVIN	1-phosphatidylinositol 4,5-bisphosphate phosphodiesterase beta-4 (EC 3.1.4.11) (PCL-C1) (Phosphoinositide phospholipase C-beta-4) (Phospholipase C-beta-4) (PLC-beta-4) (Fragment)	83.186	113	19	0	1	339	566	678	5.13e-61	203
TRINITY_DN122348_c1_g1_i4	PLCB4_HUMAN	1-phosphatidylinositol 4,5-bisphosphate phosphodiesterase beta-4 (EC 3.1.4.11) (Phosphoinositide phospholipase C-beta-4) (Phospholipase C-beta-4) (PLC-beta-4)	61.422	858	317	7	268	2811	1	854	0	1074
TRINITY_DN117800_c0_g2_i1	PIP1_DROME	1-phosphatidylinositol 4,5-bisphosphate phosphodiesterase classes I and II (EC 3.1.4.11) (Phosphoinositide phospholipase C)	40.426	47	28	0	811	671	819	865	0.32	38.1
TRINITY_DN101290_c0_g2_i6	PIP1_DROME	1-phosphatidylinositol 4,5-bisphosphate phosphodiesterase classes I and II (EC 3.1.4.11) (Phosphoinositide phospholipase C)	39.394	66	26	2	117	275	481	545	2.2	31.2
TRINITY_DN82502_c0_g1_i1	PIP1_DROME	1-phosphatidylinositol 4,5-bisphosphate phosphodiesterase classes I and II (EC 3.1.4.11) (Phosphoinositide phospholipase C)	76.243	181	43	0	14	556	589	769	1.16e-95	305
TRINITY_DN111282_c0_g2_i4	PLCD1_MOUSE	1-phosphatidylinositol 4,5-bisphosphate phosphodiesterase delta-1 (EC 3.1.4.11) (Phosphoinositide phospholipase C-delta-1) (Phospholipase C-delta-1) (PLC-delta-1)	30.769	715	419	17	776	2779	50	735	3.16e-77	273
TRINITY_DN87315_c0_g1_i1	PLCD1_BOVIN	1-phosphatidylinositol 4,5-bisphosphate phosphodiesterase delta-1 (EC 3.1.4.11) (Phosphoinositide phospholipase C-delta-1) (Phospholipase C-III) (PLC-III) (Phospholipase C-delta-1) (PLC-delta-1)	30.421	309	189	5	802	1728	69	351	3e-37	150
TRINITY_DN95619_c3_g1_i2	PLCD1_HUMAN	1-phosphatidylinositol 4,5-bisphosphate phosphodiesterase delta-1 (EC 3.1.4.11) (Phosphoinositide phospholipase C-delta-1) (Phospholipase C-III) (PLC-III) (Phospholipase C-delta-1) (PLC-delta-1)	36.842	57	35	1	245	412	696	752	0.12	37.7
TRINITY_DN83164_c0_g2_i1	PLCD1_BOVIN	1-phosphatidylinositol 4,5-bisphosphate phosphodiesterase delta-1 (EC 3.1.4.11) (Phosphoinositide phospholipase C-delta-1) (Phospholipase C-III) (PLC-III) (Phospholipase C-delta-1) (PLC-delta-1)	59.211	152	61	1	1245	1700	268	418	2.12e-50	196
TRINITY_DN83164_c0_g2_i2	PLCD1_BOVIN	1-phosphatidylinositol 4,5-bisphosphate phosphodiesterase delta-1 (EC 3.1.4.11) (Phosphoinositide phospholipase C-delta-1) (Phospholipase C-III) (PLC-III) (Phospholipase C-delta-1) (PLC-delta-1)	67.568	111	36	0	1276	1608	308	418	2.88e-42	171
TRINITY_DN97981_c1_g3_i2	PLCD3_MOUSE	1-phosphatidylinositol 4,5-bisphosphate phosphodiesterase delta-3 (EC 3.1.4.11) (Phosphoinositide phospholipase C-delta-3) (Phospholipase C-delta-3) (PLC-delta-3)	36.735	49	30	1	331	188	547	595	3.2	31.6
TRINITY_DN112655_c4_g1_i2	PLCD4_PONAB	1-phosphatidylinositol 4,5-bisphosphate phosphodiesterase delta-4 (EC 3.1.4.11) (Phosphoinositide phospholipase C-delta-4) (Phospholipase C-delta-4) (PLC-delta-4)	35.897	39	23	1	78	188	592	630	3.1	31.6
TRINITY_DN113268_c0_g1_i1	PLCD4_PONAB	1-phosphatidylinositol 4,5-bisphosphate phosphodiesterase delta-4 (EC 3.1.4.11) (Phosphoinositide phospholipase C-delta-4) (Phospholipase C-delta-4) (PLC-delta-4)	47.706	218	98	6	841	1479	230	436	2.72e-47	185
TRINITY_DN113268_c0_g1_i3	PLCD4_PONAB	1-phosphatidylinositol 4,5-bisphosphate phosphodiesterase delta-4 (EC 3.1.4.11) (Phosphoinositide phospholipase C-delta-4) (Phospholipase C-delta-4) (PLC-delta-4)	47.706	218	98	6	841	1479	230	436	2.18e-47	185
TRINITY_DN114090_c1_g4_i1	PLCD4_XENLA	1-phosphatidylinositol 4,5-bisphosphate phosphodiesterase delta-4 (EC 3.1.4.11) (Phosphoinositide phospholipase C-delta-4) (Phospholipase C-delta-4) (PLC-delta-4)	28.571	42	28	1	434	309	492	531	1.5	33.9
TRINITY_DN122424_c1_g2_i1	PLCD4_BOVIN	1-phosphatidylinositol 4,5-bisphosphate phosphodiesterase delta-4 (EC 3.1.4.11) (PLC-85) (Phosphoinositide phospholipase C-delta-4) (Phospholipase C-delta-2) (PLC-delta-2) (Phospholipase C-delta-4) (PLC-delta-4)	35.135	37	24	0	87	197	632	668	4.2	30
TRINITY_DN134643_c0_g1_i1	PLCD4_BOVIN	1-phosphatidylinositol 4,5-bisphosphate phosphodiesterase delta-4 (EC 3.1.4.11) (PLC-85) (Phosphoinositide phospholipase C-delta-4) (Phospholipase C-delta-2) (PLC-delta-2) (Phospholipase C-delta-4) (PLC-delta-4)	50	22	11	0	142	207	484	505	2.9	30.8
TRINITY_DN119091_c1_g1_i1	PLCE1_HUMAN	1-phosphatidylinositol 4,5-bisphosphate phosphodiesterase epsilon-1 (EC 3.1.4.11) (Pancreas-enriched phospholipase C) (Phosphoinositide phospholipase C-epsilon-1) (Phospholipase C-epsilon-1) (PLC-epsilon-1)	36.364	660	335	16	1592	3532	1655	2242	6.52e-101	363
TRINITY_DN115570_c1_g2_i1	PLCE1_HUMAN	1-phosphatidylinositol 4,5-bisphosphate phosphodiesterase epsilon-1 (EC 3.1.4.11) (Pancreas-enriched phospholipase C) (Phosphoinositide phospholipase C-epsilon-1) (Phospholipase C-epsilon-1) (PLC-epsilon-1)	30.357	56	28	1	508	374	390	445	4.6	33.5
TRINITY_DN30610_c0_g1_i1	PLCE1_MOUSE	1-phosphatidylinositol 4,5-bisphosphate phosphodiesterase epsilon-1 (EC 3.1.4.11) (Phosphoinositide phospholipase C-epsilon-1) (Phospholipase C-epsilon-1) (PLC-epsilon-1)	40.541	37	22	0	59	169	1108	1144	7.9	29.6
TRINITY_DN16238_c0_g1_i1	PLCE1_MOUSE	1-phosphatidylinositol 4,5-bisphosphate phosphodiesterase epsilon-1 (EC 3.1.4.11) (Phosphoinositide phospholipase C-epsilon-1) (Phospholipase C-epsilon-1) (PLC-epsilon-1)	41.176	34	20	0	9	110	107	140	6.8	30.8
TRINITY_DN26610_c0_g1_i1	PLCE1_RAT	1-phosphatidylinositol 4,5-bisphosphate phosphodiesterase epsilon-1 (EC 3.1.4.11) (Phosphoinositide phospholipase C-epsilon-1) (Phospholipase C-epsilon-1) (PLC-epsilon-1)	40.741	27	16	0	105	185	1756	1782	1.8	31.2
TRINITY_DN101710_c0_g2_i1	PLCH1_MOUSE	1-phosphatidylinositol 4,5-bisphosphate phosphodiesterase eta-1 (EC 3.1.4.11) (Phosphoinositide phospholipase C-eta-1) (Phospholipase C-eta-1) (PLC-eta-1) (Phospholipase C-like protein 3) (PLC-L3)	29.412	34	23	1	374	276	92	125	6	30
TRINITY_DN87095_c0_g1_i1	PLCH1_HUMAN	1-phosphatidylinositol 4,5-bisphosphate phosphodiesterase eta-1 (EC 3.1.4.11) (Phosphoinositide phospholipase C-eta-1) (Phospholipase C-eta-1) (PLC-eta-1) (Phospholipase C-like protein 3) (PLC-L3)	33.032	663	339	25	92	1885	231	853	4.43e-73	261
TRINITY_DN109863_c0_g1_i1	PLCH2_MOUSE	1-phosphatidylinositol 4,5-bisphosphate phosphodiesterase eta-2 (EC 3.1.4.11) (Phosphoinositide phospholipase C-eta-2) (Phosphoinositide phospholipase C-like 4) (PLC-L4) (Phospholipase C-like protein 4) (Phospholipase C-eta-2) (PLC-eta2)	32.203	118	69	5	357	701	1009	1118	1.9	36.2
TRINITY_DN37786_c0_g1_i1	PLCH2_MOUSE	1-phosphatidylinositol 4,5-bisphosphate phosphodiesterase eta-2 (EC 3.1.4.11) (Phosphoinositide phospholipase C-eta-2) (Phosphoinositide phospholipase C-like 4) (PLC-L4) (Phospholipase C-like protein 4) (Phospholipase C-eta-2) (PLC-eta2)	50	104	49	3	3	308	442	544	6.37e-26	104
TRINITY_DN2982_c0_g1_i1	PLCH2_MOUSE	1-phosphatidylinositol 4,5-bisphosphate phosphodiesterase eta-2 (EC 3.1.4.11) (Phosphoinositide phospholipase C-eta-2) (Phosphoinositide phospholipase C-like 4) (PLC-L4) (Phospholipase C-like protein 4) (Phospholipase C-eta-2) (PLC-eta2)	46.154	39	17	2	197	313	926	960	3.2	30.4
TRINITY_DN100970_c0_g1_i2	PLCG1_MOUSE	1-phosphatidylinositol 4,5-bisphosphate phosphodiesterase gamma-1 (EC 3.1.4.11) (Phosphoinositide phospholipase C-gamma-1) (Phospholipase C-gamma-1) (PLC-gamma-1)	31.884	69	45	1	1574	1774	1224	1292	5.1	34.3
TRINITY_DN88021_c2_g3_i1	PLCG1_RAT	1-phosphatidylinositol 4,5-bisphosphate phosphodiesterase gamma-1 (EC 3.1.4.11) (Phosphoinositide phospholipase C-gamma-1) (Phospholipase C-gamma-1) (PLC-gamma-1)	40.127	314	174	4	62	982	913	1219	2.5e-74	253
TRINITY_DN88021_c2_g3_i2	PLCG1_RAT	1-phosphatidylinositol 4,5-bisphosphate phosphodiesterase gamma-1 (EC 3.1.4.11) (Phosphoinositide phospholipase C-gamma-1) (Phospholipase C-gamma-1) (PLC-gamma-1)	39.153	189	101	4	62	607	913	1094	5.77e-51	140
TRINITY_DN109990_c0_g1_i2	PLCG1_BOVIN	1-phosphatidylinositol 4,5-bisphosphate phosphodiesterase gamma-1 (EC 3.1.4.11) (PLC-148) (Phosphoinositide phospholipase C-gamma-1) (Phospholipase C-II) (PLC-II) (Phospholipase C-gamma-1) (PLC-gamma-1)	32.231	242	113	6	691	1410	908	1100	2.17e-28	123
TRINITY_DN109990_c0_g3_i2	PLCG1_HUMAN	1-phosphatidylinositol 4,5-bisphosphate phosphodiesterase gamma-1 (EC 3.1.4.11) (PLC-148) (Phosphoinositide phospholipase C-gamma-1) (Phospholipase C-II) (PLC-II) (Phospholipase C-gamma-1) (PLC-gamma-1)	38.506	174	84	4	149	664	540	692	5.94e-26	108
TRINITY_DN109990_c0_g4_i1	PLCG1_HUMAN	1-phosphatidylinositol 4,5-bisphosphate phosphodiesterase gamma-1 (EC 3.1.4.11) (PLC-148) (Phosphoinositide phospholipase C-gamma-1) (Phospholipase C-II) (PLC-II) (Phospholipase C-gamma-1) (PLC-gamma-1)	25.714	210	114	7	157	783	47	215	6.54e-13	72
TRINITY_DN109990_c0_g5_i1	PLCG1_HUMAN	1-phosphatidylinositol 4,5-bisphosphate phosphodiesterase gamma-1 (EC 3.1.4.11) (PLC-148) (Phosphoinositide phospholipase C-gamma-1) (Phospholipase C-II) (PLC-II) (Phospholipase C-gamma-1) (PLC-gamma-1)	43.81	105	58	1	87	398	1107	1211	7.41e-26	105
TRINITY_DN109990_c0_g6_i1	PLCG1_HUMAN	1-phosphatidylinositol 4,5-bisphosphate phosphodiesterase gamma-1 (EC 3.1.4.11) (PLC-148) (Phosphoinositide phospholipase C-gamma-1) (Phospholipase C-II) (PLC-II) (Phospholipase C-gamma-1) (PLC-gamma-1)	55.804	224	80	4	387	1046	290	498	6.11e-73	249
TRINITY_DN88021_c2_g2_i1	PLCG1_HUMAN	1-phosphatidylinositol 4,5-bisphosphate phosphodiesterase gamma-1 (EC 3.1.4.11) (PLC-148) (Phosphoinositide phospholipase C-gamma-1) (Phospholipase C-II) (PLC-II) (Phospholipase C-gamma-1) (PLC-gamma-1)	32.308	130	52	5	25	336	45	164	5.89e-05	44.3
TRINITY_DN88021_c2_g1_i1	PLCG2_MOUSE	1-phosphatidylinositol 4,5-bisphosphate phosphodiesterase gamma-2 (EC 3.1.4.11) (Phosphoinositide phospholipase C-gamma-2) (Phospholipase C-gamma-2) (PLC-gamma-2)	39.124	639	321	14	251	2128	244	827	2.2e-131	422
TRINITY_DN132998_c0_g1_i1	PLCG2_RAT	1-phosphatidylinositol 4,5-bisphosphate phosphodiesterase gamma-2 (EC 3.1.4.11) (Phosphoinositide phospholipase C-gamma-2) (Phospholipase C-IV) (PLC-IV) (Phospholipase C-gamma-2) (PLC-gamma-2)	23.81	84	60	1	80	319	574	657	1.9	30.8
TRINITY_DN97872_c2_g1_i1	PLCG2_HUMAN	1-phosphatidylinositol 4,5-bisphosphate phosphodiesterase gamma-2 (EC 3.1.4.11) (Phosphoinositide phospholipase C-gamma-2) (Phospholipase C-IV) (PLC-IV) (Phospholipase C-gamma-2) (PLC-gamma-2)	20.93	86	59	2	336	79	588	664	5.9	26.6
TRINITY_DN59067_c0_g2_i1	PLCZ1_PIG	1-phosphatidylinositol 4,5-bisphosphate phosphodiesterase zeta-1 (EC 3.1.4.11) (Phosphoinositide phospholipase C-zeta-1) (Phospholipase C-zeta-1) (PLC-zeta-1)	43.75	32	15	1	133	228	277	305	7.3	28.9
TRINITY_DN34603_c0_g1_i2	PLCZ1_MACFA	1-phosphatidylinositol 4,5-bisphosphate phosphodiesterase zeta-1 (EC 3.1.4.11) (Phosphoinositide phospholipase C-zeta-1) (Phospholipase C-zeta-1) (PLC-zeta-1)	29.885	87	52	3	405	653	12	93	0.75	34.7
TRINITY_DN41467_c0_g1_i1	PLCZ1_RAT	1-phosphatidylinositol 4,5-bisphosphate phosphodiesterase zeta-1 (EC 3.1.4.11) (Phosphoinositide phospholipase C-zeta-1) (Phospholipase C-zeta-1) (PLC-zeta-1)	51.748	143	69	0	201	629	164	306	1.6e-45	162
TRINITY_DN103422_c0_g2_i1	PLC_LISMO	1-phosphatidylinositol phosphodiesterase (EC 4.6.1.13) (Phosphatidylinositol diacylglycerol-lyase) (Phosphatidylinositol-specific phospholipase C) (PI-PLC)	35.802	162	88	6	158	628	47	197	2.96e-21	96.7
TRINITY_DN103653_c0_g1_i7	PLC_LISMO	1-phosphatidylinositol phosphodiesterase (EC 4.6.1.13) (Phosphatidylinositol diacylglycerol-lyase) (Phosphatidylinositol-specific phospholipase C) (PI-PLC)	28.431	102	63	2	39	344	113	204	0.000101	47
TRINITY_DN97521_c0_g1_i7	PLC_BACTU	1-phosphatidylinositol phosphodiesterase (EC 4.6.1.13) (Phosphatidylinositol diacylglycerol-lyase) (Phosphatidylinositol-specific phospholipase C) (PI-PLC)	25.954	131	83	3	47	421	139	261	0.9	33.1
TRINITY_DN103008_c1_g1_i4	FAB1A_ARATH	1-phosphatidylinositol-3-phosphate 5-kinase FAB1A (Phosphatidylinositol 3-phosphate 5-kinase) (EC 2.7.1.150) (FYVE finger-containing phosphoinositide kinase) (PIKfyve) (Phosphatidylinositol 3-phosphate 5-kinase type III) (PIPkin-III) (Type III PIP kinase) (Protein FORMS APLOID AND BINUCLEATE CELLS 1A)	30.159	63	43	1	1348	1536	1302	1363	1.3	36.2
TRINITY_DN103008_c1_g1_i8	FAB1A_ARATH	1-phosphatidylinositol-3-phosphate 5-kinase FAB1A (Phosphatidylinositol 3-phosphate 5-kinase) (EC 2.7.1.150) (FYVE finger-containing phosphoinositide kinase) (PIKfyve) (Phosphatidylinositol 3-phosphate 5-kinase type III) (PIPkin-III) (Type III PIP kinase) (Protein FORMS APLOID AND BINUCLEATE CELLS 1A)	32.692	52	34	1	1505	1660	1313	1363	7.6	33.9
TRINITY_DN111857_c1_g1_i7	FAB1A_ARATH	1-phosphatidylinositol-3-phosphate 5-kinase FAB1A (Phosphatidylinositol 3-phosphate 5-kinase) (EC 2.7.1.150) (FYVE finger-containing phosphoinositide kinase) (PIKfyve) (Phosphatidylinositol 3-phosphate 5-kinase type III) (PIPkin-III) (Type III PIP kinase) (Protein FORMS APLOID AND BINUCLEATE CELLS 1A)	55.585	1146	408	21	663	3872	1	1121	0	1117
TRINITY_DN113959_c2_g1_i2	FAB1A_ARATH	1-phosphatidylinositol-3-phosphate 5-kinase FAB1A (Phosphatidylinositol 3-phosphate 5-kinase) (EC 2.7.1.150) (FYVE finger-containing phosphoinositide kinase) (PIKfyve) (Phosphatidylinositol 3-phosphate 5-kinase type III) (PIPkin-III) (Type III PIP kinase) (Protein FORMS APLOID AND BINUCLEATE CELLS 1A)	36	50	31	1	170	316	484	533	2	31.6
TRINITY_DN132854_c0_g1_i1	FAB1A_ARATH	1-phosphatidylinositol-3-phosphate 5-kinase FAB1A (Phosphatidylinositol 3-phosphate 5-kinase) (EC 2.7.1.150) (FYVE finger-containing phosphoinositide kinase) (PIKfyve) (Phosphatidylinositol 3-phosphate 5-kinase type III) (PIPkin-III) (Type III PIP kinase) (Protein FORMS APLOID AND BINUCLEATE CELLS 1A)	46.914	81	38	2	2	232	1648	1727	4.21e-20	86.7
TRINITY_DN103072_c0_g1_i3	FAB1B_ARATH	1-phosphatidylinositol-3-phosphate 5-kinase FAB1B (Phosphatidylinositol 3-phosphate 5-kinase) (EC 2.7.1.150) (FYVE finger-containing phosphoinositide kinase) (PIKfyve) (Phosphatidylinositol 3-phosphate 5-kinase type III) (PIPkin-III) (Type III PIP kinase) (Protein FORMS APLOID AND BINUCLEATE CELLS 1B)	65.965	808	224	8	110	2410	349	1146	0	1060
TRINITY_DN103072_c1_g1_i1	FAB1B_ARATH	1-phosphatidylinositol-3-phosphate 5-kinase FAB1B (Phosphatidylinositol 3-phosphate 5-kinase) (EC 2.7.1.150) (FYVE finger-containing phosphoinositide kinase) (PIKfyve) (Phosphatidylinositol 3-phosphate 5-kinase type III) (PIPkin-III) (Type III PIP kinase) (Protein FORMS APLOID AND BINUCLEATE CELLS 1B)	87.432	183	23	0	296	844	1596	1778	6.67e-129	340
TRINITY_DN111857_c1_g1_i3	FAB1B_ARATH	1-phosphatidylinositol-3-phosphate 5-kinase FAB1B (Phosphatidylinositol 3-phosphate 5-kinase) (EC 2.7.1.150) (FYVE finger-containing phosphoinositide kinase) (PIKfyve) (Phosphatidylinositol 3-phosphate 5-kinase type III) (PIPkin-III) (Type III PIP kinase) (Protein FORMS APLOID AND BINUCLEATE CELLS 1B)	73.333	60	16	0	111	290	1016	1075	3.54e-25	102
TRINITY_DN111857_c1_g1_i17	FAB1B_ARATH	1-phosphatidylinositol-3-phosphate 5-kinase FAB1B (Phosphatidylinositol 3-phosphate 5-kinase) (EC 2.7.1.150) (FYVE finger-containing phosphoinositide kinase) (PIKfyve) (Phosphatidylinositol 3-phosphate 5-kinase type III) (PIPkin-III) (Type III PIP kinase) (Protein FORMS APLOID AND BINUCLEATE CELLS 1B)	51.204	457	178	14	565	1839	5	448	1.26e-107	360
TRINITY_DN122529_c1_g3_i1	FAB1B_ARATH	1-phosphatidylinositol-3-phosphate 5-kinase FAB1B (Phosphatidylinositol 3-phosphate 5-kinase) (EC 2.7.1.150) (FYVE finger-containing phosphoinositide kinase) (PIKfyve) (Phosphatidylinositol 3-phosphate 5-kinase type III) (PIPkin-III) (Type III PIP kinase) (Protein FORMS APLOID AND BINUCLEATE CELLS 1B)	74.725	91	22	1	1	273	1698	1787	1.38e-41	151
TRINITY_DN103538_c1_g1_i1	FAB1B_ARATH	1-phosphatidylinositol-3-phosphate 5-kinase FAB1B (Phosphatidylinositol 3-phosphate 5-kinase) (EC 2.7.1.150) (FYVE finger-containing phosphoinositide kinase) (PIKfyve) (Phosphatidylinositol 3-phosphate 5-kinase type III) (PIPkin-III) (Type III PIP kinase) (Protein FORMS APLOID AND BINUCLEATE CELLS 1B)	93.333	15	1	0	2	46	1670	1684	1.2	34.3
TRINITY_DN113217_c0_g2_i3	FAB1B_ARATH	1-phosphatidylinositol-3-phosphate 5-kinase FAB1B (Phosphatidylinositol 3-phosphate 5-kinase) (EC 2.7.1.150) (FYVE finger-containing phosphoinositide kinase) (PIKfyve) (Phosphatidylinositol 3-phosphate 5-kinase type III) (PIPkin-III) (Type III PIP kinase) (Protein FORMS APLOID AND BINUCLEATE CELLS 1B)	50	66	32	1	369	563	383	448	2.19e-12	68.2
TRINITY_DN113217_c0_g2_i4	FAB1B_ARATH	1-phosphatidylinositol-3-phosphate 5-kinase FAB1B (Phosphatidylinositol 3-phosphate 5-kinase) (EC 2.7.1.150) (FYVE finger-containing phosphoinositide kinase) (PIKfyve) (Phosphatidylinositol 3-phosphate 5-kinase type III) (PIPkin-III) (Type III PIP kinase) (Protein FORMS APLOID AND BINUCLEATE CELLS 1B)	50	66	32	1	519	713	383	448	6.29e-12	68.6
TRINITY_DN113217_c0_g2_i5	FAB1B_ARATH	1-phosphatidylinositol-3-phosphate 5-kinase FAB1B (Phosphatidylinositol 3-phosphate 5-kinase) (EC 2.7.1.150) (FYVE finger-containing phosphoinositide kinase) (PIKfyve) (Phosphatidylinositol 3-phosphate 5-kinase type III) (PIPkin-III) (Type III PIP kinase) (Protein FORMS APLOID AND BINUCLEATE CELLS 1B)	50	66	32	1	307	501	383	448	1.41e-12	68.2
TRINITY_DN113217_c0_g2_i9	FAB1B_ARATH	1-phosphatidylinositol-3-phosphate 5-kinase FAB1B (Phosphatidylinositol 3-phosphate 5-kinase) (EC 2.7.1.150) (FYVE finger-containing phosphoinositide kinase) (PIKfyve) (Phosphatidylinositol 3-phosphate 5-kinase type III) (PIPkin-III) (Type III PIP kinase) (Protein FORMS APLOID AND BINUCLEATE CELLS 1B)	50	66	32	1	476	670	383	448	4.67e-12	68.6
TRINITY_DN96920_c0_g1_i2	FAB1B_ARATH	1-phosphatidylinositol-3-phosphate 5-kinase FAB1B (Phosphatidylinositol 3-phosphate 5-kinase) (EC 2.7.1.150) (FYVE finger-containing phosphoinositide kinase) (PIKfyve) (Phosphatidylinositol 3-phosphate 5-kinase type III) (PIPkin-III) (Type III PIP kinase) (Protein FORMS APLOID AND BINUCLEATE CELLS 1B)	29.293	99	62	3	208	498	1071	1163	1.7	35
TRINITY_DN94671_c1_g1_i1	FAB1B_ARATH	1-phosphatidylinositol-3-phosphate 5-kinase FAB1B (Phosphatidylinositol 3-phosphate 5-kinase) (EC 2.7.1.150) (FYVE finger-containing phosphoinositide kinase) (PIKfyve) (Phosphatidylinositol 3-phosphate 5-kinase type III) (PIPkin-III) (Type III PIP kinase) (Protein FORMS APLOID AND BINUCLEATE CELLS 1B)	30.952	42	29	0	151	276	909	950	0.19	33.9
TRINITY_DN137030_c0_g1_i1	K1PF_BORBU	1-phosphofructokinase (EC 2.7.1.56) (Fructose 1-phosphate kinase)	49.02	102	50	2	1	303	25	125	7.18e-23	92.8
TRINITY_DN112323_c1_g4_i1	ROCA_STAAW	1-pyrroline-5-carboxylate dehydrogenase (P5C dehydrogenase) (EC 1.2.1.88) (L-glutamate gamma-semialdehyde dehydrogenase)	41.176	51	28	1	527	673	47	97	5.4	32.7
TRINITY_DN133488_c0_g1_i1	ROCA_STAAS	1-pyrroline-5-carboxylate dehydrogenase (P5C dehydrogenase) (EC 1.2.1.88) (L-glutamate gamma-semialdehyde dehydrogenase)	39.13	46	26	1	380	243	203	246	1.4	32.7
TRINITY_DN90_c0_g1_i1	ROCA_BACLD	1-pyrroline-5-carboxylate dehydrogenase (P5C dehydrogenase) (EC 1.2.1.88) (L-glutamate gamma-semialdehyde dehydrogenase)	30	60	36	1	26	205	12	65	0.69	32.3
TRINITY_DN64047_c0_g2_i1	ROCA_OCEIH	1-pyrroline-5-carboxylate dehydrogenase (P5C dehydrogenase) (EC 1.2.1.88) (L-glutamate gamma-semialdehyde dehydrogenase)	29.851	67	38	3	334	146	168	229	2.4	30.8
TRINITY_DN68075_c0_g1_i1	DPH2_PYRHO	2-(3-amino-3-carboxypropyl)histidine synthase (EC 2.5.1.108) (Diphthamide biosynthesis protein Dph2) (S-adenosyl-L-methionine:L-histidine 3-amino-3-carboxypropyltransferase)	27.778	36	26	0	183	290	179	214	0.65	32.3
TRINITY_DN119701_c1_g2_i1	DPH1_KLULA	2-(3-amino-3-carboxypropyl)histidine synthase subunit 1 (EC 2.5.1.108) (Diphthamide biosynthesis protein 1) (Diphtheria toxin resistance protein 1) (S-adenosyl-L-methionine:L-histidine 3-amino-3-carboxypropyltransferase 1)	60	25	10	0	569	643	131	155	3.5	33.9
TRINITY_DN124606_c0_g1_i1	DPH1_NEUCR	2-(3-amino-3-carboxypropyl)histidine synthase subunit 1 (EC 2.5.1.108) (Diphthamide biosynthesis protein 1) (Diphtheria toxin resistance protein 1) (S-adenosyl-L-methionine:L-histidine 3-amino-3-carboxypropyltransferase 1)	42.105	38	16	2	312	214	311	347	2.2	31.6
TRINITY_DN135706_c0_g1_i1	DPH1_DICDI	2-(3-amino-3-carboxypropyl)histidine synthase subunit 1 (EC 2.5.1.108) (Diphthamide biosynthesis protein 1) (Diphtheria toxin resistance protein 1) (S-adenosyl-L-methionine:L-histidine 3-amino-3-carboxypropyltransferase 1)	66.346	104	34	1	1	312	368	470	6.06e-46	158
TRINITY_DN110821_c1_g3_i1	DPH1_CANAL	2-(3-amino-3-carboxypropyl)histidine synthase subunit 1 (EC 2.5.1.108) (Diphthamide biosynthesis protein 1) (Diphtheria toxin resistance protein 1) (S-adenosyl-L-methionine:L-histidine 3-amino-3-carboxypropyltransferase 1)	27.778	126	74	5	347	9	212	333	2.3	31.6
TRINITY_DN123949_c0_g1_i1	DPH1_YARLI	2-(3-amino-3-carboxypropyl)histidine synthase subunit 1 (EC 2.5.1.108) (Diphthamide biosynthesis protein 1) (Diphtheria toxin resistance protein 1) (S-adenosyl-L-methionine:L-histidine 3-amino-3-carboxypropyltransferase 1)	29.091	55	39	0	19	183	228	282	9.1	30
TRINITY_DN105126_c1_g1_i1	DPH1_BOVIN	2-(3-amino-3-carboxypropyl)histidine synthase subunit 1 (EC 2.5.1.108) (Diphthamide biosynthesis protein 1) (Diphtheria toxin resistance protein 1) (S-adenosyl-L-methionine:L-histidine 3-amino-3-carboxypropyltransferase 1)	47.087	412	176	10	145	1380	24	393	1.32e-120	363
TRINITY_DN95220_c0_g1_i1	DPH1_DICDI	2-(3-amino-3-carboxypropyl)histidine synthase subunit 1 (EC 2.5.1.108) (Diphthamide biosynthesis protein 1) (Diphtheria toxin resistance protein 1) (S-adenosyl-L-methionine:L-histidine 3-amino-3-carboxypropyltransferase 1)	48.449	419	166	7	226	1476	102	472	1.89e-130	394
TRINITY_DN95220_c0_g2_i1	DPH1_NEUCR	2-(3-amino-3-carboxypropyl)histidine synthase subunit 1 (EC 2.5.1.108) (Diphthamide biosynthesis protein 1) (Diphtheria toxin resistance protein 1) (S-adenosyl-L-methionine:L-histidine 3-amino-3-carboxypropyltransferase 1)	64.706	34	10	1	102	1	76	107	0.000394	43.5
TRINITY_DN84851_c0_g1_i3	DPH1_NEUCR	2-(3-amino-3-carboxypropyl)histidine synthase subunit 1 (EC 2.5.1.108) (Diphthamide biosynthesis protein 1) (Diphtheria toxin resistance protein 1) (S-adenosyl-L-methionine:L-histidine 3-amino-3-carboxypropyltransferase 1)	40.541	37	22	0	132	22	317	353	2.8	33.9
TRINITY_DN137625_c0_g1_i1	DPH2_CAEEL	2-(3-amino-3-carboxypropyl)histidine synthase subunit 2 (EC 2.5.1.108) (Diphthamide biosynthesis protein 2) (Diphtheria toxin resistance protein 2) (S-adenosyl-L-methionine:L-histidine 3-amino-3-carboxypropyltransferase 2)	36.207	116	67	4	3	341	359	470	2.79e-10	59.3
TRINITY_DN108206_c0_g1_i1	DPH2_SCHPO	2-(3-amino-3-carboxypropyl)histidine synthase subunit 2 (EC 2.5.1.108) (Diphthamide biosynthesis protein 2) (Diphtheria toxin resistance protein 2) (S-adenosyl-L-methionine:L-histidine 3-amino-3-carboxypropyltransferase 2)	23.547	327	204	17	219	1145	34	332	0.002	43.9
TRINITY_DN101997_c0_g3_i2	DPH2_CAEEL	2-(3-amino-3-carboxypropyl)histidine synthase subunit 2 (EC 2.5.1.108) (Diphthamide biosynthesis protein 2) (Diphtheria toxin resistance protein 2) (S-adenosyl-L-methionine:L-histidine 3-amino-3-carboxypropyltransferase 2)	32.653	49	33	0	101	247	389	437	2	31.2
TRINITY_DN136083_c0_g1_i1	DPH2_XENLA	2-(3-amino-3-carboxypropyl)histidine synthase subunit 2 (EC 2.5.1.108) (Diphthamide biosynthesis protein 2) (Diphtheria toxin resistance protein 2) (S-adenosyl-L-methionine:L-histidine 3-amino-3-carboxypropyltransferase 2)	30.159	63	39	1	330	142	402	459	0.43	33.5
TRINITY_DN95213_c1_g1_i1	DPH2_DEBHA	2-(3-amino-3-carboxypropyl)histidine synthase subunit 2 (EC 2.5.1.108) (Diphthamide biosynthesis protein 2) (Diphtheria toxin resistance protein 2) (S-adenosyl-L-methionine:L-histidine 3-amino-3-carboxypropyltransferase 2)	37.333	75	40	3	400	188	511	582	3	32
TRINITY_DN87518_c0_g1_i2	DPH2_NEMVE	2-(3-amino-3-carboxypropyl)histidine synthase subunit 2 (EC 2.5.1.108) (Diphthamide biosynthesis protein 2) (Diphtheria toxin resistance protein 2) (S-adenosyl-L-methionine:L-histidine 3-amino-3-carboxypropyltransferase 2)	46.411	209	86	6	96	710	322	508	3e-56	191
TRINITY_DN87518_c0_g1_i5	DPH2_NEMVE	2-(3-amino-3-carboxypropyl)histidine synthase subunit 2 (EC 2.5.1.108) (Diphthamide biosynthesis protein 2) (Diphtheria toxin resistance protein 2) (S-adenosyl-L-methionine:L-histidine 3-amino-3-carboxypropyltransferase 2)	43.011	186	84	4	4	558	349	513	2.48e-45	159
TRINITY_DN60559_c0_g2_i1	DPH2_HUMAN	2-(3-amino-3-carboxypropyl)histidine synthase subunit 2 (EC 2.5.1.108) (Diphthamide biosynthesis protein 2) (Diphtheria toxin resistance protein 2) (S-adenosyl-L-methionine:L-histidine 3-amino-3-carboxypropyltransferase 2)	41.463	41	18	1	290	186	326	366	1.9	30.8
TRINITY_DN61859_c0_g1_i1	CITG_HAEDU	2-(5''-triphosphoribosyl)-3'-dephosphocoenzyme-A synthase (2-(5''-triphosphoribosyl)-3'-dephospho-CoA synthase) (EC 2.4.2.52)	35.135	74	44	2	248	30	252	322	2.9	30.4
TRINITY_DN129014_c0_g1_i1	HCDR_XANP2	2-(R)-hydroxypropyl-CoM dehydrogenase (R-HPCDH) (EC 1.1.1.268) (Aliphatic epoxide carboxylation component III)	38.647	207	115	3	49	663	53	249	4.36e-37	134
TRINITY_DN73655_c0_g1_i1	DAPH_PEDPA	2,3,4,5-tetrahydropyridine-2,6-dicarboxylate N-acetyltransferase (EC 2.3.1.89) (Tetrahydrodipicolinate N-acetyltransferase) (THP acetyltransferase) (Tetrahydropicolinate acetylase)	36.735	49	24	1	115	240	118	166	3.9	30.8
TRINITY_DN98833_c0_g1_i1	DAPH_LACPL	2,3,4,5-tetrahydropyridine-2,6-dicarboxylate N-acetyltransferase (EC 2.3.1.89) (Tetrahydrodipicolinate N-acetyltransferase) (THP acetyltransferase) (Tetrahydropicolinate acetylase)	34.783	46	29	1	554	420	113	158	2.6	32.3
TRINITY_DN114667_c0_g1_i6	DAPD_PSEA7	2,3,4,5-tetrahydropyridine-2,6-dicarboxylate N-succinyltransferase (EC 2.3.1.117) (Tetrahydrodipicolinate N-succinyltransferase) (THDP succinyltransferase) (THP succinyltransferase) (Tetrahydropicolinate succinylase)	33.824	68	39	3	225	410	139	206	0.34	34.3
TRINITY_DN117023_c0_g1_i1	DAPD_COXBU	2,3,4,5-tetrahydropyridine-2,6-dicarboxylate N-succinyltransferase (EC 2.3.1.117) (Tetrahydrodipicolinate N-succinyltransferase) (THDP succinyltransferase) (THP succinyltransferase) (Tetrahydropicolinate succinylase)	32.609	46	27	1	378	253	77	122	1.7	33.1
TRINITY_DN100527_c2_g1_i13	DAPD_SHEPA	2,3,4,5-tetrahydropyridine-2,6-dicarboxylate N-succinyltransferase (EC 2.3.1.117) (Tetrahydrodipicolinate N-succinyltransferase) (THDP succinyltransferase) (THP succinyltransferase) (Tetrahydropicolinate succinylase)	32.911	79	46	4	349	113	41	112	0.45	33.1
TRINITY_DN58432_c0_g2_i1	DAPD_BRADU	2,3,4,5-tetrahydropyridine-2,6-dicarboxylate N-succinyltransferase (EC 2.3.1.117) (Tetrahydrodipicolinate N-succinyltransferase) (THDP succinyltransferase) (THP succinyltransferase) (Tetrahydropicolinate succinylase)	28.916	83	53	3	104	346	96	174	1.6	32
TRINITY_DN72825_c1_g1_i1	DAPD_NITEC	2,3,4,5-tetrahydropyridine-2,6-dicarboxylate N-succinyltransferase (EC 2.3.1.117) (Tetrahydrodipicolinate N-succinyltransferase) (THDP succinyltransferase) (THP succinyltransferase) (Tetrahydropicolinate succinylase)	27.381	84	52	4	304	68	18	97	0.2	33.9
TRINITY_DN65889_c0_g1_i1	DAPD_BUCBP	2,3,4,5-tetrahydropyridine-2,6-dicarboxylate N-succinyltransferase (EC 2.3.1.117) (Tetrahydrodipicolinate N-succinyltransferase) (THDP succinyltransferase) (THP succinyltransferase) (Tetrahydropicolinate succinylase)	28.75	80	45	3	52	282	60	130	5.1	30
TRINITY_DN55947_c0_g1_i1	DAPD_IDILO	2,3,4,5-tetrahydropyridine-2,6-dicarboxylate N-succinyltransferase (EC 2.3.1.117) (Tetrahydrodipicolinate N-succinyltransferase) (THDP succinyltransferase) (THP succinyltransferase) (Tetrahydropicolinate succinylase)	31.429	35	24	0	205	101	23	57	1	32.3
TRINITY_DN21536_c0_g1_i1	DAPD_BORA1	2,3,4,5-tetrahydropyridine-2,6-dicarboxylate N-succinyltransferase (EC 2.3.1.117) (Tetrahydrodipicolinate N-succinyltransferase) (THDP succinyltransferase) (THP succinyltransferase) (Tetrahydropicolinate succinylase)	44.737	38	21	0	164	277	8	45	0.53	33.1
TRINITY_DN103834_c1_g1_i1	DAPD_BEII9	2,3,4,5-tetrahydropyridine-2,6-dicarboxylate N-succinyltransferase (EC 2.3.1.117) (Tetrahydrodipicolinate N-succinyltransferase) (THP succinyltransferase) (Tetrahydropicolinate succinylase)	32.432	37	25	0	136	246	45	81	2	30.8
TRINITY_DN94097_c0_g1_i1	DAPD_NEIG2	2,3,4,5-tetrahydropyridine-2,6-dicarboxylate N-succinyltransferase (EC 2.3.1.117) (Tetrahydrodipicolinate N-succinyltransferase) (THP succinyltransferase) (Tetrahydropicolinate succinylase)	26.923	78	43	3	293	517	183	249	1.7	33.9
TRINITY_DN103497_c0_g1_i2	GPMA_ELUMP	2,3-bisphosphoglycerate-dependent phosphoglycerate mutase (BPG-dependent PGAM) (PGAM) (Phosphoglyceromutase) (dPGM) (EC 5.4.2.11)	27.273	99	63	3	1805	2086	10	104	3.4	34.7
TRINITY_DN103649_c3_g2_i1	GPMA_METPE	2,3-bisphosphoglycerate-dependent phosphoglycerate mutase (BPG-dependent PGAM) (PGAM) (Phosphoglyceromutase) (dPGM) (EC 5.4.2.11)	31.481	54	36	1	234	73	184	236	0.65	33.1
TRINITY_DN103364_c1_g1_i1	GPMA_PARUW	2,3-bisphosphoglycerate-dependent phosphoglycerate mutase (BPG-dependent PGAM) (PGAM) (Phosphoglyceromutase) (dPGM) (EC 5.4.2.11)	56.757	111	48	0	438	770	4	114	2.74e-66	149
TRINITY_DN103364_c1_g1_i3	GPMA_CHLCV	2,3-bisphosphoglycerate-dependent phosphoglycerate mutase (BPG-dependent PGAM) (PGAM) (Phosphoglyceromutase) (dPGM) (EC 5.4.2.11)	41.667	36	21	0	1	108	192	227	0.037	35.8
TRINITY_DN103364_c1_g1_i4	GPMA_CHLCV	2,3-bisphosphoglycerate-dependent phosphoglycerate mutase (BPG-dependent PGAM) (PGAM) (Phosphoglyceromutase) (dPGM) (EC 5.4.2.11)	41.667	36	21	0	1	108	192	227	0.19	35
TRINITY_DN103364_c1_g1_i6	GPMA_PARUW	2,3-bisphosphoglycerate-dependent phosphoglycerate mutase (BPG-dependent PGAM) (PGAM) (Phosphoglyceromutase) (dPGM) (EC 5.4.2.11)	53.394	221	103	0	438	1100	4	224	6e-87	271
TRINITY_DN100406_c2_g1_i1	GPMA_PARL1	2,3-bisphosphoglycerate-dependent phosphoglycerate mutase (BPG-dependent PGAM) (PGAM) (Phosphoglyceromutase) (dPGM) (EC 5.4.2.11)	29.412	68	46	2	245	42	112	177	3.7	30.8
TRINITY_DN101084_c3_g2_i3	GPMA_STRCO	2,3-bisphosphoglycerate-dependent phosphoglycerate mutase (BPG-dependent PGAM) (PGAM) (Phosphoglyceromutase) (dPGM) (EC 5.4.2.11)	41.667	48	23	4	227	90	65	109	5.2	30
TRINITY_DN114600_c1_g1_i4	GPMA_CUPPJ	2,3-bisphosphoglycerate-dependent phosphoglycerate mutase (BPG-dependent PGAM) (PGAM) (Phosphoglyceromutase) (dPGM) (EC 5.4.2.11)	35.385	65	36	3	423	238	28	89	3	31.6
TRINITY_DN114600_c1_g1_i9	GPMA_CUPPJ	2,3-bisphosphoglycerate-dependent phosphoglycerate mutase (BPG-dependent PGAM) (PGAM) (Phosphoglyceromutase) (dPGM) (EC 5.4.2.11)	35.385	65	36	3	558	373	28	89	4.8	31.6
TRINITY_DN121103_c0_g1_i1	GPMA_BORRA	2,3-bisphosphoglycerate-dependent phosphoglycerate mutase (BPG-dependent PGAM) (PGAM) (Phosphoglyceromutase) (dPGM) (EC 5.4.2.11)	27.778	108	66	4	123	419	5	109	2.7	32.7
TRINITY_DN128825_c0_g1_i1	GPMA_BORPA	2,3-bisphosphoglycerate-dependent phosphoglycerate mutase (BPG-dependent PGAM) (PGAM) (Phosphoglyceromutase) (dPGM) (EC 5.4.2.11)	37.5	48	26	2	362	493	124	171	5.2	31.6
TRINITY_DN123675_c3_g1_i1	GPMA_PARUW	2,3-bisphosphoglycerate-dependent phosphoglycerate mutase (BPG-dependent PGAM) (PGAM) (Phosphoglyceromutase) (dPGM) (EC 5.4.2.11)	61.086	221	86	0	1486	2148	4	224	6.65e-95	303
TRINITY_DN123675_c3_g1_i4	GPMA_PARUW	2,3-bisphosphoglycerate-dependent phosphoglycerate mutase (BPG-dependent PGAM) (PGAM) (Phosphoglyceromutase) (dPGM) (EC 5.4.2.11)	53.36	253	86	1	1486	2244	4	224	5.38e-88	285
TRINITY_DN114834_c3_g2_i1	GPMA_LACLS	2,3-bisphosphoglycerate-dependent phosphoglycerate mutase (BPG-dependent PGAM) (PGAM) (Phosphoglyceromutase) (dPGM) (EC 5.4.2.11)	26.984	63	46	0	262	74	163	225	3.4	32.3
TRINITY_DN100304_c1_g2_i4	GPMA_TROWT	2,3-bisphosphoglycerate-dependent phosphoglycerate mutase (BPG-dependent PGAM) (PGAM) (Phosphoglyceromutase) (dPGM) (EC 5.4.2.11)	28.571	77	46	3	51	275	70	139	2.8	32
TRINITY_DN102559_c0_g2_i2	GPMA_STRPZ	2,3-bisphosphoglycerate-dependent phosphoglycerate mutase (BPG-dependent PGAM) (PGAM) (Phosphoglyceromutase) (dPGM) (EC 5.4.2.11)	35.714	42	21	1	40	147	114	155	4.5	30
TRINITY_DN73465_c0_g1_i1	GPMA_PARUW	2,3-bisphosphoglycerate-dependent phosphoglycerate mutase (BPG-dependent PGAM) (PGAM) (Phosphoglyceromutase) (dPGM) (EC 5.4.2.11)	62.016	129	49	0	4	390	96	224	1.21e-56	183
TRINITY_DN19885_c0_g1_i1	GPMA_DELAS	2,3-bisphosphoglycerate-dependent phosphoglycerate mutase (BPG-dependent PGAM) (PGAM) (Phosphoglyceromutase) (dPGM) (EC 5.4.2.11)	40.541	37	22	0	459	349	81	117	1.1	32.7
TRINITY_DN87954_c0_g1_i1	GPMA_PARUW	2,3-bisphosphoglycerate-dependent phosphoglycerate mutase (BPG-dependent PGAM) (PGAM) (Phosphoglyceromutase) (dPGM) (EC 5.4.2.11)	60.633	221	87	0	583	1245	4	224	1.09e-98	302
TRINITY_DN86000_c0_g1_i1	GPMA_TROWT	2,3-bisphosphoglycerate-dependent phosphoglycerate mutase (BPG-dependent PGAM) (PGAM) (Phosphoglyceromutase) (dPGM) (EC 5.4.2.11)	25.926	81	55	1	361	603	56	131	6.6	31.2
TRINITY_DN35902_c0_g1_i1	GPMA_COPPD	2,3-bisphosphoglycerate-dependent phosphoglycerate mutase (BPG-dependent PGAM) (PGAM) (Phosphoglyceromutase) (dPGM) (EC 5.4.2.11)	33.871	62	31	2	35	220	25	76	0.61	33.9
TRINITY_DN29740_c0_g1_i1	GPMA_RHIEC	2,3-bisphosphoglycerate-dependent phosphoglycerate mutase (BPG-dependent PGAM) (PGAM) (Phosphoglyceromutase) (dPGM) (EC 5.4.2.11)	23.81	63	48	0	196	8	42	104	0.26	33.9
TRINITY_DN78975_c0_g1_i1	GPMA_MYCUA	2,3-bisphosphoglycerate-dependent phosphoglycerate mutase (BPG-dependent PGAM) (PGAM) (Phosphoglyceromutase) (dPGM) (EC 5.4.2.11)	50	30	15	0	105	16	98	127	0.21	34.3
TRINITY_DN131420_c0_g1_i1	GPMA1_NITMU	2,3-bisphosphoglycerate-dependent phosphoglycerate mutase 1 (BPG-dependent PGAM 1) (PGAM 1) (Phosphoglyceromutase 1) (dPGM 1) (EC 5.4.2.11)	36.842	57	35	1	209	42	36	92	0.54	32.3
TRINITY_DN101575_c0_g1_i1	GPMA1_LACPL	2,3-bisphosphoglycerate-dependent phosphoglycerate mutase 1 (BPG-dependent PGAM 1) (PGAM 1) (Phosphoglyceromutase 1) (dPGM 1) (EC 5.4.2.11)	29.231	65	43	1	416	222	134	195	1.3	32
TRINITY_DN93469_c0_g2_i1	GPMA1_NITEU	2,3-bisphosphoglycerate-dependent phosphoglycerate mutase 1 (BPG-dependent PGAM 1) (PGAM 1) (Phosphoglyceromutase 1) (dPGM 1) (EC 5.4.2.11)	36.232	69	42	2	213	413	7	75	0.025	40
TRINITY_DN105163_c0_g1_i1	GPMA2_BACTN	2,3-bisphosphoglycerate-dependent phosphoglycerate mutase 2 (BPG-dependent PGAM 2) (PGAM 2) (Phosphoglyceromutase 2) (dPGM 2) (EC 5.4.2.11)	36.957	46	26	1	288	151	26	68	3.2	30.4
TRINITY_DN105417_c1_g1_i1	APGM_SULIM	2,3-bisphosphoglycerate-independent phosphoglycerate mutase (BPG-independent PGAM) (Phosphoglyceromutase) (aPGAM) (EC 5.4.2.12)	37.975	395	213	5	194	1378	5	367	1.57e-79	263
TRINITY_DN105417_c1_g1_i2	APGM_SULIM	2,3-bisphosphoglycerate-independent phosphoglycerate mutase (BPG-independent PGAM) (Phosphoglyceromutase) (aPGAM) (EC 5.4.2.12)	41.739	230	131	3	194	883	5	231	2.66e-64	184
TRINITY_DN136542_c0_g1_i1	APGM_METKA	2,3-bisphosphoglycerate-independent phosphoglycerate mutase (BPG-independent PGAM) (Phosphoglyceromutase) (aPGAM) (EC 5.4.2.12)	32.727	110	49	3	3	329	326	411	1.35e-10	61.2
TRINITY_DN4785_c0_g1_i1	APGM_SULAC	2,3-bisphosphoglycerate-independent phosphoglycerate mutase (BPG-independent PGAM) (Phosphoglyceromutase) (aPGAM) (EC 5.4.2.12)	36.364	44	26	1	194	325	372	413	0.77	32.7
TRINITY_DN56979_c0_g1_i1	APGM_METS5	2,3-bisphosphoglycerate-independent phosphoglycerate mutase (BPG-independent PGAM) (Phosphoglyceromutase) (aPGAM) (EC 5.4.2.12)	32.787	61	32	1	362	180	182	233	1.8	31.6
TRINITY_DN121202_c5_g2_i1	PMGI_MESCR	2,3-bisphosphoglycerate-independent phosphoglycerate mutase (BPG-independent PGAM) (Phosphoglyceromutase) (EC 5.4.2.12) (PGAM-I)	84.925	199	29	1	2	595	356	554	1.96e-108	325
TRINITY_DN121698_c0_g1_i8	PMGI_RICCO	2,3-bisphosphoglycerate-independent phosphoglycerate mutase (BPG-independent PGAM) (Phosphoglyceromutase) (EC 5.4.2.12) (PGAM-I)	100	21	0	0	531	593	419	439	0.000141	45.4
TRINITY_DN119178_c1_g1_i2	PMGI_MAIZE	2,3-bisphosphoglycerate-independent phosphoglycerate mutase (BPG-independent PGAM) (Phosphoglyceromutase) (EC 5.4.2.12) (PGAM-I)	74.074	27	7	0	1	81	28	54	1.27e-07	54.3
TRINITY_DN119178_c1_g1_i4	PMGI_MAIZE	2,3-bisphosphoglycerate-independent phosphoglycerate mutase (BPG-independent PGAM) (Phosphoglyceromutase) (EC 5.4.2.12) (PGAM-I)	72.973	37	9	1	6	116	22	57	2.23e-11	65.1
TRINITY_DN119178_c1_g1_i6	PMGI_RICCO	2,3-bisphosphoglycerate-independent phosphoglycerate mutase (BPG-independent PGAM) (Phosphoglyceromutase) (EC 5.4.2.12) (PGAM-I)	80.952	42	8	0	122	247	8	49	4.36e-15	80.5
TRINITY_DN100208_c4_g1_i1	PMGI_RICCO	2,3-bisphosphoglycerate-independent phosphoglycerate mutase (BPG-independent PGAM) (Phosphoglyceromutase) (EC 5.4.2.12) (PGAM-I)	100	16	0	0	291	338	419	434	0.001	40.4
TRINITY_DN6414_c0_g1_i1	PMGI_TOBAC	2,3-bisphosphoglycerate-independent phosphoglycerate mutase (BPG-independent PGAM) (Phosphoglyceromutase) (EC 5.4.2.12) (PGAM-I)	63.235	68	25	0	1	204	492	559	2.12e-22	94.7
TRINITY_DN99003_c2_g1_i1	PMGI_RICCO	2,3-bisphosphoglycerate-independent phosphoglycerate mutase (BPG-independent PGAM) (Phosphoglyceromutase) (EC 5.4.2.12) (PGAM-I)	85	100	15	0	1	300	124	223	2.5e-55	182
TRINITY_DN105763_c2_g1_i2	PMGI_PRUDU	2,3-bisphosphoglycerate-independent phosphoglycerate mutase (BPG-independent PGAM) (Phosphoglyceromutase) (EC 5.4.2.12) (PGAM-I) (Fragment)	84.762	105	15	1	1	312	361	465	4.6e-55	180
TRINITY_DN73699_c0_g1_i1	PMGI_PRUDU	2,3-bisphosphoglycerate-independent phosphoglycerate mutase (BPG-independent PGAM) (Phosphoglyceromutase) (EC 5.4.2.12) (PGAM-I) (Fragment)	86.452	155	21	0	3	467	334	488	1.48e-76	241
TRINITY_DN99003_c2_g2_i1	PMGI_PRUDU	2,3-bisphosphoglycerate-independent phosphoglycerate mutase (BPG-independent PGAM) (Phosphoglyceromutase) (EC 5.4.2.12) (PGAM-I) (Fragment)	81.006	179	34	0	2	538	309	487	1.5e-100	304
TRINITY_DN120199_c2_g1_i3	GPMI_CLOK5	2,3-bisphosphoglycerate-independent phosphoglycerate mutase (BPG-independent PGAM) (Phosphoglyceromutase) (iPGM) (EC 5.4.2.12)	32.075	53	33	1	167	18	347	399	5.8	29.3
TRINITY_DN102301_c1_g1_i1	GPMI_GRATL	2,3-bisphosphoglycerate-independent phosphoglycerate mutase (BPG-independent PGAM) (Phosphoglyceromutase) (iPGM) (EC 5.4.2.12)	39.474	38	23	0	431	318	261	298	3.2	32.3
TRINITY_DN128440_c0_g1_i1	GPMI_DESAP	2,3-bisphosphoglycerate-independent phosphoglycerate mutase (BPG-independent PGAM) (Phosphoglyceromutase) (iPGM) (EC 5.4.2.12)	40	40	24	0	140	259	36	75	0.053	35
TRINITY_DN112266_c1_g3_i1	GPMI_PORPU	2,3-bisphosphoglycerate-independent phosphoglycerate mutase (BPG-independent PGAM) (Phosphoglyceromutase) (iPGM) (EC 5.4.2.12)	35.897	39	25	0	204	88	244	282	0.92	31.6
TRINITY_DN100480_c3_g3_i1	GPMI_MYCPU	2,3-bisphosphoglycerate-independent phosphoglycerate mutase (BPG-independent PGAM) (Phosphoglyceromutase) (iPGM) (EC 5.4.2.12)	30.769	52	36	0	321	166	127	178	1.3	33.1
TRINITY_DN121026_c1_g1_i1	GPMI_MICAN	2,3-bisphosphoglycerate-independent phosphoglycerate mutase (BPG-independent PGAM) (Phosphoglyceromutase) (iPGM) (EC 5.4.2.12)	29.825	57	39	1	371	204	417	473	4.7	31.6
TRINITY_DN108421_c0_g1_i2	GPMI_HALOH	2,3-bisphosphoglycerate-independent phosphoglycerate mutase (BPG-independent PGAM) (Phosphoglyceromutase) (iPGM) (EC 5.4.2.12)	46.296	432	217	7	150	1424	5	428	8.95e-129	386
TRINITY_DN127411_c0_g1_i1	GPMI_ARCB4	2,3-bisphosphoglycerate-independent phosphoglycerate mutase (BPG-independent PGAM) (Phosphoglyceromutase) (iPGM) (EC 5.4.2.12)	33.871	62	30	2	327	163	249	306	1	32
TRINITY_DN109085_c0_g1_i1	GPMI_CELJU	2,3-bisphosphoglycerate-independent phosphoglycerate mutase (BPG-independent PGAM) (Phosphoglyceromutase) (iPGM) (EC 5.4.2.12)	40	25	15	0	287	213	124	148	5.2	30
TRINITY_DN103596_c1_g2_i2	GPMI_HELPJ	2,3-bisphosphoglycerate-independent phosphoglycerate mutase (BPG-independent PGAM) (Phosphoglyceromutase) (iPGM) (EC 5.4.2.12)	40	25	15	0	328	402	195	219	7.6	30.8
TRINITY_DN116657_c2_g3_i1	GPMI_LEGPH	2,3-bisphosphoglycerate-independent phosphoglycerate mutase (BPG-independent PGAM) (Phosphoglyceromutase) (iPGM) (EC 5.4.2.12)	37.736	53	31	1	333	175	273	323	8.8	29.3
TRINITY_DN123321_c1_g4_i1	GPMI_MYXXD	2,3-bisphosphoglycerate-independent phosphoglycerate mutase (BPG-independent PGAM) (Phosphoglyceromutase) (iPGM) (EC 5.4.2.12)	28.866	97	63	3	1202	1483	74	167	6.2	33.5
TRINITY_DN123659_c1_g1_i1	GPMI_COLP3	2,3-bisphosphoglycerate-independent phosphoglycerate mutase (BPG-independent PGAM) (Phosphoglyceromutase) (iPGM) (EC 5.4.2.12)	34.783	46	30	0	215	78	76	121	0.21	33.5
TRINITY_DN107305_c3_g1_i4	GPMI_AKKM8	2,3-bisphosphoglycerate-independent phosphoglycerate mutase (BPG-independent PGAM) (Phosphoglyceromutase) (iPGM) (EC 5.4.2.12)	27.941	68	48	1	343	546	262	328	4.2	32
TRINITY_DN120732_c2_g2_i2	GPMI_MICAN	2,3-bisphosphoglycerate-independent phosphoglycerate mutase (BPG-independent PGAM) (Phosphoglyceromutase) (iPGM) (EC 5.4.2.12)	32.727	55	32	1	150	1	471	525	0.28	35
TRINITY_DN120732_c2_g2_i6	GPMI_MICAN	2,3-bisphosphoglycerate-independent phosphoglycerate mutase (BPG-independent PGAM) (Phosphoglyceromutase) (iPGM) (EC 5.4.2.12)	35.714	56	31	1	176	24	471	526	0.017	36.6
TRINITY_DN121497_c1_g1_i1	GPMI_MYCHJ	2,3-bisphosphoglycerate-independent phosphoglycerate mutase (BPG-independent PGAM) (Phosphoglyceromutase) (iPGM) (EC 5.4.2.12)	50	28	14	0	57	140	251	278	0.4	33.1
TRINITY_DN103229_c2_g2_i1	GPMI_HELPY	2,3-bisphosphoglycerate-independent phosphoglycerate mutase (BPG-independent PGAM) (Phosphoglyceromutase) (iPGM) (EC 5.4.2.12)	36.17	47	24	1	113	235	266	312	0.45	33.9
TRINITY_DN108718_c0_g3_i1	GPMI_HELHP	2,3-bisphosphoglycerate-independent phosphoglycerate mutase (BPG-independent PGAM) (Phosphoglyceromutase) (iPGM) (EC 5.4.2.12)	30.769	65	40	2	463	645	116	179	3.4	33.1
TRINITY_DN113041_c0_g1_i2	GPMI_METMA	2,3-bisphosphoglycerate-independent phosphoglycerate mutase (BPG-independent PGAM) (Phosphoglyceromutase) (iPGM) (EC 5.4.2.12)	43.478	46	25	1	902	1036	37	82	9.9	32.3
TRINITY_DN113041_c0_g1_i7	GPMI_METMA	2,3-bisphosphoglycerate-independent phosphoglycerate mutase (BPG-independent PGAM) (Phosphoglyceromutase) (iPGM) (EC 5.4.2.12)	43.478	46	25	1	768	902	37	82	4.8	33.5
TRINITY_DN71447_c0_g1_i1	GPMI_LISIN	2,3-bisphosphoglycerate-independent phosphoglycerate mutase (BPG-independent PGAM) (Phosphoglyceromutase) (iPGM) (EC 5.4.2.12)	86.512	215	29	0	3	647	296	510	3.28e-133	387
TRINITY_DN71447_c0_g2_i1	GPMI_LISMF	2,3-bisphosphoglycerate-independent phosphoglycerate mutase (BPG-independent PGAM) (Phosphoglyceromutase) (iPGM) (EC 5.4.2.12)	70.833	120	34	1	1	357	181	300	1.36e-55	183
TRINITY_DN97352_c1_g3_i2	GPMI_MOOTA	2,3-bisphosphoglycerate-independent phosphoglycerate mutase (BPG-independent PGAM) (Phosphoglyceromutase) (iPGM) (EC 5.4.2.12)	35.294	51	31	1	17	163	214	264	5.4	33.5
TRINITY_DN97352_c1_g3_i4	GPMI_MOOTA	2,3-bisphosphoglycerate-independent phosphoglycerate mutase (BPG-independent PGAM) (Phosphoglyceromutase) (iPGM) (EC 5.4.2.12)	35.294	51	31	1	17	163	214	264	5.6	33.5
TRINITY_DN23752_c0_g1_i1	GPMI_BACFN	2,3-bisphosphoglycerate-independent phosphoglycerate mutase (BPG-independent PGAM) (Phosphoglyceromutase) (iPGM) (EC 5.4.2.12)	25.287	87	54	3	43	273	251	336	2.3	30.8
TRINITY_DN80159_c1_g3_i1	GPMI_SULDN	2,3-bisphosphoglycerate-independent phosphoglycerate mutase (BPG-independent PGAM) (Phosphoglyceromutase) (iPGM) (EC 5.4.2.12)	36.842	38	24	0	3	116	181	218	7.6	29.3
TRINITY_DN10633_c0_g1_i1	GPMI_HERA2	2,3-bisphosphoglycerate-independent phosphoglycerate mutase (BPG-independent PGAM) (Phosphoglyceromutase) (iPGM) (EC 5.4.2.12)	51.852	27	13	0	48	128	419	445	1.3	32
TRINITY_DN77502_c0_g1_i1	GPMI_DESAP	2,3-bisphosphoglycerate-independent phosphoglycerate mutase (BPG-independent PGAM) (Phosphoglyceromutase) (iPGM) (EC 5.4.2.12)	36.17	47	27	1	432	572	26	69	5	32
TRINITY_DN42154_c0_g1_i1	GPMI_BACFR	2,3-bisphosphoglycerate-independent phosphoglycerate mutase (BPG-independent PGAM) (Phosphoglyceromutase) (iPGM) (EC 5.4.2.12)	35.849	53	27	2	162	25	12	64	5	30.4
TRINITY_DN15197_c0_g1_i1	GPMI_FRAP2	2,3-bisphosphoglycerate-independent phosphoglycerate mutase (BPG-independent PGAM) (Phosphoglyceromutase) (iPGM) (EC 5.4.2.12)	38.095	42	21	2	388	275	273	313	1.1	32.7
TRINITY_DN97611_c0_g1_i1	GPMI_WOLTR	2,3-bisphosphoglycerate-independent phosphoglycerate mutase (BPG-independent PGAM) (Phosphoglyceromutase) (iPGM) (EC 5.4.2.12)	26.606	109	70	5	515	826	90	193	0.52	35.8
TRINITY_DN97611_c0_g1_i2	GPMI_WOLTR	2,3-bisphosphoglycerate-independent phosphoglycerate mutase (BPG-independent PGAM) (Phosphoglyceromutase) (iPGM) (EC 5.4.2.12)	33.333	51	31	2	518	661	90	140	5.6	32.3
TRINITY_DN84612_c1_g3_i1	GPMI_PSYA2	2,3-bisphosphoglycerate-independent phosphoglycerate mutase (BPG-independent PGAM) (Phosphoglyceromutase) (iPGM) (EC 5.4.2.12)	28.916	83	48	3	152	400	153	224	0.58	35
TRINITY_DN23682_c0_g1_i1	GPMI_COLP3	2,3-bisphosphoglycerate-independent phosphoglycerate mutase (BPG-independent PGAM) (Phosphoglyceromutase) (iPGM) (EC 5.4.2.12)	61.111	18	7	0	263	210	10	27	4.8	30.4
TRINITY_DN91696_c0_g1_i1	GPMI_MOOTA	2,3-bisphosphoglycerate-independent phosphoglycerate mutase (BPG-independent PGAM) (Phosphoglyceromutase) (iPGM) (EC 5.4.2.12)	48.062	516	250	5	16	1533	5	512	6.79e-169	491
TRINITY_DN92656_c0_g1_i1	GPMI_LISIN	2,3-bisphosphoglycerate-independent phosphoglycerate mutase (BPG-independent PGAM) (Phosphoglyceromutase) (iPGM) (EC 5.4.2.12)	34.043	47	30	1	104	244	349	394	0.55	33.9
TRINITY_DN95515_c7_g6_i1	GPMI_HELHP	2,3-bisphosphoglycerate-independent phosphoglycerate mutase (BPG-independent PGAM) (Phosphoglyceromutase) (iPGM) (EC 5.4.2.12)	31.818	44	30	0	251	120	91	134	8.9	29.6
TRINITY_DN97771_c0_g4_i1	GPMI_ONYPE	2,3-bisphosphoglycerate-independent phosphoglycerate mutase (BPG-independent PGAM) (Phosphoglyceromutase) (iPGM) (EC 5.4.2.12)	43.333	30	17	0	129	218	186	215	1.8	31.2
TRINITY_DN12852_c0_g1_i1	GPMI_PSEPG	2,3-bisphosphoglycerate-independent phosphoglycerate mutase (BPG-independent PGAM) (Phosphoglyceromutase) (iPGM) (EC 5.4.2.12)	50.213	235	106	3	25	726	284	508	1.22e-67	222
TRINITY_DN42002_c0_g1_i1	GPMI_ARCB4	2,3-bisphosphoglycerate-independent phosphoglycerate mutase (BPG-independent PGAM) (Phosphoglyceromutase) (iPGM) (EC 5.4.2.12)	33.333	54	35	1	69	227	383	436	9.4	30.8
TRINITY_DN86248_c0_g1_i1	GPMI_ANAMM	2,3-bisphosphoglycerate-independent phosphoglycerate mutase (BPG-independent PGAM) (Phosphoglyceromutase) (iPGM) (EC 5.4.2.12)	51.471	68	29	2	1	204	424	487	2.99e-14	72.4
TRINITY_DN95723_c0_g5_i1	GPMI_FRATO	2,3-bisphosphoglycerate-independent phosphoglycerate mutase (BPG-independent PGAM) (Phosphoglyceromutase) (iPGM) (EC 5.4.2.12)	37.736	53	27	2	26	169	18	69	0.63	35
TRINITY_DN78271_c0_g1_i4	GPMI_PSEMY	2,3-bisphosphoglycerate-independent phosphoglycerate mutase (BPG-independent PGAM) (Phosphoglyceromutase) (iPGM) (EC 5.4.2.12)	30.508	59	37	1	209	33	52	106	0.88	33.9
TRINITY_DN86236_c0_g1_i2	APGM2_METTH	2,3-bisphosphoglycerate-independent phosphoglycerate mutase 2 (BPG-independent PGAM 2) (Phosphoglyceromutase 2) (aPGAM 2) (EC 5.4.2.12)	22.667	150	101	5	268	687	81	225	1.2	34.7
TRINITY_DN121562_c3_g1_i1	CN37_HUMAN	2',3'-cyclic-nucleotide 3'-phosphodiesterase (CNP) (CNPase) (EC 3.1.4.37)	37.5	56	35	0	379	212	6	61	1.8	33.9
TRINITY_DN61064_c0_g2_i1	CN37_BOVIN	2',3'-cyclic-nucleotide 3'-phosphodiesterase (CNP) (CNPase) (EC 3.1.4.37)	31.343	67	45	1	297	97	267	332	2	31.2
TRINITY_DN138045_c0_g1_i1	CPD1_DEBHA	2',3'-cyclic-nucleotide 3'-phosphodiesterase (CPDase) (EC 3.1.4.37)	50	32	16	0	305	210	44	75	0.26	33.1
TRINITY_DN133789_c0_g1_i1	DHBA_BACSU	2,3-dihydro-2,3-dihydroxybenzoate dehydrogenase (EC 1.3.1.28) (Cold shock protein CSI14)	38.824	85	52	0	17	271	11	95	1.2e-12	64.7
TRINITY_DN122567_c0_g1_i5	DBD23_ASPOR	2,3-dihydroxybenzoate decarboxylase (2,3-DHBA decarboxylase) (DHBD) (EC 4.1.1.46) (o-pyrocatechuate decarboxylase)	26.667	75	50	2	189	410	169	239	2.2	32
TRINITY_DN132551_c0_g1_i1	DBD23_ASPOR	2,3-dihydroxybenzoate decarboxylase (2,3-DHBA decarboxylase) (DHBD) (EC 4.1.1.46) (o-pyrocatechuate decarboxylase)	74.306	144	35	1	1	426	195	338	6.51e-78	237
TRINITY_DN128191_c0_g1_i1	MHPB_RHOSO	2,3-dihydroxyphenylpropionate/2,3-dihydroxicinnamic acid 1,2-dioxygenase (EC 1.13.11.16) (3-carboxyethylcatechol 2,3-dioxygenase)	26.984	63	42	1	237	425	21	79	5.9	31.2
TRINITY_DN25818_c0_g1_i1	MHPB_KLEP3	2,3-dihydroxyphenylpropionate/2,3-dihydroxicinnamic acid 1,2-dioxygenase (EC 1.13.11.16) (3-carboxyethylcatechol 2,3-dioxygenase)	26.471	102	66	3	22	321	192	286	3.5	30
TRINITY_DN137675_c0_g1_i1	DLGD_ECOUT	2,3-diketo-L-gulonate reductase (2,3-DKG reductase) (EC 1.1.1.130) (3-dehydro-L-gulonate 2-dehydrogenase)	23.729	118	90	0	168	521	21	138	0.046	38.9
TRINITY_DN115579_c0_g1_i1	DML_EUBBA	2,3-dimethylmalate lyase (EC 4.1.3.32)	44.483	290	155	4	273	1136	2	287	1.36e-73	237
TRINITY_DN115579_c0_g1_i4	DML_EUBBA	2,3-dimethylmalate lyase (EC 4.1.3.32)	48.649	111	57	0	279	611	4	114	1.28e-27	111
TRINITY_DN39653_c0_g1_i1	DML_EUBBA	2,3-dimethylmalate lyase (EC 4.1.3.32)	47.872	94	48	1	276	557	42	134	9.01e-26	95.1
TRINITY_DN136191_c0_g1_i1	TFDB_CUPPJ	2,4-dichlorophenol 6-monooxygenase (EC 1.14.13.20) (2,4-dichlorophenol hydroxylase) (2,4-DCP hydroxylase)	41.159	345	184	7	3	1019	224	555	7.27e-76	247
TRINITY_DN8003_c0_g1_i1	FADH_ECOLI	2,4-dienoyl-CoA reductase (DCR) (EC 1.3.1.34) (2,4-dienoyl-coenzyme A reductase [NADPH])	30.769	52	33	1	410	255	112	160	3	31.6
TRINITY_DN93672_c0_g2_i1	FADH_ECOLI	2,4-dienoyl-CoA reductase (DCR) (EC 1.3.1.34) (2,4-dienoyl-coenzyme A reductase [NADPH])	43.333	30	17	0	206	295	133	162	3.5	30.4
TRINITY_DN10396_c0_g1_i1	DECR_HUMAN	2,4-dienoyl-CoA reductase, mitochondrial (EC 1.3.1.34) (2,4-dienoyl-CoA reductase [NADPH]) (4-enoyl-CoA reductase [NADPH]) (Short chain dehydrogenase/reductase family 18C member 1)	64.341	129	46	0	3	389	204	332	2.8e-53	175
TRINITY_DN49206_c0_g1_i2	RIB7_KLUMA	2,5-diamino-6-ribosylamino-4(3H)-pyrimidinone 5'-phosphate reductase (DAROPP reductase) (DARP reductase) (EC 1.1.1.302) (2,5-diamino-6-(5-phospho-D-ribosylamino)pyrimidin-4(3H)-one reductase) (2,5-diamino-6-ribitylamino-4(3H)-pyrimidinone 5'-phosphate synthase) (DARIPP synthase)	37.5	168	91	6	6	485	57	218	1.65e-19	86.7
TRINITY_DN46569_c0_g1_i1	RIB7_ASHGO	2,5-diamino-6-ribosylamino-4(3H)-pyrimidinone 5'-phosphate reductase (DAROPP reductase) (DARP reductase) (EC 1.1.1.302) (2,5-diamino-6-(5-phospho-D-ribosylamino)pyrimidin-4(3H)-one reductase) (2,5-diamino-6-ribitylamino-4(3H)-pyrimidinone 5'-phosphate synthase) (DARIPP synthase)	52.381	21	10	0	194	256	96	116	4.2	30.8
TRINITY_DN122326_c4_g1_i1	DKGA_SALTY	2,5-diketo-D-gluconic acid reductase A (2,5-DKG reductase A) (2,5-DKGR A) (25DKGR-A) (EC 1.1.1.346) (AKR5C)	34.884	43	27	1	33	158	120	162	0.13	33.9
TRINITY_DN109227_c1_g2_i1	DKGB_SALTI	2,5-diketo-D-gluconic acid reductase B (2,5-DKG reductase B) (2,5-DKGR B) (25DKGR-B) (EC 1.1.1.346) (AKR5D)	23.457	81	46	3	322	80	49	113	3.5	30
TRINITY_DN133890_c0_g1_i1	PDE12_RAT	2',5'-phosphodiesterase 12 (2'-PDE) (2-PDE) (EC 3.1.4.-) (Mitochondrial deadenylase) (EC 3.1.13.4)	38.462	65	31	2	133	324	545	601	0.003	39.3
TRINITY_DN131939_c0_g1_i1	PDE12_MOUSE	2',5'-phosphodiesterase 12 (2'-PDE) (2-PDE) (EC 3.1.4.-) (Mitochondrial deadenylase) (EC 3.1.13.4)	43.421	76	35	2	48	272	537	605	5.97e-13	66.6
TRINITY_DN106953_c0_g1_i2	PDE12_MOUSE	2',5'-phosphodiesterase 12 (2'-PDE) (2-PDE) (EC 3.1.4.-) (Mitochondrial deadenylase) (EC 3.1.13.4)	34.188	585	333	11	93	1751	43	607	2.61e-99	318
TRINITY_DN103211_c0_g3_i3	21KD_ZYMMA	20.9 kDa protein (ORF 2)	29.63	54	38	0	93	254	46	99	6.3	30.8
TRINITY_DN136933_c0_g1_i1	NOB1_SCHPO	20S-pre-rRNA D-site endonuclease nob1 (EC 3.1.-.-) (Pre-rRNA-processing endonuclease nob1)	48.913	184	86	2	2	541	207	386	1.98e-57	189
TRINITY_DN132969_c0_g1_i1	NOB1_SCHPO	20S-pre-rRNA D-site endonuclease nob1 (EC 3.1.-.-) (Pre-rRNA-processing endonuclease nob1)	44.144	111	50	3	2	334	279	377	3.42e-19	84.3
TRINITY_DN12432_c0_g1_i1	NOB1_SCHPO	20S-pre-rRNA D-site endonuclease nob1 (EC 3.1.-.-) (Pre-rRNA-processing endonuclease nob1)	39.91	223	110	5	5	655	70	274	1.95e-28	113
TRINITY_DN118963_c1_g1_i1	21KD_DAUCA	21 kDa protein (1.2 protein)	59.459	111	45	0	24	356	28	138	5.21e-44	145
TRINITY_DN129982_c0_g1_i1	21KD_DAUCA	21 kDa protein (1.2 protein)	36.025	161	99	2	75	548	28	187	1.11e-27	107
TRINITY_DN114610_c1_g1_i1	21KD_DAUCA	21 kDa protein (1.2 protein)	43.75	48	27	0	1	144	141	188	6.79e-05	43.1
TRINITY_DN114610_c1_g2_i1	21KD_DAUCA	21 kDa protein (1.2 protein)	44.262	61	34	0	255	437	93	153	4.99e-11	60.8
TRINITY_DN134581_c0_g1_i1	21KD_DAUCA	21 kDa protein (1.2 protein)	44.882	127	67	1	29	400	27	153	1.64e-25	98.6
TRINITY_DN109595_c1_g6_i1	21KD_DAUCA	21 kDa protein (1.2 protein)	39.506	162	95	2	139	618	28	188	1.13e-17	81.6
TRINITY_DN114815_c1_g1_i1	21KD_DAUCA	21 kDa protein (1.2 protein)	47.904	167	85	1	130	624	27	193	4.95e-48	160
TRINITY_DN101973_c0_g1_i1	21KD_DAUCA	21 kDa protein (1.2 protein)	41.615	161	92	1	135	611	28	188	3.13e-32	120
TRINITY_DN124028_c0_g1_i1	21KD_DAUCA	21 kDa protein (1.2 protein)	38.788	165	101	0	23	517	28	192	1.02e-41	144
TRINITY_DN85042_c0_g1_i1	21KD_DAUCA	21 kDa protein (1.2 protein)	30.964	197	129	3	41	625	1	192	1.97e-24	99.4
TRINITY_DN85042_c0_g2_i1	21KD_DAUCA	21 kDa protein (1.2 protein)	27.811	169	107	5	121	594	28	192	2.86e-16	77.8
TRINITY_DN69805_c0_g1_i1	21KD_DAUCA	21 kDa protein (1.2 protein)	27.326	172	114	4	102	605	28	192	7.37e-12	65.9
TRINITY_DN73964_c0_g1_i1	21KD_DAUCA	21 kDa protein (1.2 protein)	36.264	182	111	2	513	1043	8	189	3.55e-30	119
TRINITY_DN87136_c0_g2_i1	21KD_DAUCA	21 kDa protein (1.2 protein)	50.307	163	76	2	149	622	27	189	7.54e-46	155
TRINITY_DN65887_c0_g1_i1	21KD_DAUCA	21 kDa protein (1.2 protein)	49.39	164	83	0	112	603	28	191	9.17e-51	169
TRINITY_DN94502_c0_g1_i1	21KD_DAUCA	21 kDa protein (1.2 protein)	45.399	163	83	2	231	701	27	189	4.52e-39	140
TRINITY_DN21033_c0_g1_i1	21KD_DAUCA	21 kDa protein (1.2 protein)	37.888	161	98	1	131	607	28	188	1.4e-35	129
TRINITY_DN86937_c0_g1_i1	21KD_DAUCA	21 kDa protein (1.2 protein)	34.911	169	104	2	109	609	28	192	2.29e-30	115
TRINITY_DN76235_c0_g1_i1	21KD_DAUCA	21 kDa protein (1.2 protein)	50.909	165	79	1	25	513	27	191	2.62e-50	165
TRINITY_DN91615_c0_g1_i1	ASP_THECC	21 kDa seed protein	27.979	193	123	8	123	683	27	209	0.00013	45.8
TRINITY_DN114395_c3_g1_i2	HS217_ARATH	21.7 kDa class VI heat shock protein (21.7 kDa heat shock protein) (AtHsp21.7)	47.059	187	91	4	9	545	6	192	1.73e-54	181
TRINITY_DN94755_c0_g2_i1	PUS5_ASHGO	21S rRNA pseudouridine(2819) synthase (EC 5.4.99.43) (Pseudouridine synthase 5) (Pseudouridylate synthase PUS5) (Uracil hydrolyase PUS5)	38.636	44	26	1	120	248	170	213	1.4	31.6
TRINITY_DN103665_c0_g3_i2	HSP41_SOYBN	22.0 kDa class IV heat shock protein	31.068	103	71	0	299	607	64	166	1.89e-12	67
TRINITY_DN101429_c0_g1_i1	HSP41_SOYBN	22.0 kDa class IV heat shock protein	57.627	118	41	5	195	545	16	125	1.05e-29	110
TRINITY_DN103725_c0_g1_i1	HSP22_ARATH	22.0 kDa heat shock protein (AtHsp22.0)	55.97	134	57	2	225	620	48	181	8.81e-45	152
TRINITY_DN101429_c0_g2_i1	HSP22_ARATH	22.0 kDa heat shock protein (AtHsp22.0)	53.968	63	28	1	1	186	131	193	1.88e-11	61.6
TRINITY_DN108248_c0_g1_i6	HSP22_ARATH	22.0 kDa heat shock protein (AtHsp22.0)	39.08	87	52	1	378	635	84	170	5.08e-13	69.7
TRINITY_DN81395_c0_g1_i1	HSP22_ARATH	22.0 kDa heat shock protein (AtHsp22.0)	60.714	140	51	3	210	629	46	181	1.83e-54	178
TRINITY_DN81395_c0_g1_i2	HSP22_ARATH	22.0 kDa heat shock protein (AtHsp22.0)	57.534	146	59	2	151	588	50	192	6.52e-53	172
TRINITY_DN60520_c0_g1_i1	HSP22_ARATH	22.0 kDa heat shock protein (AtHsp22.0)	73.288	146	36	3	171	605	34	177	1.64e-61	193
TRINITY_DN60520_c0_g2_i1	HSP22_ARATH	22.0 kDa heat shock protein (AtHsp22.0)	59.563	183	66	5	94	630	4	182	1.9e-64	202
TRINITY_DN65783_c0_g1_i1	HSP22_ARATH	22.0 kDa heat shock protein (AtHsp22.0)	54.054	37	17	0	47	157	127	163	9.03e-05	43.5
TRINITY_DN31547_c0_g1_i1	HS223_ORYSJ	22.3 kDa class VI heat shock protein (22.3 kDa heat shock protein) (OsHsp22.3)	37.736	53	33	0	150	308	69	121	0.000405	41.2
TRINITY_DN134264_c0_g1_i1	HSP41_PEA	22.7 kDa class IV heat shock protein	42.453	106	59	2	83	397	77	181	1.03e-23	94.4
TRINITY_DN103725_c0_g2_i1	HSP41_PEA	22.7 kDa class IV heat shock protein	48.485	165	73	5	259	717	21	185	8.56e-44	151
TRINITY_DN84936_c0_g1_i2	HSP41_PEA	22.7 kDa class IV heat shock protein	58.553	152	57	5	117	563	33	181	6.41e-52	171
TRINITY_DN13990_c0_g1_i1	HSP41_PEA	22.7 kDa class IV heat shock protein	51.724	87	41	1	8	265	81	167	1.66e-16	73.9
TRINITY_DN8334_c0_g1_i1	IM23_SCHHA	23 kDa integral membrane protein (Sh23)	33.721	86	54	1	238	495	71	153	1.12e-07	52.8
TRINITY_DN68868_c0_g2_i1	IM23_SCHJA	23 kDa integral membrane protein (Sj23)	35.227	88	54	1	39	302	69	153	4.17e-13	65.5
TRINITY_DN99985_c2_g2_i1	JI23_HORVU	23 kDa jasmonate-induced protein	24.752	101	47	2	91	393	134	205	0.43	33.5
TRINITY_DN89743_c0_g1_i2	JI23_HORVU	23 kDa jasmonate-induced protein	33.562	146	83	7	245	658	67	206	1.04e-07	55.1
TRINITY_DN89743_c0_g1_i3	JI23_HORVU	23 kDa jasmonate-induced protein	47.619	42	21	1	414	536	67	108	0.000513	43.5
TRINITY_DN83033_c0_g1_i1	JI23_HORVU	23 kDa jasmonate-induced protein	35.802	162	79	4	50	481	5	159	7.45e-17	80.9
TRINITY_DN27360_c0_g1_i1	HS235_ARATH	23.5 kDa heat shock protein, mitochondrial (AtHsp23.5)	29.592	98	46	4	473	727	113	200	0.37	35.4
TRINITY_DN99317_c0_g2_i2	TSNR_STRAJ	23S rRNA (adenosine(1067)-2'-O)-methyltransferase (EC 2.1.1.230) (23S rRNA [AM1067] 2'-O-methyltransferase) (23S rRNA methylase) (Thiostrepton-resistance methylase) (rRNA (adenosine-2'-O)-methyltransferase)	38.776	49	24	1	221	367	168	210	8.1	29.6
TRINITY_DN82376_c0_g2_i1	RLMA2_STRFR	23S rRNA (guanine(748)-N(1))-methyltransferase (EC 2.1.1.188) (23S rRNA m1G748 methyltransferase) (Tylosin-resistance methyltransferase RlmA(II))	34.043	47	31	0	173	313	223	269	1.3	31.2
TRINITY_DN106178_c0_g2_i1	RLMB_CHRVO	23S rRNA (guanosine-2'-O-)-methyltransferase RlmB (EC 2.1.1.185) (23S rRNA (guanosine2251 2'-O)-methyltransferase) (23S rRNA Gm2251 2'-O-methyltransferase)	36.364	55	26	1	379	543	144	189	1.1	34.7
TRINITY_DN109137_c2_g1_i1	RLMD_RUBGI	23S rRNA (uracil(1939)-C(5))-methyltransferase RlmD (EC 2.1.1.190) (23S rRNA(m5U1939)-methyltransferase)	41.176	34	20	0	177	278	358	391	1.7	28.5
TRINITY_DN116517_c0_g2_i3	RLMD_FRATT	23S rRNA (uracil(1939)-C(5))-methyltransferase RlmD (EC 2.1.1.190) (23S rRNA(m5U1939)-methyltransferase)	25.385	130	68	6	34	399	155	263	0.24	35
TRINITY_DN135231_c0_g1_i1	RLMD_CUPNH	23S rRNA (uracil(1939)-C(5))-methyltransferase RlmD (EC 2.1.1.190) (23S rRNA(m5U1939)-methyltransferase)	31.169	77	52	1	26	253	42	118	0.12	34.3
TRINITY_DN100696_c2_g2_i1	RLMD_VIBPA	23S rRNA (uracil(1939)-C(5))-methyltransferase RlmD (EC 2.1.1.190) (23S rRNA(m5U1939)-methyltransferase)	41.176	34	20	0	114	215	232	265	9.2	31.2
TRINITY_DN128962_c0_g1_i1	RLMD_SHEHH	23S rRNA (uracil(1939)-C(5))-methyltransferase RlmD (EC 2.1.1.190) (23S rRNA(m5U1939)-methyltransferase)	28.319	113	66	3	47	382	47	145	0.075	37.7
TRINITY_DN117577_c0_g1_i5	RLMD_METCA	23S rRNA (uracil(1939)-C(5))-methyltransferase RlmD (EC 2.1.1.190) (23S rRNA(m5U1939)-methyltransferase)	34.848	66	35	3	205	32	242	307	6.9	30.4
TRINITY_DN115540_c1_g1_i1	RLMD_ACIAC	23S rRNA (uracil(1939)-C(5))-methyltransferase RlmD (EC 2.1.1.190) (23S rRNA(m5U1939)-methyltransferase)	41.86	43	24	1	141	266	412	454	3.2	30
TRINITY_DN137098_c0_g1_i1	RLMD_SHESR	23S rRNA (uracil(1939)-C(5))-methyltransferase RlmD (EC 2.1.1.190) (23S rRNA(m5U1939)-methyltransferase)	57.895	19	8	0	323	267	354	372	2.1	31.2
TRINITY_DN123240_c1_g1_i1	RLMD_LEGPL	23S rRNA (uracil(1939)-C(5))-methyltransferase RlmD (EC 2.1.1.190) (23S rRNA(m5U1939)-methyltransferase)	39.474	38	23	0	110	223	112	149	1.2	31.2
TRINITY_DN102219_c1_g2_i7	RLMD_HAEP3	23S rRNA (uracil(1939)-C(5))-methyltransferase RlmD (EC 2.1.1.190) (23S rRNA(m5U1939)-methyltransferase)	33.898	59	39	0	382	206	294	352	5.6	30.4
TRINITY_DN135830_c0_g1_i1	RLMD_PECCP	23S rRNA (uracil(1939)-C(5))-methyltransferase RlmD (EC 2.1.1.190) (23S rRNA(m5U1939)-methyltransferase)	24.211	95	65	2	65	334	144	236	6.3	30.8
TRINITY_DN93040_c2_g2_i3	RLMD_CHRSD	23S rRNA (uracil(1939)-C(5))-methyltransferase RlmD (EC 2.1.1.190) (23S rRNA(m5U1939)-methyltransferase)	43.182	44	23	1	201	332	360	401	7.4	30.4
TRINITY_DN96203_c0_g2_i1	RLMD_RALSO	23S rRNA (uracil(1939)-C(5))-methyltransferase RlmD (EC 2.1.1.190) (23S rRNA(m5U1939)-methyltransferase)	28.814	59	36	1	221	63	60	118	4	30
TRINITY_DN68648_c0_g1_i1	RLMD_AERHH	23S rRNA (uracil(1939)-C(5))-methyltransferase RlmD (EC 2.1.1.190) (23S rRNA(m5U1939)-methyltransferase)	38.235	34	20	1	145	246	371	403	5	30.4
TRINITY_DN60764_c0_g1_i1	RLMD_THIDA	23S rRNA (uracil(1939)-C(5))-methyltransferase RlmD (EC 2.1.1.190) (23S rRNA(m5U1939)-methyltransferase)	50	28	14	0	201	118	345	372	3.3	31.2
TRINITY_DN85399_c4_g3_i3	RLMD_IDILO	23S rRNA (uracil(1939)-C(5))-methyltransferase RlmD (EC 2.1.1.190) (23S rRNA(m5U1939)-methyltransferase)	29.032	62	36	2	869	1030	384	445	2	35.4
TRINITY_DN39109_c1_g1_i1	ARLMC_PYRAB	23S rRNA (uracil(747)-C(5))-methyltransferase (EC 2.1.1.189) (23S rRNA(m5U747)-methyltransferase)	39.474	38	23	0	259	146	361	398	0.56	32.3
TRINITY_DN119899_c1_g1_i2	RLMC_PHOLL	23S rRNA (uracil(747)-C(5))-methyltransferase RlmC (EC 2.1.1.189) (23S rRNA(m5U747)-methyltransferase)	47.368	38	15	2	630	740	64	97	7.1	33.1
TRINITY_DN109287_c1_g1_i1	RLMC_SHEON	23S rRNA (uracil(747)-C(5))-methyltransferase RlmC (EC 2.1.1.189) (23S rRNA(m5U747)-methyltransferase)	34.783	46	30	0	345	208	312	357	1.1	32.3
TRINITY_DN94196_c2_g6_i1	RLMC_SERP5	23S rRNA (uracil(747)-C(5))-methyltransferase RlmC (EC 2.1.1.189) (23S rRNA(m5U747)-methyltransferase)	25.234	107	70	2	143	463	23	119	3.4	32.7
TRINITY_DN97649_c2_g4_i1	RLMC_SHEFN	23S rRNA (uracil(747)-C(5))-methyltransferase RlmC (EC 2.1.1.189) (23S rRNA(m5U747)-methyltransferase)	32.895	76	45	3	116	340	87	157	4.4	30
TRINITY_DN86767_c0_g1_i1	RLMC_YERPY	23S rRNA (uracil(747)-C(5))-methyltransferase RlmC (EC 2.1.1.189) (23S rRNA(m5U747)-methyltransferase)	30.435	92	50	5	504	758	36	120	8	31.6
TRINITY_DN94200_c0_g3_i4	RASL_COPCI	24 kDa Ras-like protein	88	175	21	0	93	617	3	177	6.89e-99	294
TRINITY_DN94200_c0_g3_i6	RASL_COPCI	24 kDa Ras-like protein	86.441	177	24	0	114	644	1	177	5.03e-99	295
TRINITY_DN94200_c0_g3_i8	RASL_COPCI	24 kDa Ras-like protein	76.636	214	47	2	114	746	1	214	3.91e-101	298
TRINITY_DN126871_c0_g1_i1	CP39A_HUMAN	24-hydroxycholesterol 7-alpha-hydroxylase (EC 1.14.14.26) (Cytochrome P450 39A1) (hCYP39A1) (Oxysterol 7-alpha-hydroxylase)	30.645	62	43	0	35	220	405	466	0.004	40.8
TRINITY_DN24743_c0_g2_i1	CP39A_HUMAN	24-hydroxycholesterol 7-alpha-hydroxylase (EC 1.14.14.26) (Cytochrome P450 39A1) (hCYP39A1) (Oxysterol 7-alpha-hydroxylase)	25.641	78	43	2	125	313	269	346	0.26	33.5
TRINITY_DN123396_c3_g1_i1	CP39A_MOUSE	24-hydroxycholesterol 7-alpha-hydroxylase (EC 1.14.14.26) (Cytochrome P450 39A1) (mCYP39A1) (Oxysterol 7-alpha-hydroxylase)	31.111	90	39	5	160	393	346	424	4	33.1
TRINITY_DN123396_c3_g1_i2	CP39A_MOUSE	24-hydroxycholesterol 7-alpha-hydroxylase (EC 1.14.14.26) (Cytochrome P450 39A1) (mCYP39A1) (Oxysterol 7-alpha-hydroxylase)	31.111	90	39	5	160	393	346	424	1.8	33.1
TRINITY_DN62863_c0_g1_i1	CP39A_MOUSE	24-hydroxycholesterol 7-alpha-hydroxylase (EC 1.14.14.26) (Cytochrome P450 39A1) (mCYP39A1) (Oxysterol 7-alpha-hydroxylase)	40.476	42	23	1	215	90	414	453	0.4	32.7
TRINITY_DN114313_c1_g1_i1	SMT3B_ARATH	24-methylenesterol C-methyltransferase 3 (24-sterol C-methyltransferase 3) (Sterol-C-methyltransferase 3) (EC 2.1.1.143)	81.761	159	29	0	2	478	200	358	7.06e-96	286
TRINITY_DN133804_c0_g1_i1	SMT3B_ARATH	24-methylenesterol C-methyltransferase 3 (24-sterol C-methyltransferase 3) (Sterol-C-methyltransferase 3) (EC 2.1.1.143)	82.4	125	22	0	2	376	230	354	9.54e-75	229
TRINITY_DN71932_c1_g2_i1	SMT3B_ARATH	24-methylenesterol C-methyltransferase 3 (24-sterol C-methyltransferase 3) (Sterol-C-methyltransferase 3) (EC 2.1.1.143)	43.59	156	86	1	3	470	202	355	3.33e-44	152
TRINITY_DN56062_c0_g1_i1	CB25_TETTH	25 kDa calcium-binding protein (TCBP-25) [Cleaved into: 10 kDa calcium-binding protein (TCBP-10)]	33.333	57	38	0	157	327	75	131	2.4	31.2
TRINITY_DN101037_c3_g1_i1	EF1B_TRYCR	25 kDa elongation factor 1-beta (EF-1-beta)	66.667	84	28	0	77	328	139	222	1.24e-32	117
TRINITY_DN107926_c2_g2_i1	IM25_SCHJA	25 kDa integral membrane protein (Sj25) (Sj25/TM4)	46.429	28	15	0	222	305	36	63	5.1	29.3
TRINITY_DN117390_c2_g5_i1	SEC22_ARATH	25.3 kDa vesicle transport protein (AtSEC22)	91.503	153	13	0	1	459	66	218	3.53e-103	298
TRINITY_DN111223_c0_g1_i1	SEC22_ARATH	25.3 kDa vesicle transport protein (AtSEC22)	53.061	49	21	2	314	460	166	212	5.8e-07	51.2
TRINITY_DN111223_c1_g1_i1	SEC22_ARATH	25.3 kDa vesicle transport protein (AtSEC22)	91.304	69	6	0	413	619	116	184	5.43e-62	133
TRINITY_DN111223_c1_g2_i1	SEC22_ARATH	25.3 kDa vesicle transport protein (AtSEC22)	86.207	116	16	0	1	348	1	116	1.67e-71	216
TRINITY_DN111223_c1_g1_i4	SEC22_ARATH	25.3 kDa vesicle transport protein (AtSEC22)	87.591	137	17	0	241	651	82	218	2.05e-84	251
TRINITY_DN111223_c1_g2_i2	SEC22_ARATH	25.3 kDa vesicle transport protein (AtSEC22)	92.126	127	10	0	3	383	51	177	4.53e-84	247
TRINITY_DN111223_c1_g2_i3	SEC22_ARATH	25.3 kDa vesicle transport protein (AtSEC22)	69.048	84	18	1	1	252	1	76	1.26e-33	120
TRINITY_DN102393_c0_g1_i1	RN5A_MOUSE	2-5A-dependent ribonuclease (2-5A-dependent RNase) (EC 3.1.26.-) (Ribonuclease 4) (Ribonuclease L) (RNase L)	45.714	35	18	1	341	237	337	370	6.8	33.1
TRINITY_DN122310_c0_g1_i1	CP7B1_RAT	25-hydroxycholesterol 7-alpha-hydroxylase (EC 1.14.14.29) (Cytochrome P450 7B1) (Hippocampal transcript 1 protein) (HCT-1) (Oxysterol 7-alpha-hydroxylase) (Fragment)	36	25	16	0	8	82	297	321	7.1	29.3
TRINITY_DN52190_c0_g1_i1	OAS2_RAT	2'-5'-oligoadenylate synthase 2 ((2-5')oligo(A) synthase 2) (2-5A synthase 2) (EC 2.7.7.84)	42.105	38	18	2	194	81	63	96	6.2	30
TRINITY_DN112598_c1_g1_i1	OAS2_HUMAN	2'-5'-oligoadenylate synthase 2 ((2-5')oligo(A) synthase 2) (2-5A synthase 2) (EC 2.7.7.84) (p69 OAS / p71 OAS) (p69OAS / p71OAS)	27.143	70	47	1	23	220	333	402	0.53	32.3
TRINITY_DN46861_c0_g1_i1	OAS2_HUMAN	2'-5'-oligoadenylate synthase 2 ((2-5')oligo(A) synthase 2) (2-5A synthase 2) (EC 2.7.7.84) (p69 OAS / p71 OAS) (p69OAS / p71OAS)	28.235	85	41	1	49	243	152	236	3.3	31.6
TRINITY_DN44416_c0_g2_i1	OAS3_HUMAN	2'-5'-oligoadenylate synthase 3 ((2-5')oligo(A) synthase 3) (2-5A synthase 3) (EC 2.7.7.84) (p100 OAS) (p100OAS)	36.585	41	25	1	127	249	391	430	2.3	31.6
TRINITY_DN115756_c2_g1_i3	OASL_HUMAN	2'-5'-oligoadenylate synthase-like protein (2'-5'-OAS-related protein) (2'-5'-OAS-RP) (59 kDa 2'-5'-oligoadenylate synthase-like protein) (Thyroid receptor-interacting protein 14) (TR-interacting protein 14) (TRIP-14) (p59 OASL) (p59OASL)	39.474	38	23	0	153	266	3	40	9.2	31.2
TRINITY_DN98930_c5_g4_i1	OASL_HUMAN	2'-5'-oligoadenylate synthase-like protein (2'-5'-OAS-related protein) (2'-5'-OAS-RP) (59 kDa 2'-5'-oligoadenylate synthase-like protein) (Thyroid receptor-interacting protein 14) (TR-interacting protein 14) (TRIP-14) (p59 OASL) (p59OASL)	44.186	43	18	2	174	302	176	212	1.4	32.7
TRINITY_DN30641_c0_g1_i1	BMT2_YEAST	25S rRNA (adenine(2142)-N(1))-methyltransferase (EC 2.1.1.286) (Base MethylTransferase of 25S RNA)	39.749	239	114	9	329	1039	127	337	2.12e-39	149
TRINITY_DN123134_c4_g1_i1	RRP8_SCHPO	25S rRNA (adenine(645)-N(1))-methyltransferase (EC 2.1.1.287) (Ribosomal RNA-processing protein 8)	33.106	293	143	11	261	1115	71	318	9.73e-33	133
TRINITY_DN61897_c0_g1_i1	RCM1_YEAST	25S rRNA (cytosine(2278)-C(5))-methyltransferase (EC 2.1.1.311) (rRNA m(5)C methyltransferase 1)	46.296	108	47	3	2	292	380	487	9.37e-21	91.7
TRINITY_DN127126_c0_g1_i1	NOP2_YEAST	25S rRNA (cytosine(2870)-C(5))-methyltransferase (EC 2.1.1.310) (Nucleolar protein 2)	63.514	74	27	0	127	348	201	274	1.33e-19	85.9
TRINITY_DN102904_c1_g1_i1	NOP2_YEAST	25S rRNA (cytosine(2870)-C(5))-methyltransferase (EC 2.1.1.310) (Nucleolar protein 2)	48.438	128	55	2	1	384	495	611	3.97e-26	109
TRINITY_DN76598_c0_g4_i1	NOP2_SCHPO	25S rRNA (cytosine-C(5))-methyltransferase nop2 (EC 2.1.1.-) (Nucleolar protein 2)	50.909	110	52	1	3	332	500	607	3.53e-25	102
TRINITY_DN59841_c0_g1_i1	BMT5_SCHPO	25S rRNA (uridine-N(3))-methyltransferase (EC 2.1.1.-)	39.024	205	99	3	183	797	58	236	2.9e-36	135
TRINITY_DN4674_c0_g1_i1	BMT5_SCHPO	25S rRNA (uridine-N(3))-methyltransferase (EC 2.1.1.-)	33.673	98	49	4	23	301	60	146	8.39e-05	43.9
TRINITY_DN122665_c6_g2_i1	CHI1_HORVU	26 kDa endochitinase 1 (EC 3.2.1.14)	72.414	58	16	0	347	520	260	317	1.92e-52	93.6
TRINITY_DN109914_c1_g4_i2	HS26M_ARATH	26.5 kDa heat shock protein, mitochondrial (AtHsp26.5)	38.462	234	120	7	142	780	1	231	1.21e-34	130
TRINITY_DN78795_c0_g1_i2	HS26M_ARATH	26.5 kDa heat shock protein, mitochondrial (AtHsp26.5)	40.594	101	60	0	264	566	120	220	2.42e-18	83.2
TRINITY_DN97037_c0_g1_i1	HS26P_ORYSJ	26.7 kDa heat shock protein, chloroplastic (OsHsp26.7)	29.762	84	50	3	1449	1685	73	152	0.14	38.9
TRINITY_DN119043_c0_g1_i4	PSMD1_DICDI	26S proteasome non-ATPase regulatory subunit 1	45.312	128	69	1	537	917	142	269	2.98e-38	104
TRINITY_DN72118_c0_g1_i1	PSMD1_DICDI	26S proteasome non-ATPase regulatory subunit 1	37.5	40	25	0	273	154	796	835	4.2	30.4
TRINITY_DN110104_c2_g1_i1	PSMD1_CAEEL	26S proteasome non-ATPase regulatory subunit 1 (26S proteasome regulatory subunit rpn-2)	26.667	75	51	2	119	334	155	228	7.1	30.8
TRINITY_DN74275_c0_g1_i1	PSMD1_CHICK	26S proteasome non-ATPase regulatory subunit 1 (26S proteasome regulatory subunit RPN2) (26S proteasome regulatory subunit S1)	64.167	120	43	0	27	386	2	121	1.97e-40	146
TRINITY_DN74275_c1_g3_i1	PSMD1_MOUSE	26S proteasome non-ATPase regulatory subunit 1 (26S proteasome regulatory subunit RPN2) (26S proteasome regulatory subunit S1)	66.837	196	64	1	1	588	410	604	7.25e-62	210
TRINITY_DN2629_c0_g1_i1	PSMD1_CHICK	26S proteasome non-ATPase regulatory subunit 1 (26S proteasome regulatory subunit RPN2) (26S proteasome regulatory subunit S1)	63.538	277	101	0	3	833	539	815	4.87e-104	332
TRINITY_DN116556_c0_g1_i1	PSMD1_HUMAN	26S proteasome non-ATPase regulatory subunit 1 (26S proteasome regulatory subunit RPN2) (26S proteasome regulatory subunit S1) (26S proteasome subunit p112)	78.166	229	48	1	2	688	610	836	1.98e-121	372
TRINITY_DN119043_c0_g1_i1	PSMD1_RAT	26S proteasome non-ATPase regulatory subunit 1 (26S proteasome regulatory subunit RPN2) (26S proteasome regulatory subunit S1) (26S proteasome subunit p112)	56.017	698	263	9	149	2137	18	706	0	728
TRINITY_DN119043_c0_g1_i6	PSMD1_RAT	26S proteasome non-ATPase regulatory subunit 1 (26S proteasome regulatory subunit RPN2) (26S proteasome regulatory subunit S1) (26S proteasome subunit p112)	54.142	833	321	11	574	2991	135	933	0	815
TRINITY_DN108258_c1_g2_i3	PSMD1_RAT	26S proteasome non-ATPase regulatory subunit 1 (26S proteasome regulatory subunit RPN2) (26S proteasome regulatory subunit S1) (26S proteasome subunit p112)	62.142	663	200	8	280	2259	2	616	0	787
TRINITY_DN95330_c0_g2_i2	PSMD1_HUMAN	26S proteasome non-ATPase regulatory subunit 1 (26S proteasome regulatory subunit RPN2) (26S proteasome regulatory subunit S1) (26S proteasome subunit p112)	38	50	27	1	1318	1467	598	643	2.9	35
TRINITY_DN107401_c0_g2_i1	PSD1A_ARATH	26S proteasome non-ATPase regulatory subunit 1 homolog A (26S proteasome regulatory subunit RPN2a) (AtRPN2a) (26S proteasome regulatory subunit S1 homolog A)	40.426	47	23	2	200	331	186	230	0.31	33.9
TRINITY_DN117687_c3_g1_i1	PSD1A_ARATH	26S proteasome non-ATPase regulatory subunit 1 homolog A (26S proteasome regulatory subunit RPN2a) (AtRPN2a) (26S proteasome regulatory subunit S1 homolog A)	86.509	845	104	5	134	2644	1	843	0	1404
TRINITY_DN117687_c3_g1_i2	PSD1A_ARATH	26S proteasome non-ATPase regulatory subunit 1 homolog A (26S proteasome regulatory subunit RPN2a) (AtRPN2a) (26S proteasome regulatory subunit S1 homolog A)	82.483	588	86	6	171	1904	1	581	0	897
TRINITY_DN117687_c3_g2_i2	PSD1A_ARATH	26S proteasome non-ATPase regulatory subunit 1 homolog A (26S proteasome regulatory subunit RPN2a) (AtRPN2a) (26S proteasome regulatory subunit S1 homolog A)	70.996	231	62	2	3	680	774	1004	1.28e-65	221
TRINITY_DN102549_c0_g1_i2	PSD1A_ARATH	26S proteasome non-ATPase regulatory subunit 1 homolog A (26S proteasome regulatory subunit RPN2a) (AtRPN2a) (26S proteasome regulatory subunit S1 homolog A)	67.717	127	36	1	61	426	878	1004	7.35e-29	115
TRINITY_DN74275_c1_g2_i1	PSD1A_ARATH	26S proteasome non-ATPase regulatory subunit 1 homolog A (26S proteasome regulatory subunit RPN2a) (AtRPN2a) (26S proteasome regulatory subunit S1 homolog A)	64.972	177	62	0	1	531	623	799	1.69e-78	254
TRINITY_DN99874_c5_g1_i1	PSD1A_ARATH	26S proteasome non-ATPase regulatory subunit 1 homolog A (26S proteasome regulatory subunit RPN2a) (AtRPN2a) (26S proteasome regulatory subunit S1 homolog A)	60.938	64	22	1	1	183	831	894	0.007	39.7
TRINITY_DN45177_c0_g1_i2	PSD1A_ARATH	26S proteasome non-ATPase regulatory subunit 1 homolog A (26S proteasome regulatory subunit RPN2a) (AtRPN2a) (26S proteasome regulatory subunit S1 homolog A)	37.097	62	38	1	271	86	216	276	1.1	32
TRINITY_DN117687_c2_g1_i1	PSD1B_ARATH	26S proteasome non-ATPase regulatory subunit 1 homolog B (26S proteasome regulatory subunit RPN2b) (AtRPN2b) (26S proteasome regulatory subunit S1 homolog B)	92.92	113	8	0	2	340	629	741	4.1e-67	220
TRINITY_DN117687_c3_g2_i1	PSD1B_ARATH	26S proteasome non-ATPase regulatory subunit 1 homolog B (26S proteasome regulatory subunit RPN2b) (AtRPN2b) (26S proteasome regulatory subunit S1 homolog B)	67.826	115	31	1	333	659	886	1000	4.11e-24	103
TRINITY_DN102549_c0_g1_i1	PSD1B_ARATH	26S proteasome non-ATPase regulatory subunit 1 homolog B (26S proteasome regulatory subunit RPN2b) (AtRPN2b) (26S proteasome regulatory subunit S1 homolog B)	64.348	115	33	1	269	589	886	1000	6.92e-25	105
TRINITY_DN18744_c0_g1_i1	PSD1B_ARATH	26S proteasome non-ATPase regulatory subunit 1 homolog B (26S proteasome regulatory subunit RPN2b) (AtRPN2b) (26S proteasome regulatory subunit S1 homolog B)	53.333	60	28	0	117	296	900	959	5.35e-11	61.2
TRINITY_DN116572_c1_g2_i1	PSD10_DICDI	26S proteasome non-ATPase regulatory subunit 10 (26S proteasome regulatory subunit p28)	54.286	70	31	1	492	701	74	142	2.75e-18	75.1
TRINITY_DN116572_c1_g2_i2	PSD10_DICDI	26S proteasome non-ATPase regulatory subunit 10 (26S proteasome regulatory subunit p28)	46.094	128	67	2	492	875	74	199	2.07e-24	103
TRINITY_DN116572_c1_g2_i7	PSD10_DICDI	26S proteasome non-ATPase regulatory subunit 10 (26S proteasome regulatory subunit p28)	40.212	189	109	3	19	585	23	207	1.08e-36	130
TRINITY_DN9791_c0_g1_i1	PSD10_DICDI	26S proteasome non-ATPase regulatory subunit 10 (26S proteasome regulatory subunit p28)	39.706	68	39	1	1	204	139	204	0.000131	43.1
TRINITY_DN89444_c0_g2_i1	PSD10_DICDI	26S proteasome non-ATPase regulatory subunit 10 (26S proteasome regulatory subunit p28)	35.385	65	34	1	11	205	171	227	0.04	35.4
TRINITY_DN75402_c0_g1_i1	PSD10_MOUSE	26S proteasome non-ATPase regulatory subunit 10 (26S proteasome regulatory subunit p28) (Gankyrin)	37.975	79	49	0	197	433	16	94	2.35e-07	52.4
TRINITY_DN24794_c0_g1_i1	PSD10_HUMAN	26S proteasome non-ATPase regulatory subunit 10 (26S proteasome regulatory subunit p28) (Gankyrin) (p28(GANK))	45.783	83	43	1	2	250	133	213	6.69e-15	70.9
TRINITY_DN124696_c0_g1_i1	PSD11_DROME	26S proteasome non-ATPase regulatory subunit 11 (26S proteasome regulatory complex subunit p42B) (26S proteasome regulatory subunit Rpn6)	43.564	101	57	0	309	611	47	147	2.3e-14	73.9
TRINITY_DN105017_c1_g1_i1	PSD11_DROME	26S proteasome non-ATPase regulatory subunit 11 (26S proteasome regulatory complex subunit p42B) (26S proteasome regulatory subunit Rpn6)	70.557	377	110	1	126	1256	47	422	7.39e-166	477
TRINITY_DN78649_c0_g1_i1	PSD11_XENTR	26S proteasome non-ATPase regulatory subunit 11 (26S proteasome regulatory subunit RPN6)	53.913	230	105	1	2	688	192	421	8.4e-81	253
TRINITY_DN78649_c1_g1_i1	PSD11_XENTR	26S proteasome non-ATPase regulatory subunit 11 (26S proteasome regulatory subunit RPN6)	47.059	153	76	1	13	471	38	185	7.34e-42	147
TRINITY_DN133509_c0_g1_i1	PSD11_DICDI	26S proteasome non-ATPase regulatory subunit 11 (26S proteasome regulatory subunit RPN6) (26S proteasome regulatory subunit S9)	36.957	46	28	1	4	141	180	224	0.089	35
TRINITY_DN110767_c1_g1_i1	PSD11_DICDI	26S proteasome non-ATPase regulatory subunit 11 (26S proteasome regulatory subunit RPN6) (26S proteasome regulatory subunit S9)	34.783	46	27	1	161	298	193	235	5.7	30
TRINITY_DN84443_c0_g1_i3	PSD11_MOUSE	26S proteasome non-ATPase regulatory subunit 11 (26S proteasome regulatory subunit RPN6) (26S proteasome regulatory subunit S9) (26S proteasome regulatory subunit p44.5)	56.941	425	171	3	42	1310	7	421	9.16e-170	488
TRINITY_DN113590_c1_g1_i1	PSD11_ARATH	26S proteasome non-ATPase regulatory subunit 11 homolog (19S proteosome subunit 9) (AtS9) (26S proteasome regulatory subunit RPN6) (AtRPN6) (26S proteasome regulatory subunit S9 homolog)	70.968	93	26	1	131	409	6	97	3.5e-35	128
TRINITY_DN113590_c1_g3_i1	PSD11_ARATH	26S proteasome non-ATPase regulatory subunit 11 homolog (19S proteosome subunit 9) (AtS9) (26S proteasome regulatory subunit RPN6) (AtRPN6) (26S proteasome regulatory subunit S9 homolog)	89.103	156	16	1	3	467	164	319	1.48e-79	244
TRINITY_DN113590_c1_g4_i1	PSD11_ARATH	26S proteasome non-ATPase regulatory subunit 11 homolog (19S proteosome subunit 9) (AtS9) (26S proteasome regulatory subunit RPN6) (AtRPN6) (26S proteasome regulatory subunit S9 homolog)	85.393	89	13	0	1	267	331	419	1.78e-48	162
TRINITY_DN131350_c0_g1_i1	PSD11_ARATH	26S proteasome non-ATPase regulatory subunit 11 homolog (19S proteosome subunit 9) (AtS9) (26S proteasome regulatory subunit RPN6) (AtRPN6) (26S proteasome regulatory subunit S9 homolog)	54.286	210	95	1	4	633	210	418	1.4e-54	182
TRINITY_DN44120_c0_g1_i1	PSD11_ARATH	26S proteasome non-ATPase regulatory subunit 11 homolog (19S proteosome subunit 9) (AtS9) (26S proteasome regulatory subunit RPN6) (AtRPN6) (26S proteasome regulatory subunit S9 homolog)	86.893	206	26	1	1	618	215	419	5.16e-129	374
TRINITY_DN44120_c0_g2_i1	PSD11_ARATH	26S proteasome non-ATPase regulatory subunit 11 homolog (19S proteosome subunit 9) (AtS9) (26S proteasome regulatory subunit RPN6) (AtRPN6) (26S proteasome regulatory subunit S9 homolog)	91.156	147	13	0	3	443	59	205	4.28e-63	201
TRINITY_DN132214_c0_g1_i1	PSD12_BOVIN	26S proteasome non-ATPase regulatory subunit 12 (26S proteasome regulatory subunit RPN5)	35.859	198	112	4	3	596	274	456	2.51e-24	103
TRINITY_DN63227_c0_g1_i1	PSD12_BOVIN	26S proteasome non-ATPase regulatory subunit 12 (26S proteasome regulatory subunit RPN5)	51.19	84	41	0	59	310	15	98	2.14e-22	93.2
TRINITY_DN51248_c0_g1_i1	PSD12_BOVIN	26S proteasome non-ATPase regulatory subunit 12 (26S proteasome regulatory subunit RPN5)	43.662	142	78	1	63	488	20	159	3.3e-34	127
TRINITY_DN127112_c0_g1_i1	PSD12_PONAB	26S proteasome non-ATPase regulatory subunit 12 (26S proteasome regulatory subunit RPN5) (26S proteasome regulatory subunit p55)	49.524	105	53	0	6	320	149	253	5.42e-29	111
TRINITY_DN123939_c0_g1_i1	PSD12_MOUSE	26S proteasome non-ATPase regulatory subunit 12 (26S proteasome regulatory subunit RPN5) (26S proteasome regulatory subunit p55)	36.301	146	84	2	2	418	270	413	6.23e-24	99
TRINITY_DN3618_c0_g1_i1	PSD12_DICDI	26S proteasome non-ATPase regulatory subunit 12 (26S proteasome regulatory subunit RPN5) (26S proteasome regulatory subunit p55)	48.039	102	53	0	12	317	345	446	6.94e-24	100
TRINITY_DN63227_c0_g2_i1	PSD12_MOUSE	26S proteasome non-ATPase regulatory subunit 12 (26S proteasome regulatory subunit RPN5) (26S proteasome regulatory subunit p55)	49.315	146	74	0	1	438	185	330	6.33e-44	152
TRINITY_DN63227_c0_g3_i1	PSD12_DICDI	26S proteasome non-ATPase regulatory subunit 12 (26S proteasome regulatory subunit RPN5) (26S proteasome regulatory subunit p55)	58.763	97	40	0	26	316	337	433	1.48e-33	123
TRINITY_DN30541_c0_g1_i1	PSD12_MOUSE	26S proteasome non-ATPase regulatory subunit 12 (26S proteasome regulatory subunit RPN5) (26S proteasome regulatory subunit p55)	46.17	483	216	5	2	1423	9	456	3.73e-153	448
TRINITY_DN51248_c0_g2_i1	PSD12_DICDI	26S proteasome non-ATPase regulatory subunit 12 (26S proteasome regulatory subunit RPN5) (26S proteasome regulatory subunit p55)	46.341	164	81	2	1	489	288	445	1.08e-38	139
TRINITY_DN95122_c0_g2_i2	PSD12_MOUSE	26S proteasome non-ATPase regulatory subunit 12 (26S proteasome regulatory subunit RPN5) (26S proteasome regulatory subunit p55)	60.494	324	125	2	164	1135	11	331	6.7e-129	380
TRINITY_DN95122_c0_g1_i4	PSD12_HUMAN	26S proteasome non-ATPase regulatory subunit 12 (26S proteasome regulatory subunit RPN5) (26S proteasome regulatory subunit p55)	60.331	121	48	0	36	398	333	453	1.04e-45	159
TRINITY_DN118568_c1_g1_i4	PS12A_ARATH	26S proteasome non-ATPase regulatory subunit 12 homolog A (26S proteasome regulatory subunit RPN5a) (AtRPN5a) (26S proteasome regulatory subunit p55 homolog A) (Protein EMBRYO DEFECTIVE 2107) (Protein MARIPOSA)	82.979	282	48	0	3	848	160	441	6.02e-171	487
TRINITY_DN118568_c1_g1_i8	PS12A_ARATH	26S proteasome non-ATPase regulatory subunit 12 homolog A (26S proteasome regulatory subunit RPN5a) (AtRPN5a) (26S proteasome regulatory subunit p55 homolog A) (Protein EMBRYO DEFECTIVE 2107) (Protein MARIPOSA)	74.76	313	48	1	3	941	160	441	1.41e-165	474
TRINITY_DN132408_c0_g1_i1	PS12A_ARATH	26S proteasome non-ATPase regulatory subunit 12 homolog A (26S proteasome regulatory subunit RPN5a) (AtRPN5a) (26S proteasome regulatory subunit p55 homolog A) (Protein EMBRYO DEFECTIVE 2107) (Protein MARIPOSA)	88.421	95	11	0	1	285	347	441	2.61e-52	176
TRINITY_DN118568_c1_g1_i2	PS12B_ARATH	26S proteasome non-ATPase regulatory subunit 12 homolog B (26S proteasome regulatory subunit RPN5b) (AtRPN5b) (26S proteasome regulatory subunit p55 homolog B)	80	170	34	0	74	583	219	388	3.93e-99	296
TRINITY_DN98339_c0_g2_i1	PS12B_ARATH	26S proteasome non-ATPase regulatory subunit 12 homolog B (26S proteasome regulatory subunit RPN5b) (AtRPN5b) (26S proteasome regulatory subunit p55 homolog B)	82.955	88	15	0	2	265	354	441	9.46e-45	153
TRINITY_DN17189_c0_g1_i1	PS12B_ARATH	26S proteasome non-ATPase regulatory subunit 12 homolog B (26S proteasome regulatory subunit RPN5b) (AtRPN5b) (26S proteasome regulatory subunit p55 homolog B)	68.657	67	21	0	44	244	374	440	1.44e-26	104
TRINITY_DN117187_c1_g1_i1	PSD13_DICDI	26S proteasome non-ATPase regulatory subunit 13 (26S proteasome regulatory subunit RPN9) (26S proteasome regulatory subunit S11)	36.863	255	160	1	16	777	130	384	2.79e-58	193
TRINITY_DN120735_c2_g4_i1	PSD13_CHICK	26S proteasome non-ATPase regulatory subunit 13 (26S proteasome regulatory subunit RPN9) (26S proteasome regulatory subunit S11) (26S proteasome regulatory subunit p40.5)	30.882	68	39	1	200	21	79	146	5.9	31.2
TRINITY_DN117796_c0_g1_i3	PSD13_RAT	26S proteasome non-ATPase regulatory subunit 13 (26S proteasome regulatory subunit RPN9) (26S proteasome regulatory subunit S11) (26S proteasome regulatory subunit p40.5)	49.3	357	170	5	183	1235	25	376	6.75e-100	307
TRINITY_DN117796_c0_g1_i4	PSD13_RAT	26S proteasome non-ATPase regulatory subunit 13 (26S proteasome regulatory subunit RPN9) (26S proteasome regulatory subunit S11) (26S proteasome regulatory subunit p40.5)	46.396	222	103	5	183	815	25	241	4.83e-46	161
TRINITY_DN41072_c0_g1_i1	PSD13_CHICK	26S proteasome non-ATPase regulatory subunit 13 (26S proteasome regulatory subunit RPN9) (26S proteasome regulatory subunit S11) (26S proteasome regulatory subunit p40.5)	42.177	294	158	3	12	887	92	375	5.4e-67	217
TRINITY_DN116815_c1_g3_i1	PS13A_ARATH	26S proteasome non-ATPase regulatory subunit 13 homolog A (26S proteasome regulatory subunit RPN9a) (AtRNP9a) (26S proteasome regulatory subunit S11 homolog A)	83.333	36	6	0	1	108	293	328	4.49e-12	64.3
TRINITY_DN114487_c1_g1_i1	PS13B_ARATH	26S proteasome non-ATPase regulatory subunit 13 homolog B (26S proteasome regulatory subunit RPN9b) (AtRNP9b) (26S proteasome regulatory subunit S11 homolog B)	40.104	384	213	7	75	1193	6	383	8.85e-84	266
TRINITY_DN100637_c0_g1_i2	PS13B_ARATH	26S proteasome non-ATPase regulatory subunit 13 homolog B (26S proteasome regulatory subunit RPN9b) (AtRNP9b) (26S proteasome regulatory subunit S11 homolog B)	79.268	82	17	0	2	247	305	386	2.68e-37	133
TRINITY_DN116815_c0_g1_i1	PS13B_ARATH	26S proteasome non-ATPase regulatory subunit 13 homolog B (26S proteasome regulatory subunit RPN9b) (AtRNP9b) (26S proteasome regulatory subunit S11 homolog B)	85.135	148	22	0	3	446	239	386	1.62e-87	267
TRINITY_DN116815_c0_g2_i1	PS13B_ARATH	26S proteasome non-ATPase regulatory subunit 13 homolog B (26S proteasome regulatory subunit RPN9b) (AtRNP9b) (26S proteasome regulatory subunit S11 homolog B)	84.409	186	29	0	2	559	135	320	5.87e-100	296
TRINITY_DN116815_c1_g2_i1	PS13B_ARATH	26S proteasome non-ATPase regulatory subunit 13 homolog B (26S proteasome regulatory subunit RPN9b) (AtRNP9b) (26S proteasome regulatory subunit S11 homolog B)	82.222	45	8	0	3	137	342	386	3.91e-17	79
TRINITY_DN116815_c1_g1_i2	PS13B_ARATH	26S proteasome non-ATPase regulatory subunit 13 homolog B (26S proteasome regulatory subunit RPN9b) (AtRNP9b) (26S proteasome regulatory subunit S11 homolog B)	83.226	155	26	0	116	580	51	205	7.22e-92	276
TRINITY_DN115836_c2_g2_i1	PSDE_DROME	26S proteasome non-ATPase regulatory subunit 14 (EC 3.4.19.-) (26S proteasome regulatory complex subunit p37B) (26S proteasome regulatory subunit rpn11) (Yippee-interacting protein 5)	85.209	311	43	1	159	1091	1	308	0	559
TRINITY_DN96910_c0_g1_i1	PSDE_DROME	26S proteasome non-ATPase regulatory subunit 14 (EC 3.4.19.-) (26S proteasome regulatory complex subunit p37B) (26S proteasome regulatory subunit rpn11) (Yippee-interacting protein 5)	76.603	312	66	2	61	990	1	307	1.12e-180	506
TRINITY_DN96910_c0_g1_i2	PSDE_DROME	26S proteasome non-ATPase regulatory subunit 14 (EC 3.4.19.-) (26S proteasome regulatory complex subunit p37B) (26S proteasome regulatory subunit rpn11) (Yippee-interacting protein 5)	76.282	312	67	2	98	1027	1	307	6.95e-171	500
TRINITY_DN80716_c0_g1_i2	PSDE_CAEEL	26S proteasome non-ATPase regulatory subunit 14 (EC 3.4.19.-) (26S proteasome regulatory subunit rpn11)	79.181	293	61	0	88	966	20	312	9.35e-176	492
TRINITY_DN100851_c2_g4_i2	PSDE_ARATH	26S proteasome non-ATPase regulatory subunit 14 homolog (EC 3.4.19.-) (26S proteasome regulatory subunit RPN11) (AtRPN11)	100	50	0	0	222	371	54	103	8.04e-46	105
TRINITY_DN100851_c2_g5_i1	PSDE_ARATH	26S proteasome non-ATPase regulatory subunit 14 homolog (EC 3.4.19.-) (26S proteasome regulatory subunit RPN11) (AtRPN11)	93.893	131	7	1	40	432	1	130	2.85e-84	252
TRINITY_DN100851_c2_g4_i3	PSDE_ARATH	26S proteasome non-ATPase regulatory subunit 14 homolog (EC 3.4.19.-) (26S proteasome regulatory subunit RPN11) (AtRPN11)	91.379	58	3	1	222	395	54	109	6.35e-60	105
TRINITY_DN100851_c2_g7_i1	PSDE_ARATH	26S proteasome non-ATPase regulatory subunit 14 homolog (EC 3.4.19.-) (26S proteasome regulatory subunit RPN11) (AtRPN11)	87.302	63	7	1	127	315	1	62	5.6e-28	106
TRINITY_DN100851_c2_g4_i6	PSDE_ARATH	26S proteasome non-ATPase regulatory subunit 14 homolog (EC 3.4.19.-) (26S proteasome regulatory subunit RPN11) (AtRPN11)	89.655	87	9	0	222	482	54	140	2.01e-64	166
TRINITY_DN100331_c0_g2_i2	PSDE_ARATH	26S proteasome non-ATPase regulatory subunit 14 homolog (EC 3.4.19.-) (26S proteasome regulatory subunit RPN11) (AtRPN11)	26.263	99	64	3	436	158	80	175	1.1	33.5
TRINITY_DN106918_c0_g1_i1	PSDE_ARATH	26S proteasome non-ATPase regulatory subunit 14 homolog (EC 3.4.19.-) (26S proteasome regulatory subunit RPN11) (AtRPN11)	72.477	109	29	1	3	329	99	206	3.83e-57	181
TRINITY_DN106918_c1_g1_i2	PSDE_ARATH	26S proteasome non-ATPase regulatory subunit 14 homolog (EC 3.4.19.-) (26S proteasome regulatory subunit RPN11) (AtRPN11)	89.683	126	13	0	371	748	183	308	3.66e-78	197
TRINITY_DN106918_c2_g1_i2	PSDE_ARATH	26S proteasome non-ATPase regulatory subunit 14 homolog (EC 3.4.19.-) (26S proteasome regulatory subunit RPN11) (AtRPN11)	95.755	212	9	0	3	638	69	280	3.44e-137	389
TRINITY_DN106918_c2_g2_i1	PSDE_ARATH	26S proteasome non-ATPase regulatory subunit 14 homolog (EC 3.4.19.-) (26S proteasome regulatory subunit RPN11) (AtRPN11)	87.302	63	8	0	2	190	246	308	2.28e-30	114
TRINITY_DN106918_c2_g1_i3	PSDE_ARATH	26S proteasome non-ATPase regulatory subunit 14 homolog (EC 3.4.19.-) (26S proteasome regulatory subunit RPN11) (AtRPN11)	98.361	122	2	0	3	368	69	190	5.38e-102	255
TRINITY_DN106918_c2_g4_i2	PSDE_ARATH	26S proteasome non-ATPase regulatory subunit 14 homolog (EC 3.4.19.-) (26S proteasome regulatory subunit RPN11) (AtRPN11)	95.48	177	8	0	3	533	132	308	3.55e-106	312
TRINITY_DN115836_c2_g1_i1	PSDE_ARATH	26S proteasome non-ATPase regulatory subunit 14 homolog (EC 3.4.19.-) (26S proteasome regulatory subunit RPN11) (AtRPN11)	77.13	223	51	0	1	669	86	308	2.12e-121	351
TRINITY_DN35692_c0_g1_i1	PSDE_ARATH	26S proteasome non-ATPase regulatory subunit 14 homolog (EC 3.4.19.-) (26S proteasome regulatory subunit RPN11) (AtRPN11)	75.503	298	72	1	19	912	12	308	3.17e-151	429
TRINITY_DN38929_c0_g1_i1	PSDE_ARATH	26S proteasome non-ATPase regulatory subunit 14 homolog (EC 3.4.19.-) (26S proteasome regulatory subunit RPN11) (AtRPN11)	77.273	110	25	0	3	332	152	261	4.09e-59	186
TRINITY_DN69312_c0_g1_i1	PSDE_ARATH	26S proteasome non-ATPase regulatory subunit 14 homolog (EC 3.4.19.-) (26S proteasome regulatory subunit RPN11) (AtRPN11)	88.8	125	14	0	1	375	143	267	1.32e-62	196
TRINITY_DN111402_c0_g1_i3	PSMD2_RAT	26S proteasome non-ATPase regulatory subunit 2	32.869	934	588	15	29	2806	2	904	2.51e-141	448
TRINITY_DN116313_c2_g1_i1	PSMD2_PONAB	26S proteasome non-ATPase regulatory subunit 2	60.41	586	216	8	225	1967	43	617	0	682
TRINITY_DN78153_c0_g1_i1	PSMD2_RAT	26S proteasome non-ATPase regulatory subunit 2	30.769	65	37	2	255	82	16	79	9.7	31.2
TRINITY_DN78922_c0_g1_i1	PSMD2_PONAB	26S proteasome non-ATPase regulatory subunit 2	62.791	258	89	2	41	814	650	900	6.19e-92	294
TRINITY_DN66695_c0_g1_i1	PSMD2_MOUSE	26S proteasome non-ATPase regulatory subunit 2 (26S proteasome regulatory subunit RPN1) (26S proteasome regulatory subunit S2) (26S proteasome subunit p97)	70.992	131	38	0	3	395	775	905	2.97e-60	202
TRINITY_DN118312_c7_g2_i1	PSD2A_ARATH	26S proteasome non-ATPase regulatory subunit 2 homolog A (26S proteasome regulatory subunit RPN1a) (AtRPN1a) (26S proteasome regulatory subunit S2 homolog A)	81.928	83	13	1	115	357	795	877	1.08e-23	97.8
TRINITY_DN118312_c7_g2_i2	PSD2A_ARATH	26S proteasome non-ATPase regulatory subunit 2 homolog A (26S proteasome regulatory subunit RPN1a) (AtRPN1a) (26S proteasome regulatory subunit S2 homolog A)	90.604	149	14	0	2	448	740	888	1.35e-76	247
TRINITY_DN39497_c0_g2_i1	PSD2A_ARATH	26S proteasome non-ATPase regulatory subunit 2 homolog A (26S proteasome regulatory subunit RPN1a) (AtRPN1a) (26S proteasome regulatory subunit S2 homolog A)	41.026	39	23	0	354	470	668	706	0.7	33.9
TRINITY_DN66695_c0_g2_i1	PSD2A_ARATH	26S proteasome non-ATPase regulatory subunit 2 homolog A (26S proteasome regulatory subunit RPN1a) (AtRPN1a) (26S proteasome regulatory subunit S2 homolog A)	63.934	183	66	0	57	605	574	756	3.41e-66	221
TRINITY_DN59082_c0_g1_i1	PSD2A_ARATH	26S proteasome non-ATPase regulatory subunit 2 homolog A (26S proteasome regulatory subunit RPN1a) (AtRPN1a) (26S proteasome regulatory subunit S2 homolog A)	84.211	228	36	0	3	686	485	712	2.38e-121	368
TRINITY_DN59082_c0_g2_i1	PSD2A_ARATH	26S proteasome non-ATPase regulatory subunit 2 homolog A (26S proteasome regulatory subunit RPN1a) (AtRPN1a) (26S proteasome regulatory subunit S2 homolog A)	94.545	110	6	0	1	330	782	891	1.69e-50	179
TRINITY_DN115615_c2_g2_i1	PSD2B_ARATH	26S proteasome non-ATPase regulatory subunit 2 homolog B (26S proteasome regulatory subunit RPN1b) (AtRPN1b) (26S proteasome regulatory subunit S2 homolog B)	40	35	20	1	286	185	223	257	6.7	30.4
TRINITY_DN62147_c0_g1_i1	PSD2B_ARATH	26S proteasome non-ATPase regulatory subunit 2 homolog B (26S proteasome regulatory subunit RPN1b) (AtRPN1b) (26S proteasome regulatory subunit S2 homolog B)	51.128	133	65	0	3	401	93	225	6.31e-39	142
TRINITY_DN62147_c0_g2_i1	PSD2B_ARATH	26S proteasome non-ATPase regulatory subunit 2 homolog B (26S proteasome regulatory subunit RPN1b) (AtRPN1b) (26S proteasome regulatory subunit S2 homolog B)	57.143	42	18	0	213	338	56	97	7.85e-05	43.9
TRINITY_DN134804_c0_g1_i1	PSMD3_BOVIN	26S proteasome non-ATPase regulatory subunit 3 (26S proteasome regulatory subunit RPN3)	55.752	113	48	1	2	340	203	313	3.26e-24	99
TRINITY_DN90937_c1_g1_i1	PSMD3_BOVIN	26S proteasome non-ATPase regulatory subunit 3 (26S proteasome regulatory subunit RPN3)	53.691	447	198	5	245	1567	83	526	5.38e-135	409
TRINITY_DN2061_c0_g2_i1	PSMD3_BOVIN	26S proteasome non-ATPase regulatory subunit 3 (26S proteasome regulatory subunit RPN3)	61.111	72	28	0	2	217	434	505	7.4e-27	108
TRINITY_DN27691_c0_g1_i1	PSMD3_BOVIN	26S proteasome non-ATPase regulatory subunit 3 (26S proteasome regulatory subunit RPN3)	63.2	125	46	0	1	375	356	480	1.73e-49	167
TRINITY_DN22064_c0_g1_i1	PSMD3_CAEEL	26S proteasome non-ATPase regulatory subunit 3 (26S proteasome regulatory subunit rpn-3)	45.082	122	63	3	1	363	361	479	1.13e-21	93.6
TRINITY_DN43957_c0_g1_i1	PSMD3_HUMAN	26S proteasome non-ATPase regulatory subunit 3 (26S proteasome regulatory subunit RPN3) (26S proteasome regulatory subunit S3) (Proteasome subunit p58)	56.701	97	41	1	15	305	309	404	1.3e-29	113
TRINITY_DN113283_c0_g1_i2	PSMD3_MOUSE	26S proteasome non-ATPase regulatory subunit 3 (26S proteasome regulatory subunit RPN3) (26S proteasome regulatory subunit S3) (Proteasome subunit p58) (Transplantation antigen P91A) (Tum-P91A antigen)	60.878	501	189	3	180	1667	31	529	0	551
TRINITY_DN112950_c1_g1_i8	PSD3B_ARATH	26S proteasome non-ATPase regulatory subunit 3 homolog B (26S proteasome regulatory subunit RPN3b) (AtRPN3b) (26S proteasome regulatory subunit S3 homolog B)	90.909	22	2	0	405	470	213	234	3.05e-05	46.2
TRINITY_DN109812_c0_g1_i1	PSMD4_BOVIN	26S proteasome non-ATPase regulatory subunit 4 (26S proteasome regulatory subunit RPN10)	68	225	68	2	155	820	1	224	4.33e-84	268
TRINITY_DN54780_c0_g1_i1	PSMD4_DICDI	26S proteasome non-ATPase regulatory subunit 4 (26S proteasome regulatory subunit RPN10) (26S proteasome regulatory subunit S5A)	59.406	101	41	0	1	303	15	115	2.06e-38	134
TRINITY_DN79080_c0_g1_i1	PSMD4_HUMAN	26S proteasome non-ATPase regulatory subunit 4 (26S proteasome regulatory subunit RPN10) (26S proteasome regulatory subunit S5A) (Antisecretory factor 1) (AF) (ASF) (Multiubiquitin chain-binding protein)	45.277	307	151	8	38	934	1	298	9.87e-64	212
TRINITY_DN106556_c1_g1_i1	PSMD4_ARATH	26S proteasome non-ATPase regulatory subunit 4 homolog (26S proteasome regulatory subunit RPN10) (AtRPN10) (26S proteasome regulatory subunit S5A homolog) (Multiubiquitin chain-binding protein 1) (AtMCB1)	57.692	52	19	2	192	344	313	362	1.96e-08	53.9
TRINITY_DN106556_c2_g1_i1	PSMD4_ARATH	26S proteasome non-ATPase regulatory subunit 4 homolog (26S proteasome regulatory subunit RPN10) (AtRPN10) (26S proteasome regulatory subunit S5A homolog) (Multiubiquitin chain-binding protein 1) (AtMCB1)	81.731	104	19	0	1026	1337	42	145	8.16e-55	190
TRINITY_DN106556_c2_g1_i5	PSMD4_ARATH	26S proteasome non-ATPase regulatory subunit 4 homolog (26S proteasome regulatory subunit RPN10) (AtRPN10) (26S proteasome regulatory subunit S5A homolog) (Multiubiquitin chain-binding protein 1) (AtMCB1)	66.494	385	106	6	191	1330	1	367	2.57e-132	393
TRINITY_DN106556_c2_g1_i7	PSMD4_ARATH	26S proteasome non-ATPase regulatory subunit 4 homolog (26S proteasome regulatory subunit RPN10) (AtRPN10) (26S proteasome regulatory subunit S5A homolog) (Multiubiquitin chain-binding protein 1) (AtMCB1)	83.448	145	24	0	134	568	1	145	2.37e-90	273
TRINITY_DN125671_c0_g1_i1	PSMD4_ARATH	26S proteasome non-ATPase regulatory subunit 4 homolog (26S proteasome regulatory subunit RPN10) (AtRPN10) (26S proteasome regulatory subunit S5A homolog) (Multiubiquitin chain-binding protein 1) (AtMCB1)	67.708	96	31	0	111	398	1	96	2.88e-43	149
TRINITY_DN109342_c2_g1_i7	PSMD4_ARATH	26S proteasome non-ATPase regulatory subunit 4 homolog (26S proteasome regulatory subunit RPN10) (AtRPN10) (26S proteasome regulatory subunit S5A homolog) (Multiubiquitin chain-binding protein 1) (AtMCB1)	51.499	367	146	7	220	1242	1	361	2.5e-116	349
TRINITY_DN109342_c2_g1_i8	PSMD4_ARATH	26S proteasome non-ATPase regulatory subunit 4 homolog (26S proteasome regulatory subunit RPN10) (AtRPN10) (26S proteasome regulatory subunit S5A homolog) (Multiubiquitin chain-binding protein 1) (AtMCB1)	50.543	368	148	8	120	1142	1	361	1.06e-112	340
TRINITY_DN78648_c0_g2_i1	PSMD4_ARATH	26S proteasome non-ATPase regulatory subunit 4 homolog (26S proteasome regulatory subunit RPN10) (AtRPN10) (26S proteasome regulatory subunit S5A homolog) (Multiubiquitin chain-binding protein 1) (AtMCB1)	50.98	51	23	1	1	147	335	385	3.87e-09	56.2
TRINITY_DN78648_c0_g1_i2	PSMD4_ARATH	26S proteasome non-ATPase regulatory subunit 4 homolog (26S proteasome regulatory subunit RPN10) (AtRPN10) (26S proteasome regulatory subunit S5A homolog) (Multiubiquitin chain-binding protein 1) (AtMCB1)	45.69	116	53	2	21	368	281	386	1.12e-11	67
TRINITY_DN54780_c0_g2_i1	PSMD4_ARATH	26S proteasome non-ATPase regulatory subunit 4 homolog (26S proteasome regulatory subunit RPN10) (AtRPN10) (26S proteasome regulatory subunit S5A homolog) (Multiubiquitin chain-binding protein 1) (AtMCB1)	38.966	290	121	8	2	811	111	364	5.58e-36	135
TRINITY_DN103069_c1_g2_i1	PSMD5_HUMAN	26S proteasome non-ATPase regulatory subunit 5 (26S protease subunit S5 basic) (26S proteasome subunit S5B)	25.094	530	342	15	98	1657	17	501	4.39e-29	126
TRINITY_DN113773_c4_g1_i1	PSMD5_HUMAN	26S proteasome non-ATPase regulatory subunit 5 (26S protease subunit S5 basic) (26S proteasome subunit S5B)	34.211	38	23	1	451	344	272	309	5.4	31.2
TRINITY_DN115054_c1_g1_i1	PSMD6_ORYSJ	26S proteasome non-ATPase regulatory subunit 6 (26S proteasome regulatory particle non-ATPase subunit 7) (OsRPN7) (26S proteasome regulatory subunit RPN7)	90.732	205	19	0	3	617	160	364	1.36e-136	390
TRINITY_DN117145_c0_g1_i1	PSMD6_ORYSJ	26S proteasome non-ATPase regulatory subunit 6 (26S proteasome regulatory particle non-ATPase subunit 7) (OsRPN7) (26S proteasome regulatory subunit RPN7)	57.037	270	116	0	3	812	120	389	9.24e-111	329
TRINITY_DN2247_c0_g1_i1	PSMD6_ORYSJ	26S proteasome non-ATPase regulatory subunit 6 (26S proteasome regulatory particle non-ATPase subunit 7) (OsRPN7) (26S proteasome regulatory subunit RPN7)	51.639	122	59	0	18	383	130	251	1.59e-38	137
TRINITY_DN75197_c0_g1_i1	PSMD6_CAEEL	26S proteasome non-ATPase regulatory subunit 6 (26S proteasome regulatory subunit rpn-7)	59.774	266	105	2	1	798	146	409	5.16e-116	342
TRINITY_DN11914_c0_g1_i1	PSMD6_DICDI	26S proteasome non-ATPase regulatory subunit 6 (26S proteasome regulatory subunit RPN7) (26S proteasome regulatory subunit S10)	53.875	271	122	2	5	817	110	377	3.27e-91	278
TRINITY_DN33019_c0_g1_i1	PSMD6_DICDI	26S proteasome non-ATPase regulatory subunit 6 (26S proteasome regulatory subunit RPN7) (26S proteasome regulatory subunit S10)	62.745	102	38	0	5	310	127	228	2.87e-41	142
TRINITY_DN33019_c0_g2_i1	PSMD6_HUMAN	26S proteasome non-ATPase regulatory subunit 6 (26S proteasome regulatory subunit RPN7) (26S proteasome regulatory subunit S10) (Breast cancer-associated protein SGA-113M) (Phosphonoformate immuno-associated protein 4) (Proteasome regulatory particle subunit p44S10) (p42A)	46.457	127	64	1	85	465	7	129	4.27e-34	125
TRINITY_DN115521_c0_g1_i1	PSMD6_MOUSE	26S proteasome non-ATPase regulatory subunit 6 (26S proteasome regulatory subunit RPN7) (26S proteasome regulatory subunit S10) (p42A)	66.324	389	128	1	119	1276	1	389	0	546
TRINITY_DN104156_c0_g1_i4	PSMD6_MOUSE	26S proteasome non-ATPase regulatory subunit 6 (26S proteasome regulatory subunit RPN7) (26S proteasome regulatory subunit S10) (p42A)	45	120	61	3	143	496	1	117	1e-22	97.1
TRINITY_DN104156_c0_g1_i5	PSMD6_MOUSE	26S proteasome non-ATPase regulatory subunit 6 (26S proteasome regulatory subunit RPN7) (26S proteasome regulatory subunit S10) (p42A)	58.568	391	160	2	35	1207	1	389	2.6e-157	452
TRINITY_DN115054_c2_g1_i1	PSMD6_ARATH	26S proteasome non-ATPase regulatory subunit 6 homolog (26S proteasome regulatory subunit RPN7) (AtRPN7) (26S proteasome regulatory subunit S10 homolog)	78.443	167	36	0	92	592	4	170	1.25e-77	240
TRINITY_DN115054_c2_g2_i1	PSMD6_ARATH	26S proteasome non-ATPase regulatory subunit 6 homolog (26S proteasome regulatory subunit RPN7) (AtRPN7) (26S proteasome regulatory subunit S10 homolog)	92	75	6	0	1	225	313	387	7.8e-41	141
TRINITY_DN136514_c0_g1_i1	PSMD7_DICDI	26S proteasome non-ATPase regulatory subunit 7 (26S proteasome regulatory subunit RPN8)	62.698	126	47	0	8	385	148	273	7.7e-48	161
TRINITY_DN24694_c0_g1_i1	PSMD7_BOVIN	26S proteasome non-ATPase regulatory subunit 7 (26S proteasome regulatory subunit RPN8)	58.929	56	23	0	5	172	226	281	1.76e-15	74.3
TRINITY_DN105272_c0_g1_i1	PSMD7_DROME	26S proteasome non-ATPase regulatory subunit 7 (26S proteasome regulatory subunit RPN8) (26S proteasome regulatory subunit S12) (Proteasome subunit p39B) (Proteasome subunit p40) (Protein Mov34)	79.851	268	54	0	256	1059	23	290	1.62e-154	444
TRINITY_DN10773_c0_g1_i1	PSMD7_DROME	26S proteasome non-ATPase regulatory subunit 7 (26S proteasome regulatory subunit RPN8) (26S proteasome regulatory subunit S12) (Proteasome subunit p39B) (Proteasome subunit p40) (Protein Mov34)	59.603	151	54	2	3	455	98	241	3.58e-48	163
TRINITY_DN10773_c0_g1_i2	PSMD7_DROME	26S proteasome non-ATPase regulatory subunit 7 (26S proteasome regulatory subunit RPN8) (26S proteasome regulatory subunit S12) (Proteasome subunit p39B) (Proteasome subunit p40) (Protein Mov34)	56.061	198	82	1	3	596	98	290	6.42e-65	207
TRINITY_DN115987_c1_g1_i10	PSD7A_ARATH	26S proteasome non-ATPase regulatory subunit 7 homolog A (26S proteasome regulatory subunit RPN8a) (AtRPN8a) (Protein ASYMMETRIC LEAVES ENHANCER 3) (Protein MOV34) (AtMOV34)	87.987	308	37	0	201	1124	1	308	0	560
TRINITY_DN115987_c1_g3_i1	PSD7A_ARATH	26S proteasome non-ATPase regulatory subunit 7 homolog A (26S proteasome regulatory subunit RPN8a) (AtRPN8a) (Protein ASYMMETRIC LEAVES ENHANCER 3) (Protein MOV34) (AtMOV34)	90.909	187	17	0	1	561	114	300	3.2e-118	343
TRINITY_DN115987_c1_g1_i11	PSD7A_ARATH	26S proteasome non-ATPase regulatory subunit 7 homolog A (26S proteasome regulatory subunit RPN8a) (AtRPN8a) (Protein ASYMMETRIC LEAVES ENHANCER 3) (Protein MOV34) (AtMOV34)	87.013	308	40	0	266	1189	1	308	0	553
TRINITY_DN14349_c0_g1_i1	PSD7A_ARATH	26S proteasome non-ATPase regulatory subunit 7 homolog A (26S proteasome regulatory subunit RPN8a) (AtRPN8a) (Protein ASYMMETRIC LEAVES ENHANCER 3) (Protein MOV34) (AtMOV34)	78.161	87	19	0	2	262	213	299	3.34e-41	141
TRINITY_DN115987_c1_g1_i2	PSD7B_ARATH	26S proteasome non-ATPase regulatory subunit 7 homolog B (26S proteasome regulatory subunit RPN8b) (AtRPN8b) (Protein MATERNAL EFFECT EMBRYO ARREST 34)	91.071	112	10	0	3	338	110	221	2.54e-67	207
TRINITY_DN132949_c0_g1_i1	PSMD8_CAEEL	26S proteasome non-ATPase regulatory subunit 8 (26S proteasome regulatory subunit rpn-12)	36.09	133	85	0	91	489	85	217	8.1e-26	103
TRINITY_DN78983_c0_g1_i2	PSMD8_HUMAN	26S proteasome non-ATPase regulatory subunit 8 (26S proteasome regulatory subunit RPN12) (26S proteasome regulatory subunit S14) (p31)	57.143	266	108	3	130	927	91	350	1.14e-96	292
TRINITY_DN102816_c2_g2_i1	PSD8A_ARATH	26S proteasome non-ATPase regulatory subunit 8 homolog A (26S proteasome regulatory subunit RPN12a) (AtRPN12a) (26S proteasome regulatory subunit S14 homolog A)	73.684	19	5	0	280	336	178	196	0.95	32
TRINITY_DN104211_c0_g1_i3	PSD8A_ARATH	26S proteasome non-ATPase regulatory subunit 8 homolog A (26S proteasome regulatory subunit RPN12a) (AtRPN12a) (26S proteasome regulatory subunit S14 homolog A)	77.99	209	46	0	77	703	1	209	1.22e-102	301
TRINITY_DN61786_c0_g1_i1	PSD8A_ARATH	26S proteasome non-ATPase regulatory subunit 8 homolog A (26S proteasome regulatory subunit RPN12a) (AtRPN12a) (26S proteasome regulatory subunit S14 homolog A)	80.303	66	13	0	2	199	202	267	2.63e-33	121
TRINITY_DN126315_c0_g1_i1	PSMD9_HUMAN	26S proteasome non-ATPase regulatory subunit 9 (26S proteasome regulatory subunit p27)	39.706	204	112	4	192	791	25	221	4.05e-33	126
TRINITY_DN90025_c0_g1_i2	PSMD9_HUMAN	26S proteasome non-ATPase regulatory subunit 9 (26S proteasome regulatory subunit p27)	48.454	97	47	2	147	428	1	97	5.48e-22	92.4
TRINITY_DN84923_c1_g1_i1	PSMD9_BOVIN	26S proteasome non-ATPase regulatory subunit 9 (26S proteasome regulatory subunit p27)	40.845	71	41	1	19	231	150	219	0.000887	40.8
TRINITY_DN84923_c1_g1_i3	PSMD9_BOVIN	26S proteasome non-ATPase regulatory subunit 9 (26S proteasome regulatory subunit p27)	35.484	186	106	2	56	580	21	203	9.22e-27	107
TRINITY_DN84923_c1_g1_i4	PSMD9_BOVIN	26S proteasome non-ATPase regulatory subunit 9 (26S proteasome regulatory subunit p27)	36.098	205	116	3	77	658	19	219	2.49e-35	129
TRINITY_DN94777_c0_g1_i1	PSMD9_HUMAN	26S proteasome non-ATPase regulatory subunit 9 (26S proteasome regulatory subunit p27)	35.149	202	126	3	112	714	21	218	2.14e-26	107
TRINITY_DN94777_c0_g1_i2	PSMD9_HUMAN	26S proteasome non-ATPase regulatory subunit 9 (26S proteasome regulatory subunit p27)	42.353	85	48	1	540	791	134	218	8.61e-12	67.4
TRINITY_DN95954_c0_g3_i1	PSMD9_RAT	26S proteasome non-ATPase regulatory subunit 9 (26S proteasome regulatory subunit p27) (Transactivating protein Bridge-1)	51.852	27	13	0	127	207	72	98	1.5	31.2
TRINITY_DN73304_c0_g1_i1	PRS10_DICDI	26S proteasome regulatory subunit 10B (26S proteasome AAA-ATPase subunit RPT4) (Proteasome 26S subunit ATPase 6)	81.991	211	38	0	3	635	183	393	1.17e-126	368
TRINITY_DN116922_c2_g1_i1	PS10A_ARATH	26S proteasome regulatory subunit 10B homolog A (26S proteasome AAA-ATPase subunit RPT4a) (26S proteasome subunit 10B homolog A) (Regulatory particle triple-A ATPase subunit 4a)	91.279	172	15	0	6	521	155	326	7.4e-112	327
TRINITY_DN113267_c2_g4_i1	PS10A_ARATH	26S proteasome regulatory subunit 10B homolog A (26S proteasome AAA-ATPase subunit RPT4a) (26S proteasome subunit 10B homolog A) (Regulatory particle triple-A ATPase subunit 4a)	89.855	69	7	0	2	208	331	399	2.73e-37	134
TRINITY_DN134120_c0_g1_i1	PS10A_ARATH	26S proteasome regulatory subunit 10B homolog A (26S proteasome AAA-ATPase subunit RPT4a) (26S proteasome subunit 10B homolog A) (Regulatory particle triple-A ATPase subunit 4a)	65.882	85	29	0	71	325	11	95	3.31e-33	121
TRINITY_DN22031_c0_g1_i1	PS10A_ARATH	26S proteasome regulatory subunit 10B homolog A (26S proteasome AAA-ATPase subunit RPT4a) (26S proteasome subunit 10B homolog A) (Regulatory particle triple-A ATPase subunit 4a)	86.275	51	7	0	1	153	349	399	1.54e-24	99
TRINITY_DN49515_c0_g1_i1	PS10A_ARATH	26S proteasome regulatory subunit 10B homolog A (26S proteasome AAA-ATPase subunit RPT4a) (26S proteasome subunit 10B homolog A) (Regulatory particle triple-A ATPase subunit 4a)	90.476	105	10	0	1	315	176	280	7.27e-65	204
TRINITY_DN34546_c0_g1_i1	PS10A_ARATH	26S proteasome regulatory subunit 10B homolog A (26S proteasome AAA-ATPase subunit RPT4a) (26S proteasome subunit 10B homolog A) (Regulatory particle triple-A ATPase subunit 4a)	63.83	94	34	0	31	312	10	103	2.34e-36	130
TRINITY_DN100490_c1_g2_i1	PRS4_DROME	26S proteasome regulatory subunit 4 (P26s4)	75.61	451	73	2	144	1490	24	439	0	687
TRINITY_DN100490_c1_g2_i7	PRS4_DROME	26S proteasome regulatory subunit 4 (P26s4)	82.452	416	71	1	144	1385	24	439	0	708
TRINITY_DN129167_c0_g1_i1	PRS4_DROME	26S proteasome regulatory subunit 4 (P26s4)	85.345	116	17	0	1	348	316	431	1.87e-65	207
TRINITY_DN114141_c0_g1_i2	PRS4_DROME	26S proteasome regulatory subunit 4 (P26s4)	88.889	405	40	1	2	1216	40	439	0	740
TRINITY_DN82756_c0_g1_i1	PRS4_DROME	26S proteasome regulatory subunit 4 (P26s4)	85.013	387	57	1	1	1158	53	439	0	692
TRINITY_DN82756_c0_g1_i2	PRS4_DROME	26S proteasome regulatory subunit 4 (P26s4)	73.913	138	35	1	1	411	53	190	4.93e-69	218
TRINITY_DN50688_c0_g1_i1	PRS4_CHICK	26S proteasome regulatory subunit 4 (P26s4) (26S proteasome AAA-ATPase subunit RPT2) (Proteasome 26S subunit ATPase 1)	30	90	55	2	12	275	327	410	0.004	40.4
TRINITY_DN103818_c3_g1_i2	PRS4_ENCCU	26S proteasome regulatory subunit 4 homolog	27.473	91	60	2	1043	1309	229	315	1.2	35.8
TRINITY_DN100490_c1_g2_i2	PRS4_SCHPO	26S proteasome regulatory subunit 4 homolog (Protein mts2)	62.759	435	150	6	57	1328	1	434	0	528
TRINITY_DN134884_c0_g1_i1	PRS4_SCHPO	26S proteasome regulatory subunit 4 homolog (Protein mts2)	71.93	57	15	1	206	373	37	93	1.55e-20	89
TRINITY_DN64595_c0_g1_i1	PRS4_SCHPO	26S proteasome regulatory subunit 4 homolog (Protein mts2)	76.923	52	12	0	1	156	358	409	3.35e-18	82
TRINITY_DN114976_c3_g1_i3	PRS4_YEAST	26S proteasome regulatory subunit 4 homolog (Tat-binding homolog 5)	41.176	34	20	0	340	239	31	64	1.8	31.2
TRINITY_DN60071_c0_g1_i1	PRS4_YEAST	26S proteasome regulatory subunit 4 homolog (Tat-binding homolog 5)	83.276	293	49	0	3	881	145	437	1.39e-169	480
TRINITY_DN100490_c1_g2_i4	PRS4_DICDI	26S proteasome regulatory subunit 4 homolog (Tat-binding protein alpha) (DdTBPalpha)	77.941	68	15	0	2	205	328	395	3.43e-40	114
TRINITY_DN19785_c0_g1_i1	PRS4_DICDI	26S proteasome regulatory subunit 4 homolog (Tat-binding protein alpha) (DdTBPalpha)	90.441	136	13	0	2	409	257	392	4.37e-85	258
TRINITY_DN96941_c1_g3_i1	PRS4_DICDI	26S proteasome regulatory subunit 4 homolog (Tat-binding protein alpha) (DdTBPalpha)	69.907	216	55	2	140	757	224	439	1.41e-94	290
TRINITY_DN100490_c1_g3_i1	PRS4_ORYSJ	26S proteasome regulatory subunit 4 homolog (Tat-binding protein homolog 2)	75.214	117	28	1	1	348	332	448	7.35e-56	182
TRINITY_DN119032_c1_g1_i2	PRS4_ORYSJ	26S proteasome regulatory subunit 4 homolog (Tat-binding protein homolog 2)	94.118	102	6	0	2	307	326	427	9.19e-61	194
TRINITY_DN119032_c1_g1_i3	PRS4_ORYSJ	26S proteasome regulatory subunit 4 homolog (Tat-binding protein homolog 2)	97.248	109	3	0	2	328	340	448	1.47e-57	186
TRINITY_DN119032_c2_g3_i1	PRS4_ORYSJ	26S proteasome regulatory subunit 4 homolog (Tat-binding protein homolog 2)	97.537	203	5	0	1	609	246	448	1.34e-129	378
TRINITY_DN119032_c2_g4_i1	PRS4_ORYSJ	26S proteasome regulatory subunit 4 homolog (Tat-binding protein homolog 2)	97	100	3	0	2	301	162	261	1.69e-61	196
TRINITY_DN119687_c0_g2_i2	PRS4_ORYSJ	26S proteasome regulatory subunit 4 homolog (Tat-binding protein homolog 2)	85.987	157	22	0	2	472	292	448	1.03e-97	291
TRINITY_DN119687_c1_g1_i2	PRS4_ORYSJ	26S proteasome regulatory subunit 4 homolog (Tat-binding protein homolog 2)	95.522	67	3	0	2	202	382	448	1.64e-24	100
TRINITY_DN119687_c1_g2_i1	PRS4_ORYSJ	26S proteasome regulatory subunit 4 homolog (Tat-binding protein homolog 2)	97.436	195	5	0	1	585	254	448	7.38e-120	355
TRINITY_DN123402_c2_g1_i2	PRS4_ORYSJ	26S proteasome regulatory subunit 4 homolog (Tat-binding protein homolog 2)	67.442	43	12	1	429	307	192	234	7.25e-06	54.3
TRINITY_DN89670_c7_g1_i2	PRS4_ORYSJ	26S proteasome regulatory subunit 4 homolog (Tat-binding protein homolog 2)	97.552	286	7	0	1	858	163	448	0	529
TRINITY_DN119032_c1_g3_i1	PRS4A_ARATH	26S proteasome regulatory subunit 4 homolog A (26S proteasome AAA-ATPase subunit RPT2a) (26S proteasome subunit 4 homolog A) (Protein HALTED ROOT) (Regulatory particle triple-A ATPase subunit 2a)	97.79	181	4	0	2	544	147	327	4.99e-124	359
TRINITY_DN119032_c2_g1_i1	PRS4A_ARATH	26S proteasome regulatory subunit 4 homolog A (26S proteasome AAA-ATPase subunit RPT2a) (26S proteasome subunit 4 homolog A) (Protein HALTED ROOT) (Regulatory particle triple-A ATPase subunit 2a)	94.34	106	6	0	1	318	233	338	4.86e-64	202
TRINITY_DN95535_c0_g1_i2	PRS4A_ARATH	26S proteasome regulatory subunit 4 homolog A (26S proteasome AAA-ATPase subunit RPT2a) (26S proteasome subunit 4 homolog A) (Protein HALTED ROOT) (Regulatory particle triple-A ATPase subunit 2a)	91.061	179	12	2	67	600	1	176	1.7e-98	295
TRINITY_DN137975_c0_g1_i1	PRS4B_ARATH	26S proteasome regulatory subunit 4 homolog B (26S proteasome AAA-ATPase subunit RPT2b) (26S proteasome subunit 4 homolog B) (Regulatory particle triple-A ATPase subunit 2b)	67.692	65	21	0	133	327	51	115	4.89e-24	97.8
TRINITY_DN119687_c0_g1_i1	PRS4B_ARATH	26S proteasome regulatory subunit 4 homolog B (26S proteasome AAA-ATPase subunit RPT2b) (26S proteasome subunit 4 homolog B) (Regulatory particle triple-A ATPase subunit 2b)	86.64	247	33	0	160	900	47	293	1.37e-152	437
TRINITY_DN110147_c0_g3_i1	PRS4B_ARATH	26S proteasome regulatory subunit 4 homolog B (26S proteasome AAA-ATPase subunit RPT2b) (26S proteasome subunit 4 homolog B) (Regulatory particle triple-A ATPase subunit 2b)	83.436	163	27	0	2	490	277	439	1.37e-95	286
TRINITY_DN97842_c7_g3_i1	PRS4B_ARATH	26S proteasome regulatory subunit 4 homolog B (26S proteasome AAA-ATPase subunit RPT2b) (26S proteasome subunit 4 homolog B) (Regulatory particle triple-A ATPase subunit 2b)	95	20	1	0	2	61	399	418	0.005	41.6
TRINITY_DN96941_c1_g3_i2	PRS4B_ARATH	26S proteasome regulatory subunit 4 homolog B (26S proteasome AAA-ATPase subunit RPT2b) (26S proteasome subunit 4 homolog B) (Regulatory particle triple-A ATPase subunit 2b)	82.323	396	70	0	160	1347	48	443	0	685
TRINITY_DN9593_c0_g1_i1	PRS6A_SCHPO	26S proteasome regulatory subunit 6A	43.333	30	14	1	38	127	379	405	7.1	29.3
TRINITY_DN96941_c1_g1_i1	PRS6A_HUMAN	26S proteasome regulatory subunit 6A (26S proteasome AAA-ATPase subunit RPT5) (Proteasome 26S subunit ATPase 3) (Proteasome subunit P50) (Tat-binding protein 1) (TBP-1)	83.81	105	17	0	2	316	335	439	1.15e-59	192
TRINITY_DN91314_c4_g8_i1	PRS6A_RAT	26S proteasome regulatory subunit 6A (26S proteasome AAA-ATPase subunit RPT5) (Proteasome 26S subunit ATPase 3) (Spermatogenic cell/sperm-associated Tat-binding protein homolog SATA) (Tat-binding protein 1) (TBP-1)	80.435	138	27	0	6	419	302	439	1.9e-77	239
TRINITY_DN21051_c0_g1_i1	PRS6A_RAT	26S proteasome regulatory subunit 6A (26S proteasome AAA-ATPase subunit RPT5) (Proteasome 26S subunit ATPase 3) (Spermatogenic cell/sperm-associated Tat-binding protein homolog SATA) (Tat-binding protein 1) (TBP-1)	72.18	133	36	1	4	402	301	432	4.14e-63	201
TRINITY_DN96941_c1_g6_i1	PRS6A_RAT	26S proteasome regulatory subunit 6A (26S proteasome AAA-ATPase subunit RPT5) (Proteasome 26S subunit ATPase 3) (Spermatogenic cell/sperm-associated Tat-binding protein homolog SATA) (Tat-binding protein 1) (TBP-1)	71.888	249	64	3	52	780	13	261	4e-108	322
TRINITY_DN110494_c0_g1_i1	PRS6A_MOUSE	26S proteasome regulatory subunit 6A (26S proteasome AAA-ATPase subunit RPT5) (Proteasome 26S subunit ATPase 3) (Tat-binding protein 1) (TBP-1)	76.082	439	102	2	13	1329	7	442	0	669
TRINITY_DN106022_c0_g1_i1	PRS6A_MOUSE	26S proteasome regulatory subunit 6A (26S proteasome AAA-ATPase subunit RPT5) (Proteasome 26S subunit ATPase 3) (Tat-binding protein 1) (TBP-1)	81.106	434	78	2	149	1450	13	442	0	724
TRINITY_DN16481_c0_g1_i1	PRS6A_MOUSE	26S proteasome regulatory subunit 6A (26S proteasome AAA-ATPase subunit RPT5) (Proteasome 26S subunit ATPase 3) (Tat-binding protein 1) (TBP-1)	85.669	314	45	0	1	942	129	442	0	560
TRINITY_DN120437_c1_g1_i1	PRS6A_YEAST	26S proteasome regulatory subunit 6A (Tat-binding protein homolog 1) (TBP-1)	40.741	54	31	1	195	37	213	266	1.2	31.6
TRINITY_DN96941_c1_g4_i1	PRS6A_YEAST	26S proteasome regulatory subunit 6A (Tat-binding protein homolog 1) (TBP-1)	76.029	413	94	1	327	1550	22	434	0	658
TRINITY_DN91314_c4_g5_i1	PRS6A_DICDI	26S proteasome regulatory subunit 6A homolog (26S proteasome AAA-ATPase subunit RPT5) (Proteasome 26S subunit ATPase 3)	91.096	146	13	0	2	439	158	303	3.75e-95	283
TRINITY_DN96941_c1_g5_i1	PRS6A_SOLLC	26S proteasome regulatory subunit 6A homolog (LEMA-1) (Mg(2+)-dependent ATPase 1) (Tat-binding protein homolog 1) (TBP-1)	80.412	194	31	2	6	587	232	418	6.61e-103	308
TRINITY_DN117139_c1_g1_i2	PRS6A_BRACM	26S proteasome regulatory subunit 6A homolog (Tat-binding protein homolog 1) (TBP-1)	82.143	28	5	0	640	723	255	282	9.88e-06	52
TRINITY_DN117139_c1_g1_i10	PRS6A_BRACM	26S proteasome regulatory subunit 6A homolog (Tat-binding protein homolog 1) (TBP-1)	82.759	29	5	0	701	787	255	283	6.92e-07	53.9
TRINITY_DN117139_c1_g1_i20	PRS6A_BRACM	26S proteasome regulatory subunit 6A homolog (Tat-binding protein homolog 1) (TBP-1)	82.143	28	5	0	796	879	255	282	1.11e-05	52
TRINITY_DN117139_c1_g3_i1	PRS6A_BRACM	26S proteasome regulatory subunit 6A homolog (Tat-binding protein homolog 1) (TBP-1)	99.367	158	1	0	2	475	267	424	3.21e-109	324
TRINITY_DN117139_c1_g1_i24	PRS6A_BRACM	26S proteasome regulatory subunit 6A homolog (Tat-binding protein homolog 1) (TBP-1)	82.143	28	5	0	711	794	255	282	1.04e-05	52
TRINITY_DN112408_c2_g1_i1	PRS6A_BRACM	26S proteasome regulatory subunit 6A homolog (Tat-binding protein homolog 1) (TBP-1)	95.312	64	3	0	1	192	361	424	7.24e-36	130
TRINITY_DN99974_c2_g1_i1	PRS6A_ORYSJ	26S proteasome regulatory subunit 6A homolog (Tat-binding protein homolog 1) (TBP-1)	78.788	99	20	1	4	300	295	392	6.81e-47	157
TRINITY_DN34740_c0_g1_i1	PRS6A_ORYSJ	26S proteasome regulatory subunit 6A homolog (Tat-binding protein homolog 1) (TBP-1)	64.151	159	55	1	71	541	29	187	4.91e-65	208
TRINITY_DN117139_c1_g1_i16	PS6AA_ARATH	26S proteasome regulatory subunit 6A homolog A (26S proteasome AAA-ATPase subunit RPT5a) (Proteasome 26S subunit 6A homolog A) (Regulatory particle triple-A ATPase subunit 5a) (Tat-binding protein 1 homolog A) (TBP-1 homolog A)	72.727	33	9	0	796	894	255	287	8.17e-06	52.4
TRINITY_DN117139_c1_g1_i19	PS6AA_ARATH	26S proteasome regulatory subunit 6A homolog A (26S proteasome AAA-ATPase subunit RPT5a) (Proteasome 26S subunit 6A homolog A) (Regulatory particle triple-A ATPase subunit 5a) (Tat-binding protein 1 homolog A) (TBP-1 homolog A)	72.727	33	9	0	640	738	255	287	7.21e-06	52.4
TRINITY_DN112408_c2_g2_i1	PS6AB_ARATH	26S proteasome regulatory subunit 6A homolog B (26S proteasome AAA-ATPase subunit RPT5b) (Proteasome 26S subunit 6A homolog B) (Regulatory particle triple-A ATPase subunit 5b) (Tat-binding protein 1 homolog B) (TBP-1 homolog B)	91.304	207	18	0	128	748	1	207	7.61e-132	381
TRINITY_DN62388_c0_g1_i1	PR6AA_XENLA	26S proteasome regulatory subunit 6A-A (26S proteasome AAA-ATPase subunit RPT5-A) (Proteasome 26S subunit ATPase 3-A) (Tat-binding protein 6) (TBP-6)	53.704	108	49	1	113	433	2	109	1.51e-17	80.9
TRINITY_DN62388_c0_g2_i1	PR6AB_XENLA	26S proteasome regulatory subunit 6A-B (26S proteasome AAA-ATPase subunit RPT5-B) (Proteasome 26S subunit ATPase 3-B) (Tat-binding protein 10) (TBP-10)	79.091	110	23	0	1	330	86	195	1.09e-58	188
TRINITY_DN60660_c0_g2_i1	PRS6B_MACFA	26S proteasome regulatory subunit 6B (26S proteasome AAA-ATPase subunit RPT3) (Proteasome 26S subunit ATPase 4)	39.13	46	28	0	305	168	9	54	1.8	32
TRINITY_DN91208_c0_g1_i1	PRS6B_MACFA	26S proteasome regulatory subunit 6B (26S proteasome AAA-ATPase subunit RPT3) (Proteasome 26S subunit ATPase 4)	84.5	200	31	0	3	602	219	418	9.29e-125	362
TRINITY_DN110383_c0_g1_i1	PRS6B_MANSE	26S proteasome regulatory subunit 6B (ATPase MS73)	87.05	417	50	2	51	1295	1	415	0	692
TRINITY_DN107828_c0_g1_i2	PRS6B_MANSE	26S proteasome regulatory subunit 6B (ATPase MS73)	77.831	415	92	0	57	1301	1	415	0	630
TRINITY_DN116922_c4_g1_i1	PRS6B_HELAN	26S proteasome regulatory subunit 6B homolog	99.648	284	1	0	2	853	83	366	0	582
TRINITY_DN116922_c4_g1_i2	PRS6B_SOLTU	26S proteasome regulatory subunit 6B homolog	98.361	122	2	0	3	368	171	292	2.89e-81	248
TRINITY_DN116922_c4_g2_i1	PRS6B_HELAN	26S proteasome regulatory subunit 6B homolog	89.773	88	9	0	101	364	25	112	1.83e-48	162
TRINITY_DN107828_c0_g1_i5	PRS6B_SOLTU	26S proteasome regulatory subunit 6B homolog	91.026	78	7	0	1	234	204	281	2.2e-40	126
TRINITY_DN107828_c0_g2_i1	PRS6B_ASPNG	26S proteasome regulatory subunit 6B homolog	86.806	144	19	0	3	434	65	208	1.38e-83	254
TRINITY_DN87323_c0_g1_i2	PRS6B_HELAN	26S proteasome regulatory subunit 6B homolog	100	78	0	0	1	234	336	413	2.35e-49	166
TRINITY_DN87323_c0_g1_i4	PRS6B_HELAN	26S proteasome regulatory subunit 6B homolog	89.583	48	5	0	441	584	366	413	7.39e-22	97.4
TRINITY_DN89670_c0_g1_i1	PRS6B_ASPNG	26S proteasome regulatory subunit 6B homolog	90.11	182	17	1	1	543	242	423	4.6e-112	330
TRINITY_DN787_c0_g1_i1	PRS6B_ENCCU	26S proteasome regulatory subunit 6B homolog	27.586	58	39	2	229	402	316	370	1.2	32.3
TRINITY_DN31355_c0_g1_i1	PRS6B_ENCCU	26S proteasome regulatory subunit 6B homolog	33.929	56	37	0	263	96	49	104	0.35	33.1
TRINITY_DN37360_c0_g1_i1	PRS6B_ASPNG	26S proteasome regulatory subunit 6B homolog	85.621	153	21	1	35	490	1	153	3.85e-85	259
TRINITY_DN137691_c0_g1_i1	PRS6B_ARATH	26S proteasome regulatory subunit 6B homolog (26S protease subunit 6B homolog) (26S proteasome AAA-ATPase subunit RPT3) (Protein BMAA insensitive morphology 409) (Regulatory particle triple-A ATPase subunit 3)	80	90	18	0	87	356	27	116	3.8e-43	148
TRINITY_DN137851_c0_g1_i1	PRS6B_ARATH	26S proteasome regulatory subunit 6B homolog (26S protease subunit 6B homolog) (26S proteasome AAA-ATPase subunit RPT3) (Protein BMAA insensitive morphology 409) (Regulatory particle triple-A ATPase subunit 3)	84.615	117	18	0	4	354	292	408	1.08e-66	209
TRINITY_DN116922_c4_g3_i1	PRS6B_ARATH	26S proteasome regulatory subunit 6B homolog (26S protease subunit 6B homolog) (26S proteasome AAA-ATPase subunit RPT3) (Protein BMAA insensitive morphology 409) (Regulatory particle triple-A ATPase subunit 3)	80.645	124	24	0	2	373	59	182	2.83e-66	208
TRINITY_DN57988_c1_g1_i1	PRS6B_ARATH	26S proteasome regulatory subunit 6B homolog (26S protease subunit 6B homolog) (26S proteasome AAA-ATPase subunit RPT3) (Protein BMAA insensitive morphology 409) (Regulatory particle triple-A ATPase subunit 3)	86.598	194	26	0	2	583	118	311	2.92e-124	359
TRINITY_DN116523_c5_g1_i1	PRS7_SPIOL	26S proteasome regulatory subunit 7 (26S proteasome AAA-ATPase subunit RPT1) (26S proteasome subunit 7) (Regulatory particle triple-A ATPase subunit 1)	95.181	83	4	0	1	249	344	426	5.75e-49	164
TRINITY_DN133885_c0_g1_i1	PRS7_PRUPE	26S proteasome regulatory subunit 7 (26S proteasome AAA-ATPase subunit RPT1) (26S proteasome subunit 7) (Regulatory particle triple-A ATPase subunit 1)	81.416	113	21	0	2	340	307	419	1.42e-64	204
TRINITY_DN124403_c0_g1_i1	PRS7_SPIOL	26S proteasome regulatory subunit 7 (26S proteasome AAA-ATPase subunit RPT1) (26S proteasome subunit 7) (Regulatory particle triple-A ATPase subunit 1)	78.107	169	34	2	50	550	4	171	1.01e-84	259
TRINITY_DN91314_c4_g1_i2	PRS7_SPIOL	26S proteasome regulatory subunit 7 (26S proteasome AAA-ATPase subunit RPT1) (26S proteasome subunit 7) (Regulatory particle triple-A ATPase subunit 1)	90.378	291	28	0	2	874	106	396	0	519
TRINITY_DN62695_c0_g1_i1	PRS7_PRUPE	26S proteasome regulatory subunit 7 (26S proteasome AAA-ATPase subunit RPT1) (26S proteasome subunit 7) (Regulatory particle triple-A ATPase subunit 1)	84.667	150	22	1	3	452	86	234	9.62e-87	262
TRINITY_DN22136_c0_g1_i1	PRS7_SPIOL	26S proteasome regulatory subunit 7 (26S proteasome AAA-ATPase subunit RPT1) (26S proteasome subunit 7) (Regulatory particle triple-A ATPase subunit 1)	79.439	107	22	0	2	322	320	426	2.08e-58	188
TRINITY_DN91582_c0_g1_i2	PRS7_SPIOL	26S proteasome regulatory subunit 7 (26S proteasome AAA-ATPase subunit RPT1) (26S proteasome subunit 7) (Regulatory particle triple-A ATPase subunit 1)	97.952	293	6	0	182	1060	134	426	0	560
TRINITY_DN91582_c0_g2_i1	PRS7_PRUPE	26S proteasome regulatory subunit 7 (26S proteasome AAA-ATPase subunit RPT1) (26S proteasome subunit 7) (Regulatory particle triple-A ATPase subunit 1)	99.653	288	1	0	1	864	138	425	0	593
TRINITY_DN99974_c6_g4_i1	PRS7_CAEEL	26S proteasome regulatory subunit 7 (26S proteasome AAA-ATPase subunit rpt-1) (Proteasome 26S subunit ATPase 2)	84.146	164	26	0	4	495	148	311	3.43e-87	265
TRINITY_DN91314_c4_g4_i1	PRS7_CAEEL	26S proteasome regulatory subunit 7 (26S proteasome AAA-ATPase subunit rpt-1) (Proteasome 26S subunit ATPase 2)	65	80	28	0	96	335	32	111	5.09e-30	114
TRINITY_DN91314_c4_g7_i1	PRS7_CAEEL	26S proteasome regulatory subunit 7 (26S proteasome AAA-ATPase subunit rpt-1) (Proteasome 26S subunit ATPase 2)	85.933	327	46	0	9	989	109	435	0	606
TRINITY_DN91314_c4_g1_i3	PRS7_CAEEL	26S proteasome regulatory subunit 7 (26S proteasome AAA-ATPase subunit rpt-1) (Proteasome 26S subunit ATPase 2)	94.949	99	5	0	2	298	227	325	1.2e-48	163
TRINITY_DN121700_c1_g2_i1	PRS7_MOUSE	26S proteasome regulatory subunit 7 (26S proteasome AAA-ATPase subunit RPT1) (Proteasome 26S subunit ATPase 2) (Protein MSS1)	69.512	82	23	1	91	336	3	82	1.87e-25	101
TRINITY_DN121700_c1_g1_i3	PRS7_MOUSE	26S proteasome regulatory subunit 7 (26S proteasome AAA-ATPase subunit RPT1) (Proteasome 26S subunit ATPase 2) (Protein MSS1)	95.385	260	12	0	1	780	107	366	3.3e-170	479
TRINITY_DN121700_c1_g1_i4	PRS7_MOUSE	26S proteasome regulatory subunit 7 (26S proteasome AAA-ATPase subunit RPT1) (Proteasome 26S subunit ATPase 2) (Protein MSS1)	96.341	164	6	0	1	492	240	403	1.72e-97	291
TRINITY_DN81956_c0_g1_i2	PRS7_XENLA	26S proteasome regulatory subunit 7 (26S proteasome AAA-ATPase subunit RPT1) (Proteasome 26S subunit ATPase 2) (Protein MSS1) (xMSS1)	87.705	122	15	0	3	368	312	433	5.51e-72	225
TRINITY_DN105680_c0_g1_i1	PRS7_SCHPO	26S proteasome regulatory subunit 7 homolog	35.294	51	30	1	259	107	78	125	0.18	35.4
TRINITY_DN128804_c0_g1_i1	PRS7_YEAST	26S proteasome regulatory subunit 7 homolog (Protein CIM5) (Tat-binding homolog 3)	76.458	463	80	3	155	1456	5	467	0	661
TRINITY_DN116523_c4_g1_i1	PRS7A_ARATH	26S proteasome regulatory subunit 7 homolog A (26S proteasome AAA-ATPase subunit RPT1a) (26S proteasome subunit 7 homolog A) (Regulatory particle triple-A ATPase subunit 1a)	86.207	29	4	0	148	234	1	29	2.45e-07	51.6
TRINITY_DN116523_c5_g2_i1	PRS7A_ARATH	26S proteasome regulatory subunit 7 homolog A (26S proteasome AAA-ATPase subunit RPT1a) (26S proteasome subunit 7 homolog A) (Regulatory particle triple-A ATPase subunit 1a)	91.262	206	18	0	102	719	1	206	8.54e-134	386
TRINITY_DN137155_c0_g1_i1	PRS8_DROME	26S proteasome regulatory subunit 8	62.857	105	39	0	9	323	18	122	2.3e-40	140
TRINITY_DN113029_c1_g1_i3	PRS8_DROME	26S proteasome regulatory subunit 8	94.521	365	20	0	118	1212	8	372	0	638
TRINITY_DN8429_c0_g1_i1	PRS8_DROME	26S proteasome regulatory subunit 8	66.923	130	42	1	116	505	18	146	5.7e-36	131
TRINITY_DN103365_c0_g1_i1	PRS8_DICDI	26S proteasome regulatory subunit 8 (26S proteasome AAA-ATPase subunit RPT6) (Proteasome 26S subunit ATPase 5) (Tat-binding protein homolog 10)	80.469	128	25	0	2	385	276	403	4.97e-70	220
TRINITY_DN121700_c0_g2_i1	PRS8_MANSE	26S proteasome regulatory subunit 8 (Protein 18-56)	98.077	52	1	0	1	156	351	402	2.15e-28	109
TRINITY_DN109241_c2_g1_i1	PRS8_MANSE	26S proteasome regulatory subunit 8 (Protein 18-56)	28.846	52	32	2	358	203	78	124	3.1	32.7
TRINITY_DN16690_c0_g1_i1	PRS8_MANSE	26S proteasome regulatory subunit 8 (Protein 18-56)	85.792	366	52	0	8	1105	31	396	0	647
TRINITY_DN42469_c0_g1_i1	PRS8_MANSE	26S proteasome regulatory subunit 8 (Protein 18-56)	30.088	113	63	5	871	1167	64	174	5.2	33.5
TRINITY_DN89670_c4_g1_i2	PRS8_YEAST	26S proteasome regulatory subunit 8 homolog (Protein CIM3) (Protein SUG1) (Tat-binding protein TBY1)	77.865	384	85	0	344	1495	22	405	0	583
TRINITY_DN125078_c0_g1_i1	PRS8_SCHPO	26S proteasome regulatory subunit 8 homolog (Protein let1)	93.458	107	7	0	1	321	211	317	1.7e-51	169
TRINITY_DN122535_c3_g1_i5	PRS8A_ARATH	26S proteasome regulatory subunit 8 homolog A (26S proteasome AAA-ATPase subunit RPT6a) (26S proteasome subunit 8 homolog A) (Regulatory particle triple-A ATPase subunit 6a)	76.667	30	7	0	1434	1523	344	373	0.001	45.4
TRINITY_DN122535_c3_g1_i6	PRS8A_ARATH	26S proteasome regulatory subunit 8 homolog A (26S proteasome AAA-ATPase subunit RPT6a) (26S proteasome subunit 8 homolog A) (Regulatory particle triple-A ATPase subunit 6a)	76.667	30	7	0	1407	1496	344	373	0.001	45.4
TRINITY_DN106749_c0_g1_i1	PRS8A_ARATH	26S proteasome regulatory subunit 8 homolog A (26S proteasome AAA-ATPase subunit RPT6a) (26S proteasome subunit 8 homolog A) (Regulatory particle triple-A ATPase subunit 6a)	95.327	107	5	0	3	323	46	152	8.8e-55	178
TRINITY_DN106749_c0_g2_i1	PRS8A_ARATH	26S proteasome regulatory subunit 8 homolog A (26S proteasome AAA-ATPase subunit RPT6a) (26S proteasome subunit 8 homolog A) (Regulatory particle triple-A ATPase subunit 6a)	98.361	122	2	0	2	367	154	275	1.29e-82	250
TRINITY_DN106749_c1_g1_i1	PRS8A_ARATH	26S proteasome regulatory subunit 8 homolog A (26S proteasome AAA-ATPase subunit RPT6a) (26S proteasome subunit 8 homolog A) (Regulatory particle triple-A ATPase subunit 6a)	93.548	248	16	0	208	951	16	263	2.64e-158	451
TRINITY_DN99974_c6_g3_i1	PRS8A_ARATH	26S proteasome regulatory subunit 8 homolog A (26S proteasome AAA-ATPase subunit RPT6a) (26S proteasome subunit 8 homolog A) (Regulatory particle triple-A ATPase subunit 6a)	97.5	40	1	0	3	122	376	415	4.19e-19	85.5
TRINITY_DN99974_c6_g5_i1	PRS8A_ARATH	26S proteasome regulatory subunit 8 homolog A (26S proteasome AAA-ATPase subunit RPT6a) (26S proteasome subunit 8 homolog A) (Regulatory particle triple-A ATPase subunit 6a)	99.2	125	1	0	1	375	295	419	6.04e-84	257
TRINITY_DN99974_c4_g1_i1	PRS8B_ARATH	26S proteasome regulatory subunit 8 homolog B (26S proteasome AAA-ATPase subunit RPT6b) (26S proteasome subunit 8 homolog B) (Regulatory particle triple-A ATPase subunit 6b)	87.332	371	46	1	1	1110	49	419	0	614
TRINITY_DN99974_c6_g1_i1	PRS8B_ARATH	26S proteasome regulatory subunit 8 homolog B (26S proteasome AAA-ATPase subunit RPT6b) (26S proteasome subunit 8 homolog B) (Regulatory particle triple-A ATPase subunit 6b)	97.26	146	4	0	2	439	274	419	1.14e-98	294
TRINITY_DN89670_c4_g2_i1	PRS8B_ARATH	26S proteasome regulatory subunit 8 homolog B (26S proteasome AAA-ATPase subunit RPT6b) (26S proteasome subunit 8 homolog B) (Regulatory particle triple-A ATPase subunit 6b)	81.513	119	21	1	7	363	302	419	4.65e-64	203
TRINITY_DN127047_c0_g1_i1	RPN1_NEUCR	26S proteasome regulatory subunit rpn-1	84.559	136	21	0	3	410	767	902	4.56e-60	204
TRINITY_DN78922_c0_g2_i1	RPN1_NEUCR	26S proteasome regulatory subunit rpn-1	47.872	94	45	2	12	284	536	628	4.14e-21	90.1
TRINITY_DN106011_c0_g1_i4	RPN1_SCHPO	26S proteasome regulatory subunit rpn1 (19S regulatory cap region of 26S protease subunit 2) (Proteasome non-ATPase subunit mts4)	56.093	558	244	1	268	1941	44	600	0	552
TRINITY_DN106011_c0_g1_i5	RPN1_SCHPO	26S proteasome regulatory subunit rpn1 (19S regulatory cap region of 26S protease subunit 2) (Proteasome non-ATPase subunit mts4)	58.678	847	346	3	268	2802	44	888	0	890
TRINITY_DN113319_c2_g5_i1	RPN10_YEAST	26S proteasome regulatory subunit RPN10	49.49	196	93	3	199	780	1	192	3.81e-59	191
TRINITY_DN94148_c0_g8_i1	RPN10_YEAST	26S proteasome regulatory subunit RPN10	45.455	22	12	0	348	413	107	128	4.8	30.4
TRINITY_DN135125_c0_g1_i1	RPN11_SCHPO	26S proteasome regulatory subunit rpn11 (Protein pad1)	45.763	59	32	0	2	178	249	307	7.62e-09	55.5
TRINITY_DN115836_c2_g3_i1	RPN11_SCHPO	26S proteasome regulatory subunit rpn11 (Protein pad1)	74.035	285	74	0	192	1046	23	307	2.99e-148	426
TRINITY_DN129774_c0_g1_i1	RPN12_YEAST	26S proteasome regulatory subunit RPN12 (Nuclear integrity protein 1)	38.346	133	77	1	49	432	142	274	6.34e-28	108
TRINITY_DN107031_c0_g1_i1	RPN13_ARATH	26S proteasome regulatory subunit RPN13 (AtRPN13) (26S proteasome non-ATPase regulatory subunit 13)	54.118	85	30	1	1	228	70	154	1.14e-23	95.1
TRINITY_DN107031_c0_g1_i2	RPN13_ARATH	26S proteasome regulatory subunit RPN13 (AtRPN13) (26S proteasome non-ATPase regulatory subunit 13)	58.915	129	42	2	1	354	70	198	1.48e-40	143
TRINITY_DN107031_c0_g1_i3	RPN13_ARATH	26S proteasome regulatory subunit RPN13 (AtRPN13) (26S proteasome non-ATPase regulatory subunit 13)	61.658	193	62	3	1	543	70	262	1.26e-69	216
TRINITY_DN95508_c0_g1_i1	RPN13_ARATH	26S proteasome regulatory subunit RPN13 (AtRPN13) (26S proteasome non-ATPase regulatory subunit 13)	35.831	307	169	10	57	926	3	298	1.4e-46	164
TRINITY_DN33194_c0_g2_i1	RPN14_YEAST	26S proteasome regulatory subunit RPN14 (Proteasome non-ATPase subunit 14)	30.526	95	55	4	2	268	200	289	0.28	34.7
TRINITY_DN129627_c0_g1_i1	RPN2_SCHPO	26S proteasome regulatory subunit rpn2	52.083	144	57	2	5	436	255	386	3.63e-34	129
TRINITY_DN129248_c0_g1_i1	RPN2_ASHGO	26S proteasome regulatory subunit RPN2	48.889	45	23	0	14	148	856	900	8.89e-09	55.1
TRINITY_DN113876_c0_g1_i1	RPN2_SCHPO	26S proteasome regulatory subunit rpn2	46.354	192	97	2	6	581	658	843	6.81e-48	171
TRINITY_DN132047_c0_g1_i1	RPN8_NEUCR	26S proteasome regulatory subunit rpn-8	88.256	281	27	2	162	989	28	307	4.17e-173	490
TRINITY_DN16258_c0_g1_i1	RPN8_NEUCR	26S proteasome regulatory subunit rpn-8	80.342	117	21	1	3	353	198	312	5.21e-59	187
TRINITY_DN113267_c0_g2_i1	PS10B_ARATH	26S proteasome regulatory subunit S10B homolog B (26S proteasome AAA-ATPase subunit RPT4b) (26S proteasome subunit S10B homolog B) (Regulatory particle triple-A ATPase subunit 4b)	97	100	3	0	2	301	259	358	4.91e-65	204
TRINITY_DN113267_c0_g3_i1	PS10B_ARATH	26S proteasome regulatory subunit S10B homolog B (26S proteasome AAA-ATPase subunit RPT4b) (26S proteasome subunit S10B homolog B) (Regulatory particle triple-A ATPase subunit 4b)	80.315	127	25	0	1	381	273	399	2.26e-73	227
TRINITY_DN113267_c0_g2_i2	PS10B_ARATH	26S proteasome regulatory subunit S10B homolog B (26S proteasome AAA-ATPase subunit RPT4b) (26S proteasome subunit S10B homolog B) (Regulatory particle triple-A ATPase subunit 4b)	95.455	22	1	0	2	67	259	280	1.84e-05	45.4
TRINITY_DN113267_c2_g1_i1	PS10B_ARATH	26S proteasome regulatory subunit S10B homolog B (26S proteasome AAA-ATPase subunit RPT4b) (26S proteasome subunit S10B homolog B) (Regulatory particle triple-A ATPase subunit 4b)	97.778	135	3	0	3	407	194	328	1.21e-90	271
TRINITY_DN113267_c2_g3_i1	PS10B_ARATH	26S proteasome regulatory subunit S10B homolog B (26S proteasome AAA-ATPase subunit RPT4b) (26S proteasome subunit S10B homolog B) (Regulatory particle triple-A ATPase subunit 4b)	88.482	191	21	1	88	657	2	192	1.96e-118	345
TRINITY_DN107540_c1_g2_i1	PS10B_ARATH	26S proteasome regulatory subunit S10B homolog B (26S proteasome AAA-ATPase subunit RPT4b) (26S proteasome subunit S10B homolog B) (Regulatory particle triple-A ATPase subunit 4b)	78.191	188	10	1	492	1055	35	191	2.25e-95	292
TRINITY_DN107540_c1_g2_i2	PS10B_ARATH	26S proteasome regulatory subunit S10B homolog B (26S proteasome AAA-ATPase subunit RPT4b) (26S proteasome subunit S10B homolog B) (Regulatory particle triple-A ATPase subunit 4b)	90	190	18	1	82	648	2	191	6.89e-120	349
TRINITY_DN107540_c1_g3_i1	PS10B_ARATH	26S proteasome regulatory subunit S10B homolog B (26S proteasome AAA-ATPase subunit RPT4b) (26S proteasome subunit S10B homolog B) (Regulatory particle triple-A ATPase subunit 4b)	72.727	33	8	1	82	177	2	34	3.22e-05	49.3
TRINITY_DN107540_c1_g2_i3	PS10B_ARATH	26S proteasome regulatory subunit S10B homolog B (26S proteasome AAA-ATPase subunit RPT4b) (26S proteasome subunit S10B homolog B) (Regulatory particle triple-A ATPase subunit 4b)	93.631	157	10	0	492	962	35	191	7.61e-100	302
TRINITY_DN107540_c1_g2_i4	PS10B_ARATH	26S proteasome regulatory subunit S10B homolog B (26S proteasome AAA-ATPase subunit RPT4b) (26S proteasome subunit S10B homolog B) (Regulatory particle triple-A ATPase subunit 4b)	77.376	221	18	2	82	741	2	191	1.56e-115	339
TRINITY_DN51838_c0_g1_i1	PS10B_ARATH	26S proteasome regulatory subunit S10B homolog B (26S proteasome AAA-ATPase subunit RPT4b) (26S proteasome subunit S10B homolog B) (Regulatory particle triple-A ATPase subunit 4b)	97.143	105	3	0	3	317	170	274	1.34e-68	213
TRINITY_DN89439_c1_g3_i1	PS10B_ARATH	26S proteasome regulatory subunit S10B homolog B (26S proteasome AAA-ATPase subunit RPT4b) (26S proteasome subunit S10B homolog B) (Regulatory particle triple-A ATPase subunit 4b)	35.185	54	31	2	196	348	172	224	2	34.3
TRINITY_DN51239_c0_g1_i1	D3_FOWPN	27 kDa core protein	32	50	31	1	503	354	43	89	8.2	30.4
TRINITY_DN100800_c0_g1_i1	HAP28_RAT	28 kDa heat- and acid-stable phosphoprotein (PDGF-associated protein) (PAP) (PDGFA-associated protein 1) (PAP1)	65.385	78	24	1	762	995	72	146	1.1e-21	95.9
TRINITY_DN111958_c1_g3_i1	HAP28_RAT	28 kDa heat- and acid-stable phosphoprotein (PDGF-associated protein) (PAP) (PDGFA-associated protein 1) (PAP1)	75	44	11	0	12	143	106	149	1.08e-07	51.6
TRINITY_DN32952_c0_g1_i1	HAP28_RAT	28 kDa heat- and acid-stable phosphoprotein (PDGF-associated protein) (PAP) (PDGFA-associated protein 1) (PAP1)	56.579	76	28	4	82	306	72	143	4.2e-07	52
TRINITY_DN84083_c0_g1_i1	HAP28_HUMAN	28 kDa heat- and acid-stable phosphoprotein (PDGF-associated protein) (PAP) (PDGFA-associated protein 1) (PAP1)	52.778	72	34	0	316	531	77	148	1.36e-11	65.1
TRINITY_DN96426_c0_g1_i1	HAP28_HUMAN	28 kDa heat- and acid-stable phosphoprotein (PDGF-associated protein) (PAP) (PDGFA-associated protein 1) (PAP1)	50	74	29	2	422	625	76	147	0.013	38.9
TRINITY_DN120369_c3_g1_i1	ROC1_SPIOL	28 kDa ribonucleoprotein, chloroplastic (28RNP)	36.957	92	58	0	227	502	40	131	2.88e-12	66.6
TRINITY_DN106364_c0_g2_i1	ROC1_SPIOL	28 kDa ribonucleoprotein, chloroplastic (28RNP)	73.427	143	33	2	470	886	79	220	7.79e-69	206
TRINITY_DN106364_c0_g3_i1	ROC3_NICSY	28 kDa ribonucleoprotein, chloroplastic (28RNP)	59.459	37	15	0	1078	1188	84	120	6.86e-08	43.5
TRINITY_DN106364_c0_g2_i2	ROC3_NICSY	28 kDa ribonucleoprotein, chloroplastic (28RNP)	59.551	267	95	5	34	816	3	262	1.31e-103	305
TRINITY_DN106364_c0_g5_i1	ROC1_SPIOL	28 kDa ribonucleoprotein, chloroplastic (28RNP)	83.333	30	5	0	1	90	184	213	1.57e-07	54.7
TRINITY_DN106364_c0_g2_i3	ROC3_NICSY	28 kDa ribonucleoprotein, chloroplastic (28RNP)	46.835	237	84	6	34	726	3	203	3.55e-59	191
TRINITY_DN116814_c1_g2_i1	ROC3_NICSY	28 kDa ribonucleoprotein, chloroplastic (28RNP)	32.258	217	133	5	305	949	67	271	3.88e-23	101
TRINITY_DN105963_c1_g1_i1	ROC3_NICSY	28 kDa ribonucleoprotein, chloroplastic (28RNP)	80.526	190	36	1	5	574	85	273	2.81e-108	315
TRINITY_DN89792_c0_g1_i3	ROC3_NICSY	28 kDa ribonucleoprotein, chloroplastic (28RNP)	28.729	181	123	4	312	848	99	275	1.36e-17	85.1
TRINITY_DN59243_c1_g1_i1	ROC3_NICSY	28 kDa ribonucleoprotein, chloroplastic (28RNP)	40	75	43	2	103	321	193	267	5.75e-12	64.7
TRINITY_DN15091_c0_g1_i1	ROC3_NICSY	28 kDa ribonucleoprotein, chloroplastic (28RNP)	35.556	45	26	1	37	162	78	122	0.6	33.1
TRINITY_DN61643_c0_g1_i1	ROC1_SPIOL	28 kDa ribonucleoprotein, chloroplastic (28RNP)	40.909	88	49	2	153	407	135	222	2.4e-11	65.9
TRINITY_DN61643_c0_g2_i1	ROC1_SPIOL	28 kDa ribonucleoprotein, chloroplastic (28RNP)	35.897	78	46	2	92	322	151	225	4.53e-08	53.1
TRINITY_DN61643_c0_g3_i1	ROC1_SPIOL	28 kDa ribonucleoprotein, chloroplastic (28RNP)	36.486	74	43	2	5	223	155	225	1.61e-06	49.7
TRINITY_DN61643_c0_g1_i2	ROC1_SPIOL	28 kDa ribonucleoprotein, chloroplastic (28RNP)	36.082	97	59	2	153	434	135	231	1.27e-10	62.8
TRINITY_DN9113_c0_g1_i1	ROC1_SPIOL	28 kDa ribonucleoprotein, chloroplastic (28RNP)	43.75	80	43	1	13	246	149	228	7.12e-14	68.2
TRINITY_DN72043_c0_g1_i1	ROC3_NICSY	28 kDa ribonucleoprotein, chloroplastic (28RNP)	63.158	19	7	0	4	60	252	270	5.2	29.3
TRINITY_DN2618_c0_g1_i1	ROC1_SPIOL	28 kDa ribonucleoprotein, chloroplastic (28RNP)	87.179	39	5	0	1	117	193	231	2.75e-15	71.6
TRINITY_DN93510_c0_g2_i1	RT11_BOVIN	28S ribosomal protein S11, mitochondrial (MRP-S11) (S11mt)	50.98	102	50	0	322	627	83	184	1.33e-24	100
TRINITY_DN16216_c0_g1_i1	RT11_MOUSE	28S ribosomal protein S11, mitochondrial (MRP-S11) (S11mt)	49.138	116	59	0	281	628	72	187	3.68e-13	68.9
TRINITY_DN103150_c0_g1_i2	RT12_MOUSE	28S ribosomal protein S12, mitochondrial (MRP-S12) (S12mt) (MT-RPS12)	52.308	130	59	2	283	663	8	137	1.49e-39	137
TRINITY_DN104611_c0_g1_i1	RT14_BOVIN	28S ribosomal protein S14, mitochondrial (MRP-S14) (S14mt)	44	100	56	0	364	663	29	128	2.7e-20	87.8
TRINITY_DN30417_c0_g1_i1	RT15_DANRE	28S ribosomal protein S15, mitochondrial (MRP-S15) (S15mt)	40.816	49	27	1	113	259	79	125	1.9	30.8
TRINITY_DN97110_c0_g1_i18	RT15_DROME	28S ribosomal protein S15, mitochondrial (MRP-S15) (S15mt) (DmMRPS15) (Protein bonsai)	28.571	56	32	2	90	239	151	204	9.1	30
TRINITY_DN87900_c0_g1_i1	RT15_DROME	28S ribosomal protein S15, mitochondrial (MRP-S15) (S15mt) (DmMRPS15) (Protein bonsai)	31.225	253	162	6	248	991	25	270	1.44e-19	90.5
TRINITY_DN85954_c0_g1_i2	RT16_HUMAN	28S ribosomal protein S16, mitochondrial (MRP-S16) (S16mt) (Mitochondrial small ribosomal subunit protein bS16m)	40.179	112	67	0	58	393	25	136	1.8e-20	87.4
TRINITY_DN127113_c0_g1_i1	RT17_CAEEL	28S ribosomal protein S17, mitochondrial (MRP-S17) (S17mt)	32.468	154	102	2	73	531	2	154	2.54e-29	108
TRINITY_DN77414_c0_g1_i1	RT17_MOUSE	28S ribosomal protein S17, mitochondrial (MRP-S17) (S17mt)	33.333	96	64	0	107	394	13	108	6.45e-12	63.9
TRINITY_DN65975_c1_g1_i1	RT18A_BOVIN	28S ribosomal protein S18a, mitochondrial (MRP-S18-a) (Mrps18a) (S18mt-a) (28S ribosomal protein S18-3, mitochondrial) (MRP-S18-3)	42.353	85	44	3	196	435	66	150	7.89e-13	68.2
TRINITY_DN112917_c0_g2_i1	RT18B_MACMU	28S ribosomal protein S18b, mitochondrial (MRP-S18-b) (Mrps18-b) (S18mt-b) (28S ribosomal protein S18-2, mitochondrial) (MRP-S18-2)	37.168	113	70	1	267	605	57	168	3.8e-22	95.5
TRINITY_DN112917_c0_g3_i1	RT18B_BOVIN	28S ribosomal protein S18b, mitochondrial (MRP-S18-b) (Mrps18-b) (S18mt-b) (28S ribosomal protein S18-2, mitochondrial) (MRP-S18-2)	27.957	93	36	1	327	49	107	168	3.89e-05	44.3
TRINITY_DN58443_c0_g1_i1	RT18B_PANTR	28S ribosomal protein S18b, mitochondrial (MRP-S18-b) (Mrps18-b) (S18mt-b) (28S ribosomal protein S18-2, mitochondrial) (MRP-S18-2)	36.641	131	72	5	188	565	53	177	1.32e-14	75.5
TRINITY_DN97229_c0_g1_i2	RT18C_MOUSE	28S ribosomal protein S18c, mitochondrial (MRP-S18-c) (Mrps18-c) (S18mt-c) (28S ribosomal protein S18-1, mitochondrial) (MRP-S18-1)	51.899	79	35	2	318	554	46	121	6.57e-21	87
TRINITY_DN5253_c0_g1_i1	RT18C_HUMAN	28S ribosomal protein S18c, mitochondrial (MRP-S18-c) (Mrps18-c) (S18mt-c) (28S ribosomal protein S18-1, mitochondrial) (MRP-S18-1) (Mitochondrial small ribosomal subunit protein bS18c) (Mitochondrial small ribosomal subunit protein bS18m)	45.361	97	50	2	263	553	44	137	2.24e-23	93.6
TRINITY_DN111369_c0_g1_i1	RT02_MOUSE	28S ribosomal protein S2, mitochondrial (MRP-S2) (S2mt)	51.724	29	14	0	352	438	61	89	0.055	36.2
TRINITY_DN88125_c0_g1_i1	RT02_BOVIN	28S ribosomal protein S2, mitochondrial (MRP-S2) (S2mt)	57.237	152	65	0	2	457	104	255	5.21e-49	164
TRINITY_DN107251_c0_g1_i1	RT21_MOUSE	28S ribosomal protein S21, mitochondrial (MRP-S21) (S21mt)	50	78	39	0	192	425	6	83	2.8e-21	86.3
TRINITY_DN137867_c0_g1_i1	RT21_MOUSE	28S ribosomal protein S21, mitochondrial (MRP-S21) (S21mt)	28.302	53	38	0	7	165	29	81	0.027	34.7
TRINITY_DN132538_c0_g1_i1	RT21_HUMAN	28S ribosomal protein S21, mitochondrial (MRP-S21) (S21mt) (Mitochondrial small ribosomal subunit protein bS21m)	40.741	81	48	0	105	347	6	86	1.89e-16	72
TRINITY_DN122701_c0_g1_i5	RT22_HUMAN	28S ribosomal protein S22, mitochondrial (MRP-S22) (S22mt) (Mitochondrial small ribosomal subunit protein mS22)	32.34	235	148	5	374	1069	83	309	2.72e-31	126
TRINITY_DN92602_c0_g1_i1	RT23_MOUSE	28S ribosomal protein S23, mitochondrial (MRP-S23) (S23mt)	37.748	151	76	7	140	577	1	138	8.65e-22	91.7
TRINITY_DN127110_c0_g1_i1	RT24_CAEEL	28S ribosomal protein S24, mitochondrial (MRP-S24) (S24mt)	48.701	154	70	3	4	459	17	163	8.33e-47	152
TRINITY_DN69768_c0_g1_i1	RT24_DROME	28S ribosomal protein S24, mitochondrial (MRP-S24) (S24mt)	49.107	112	56	1	6	341	55	165	8.6e-33	117
TRINITY_DN103379_c0_g1_i4	RT24A_XENLA	28S ribosomal protein S24-A, mitochondrial (MRP-S24-A) (S24mt-A)	39.394	33	17	1	282	184	55	84	0.86	34.3
TRINITY_DN103379_c0_g1_i7	RT24A_XENLA	28S ribosomal protein S24-A, mitochondrial (MRP-S24-A) (S24mt-A)	39.394	33	17	1	282	184	55	84	0.93	34.3
TRINITY_DN103908_c0_g6_i1	RT24B_XENLA	28S ribosomal protein S24-B, mitochondrial (MRP-S24-B) (S24mt-B)	28.846	52	35	1	416	267	36	87	4.2	30.4
TRINITY_DN111959_c0_g1_i1	RT27_MOUSE	28S ribosomal protein S27, mitochondrial (MRP-S27) (S27mt) (Mitochondrial ribosomal protein S27)	29.06	117	82	1	390	740	56	171	0.000479	46.6
TRINITY_DN111959_c0_g1_i2	RT27_BOVIN	28S ribosomal protein S27, mitochondrial (MRP-S27) (S27mt) (Mitochondrial ribosomal protein S27)	27.5	120	86	1	4	363	72	190	0.000461	44.3
TRINITY_DN110963_c2_g1_i11	RT27_HUMAN	28S ribosomal protein S27, mitochondrial (MRP-S27) (S27mt) (Mitochondrial ribosomal protein S27) (Mitochondrial small ribosomal subunit protein mS27)	32.432	37	25	0	1070	1180	173	209	4.4	33.5
TRINITY_DN103900_c2_g2_i4	RT28_MOUSE	28S ribosomal protein S28, mitochondrial (MRP-S28) (S28mt)	33.721	86	39	4	350	147	7	92	8.1	29.3
TRINITY_DN97568_c4_g1_i2	RT28_MOUSE	28S ribosomal protein S28, mitochondrial (MRP-S28) (S28mt)	59.574	94	38	0	318	599	78	171	6.9e-27	106
TRINITY_DN112971_c0_g2_i1	RT29_MOUSE	28S ribosomal protein S29, mitochondrial (MRP-S29) (S29mt) (Death-associated protein 3) (DAP-3)	36.918	279	172	3	281	1117	31	305	2.51e-57	195
TRINITY_DN40521_c0_g1_i1	RT29_MOUSE	28S ribosomal protein S29, mitochondrial (MRP-S29) (S29mt) (Death-associated protein 3) (DAP-3)	27.711	83	58	2	96	341	100	181	0.028	36.6
TRINITY_DN128668_c0_g1_i1	RT29_HUMAN	28S ribosomal protein S29, mitochondrial (MRP-S29) (S29mt) (Death-associated protein 3) (DAP-3) (Ionizing radiation resistance conferring protein) (Mitochondrial small ribosomal subunit protein mS29)	35.519	183	113	3	6	554	219	396	1.62e-29	115
TRINITY_DN107885_c0_g1_i4	RT29_HUMAN	28S ribosomal protein S29, mitochondrial (MRP-S29) (S29mt) (Death-associated protein 3) (DAP-3) (Ionizing radiation resistance conferring protein) (Mitochondrial small ribosomal subunit protein mS29)	23.861	373	222	13	368	1402	51	389	4.75e-13	74.7
TRINITY_DN107885_c0_g1_i5	RT29_HUMAN	28S ribosomal protein S29, mitochondrial (MRP-S29) (S29mt) (Death-associated protein 3) (DAP-3) (Ionizing radiation resistance conferring protein) (Mitochondrial small ribosomal subunit protein mS29)	23.92	301	187	10	368	1234	51	321	1.27e-09	64.3
TRINITY_DN9637_c0_g1_i1	RT30_MOUSE	28S ribosomal protein S30, mitochondrial (MRP-S30) (S30mt)	40	90	53	1	163	432	312	400	4.31e-13	68.9
TRINITY_DN127097_c0_g1_i1	RT31_CAEEL	28S ribosomal protein S31, mitochondrial (MRP-S31) (S31mt)	50.82	122	60	0	239	604	239	360	4.94e-38	138
TRINITY_DN105834_c0_g1_i2	RT31_MOUSE	28S ribosomal protein S31, mitochondrial (MRP-S31) (S31mt) (Imogen 38)	37.712	236	121	10	581	1267	160	376	2.64e-32	130
TRINITY_DN81753_c0_g4_i1	RT31_HUMAN	28S ribosomal protein S31, mitochondrial (MRP-S31) (S31mt) (Imogen 38) (Mitochondrial small ribosomal subunit protein mS31)	35.294	68	40	2	147	338	41	108	0.46	34.7
TRINITY_DN60546_c0_g1_i1	RT33_BOVIN	28S ribosomal protein S33, mitochondrial (MRP-S33) (S33mt)	38.211	123	51	3	116	478	5	104	5.26e-15	70.5
TRINITY_DN126201_c0_g1_i1	RT34_BOVIN	28S ribosomal protein S34, mitochondrial (MRP-S34) (S34mt)	34.444	90	56	2	41	301	60	149	5.26e-06	46.6
TRINITY_DN80542_c0_g1_i1	RT34_BOVIN	28S ribosomal protein S34, mitochondrial (MRP-S34) (S34mt)	36.364	77	45	2	29	247	62	138	8.92e-07	50.4
TRINITY_DN96126_c0_g1_i2	RT34_MOUSE	28S ribosomal protein S34, mitochondrial (MRP-S34) (S34mt) (T-complex expressed gene 2 protein)	26.515	132	81	5	198	587	74	191	0.004	40.8
TRINITY_DN82574_c0_g1_i1	RT35_DANRE	28S ribosomal protein S35, mitochondrial (MRP-S35) (S35mt)	28.846	52	37	0	311	156	185	236	0.25	33.5
TRINITY_DN21977_c0_g1_i1	RT35_BOVIN	28S ribosomal protein S35, mitochondrial (MRP-S35) (S35mt) (28S ribosomal protein S28, mitochondrial) (MRP-S28) (S28mt)	51.323	189	88	1	8	574	58	242	1.11e-61	198
TRINITY_DN105530_c1_g1_i5	RT35_HUMAN	28S ribosomal protein S35, mitochondrial (MRP-S35) (S35mt) (28S ribosomal protein S28, mitochondrial) (MRP-S28) (S28mt) (Mitochondrial small ribosomal subunit protein mS35)	46.591	264	137	2	399	1184	53	314	1.88e-81	258
TRINITY_DN100711_c0_g1_i1	RT05_BOVIN	28S ribosomal protein S5, mitochondrial (MRP-S5) (S5mt)	37.673	361	213	8	116	1189	62	413	3.1e-66	223
TRINITY_DN108981_c0_g1_i1	RT06_BOVIN	28S ribosomal protein S6, mitochondrial (MRP-S6) (S6mt)	33.333	54	34	1	347	502	66	119	8	31.6
TRINITY_DN108981_c0_g1_i3	RT06_BOVIN	28S ribosomal protein S6, mitochondrial (MRP-S6) (S6mt)	33.333	54	34	1	347	502	66	119	4.2	32.3
TRINITY_DN127357_c0_g1_i1	RT07_CAEEL	28S ribosomal protein S7, mitochondrial (MRP-S7) (S7mt)	48.571	210	107	1	71	700	13	221	5.74e-64	201
TRINITY_DN129116_c0_g1_i1	RT07_XENLA	28S ribosomal protein S7, mitochondrial (MRP-S7) (S7mt)	26.667	135	90	4	93	497	46	171	0.000134	44.3
TRINITY_DN103869_c0_g2_i1	RT07_DROME	28S ribosomal protein S7, mitochondrial (MRP-S7) (S7mt)	43.03	165	86	2	453	947	62	218	3.28e-38	138
TRINITY_DN21362_c0_g1_i1	RT07_MOUSE	28S ribosomal protein S7, mitochondrial (MRP-S7) (S7mt)	33.333	36	24	0	219	112	184	219	0.7	32
TRINITY_DN97695_c0_g1_i6	RT07_DROME	28S ribosomal protein S7, mitochondrial (MRP-S7) (S7mt)	41.667	36	20	1	411	304	129	163	6.8	30.8
TRINITY_DN92194_c1_g1_i1	RT09_BOVIN	28S ribosomal protein S9, mitochondrial (MRP-S9) (S9mt)	39.831	354	192	2	391	1452	64	396	1.13e-80	259
TRINITY_DN114606_c1_g2_i3	ROC1_NICSY	29 kDa ribonucleoprotein A, chloroplastic (CP29A)	63.235	204	67	4	48	653	55	252	1.57e-74	233
TRINITY_DN114606_c1_g2_i5	ROC1_NICSY	29 kDa ribonucleoprotein A, chloroplastic (CP29A)	68.493	146	41	2	3	425	128	273	2.55e-54	174
TRINITY_DN114606_c1_g2_i6	ROC1_NICSY	29 kDa ribonucleoprotein A, chloroplastic (CP29A)	47.596	208	50	5	6	626	124	273	4.85e-41	144
TRINITY_DN114606_c1_g2_i9	ROC1_NICSY	29 kDa ribonucleoprotein A, chloroplastic (CP29A)	65.534	206	64	3	37	645	72	273	2.49e-80	245
TRINITY_DN97233_c1_g2_i1	ROC1_NICSY	29 kDa ribonucleoprotein A, chloroplastic (CP29A)	76.503	183	36	1	106	654	82	257	5.34e-84	253
TRINITY_DN32855_c0_g1_i1	ROC1_NICSY	29 kDa ribonucleoprotein A, chloroplastic (CP29A)	46.753	154	72	1	13	444	114	267	2.02e-39	139
TRINITY_DN89613_c1_g1_i3	ROC1_NICSY	29 kDa ribonucleoprotein A, chloroplastic (CP29A)	74.766	214	48	3	284	910	56	268	6.66e-98	297
TRINITY_DN20018_c0_g1_i1	ROC1_NICSY	29 kDa ribonucleoprotein A, chloroplastic (CP29A)	43.21	81	36	2	28	240	190	270	1.09e-09	57.4
TRINITY_DN119558_c2_g1_i1	ROC2_NICSY	29 kDa ribonucleoprotein B, chloroplastic (CP29B)	79.31	29	6	0	1	87	263	291	5.07e-06	47
TRINITY_DN97233_c0_g1_i4	ROC2_NICSY	29 kDa ribonucleoprotein B, chloroplastic (CP29B)	91.667	24	2	0	123	194	96	119	0.000374	45.8
TRINITY_DN65965_c0_g2_i1	ROC2_NICSY	29 kDa ribonucleoprotein B, chloroplastic (CP29B)	40.278	72	36	1	81	275	91	162	5.28e-06	47.4
TRINITY_DN97979_c0_g1_i1	ROC2_NICSY	29 kDa ribonucleoprotein B, chloroplastic (CP29B)	55.556	81	36	0	466	708	204	284	1.31e-22	99.8
TRINITY_DN97979_c0_g1_i2	ROC2_NICSY	29 kDa ribonucleoprotein B, chloroplastic (CP29B)	43.284	201	85	1	487	1002	84	284	2.44e-46	166
TRINITY_DN97979_c0_g1_i8	ROC2_NICSY	29 kDa ribonucleoprotein B, chloroplastic (CP29B)	41.627	209	85	2	487	1026	84	284	3.08e-43	157
TRINITY_DN31071_c0_g1_i1	ROC2_NICSY	29 kDa ribonucleoprotein B, chloroplastic (CP29B)	50	68	32	2	175	372	203	270	2.51e-08	54.7
TRINITY_DN94649_c0_g1_i1	ROC2_NICSY	29 kDa ribonucleoprotein B, chloroplastic (CP29B)	51.01	198	84	2	378	932	88	285	5.33e-55	185
TRINITY_DN102733_c0_g1_i1	MOGT1_BOVIN	2-acylglycerol O-acyltransferase 1 (EC 2.3.1.22) (Acyl CoA:monoacylglycerol acyltransferase 1) (MGAT1) (Monoacylglycerol O-acyltransferase 1)	47.72	329	170	2	327	1310	1	328	2.2e-108	327
TRINITY_DN130953_c0_g1_i1	MOGT1_MOUSE	2-acylglycerol O-acyltransferase 1 (EC 2.3.1.22) (Acyl-CoA:monoacylglycerol acyltransferase 1) (MGAT1) (Diacylglycerol acyltransferase 2-like protein 1) (Monoacylglycerol O-acyltransferase 1)	50	24	12	0	190	119	140	163	4.2	30
TRINITY_DN105477_c2_g1_i1	MOGT1_MOUSE	2-acylglycerol O-acyltransferase 1 (EC 2.3.1.22) (Acyl-CoA:monoacylglycerol acyltransferase 1) (MGAT1) (Diacylglycerol acyltransferase 2-like protein 1) (Monoacylglycerol O-acyltransferase 1)	43.103	58	29	3	206	373	63	118	0.000526	43.5
TRINITY_DN2616_c0_g1_i1	MOGT2_XENTR	2-acylglycerol O-acyltransferase 2 (EC 2.3.1.22) (Acyl-CoA:monoacylglycerol acyltransferase 2) (MGAT2) (Monoacylglycerol O-acyltransferase 2)	51.079	139	64	1	46	450	191	329	7.34e-39	137
TRINITY_DN124085_c0_g1_i1	MOG2B_XENLA	2-acylglycerol O-acyltransferase 2-B (EC 2.3.1.22) (Acyl-CoA:monoacylglycerol acyltransferase 2-B) (MGAT2-B) (Monoacylglycerol O-acyltransferase 2-B)	38.462	130	67	4	11	364	206	334	4.7e-17	79.7
TRINITY_DN125241_c0_g1_i1	DBR_TOBAC	2-alkenal reductase (NADP(+)-dependent) (EC 1.3.1.102) (Alkenal double bound reductase) (Allylic alcohol dehydrogenase 1) (allyl-ADH1) (Flavin-free double bond reductase) (NtDBR) (Pulegone reductase) (NtRed-1)	41.739	115	65	2	1	345	228	340	7.51e-21	92
TRINITY_DN103920_c1_g2_i2	DBR_TOBAC	2-alkenal reductase (NADP(+)-dependent) (EC 1.3.1.102) (Alkenal double bound reductase) (Allylic alcohol dehydrogenase 1) (allyl-ADH1) (Flavin-free double bond reductase) (NtDBR) (Pulegone reductase) (NtRed-1)	51.884	345	160	2	419	1450	4	343	4.82e-121	364
TRINITY_DN110490_c0_g1_i1	DBR_TOBAC	2-alkenal reductase (NADP(+)-dependent) (EC 1.3.1.102) (Alkenal double bound reductase) (Allylic alcohol dehydrogenase 1) (allyl-ADH1) (Flavin-free double bond reductase) (NtDBR) (Pulegone reductase) (NtRed-1)	81.281	203	38	0	1	609	141	343	8.63e-123	356
TRINITY_DN110490_c0_g2_i1	DBR_TOBAC	2-alkenal reductase (NADP(+)-dependent) (EC 1.3.1.102) (Alkenal double bound reductase) (Allylic alcohol dehydrogenase 1) (allyl-ADH1) (Flavin-free double bond reductase) (NtDBR) (Pulegone reductase) (NtRed-1)	73.514	185	49	0	2	556	158	342	1.47e-98	292
TRINITY_DN110490_c0_g1_i7	DBR_TOBAC	2-alkenal reductase (NADP(+)-dependent) (EC 1.3.1.102) (Alkenal double bound reductase) (Allylic alcohol dehydrogenase 1) (allyl-ADH1) (Flavin-free double bond reductase) (NtDBR) (Pulegone reductase) (NtRed-1)	79.942	344	68	1	105	1136	1	343	0	581
TRINITY_DN110490_c0_g3_i1	DBR_TOBAC	2-alkenal reductase (NADP(+)-dependent) (EC 1.3.1.102) (Alkenal double bound reductase) (Allylic alcohol dehydrogenase 1) (allyl-ADH1) (Flavin-free double bond reductase) (NtDBR) (Pulegone reductase) (NtRed-1)	71.053	342	96	3	57	1082	5	343	2.24e-173	490
TRINITY_DN101426_c4_g1_i1	DBR_TOBAC	2-alkenal reductase (NADP(+)-dependent) (EC 1.3.1.102) (Alkenal double bound reductase) (Allylic alcohol dehydrogenase 1) (allyl-ADH1) (Flavin-free double bond reductase) (NtDBR) (Pulegone reductase) (NtRed-1)	62.389	226	85	0	137	814	118	343	2.69e-95	286
TRINITY_DN108401_c0_g2_i1	DBR_TOBAC	2-alkenal reductase (NADP(+)-dependent) (EC 1.3.1.102) (Alkenal double bound reductase) (Allylic alcohol dehydrogenase 1) (allyl-ADH1) (Flavin-free double bond reductase) (NtDBR) (Pulegone reductase) (NtRed-1)	77.143	70	16	0	597	806	76	145	5.69e-29	115
TRINITY_DN108401_c0_g2_i2	DBR_TOBAC	2-alkenal reductase (NADP(+)-dependent) (EC 1.3.1.102) (Alkenal double bound reductase) (Allylic alcohol dehydrogenase 1) (allyl-ADH1) (Flavin-free double bond reductase) (NtDBR) (Pulegone reductase) (NtRed-1)	73.043	115	31	0	5	349	31	145	1.88e-57	183
TRINITY_DN108401_c1_g1_i1	DBR_TOBAC	2-alkenal reductase (NADP(+)-dependent) (EC 1.3.1.102) (Alkenal double bound reductase) (Allylic alcohol dehydrogenase 1) (allyl-ADH1) (Flavin-free double bond reductase) (NtDBR) (Pulegone reductase) (NtRed-1)	64.13	92	33	0	1	276	252	343	3.37e-39	138
TRINITY_DN108401_c2_g2_i1	DBR_TOBAC	2-alkenal reductase (NADP(+)-dependent) (EC 1.3.1.102) (Alkenal double bound reductase) (Allylic alcohol dehydrogenase 1) (allyl-ADH1) (Flavin-free double bond reductase) (NtDBR) (Pulegone reductase) (NtRed-1)	68.919	74	22	1	78	299	3	75	2.09e-28	109
TRINITY_DN108401_c2_g3_i1	DBR_TOBAC	2-alkenal reductase (NADP(+)-dependent) (EC 1.3.1.102) (Alkenal double bound reductase) (Allylic alcohol dehydrogenase 1) (allyl-ADH1) (Flavin-free double bond reductase) (NtDBR) (Pulegone reductase) (NtRed-1)	66.154	65	22	0	156	350	3	67	1.53e-23	95.5
TRINITY_DN108401_c2_g4_i1	DBR_TOBAC	2-alkenal reductase (NADP(+)-dependent) (EC 1.3.1.102) (Alkenal double bound reductase) (Allylic alcohol dehydrogenase 1) (allyl-ADH1) (Flavin-free double bond reductase) (NtDBR) (Pulegone reductase) (NtRed-1)	69.412	85	25	1	1	252	259	343	3.49e-34	123
TRINITY_DN83739_c1_g1_i1	DBR_TOBAC	2-alkenal reductase (NADP(+)-dependent) (EC 1.3.1.102) (Alkenal double bound reductase) (Allylic alcohol dehydrogenase 1) (allyl-ADH1) (Flavin-free double bond reductase) (NtDBR) (Pulegone reductase) (NtRed-1)	37.5	112	59	4	48	383	2	102	2.85e-07	51.2
TRINITY_DN41109_c1_g1_i1	DBR_TOBAC	2-alkenal reductase (NADP(+)-dependent) (EC 1.3.1.102) (Alkenal double bound reductase) (Allylic alcohol dehydrogenase 1) (allyl-ADH1) (Flavin-free double bond reductase) (NtDBR) (Pulegone reductase) (NtRed-1)	46.25	80	40	2	12	251	82	158	9.72e-16	73.9
TRINITY_DN110163_c0_g1_i5	DBBT_TAXCU	2-alpha-hydroxytaxane 2-O-benzoyltransferase (TBT) (EC 2.3.1.166) (2-debenzoyl-7,13-diacetylbaccatin III-2-O-benzoyl transferase) (DBBT)	25.882	85	53	2	370	134	211	291	8.1	32.7
TRINITY_DN87163_c0_g1_i1	ACMSD_BOVIN	2-amino-3-carboxymuconate-6-semialdehyde decarboxylase (EC 4.1.1.45) (Picolinate carboxylase)	44.681	188	97	2	159	722	2	182	5.16e-50	169
TRINITY_DN87163_c0_g2_i1	ACMSD_BOVIN	2-amino-3-carboxymuconate-6-semialdehyde decarboxylase (EC 4.1.1.45) (Picolinate carboxylase)	45.752	153	77	3	14	472	182	328	1.69e-29	115
TRINITY_DN73621_c0_g2_i1	ACMSD_CAEEL	2-amino-3-carboxymuconate-6-semialdehyde decarboxylase (EC 4.1.1.45) (Picolinate carboxylase)	52.174	23	11	0	141	73	293	315	1.4	31.2
TRINITY_DN53743_c0_g1_i1	ACMSD_DICDI	2-amino-3-carboxymuconate-6-semialdehyde decarboxylase (EC 4.1.1.45) (Picolinate carboxylase)	28.814	59	28	2	160	321	25	74	2.1	31.6
TRINITY_DN136891_c0_g1_i1	KBL_MOUSE	2-amino-3-ketobutyrate coenzyme A ligase, mitochondrial (AKB ligase) (EC 2.3.1.29) (Aminoacetone synthase) (Glycine acetyltransferase)	60.839	143	56	0	3	431	268	410	1.66e-63	202
TRINITY_DN110509_c0_g1_i2	KBL_HUMAN	2-amino-3-ketobutyrate coenzyme A ligase, mitochondrial (AKB ligase) (EC 2.3.1.29) (Aminoacetone synthase) (Glycine acetyltransferase)	64.268	403	137	5	399	1601	16	413	3.81e-157	458
TRINITY_DN135219_c0_g1_i1	KBL_MOUSE	2-amino-3-ketobutyrate coenzyme A ligase, mitochondrial (AKB ligase) (EC 2.3.1.29) (Aminoacetone synthase) (Glycine acetyltransferase)	31.522	92	49	2	710	435	30	107	0.17	36.6
TRINITY_DN53719_c0_g1_i2	KBL_HUMAN	2-amino-3-ketobutyrate coenzyme A ligase, mitochondrial (AKB ligase) (EC 2.3.1.29) (Aminoacetone synthase) (Glycine acetyltransferase)	63.522	159	57	1	143	619	33	190	9.62e-61	198
TRINITY_DN135579_c0_g1_i1	HPPK_STRP6	2-amino-4-hydroxy-6-hydroxymethyldihydropteridine pyrophosphokinase (EC 2.7.6.3) (6-hydroxymethyl-7,8-dihydropterin pyrophosphokinase) (PPPK) (7,8-dihydro-6-hydroxymethylpterin-pyrophosphokinase) (HPPK)	35.849	53	31	1	248	397	100	152	0.1	36.2
TRINITY_DN135838_c0_g1_i1	HPPK_SYNY3	2-amino-4-hydroxy-6-hydroxymethyldihydropteridine pyrophosphokinase (EC 2.7.6.3) (6-hydroxymethyl-7,8-dihydropterin pyrophosphokinase) (PPPK) (7,8-dihydro-6-hydroxymethylpterin-pyrophosphokinase) (HPPK)	29.091	55	38	1	373	212	79	133	0.67	33.1
TRINITY_DN104810_c1_g1_i6	ARFB_METV3	2-amino-5-formylamino-6-ribosylaminopyrimidin-4(3H)-one 5'-monophosphate deformylase (FAPy deformylase) (EC 3.5.1.102) (Formamide hydrolase)	41.026	39	18	2	240	133	184	220	4.2	30.4
TRINITY_DN6766_c0_g1_i1	LYSN_THET2	2-aminoadipate transaminase (EC 2.6.1.39) (2-aminoadipate aminotransferase) (Alpha-aminoadipate aminotransferase) (AAA-AT) (AadAT)	38.667	75	40	1	135	359	323	391	9.73e-06	48.1
TRINITY_DN101894_c1_g2_i5	AEDO_MOUSE	2-aminoethanethiol dioxygenase (EC 1.13.11.19) (Cysteamine dioxygenase)	28.629	248	152	7	404	1078	10	255	1.69e-16	82.4
TRINITY_DN117636_c0_g2_i1	AEDO_MOUSE	2-aminoethanethiol dioxygenase (EC 1.13.11.19) (Cysteamine dioxygenase)	35.354	99	54	1	463	759	37	125	3.12e-14	73.9
TRINITY_DN117636_c0_g2_i2	AEDO_MOUSE	2-aminoethanethiol dioxygenase (EC 1.13.11.19) (Cysteamine dioxygenase)	36.082	97	52	1	486	776	39	125	1.7e-13	73.9
TRINITY_DN119645_c0_g1_i1	AEDO_HUMAN	2-aminoethanethiol dioxygenase (EC 1.13.11.19) (Cysteamine dioxygenase)	37.097	62	37	2	471	653	164	224	0.012	39.7
TRINITY_DN110875_c1_g1_i3	AEDO_HUMAN	2-aminoethanethiol dioxygenase (EC 1.13.11.19) (Cysteamine dioxygenase)	36.508	63	38	2	273	458	164	225	0.05	38.5
TRINITY_DN110875_c1_g1_i6	AEDO_HUMAN	2-aminoethanethiol dioxygenase (EC 1.13.11.19) (Cysteamine dioxygenase)	36.508	63	38	2	273	458	164	225	0.062	38.5
TRINITY_DN107831_c1_g1_i1	AEDO_HUMAN	2-aminoethanethiol dioxygenase (EC 1.13.11.19) (Cysteamine dioxygenase)	30.726	179	107	5	442	933	48	224	1.42e-16	84
TRINITY_DN107831_c1_g2_i2	AEDO_MOUSE	2-aminoethanethiol dioxygenase (EC 1.13.11.19) (Cysteamine dioxygenase)	28.125	256	156	8	295	999	6	254	1.93e-15	79.3
TRINITY_DN124750_c0_g1_i1	AEDO_MOUSE	2-aminoethanethiol dioxygenase (EC 1.13.11.19) (Cysteamine dioxygenase)	32.911	79	47	1	73	291	155	233	1.06e-06	50.1
TRINITY_DN89618_c0_g1_i5	AEDO_MOUSE	2-aminoethanethiol dioxygenase (EC 1.13.11.19) (Cysteamine dioxygenase)	36.893	103	43	5	368	649	165	254	0.002	42.7
TRINITY_DN76550_c0_g1_i1	AEDO_HUMAN	2-aminoethanethiol dioxygenase (EC 1.13.11.19) (Cysteamine dioxygenase)	31.25	176	100	5	234	743	85	245	4.71e-16	81.6
TRINITY_DN76550_c0_g1_i2	AEDO_MOUSE	2-aminoethanethiol dioxygenase (EC 1.13.11.19) (Cysteamine dioxygenase)	48.077	52	25	2	736	888	171	221	3.03e-05	49.3
TRINITY_DN93948_c1_g1_i1	AEDO_MOUSE	2-aminoethanethiol dioxygenase (EC 1.13.11.19) (Cysteamine dioxygenase)	25.483	259	157	7	134	838	6	252	3.32e-17	82.8
TRINITY_DN4146_c0_g1_i1	AEDO_MOUSE	2-aminoethanethiol dioxygenase (EC 1.13.11.19) (Cysteamine dioxygenase)	35.87	92	54	3	12	284	167	254	0.000172	43.1
TRINITY_DN131269_c0_g1_i1	PHNW_CUPNH	2-aminoethylphosphonate--pyruvate transaminase (EC 2.6.1.37) (2-aminoethylphosphonate aminotransferase) (AEP transaminase) (AEPT)	28.169	71	40	2	329	541	89	148	6.9	31.2
TRINITY_DN100539_c0_g1_i1	PHNW_KLEP7	2-aminoethylphosphonate--pyruvate transaminase (EC 2.6.1.37) (2-aminoethylphosphonate aminotransferase) (AEP transaminase) (AEPT)	27.381	84	53	5	245	6	231	310	0.17	34.3
TRINITY_DN76427_c0_g1_i1	PHNW_SALSV	2-aminoethylphosphonate--pyruvate transaminase (EC 2.6.1.37) (2-aminoethylphosphonate aminotransferase) (AEP transaminase) (AEPT)	48.138	376	183	5	103	1224	2	367	1.86e-119	354
TRINITY_DN96113_c1_g1_i6	PHNW_BACC7	2-aminoethylphosphonate--pyruvate transaminase (EC 2.6.1.37) (2-aminoethylphosphonate aminotransferase) (AEP transaminase) (AEPT)	36.923	65	30	2	25	186	80	144	1.7	30.8
TRINITY_DN51015_c0_g1_i1	PHNW_CUPTR	2-aminoethylphosphonate--pyruvate transaminase (EC 2.6.1.37) (2-aminoethylphosphonate aminotransferase) (AEP transaminase) (AEPT)	31.25	48	31	1	168	31	1	48	1.3	31.2
TRINITY_DN117722_c1_g4_i1	PHNW1_BURL3	2-aminoethylphosphonate--pyruvate transaminase 1 (EC 2.6.1.37) (2-aminoethylphosphonate aminotransferase 1) (AEP transaminase 1) (AEPT 1)	50	22	11	0	512	447	320	341	2.9	32
TRINITY_DN119537_c0_g2_i2	PHNW2_CUPPJ	2-aminoethylphosphonate--pyruvate transaminase 2 (EC 2.6.1.37) (2-aminoethylphosphonate aminotransferase 2) (AEP transaminase 2) (AEPT 2)	32.558	43	27	1	55	177	310	352	8.7	30.8
TRINITY_DN112821_c0_g1_i3	AL8A1_HUMAN	2-aminomuconic semialdehyde dehydrogenase (EC 1.2.1.32) (Aldehyde dehydrogenase 12) (Aldehyde dehydrogenase family 8 member A1)	49.278	485	234	5	65	1501	1	479	2.61e-142	427
TRINITY_DN98957_c2_g5_i1	AMNA_PSESP	2-aminophenol 1,6-dioxygenase alpha subunit	32.432	74	42	3	121	342	178	243	0.019	37
TRINITY_DN94463_c1_g1_i2	MENA_SYNY3	2-carboxy-1,4-naphthoquinone phytyltransferase (EC 2.5.1.130) (1,4-dihydroxy-2-naphthoate phytyltransferase) (DHNA phytyltransferase)	48.936	47	15	2	310	197	146	192	4.4	30
TRINITY_DN99599_c3_g1_i1	MENA_ARATH	2-carboxy-1,4-naphthoquinone phytyltransferase, chloroplastic (EC 2.5.1.130) (1,4-dihydroxy-2-naphthoate phytyltransferase) (1,4-dihydroxy-2-naphthoate polyprenyltransferase) (Protein ABERRANT CHLOROPLAST DEVELOPMENT 4) (menA-like protein) (AtMENA)	80	70	14	0	805	596	211	280	5.41e-19	90.9
TRINITY_DN99599_c3_g2_i1	MENA_ARATH	2-carboxy-1,4-naphthoquinone phytyltransferase, chloroplastic (EC 2.5.1.130) (1,4-dihydroxy-2-naphthoate phytyltransferase) (1,4-dihydroxy-2-naphthoate polyprenyltransferase) (Protein ABERRANT CHLOROPLAST DEVELOPMENT 4) (menA-like protein) (AtMENA)	66.304	184	62	0	3	554	182	365	2.04e-73	232
TRINITY_DN99599_c3_g1_i2	MENA_ARATH	2-carboxy-1,4-naphthoquinone phytyltransferase, chloroplastic (EC 2.5.1.130) (1,4-dihydroxy-2-naphthoate phytyltransferase) (1,4-dihydroxy-2-naphthoate polyprenyltransferase) (Protein ABERRANT CHLOROPLAST DEVELOPMENT 4) (menA-like protein) (AtMENA)	36	125	45	4	586	224	140	233	2.44e-12	53.1
TRINITY_DN99599_c3_g1_i3	MENA_ARATH	2-carboxy-1,4-naphthoquinone phytyltransferase, chloroplastic (EC 2.5.1.130) (1,4-dihydroxy-2-naphthoate phytyltransferase) (1,4-dihydroxy-2-naphthoate polyprenyltransferase) (Protein ABERRANT CHLOROPLAST DEVELOPMENT 4) (menA-like protein) (AtMENA)	80	70	14	0	1203	994	211	280	7.05e-47	90.9
TRINITY_DN99599_c3_g1_i4	MENA_ARATH	2-carboxy-1,4-naphthoquinone phytyltransferase, chloroplastic (EC 2.5.1.130) (1,4-dihydroxy-2-naphthoate phytyltransferase) (1,4-dihydroxy-2-naphthoate polyprenyltransferase) (Protein ABERRANT CHLOROPLAST DEVELOPMENT 4) (menA-like protein) (AtMENA)	80	70	14	0	1203	994	211	280	1.97e-28	90.9
TRINITY_DN99599_c3_g1_i6	MENA_ARATH	2-carboxy-1,4-naphthoquinone phytyltransferase, chloroplastic (EC 2.5.1.130) (1,4-dihydroxy-2-naphthoate phytyltransferase) (1,4-dihydroxy-2-naphthoate polyprenyltransferase) (Protein ABERRANT CHLOROPLAST DEVELOPMENT 4) (menA-like protein) (AtMENA)	80	70	14	0	1203	994	211	280	4.13e-26	90.9
TRINITY_DN99599_c3_g1_i8	MENA_ARATH	2-carboxy-1,4-naphthoquinone phytyltransferase, chloroplastic (EC 2.5.1.130) (1,4-dihydroxy-2-naphthoate phytyltransferase) (1,4-dihydroxy-2-naphthoate polyprenyltransferase) (Protein ABERRANT CHLOROPLAST DEVELOPMENT 4) (menA-like protein) (AtMENA)	58.571	70	28	1	291	85	211	280	4.92e-05	47
TRINITY_DN99599_c3_g1_i11	MENA_ARATH	2-carboxy-1,4-naphthoquinone phytyltransferase, chloroplastic (EC 2.5.1.130) (1,4-dihydroxy-2-naphthoate phytyltransferase) (1,4-dihydroxy-2-naphthoate polyprenyltransferase) (Protein ABERRANT CHLOROPLAST DEVELOPMENT 4) (menA-like protein) (AtMENA)	80	70	14	0	1203	994	211	280	3.72e-26	90.9
TRINITY_DN99599_c3_g1_i12	MENA_ARATH	2-carboxy-1,4-naphthoquinone phytyltransferase, chloroplastic (EC 2.5.1.130) (1,4-dihydroxy-2-naphthoate phytyltransferase) (1,4-dihydroxy-2-naphthoate polyprenyltransferase) (Protein ABERRANT CHLOROPLAST DEVELOPMENT 4) (menA-like protein) (AtMENA)	58.571	70	28	1	291	85	211	280	9.52e-12	47
TRINITY_DN99599_c3_g1_i14	MENA_ARATH	2-carboxy-1,4-naphthoquinone phytyltransferase, chloroplastic (EC 2.5.1.130) (1,4-dihydroxy-2-naphthoate phytyltransferase) (1,4-dihydroxy-2-naphthoate polyprenyltransferase) (Protein ABERRANT CHLOROPLAST DEVELOPMENT 4) (menA-like protein) (AtMENA)	46.078	102	26	3	1856	1554	72	145	3.64e-20	68.6
TRINITY_DN99599_c3_g1_i16	MENA_ARATH	2-carboxy-1,4-naphthoquinone phytyltransferase, chloroplastic (EC 2.5.1.130) (1,4-dihydroxy-2-naphthoate phytyltransferase) (1,4-dihydroxy-2-naphthoate polyprenyltransferase) (Protein ABERRANT CHLOROPLAST DEVELOPMENT 4) (menA-like protein) (AtMENA)	80	70	14	0	1203	994	211	280	1e-33	90.9
TRINITY_DN99599_c3_g1_i17	MENA_ARATH	2-carboxy-1,4-naphthoquinone phytyltransferase, chloroplastic (EC 2.5.1.130) (1,4-dihydroxy-2-naphthoate phytyltransferase) (1,4-dihydroxy-2-naphthoate polyprenyltransferase) (Protein ABERRANT CHLOROPLAST DEVELOPMENT 4) (menA-like protein) (AtMENA)	80	70	14	0	1203	994	211	280	3.5e-40	90.9
TRINITY_DN99599_c3_g1_i18	MENA_ARATH	2-carboxy-1,4-naphthoquinone phytyltransferase, chloroplastic (EC 2.5.1.130) (1,4-dihydroxy-2-naphthoate phytyltransferase) (1,4-dihydroxy-2-naphthoate polyprenyltransferase) (Protein ABERRANT CHLOROPLAST DEVELOPMENT 4) (menA-like protein) (AtMENA)	42.157	102	28	2	679	374	140	210	3.4e-18	65.9
TRINITY_DN99599_c3_g1_i19	MENA_ARATH	2-carboxy-1,4-naphthoquinone phytyltransferase, chloroplastic (EC 2.5.1.130) (1,4-dihydroxy-2-naphthoate phytyltransferase) (1,4-dihydroxy-2-naphthoate polyprenyltransferase) (Protein ABERRANT CHLOROPLAST DEVELOPMENT 4) (menA-like protein) (AtMENA)	80	70	14	0	1203	994	211	280	4.54e-19	90.9
TRINITY_DN123114_c3_g1_i7	ISPF_ROSDO	2-C-methyl-D-erythritol 2,4-cyclodiphosphate synthase (MECDP-synthase) (MECPP-synthase) (MECPS) (EC 4.6.1.12)	26.923	52	37	1	38	190	53	104	0.068	34.3
TRINITY_DN110492_c0_g2_i6	ISPF_PROM2	2-C-methyl-D-erythritol 2,4-cyclodiphosphate synthase (MECDP-synthase) (MECPP-synthase) (MECPS) (EC 4.6.1.12)	32.787	61	29	2	293	469	2	52	2.7	32.7
TRINITY_DN117524_c0_g1_i12	ISPF_NITEC	2-C-methyl-D-erythritol 2,4-cyclodiphosphate synthase (MECDP-synthase) (MECPP-synthase) (MECPS) (EC 4.6.1.12)	34.146	41	25	1	287	403	127	167	1.1	32
TRINITY_DN108444_c0_g1_i2	ISPF_ALKEH	2-C-methyl-D-erythritol 2,4-cyclodiphosphate synthase (MECDP-synthase) (MECPP-synthase) (MECPS) (EC 4.6.1.12)	27.778	54	34	1	160	14	41	94	0.19	33.5
TRINITY_DN100021_c3_g3_i1	ISPF_GEOTN	2-C-methyl-D-erythritol 2,4-cyclodiphosphate synthase (MECDP-synthase) (MECPP-synthase) (MECPS) (EC 4.6.1.12)	46.154	26	14	0	232	309	66	91	0.14	29.3
TRINITY_DN111391_c0_g1_i5	ISPF_ALCBS	2-C-methyl-D-erythritol 2,4-cyclodiphosphate synthase (MECDP-synthase) (MECPP-synthase) (MECPS) (EC 4.6.1.12)	33.333	54	36	0	449	288	106	159	2.8	31.2
TRINITY_DN115843_c4_g2_i1	ISPF_CALS4	2-C-methyl-D-erythritol 2,4-cyclodiphosphate synthase (MECDP-synthase) (MECPP-synthase) (MECPS) (EC 4.6.1.12)	29.508	61	36	2	539	366	54	110	1	32.7
TRINITY_DN96342_c0_g3_i1	ISPF_PARD8	2-C-methyl-D-erythritol 2,4-cyclodiphosphate synthase (MECDP-synthase) (MECPP-synthase) (MECPS) (EC 4.6.1.12)	60	15	6	0	219	175	9	23	4.7	30.4
TRINITY_DN96145_c0_g1_i1	ISPF_HALHL	2-C-methyl-D-erythritol 2,4-cyclodiphosphate synthase (MECDP-synthase) (MECPP-synthase) (MECPS) (EC 4.6.1.12)	26.316	76	50	2	381	605	91	161	0.49	34.7
TRINITY_DN24220_c0_g1_i1	ISPF_ANAPZ	2-C-methyl-D-erythritol 2,4-cyclodiphosphate synthase (MECDP-synthase) (MECPP-synthase) (MECPS) (EC 4.6.1.12)	35	40	26	0	215	96	61	100	8.6	29.3
TRINITY_DN76344_c0_g1_i1	ISPF_BACFR	2-C-methyl-D-erythritol 2,4-cyclodiphosphate synthase (MECDP-synthase) (MECPP-synthase) (MECPS) (EC 4.6.1.12)	31.507	73	38	3	102	302	48	114	1.8	30.4
TRINITY_DN72061_c0_g1_i1	ISPF_PSEE4	2-C-methyl-D-erythritol 2,4-cyclodiphosphate synthase (MECDP-synthase) (MECPP-synthase) (MECPS) (EC 4.6.1.12)	38	50	31	0	16	165	53	102	0.44	32.3
TRINITY_DN101643_c2_g3_i1	ISPF_CATRO	2-C-methyl-D-erythritol 2,4-cyclodiphosphate synthase, chloroplastic (MECDP-synthase) (MECPS) (EC 4.6.1.12)	93.846	65	4	0	243	437	73	137	2.01e-36	128
TRINITY_DN101643_c2_g4_i1	ISPF_CATRO	2-C-methyl-D-erythritol 2,4-cyclodiphosphate synthase, chloroplastic (MECDP-synthase) (MECPS) (EC 4.6.1.12)	79.31	29	6	0	215	301	156	184	3.17e-07	49.7
TRINITY_DN34593_c0_g1_i1	ISPF_ARATH	2-C-methyl-D-erythritol 2,4-cyclodiphosphate synthase, chloroplastic (MECDP-synthase) (MECPS) (MECS) (EC 4.6.1.12)	90	90	9	0	2	271	142	231	1.29e-52	167
TRINITY_DN103448_c1_g1_i12	ISPD_CALBD	2-C-methyl-D-erythritol 4-phosphate cytidylyltransferase (EC 2.7.7.60) (4-diphosphocytidyl-2C-methyl-D-erythritol synthase) (MEP cytidylyltransferase) (MCT)	36.735	49	29	1	305	159	109	155	4.1	32
TRINITY_DN114498_c0_g1_i1	ISPD_HAEIN	2-C-methyl-D-erythritol 4-phosphate cytidylyltransferase (EC 2.7.7.60) (4-diphosphocytidyl-2C-methyl-D-erythritol synthase) (MEP cytidylyltransferase) (MCT)	52.174	23	11	0	238	306	152	174	6.2	29.3
TRINITY_DN109691_c3_g3_i1	ISPD_RALSO	2-C-methyl-D-erythritol 4-phosphate cytidylyltransferase (EC 2.7.7.60) (4-diphosphocytidyl-2C-methyl-D-erythritol synthase) (MEP cytidylyltransferase) (MCT)	42.105	38	21	1	259	369	21	58	0.009	38.1
TRINITY_DN136415_c0_g1_i1	ISPD_VIBCH	2-C-methyl-D-erythritol 4-phosphate cytidylyltransferase (EC 2.7.7.60) (4-diphosphocytidyl-2C-methyl-D-erythritol synthase) (MEP cytidylyltransferase) (MCT)	37.838	37	23	0	215	325	141	177	5.4	30.4
TRINITY_DN127363_c0_g1_i1	ISPD_ACAM1	2-C-methyl-D-erythritol 4-phosphate cytidylyltransferase (EC 2.7.7.60) (4-diphosphocytidyl-2C-methyl-D-erythritol synthase) (MEP cytidylyltransferase) (MCT)	34.375	64	33	4	273	106	106	168	1.1	31.2
TRINITY_DN120840_c0_g1_i2	ISPD_CLONN	2-C-methyl-D-erythritol 4-phosphate cytidylyltransferase (EC 2.7.7.60) (4-diphosphocytidyl-2C-methyl-D-erythritol synthase) (MEP cytidylyltransferase) (MCT)	40	40	24	0	78	197	159	198	7.4	30
TRINITY_DN100429_c0_g1_i1	ISPD_PSYCK	2-C-methyl-D-erythritol 4-phosphate cytidylyltransferase (EC 2.7.7.60) (4-diphosphocytidyl-2C-methyl-D-erythritol synthase) (MEP cytidylyltransferase) (MCT)	24.219	128	89	2	250	618	82	206	2.5	34.3
TRINITY_DN132794_c0_g1_i1	ISPD_PARUW	2-C-methyl-D-erythritol 4-phosphate cytidylyltransferase (EC 2.7.7.60) (4-diphosphocytidyl-2C-methyl-D-erythritol synthase) (MEP cytidylyltransferase) (MCT)	32.558	43	29	0	328	200	128	170	4.6	30
TRINITY_DN109249_c2_g1_i4	ISPD_PSEA7	2-C-methyl-D-erythritol 4-phosphate cytidylyltransferase (EC 2.7.7.60) (4-diphosphocytidyl-2C-methyl-D-erythritol synthase) (MEP cytidylyltransferase) (MCT)	32	50	32	1	30	179	157	204	5.2	29.3
TRINITY_DN102898_c1_g6_i1	ISPD_CHLCV	2-C-methyl-D-erythritol 4-phosphate cytidylyltransferase (EC 2.7.7.60) (4-diphosphocytidyl-2C-methyl-D-erythritol synthase) (MEP cytidylyltransferase) (MCT)	32	50	32	1	47	196	31	78	2.4	31.6
TRINITY_DN104409_c0_g1_i1	ISPD_BACHK	2-C-methyl-D-erythritol 4-phosphate cytidylyltransferase (EC 2.7.7.60) (4-diphosphocytidyl-2C-methyl-D-erythritol synthase) (MEP cytidylyltransferase) (MCT)	32.955	88	56	2	166	426	73	158	0.2	34.7
TRINITY_DN117499_c1_g4_i4	ISPD_CHLFF	2-C-methyl-D-erythritol 4-phosphate cytidylyltransferase (EC 2.7.7.60) (4-diphosphocytidyl-2C-methyl-D-erythritol synthase) (MEP cytidylyltransferase) (MCT)	35.088	57	31	2	351	181	90	140	0.3	34.7
TRINITY_DN109381_c1_g3_i2	ISPD_PROM0	2-C-methyl-D-erythritol 4-phosphate cytidylyltransferase (EC 2.7.7.60) (4-diphosphocytidyl-2C-methyl-D-erythritol synthase) (MEP cytidylyltransferase) (MCT)	42.857	28	16	0	136	219	165	192	4.5	30.8
TRINITY_DN114109_c1_g1_i3	ISPD_TOLAT	2-C-methyl-D-erythritol 4-phosphate cytidylyltransferase (EC 2.7.7.60) (4-diphosphocytidyl-2C-methyl-D-erythritol synthase) (MEP cytidylyltransferase) (MCT)	38.462	39	23	1	392	505	129	167	2	34.7
TRINITY_DN102518_c1_g2_i3	ISPD_PORGI	2-C-methyl-D-erythritol 4-phosphate cytidylyltransferase (EC 2.7.7.60) (4-diphosphocytidyl-2C-methyl-D-erythritol synthase) (MEP cytidylyltransferase) (MCT)	41.379	29	17	0	144	58	46	74	9.6	28.9
TRINITY_DN80773_c0_g1_i1	ISPD_SHEON	2-C-methyl-D-erythritol 4-phosphate cytidylyltransferase (EC 2.7.7.60) (4-diphosphocytidyl-2C-methyl-D-erythritol synthase) (MEP cytidylyltransferase) (MCT)	34.483	58	30	1	576	427	77	134	1.9	33.1
TRINITY_DN67424_c0_g2_i1	ISPD_DECAR	2-C-methyl-D-erythritol 4-phosphate cytidylyltransferase (EC 2.7.7.60) (4-diphosphocytidyl-2C-methyl-D-erythritol synthase) (MEP cytidylyltransferase) (MCT)	32.727	55	37	0	139	303	117	171	0.37	35
TRINITY_DN58000_c0_g1_i1	ISPD_NITEU	2-C-methyl-D-erythritol 4-phosphate cytidylyltransferase (EC 2.7.7.60) (4-diphosphocytidyl-2C-methyl-D-erythritol synthase) (MEP cytidylyltransferase) (MCT)	30.612	49	30	1	449	315	52	100	1.8	32
TRINITY_DN74770_c0_g1_i1	ISPD_CROS8	2-C-methyl-D-erythritol 4-phosphate cytidylyltransferase (EC 2.7.7.60) (4-diphosphocytidyl-2C-methyl-D-erythritol synthase) (MEP cytidylyltransferase) (MCT)	27.536	69	45	2	166	369	1	65	3.4	30.8
TRINITY_DN98947_c0_g1_i1	ISPD_CORGL	2-C-methyl-D-erythritol 4-phosphate cytidylyltransferase (EC 2.7.7.60) (4-diphosphocytidyl-2C-methyl-D-erythritol synthase) (MEP cytidylyltransferase) (MCT)	41.463	41	23	1	459	340	78	118	3.4	31.2
TRINITY_DN94956_c0_g1_i2	ISPD_CORGL	2-C-methyl-D-erythritol 4-phosphate cytidylyltransferase (EC 2.7.7.60) (4-diphosphocytidyl-2C-methyl-D-erythritol synthase) (MEP cytidylyltransferase) (MCT)	30	70	41	2	372	163	87	148	2.6	32.3
TRINITY_DN85320_c0_g3_i1	ISPD_CLOTE	2-C-methyl-D-erythritol 4-phosphate cytidylyltransferase (EC 2.7.7.60) (4-diphosphocytidyl-2C-methyl-D-erythritol synthase) (MEP cytidylyltransferase) (MCT)	32.099	81	46	4	496	714	36	115	2.1	34.3
TRINITY_DN16221_c0_g1_i1	ISPD_NOSP7	2-C-methyl-D-erythritol 4-phosphate cytidylyltransferase (EC 2.7.7.60) (4-diphosphocytidyl-2C-methyl-D-erythritol synthase) (MEP cytidylyltransferase) (MCT)	38.182	55	28	3	268	417	33	86	2	31.6
TRINITY_DN109130_c1_g3_i3	ISPD_ARATH	2-C-methyl-D-erythritol 4-phosphate cytidylyltransferase, chloroplastic (EC 2.7.7.60) (4-diphosphocytidyl-2C-methyl-D-erythritol synthase) (MEP cytidylyltransferase) (AtMECT) (AtMEPCT)	80.769	156	30	0	616	1083	95	250	2.14e-84	261
TRINITY_DN109130_c1_g3_i4	ISPD_ARATH	2-C-methyl-D-erythritol 4-phosphate cytidylyltransferase, chloroplastic (EC 2.7.7.60) (4-diphosphocytidyl-2C-methyl-D-erythritol synthase) (MEP cytidylyltransferase) (AtMECT) (AtMEPCT)	80.473	169	33	0	430	936	82	250	5.28e-94	283
TRINITY_DN109130_c1_g3_i2	ISPD_ORYSJ	2-C-methyl-D-erythritol 4-phosphate cytidylyltransferase, chloroplastic (EC 2.7.7.60) (4-diphosphocytidyl-2C-methyl-D-erythritol synthase) (OsCMS) (MEP cytidylyltransferase)	50	48	19	1	322	465	47	89	0.001	43.5
TRINITY_DN103987_c2_g1_i2	BAS1A_ARATH	2-Cys peroxiredoxin BAS1, chloroplastic (2-Cys Prx A) (2-Cys peroxiredoxin A) (EC 1.11.1.15) (Thiol-specific antioxidant protein A)	94.366	71	4	0	782	994	72	142	1.66e-38	142
TRINITY_DN103987_c2_g1_i4	BAS1A_ARATH	2-Cys peroxiredoxin BAS1, chloroplastic (2-Cys Prx A) (2-Cys peroxiredoxin A) (EC 1.11.1.15) (Thiol-specific antioxidant protein A)	93.162	117	8	0	213	563	72	188	4.5e-75	229
TRINITY_DN101199_c1_g1_i2	BAS1A_ARATH	2-Cys peroxiredoxin BAS1, chloroplastic (2-Cys Prx A) (2-Cys peroxiredoxin A) (EC 1.11.1.15) (Thiol-specific antioxidant protein A)	92.5	200	15	0	247	846	67	266	9.15e-135	387
TRINITY_DN96874_c0_g1_i3	BAS1A_ARATH	2-Cys peroxiredoxin BAS1, chloroplastic (2-Cys Prx A) (2-Cys peroxiredoxin A) (EC 1.11.1.15) (Thiol-specific antioxidant protein A)	79.803	203	40	1	292	900	65	266	1.19e-119	350
TRINITY_DN101199_c2_g1_i1	BAS1_ORYSJ	2-Cys peroxiredoxin BAS1, chloroplastic (EC 1.11.1.15) (Thiol-specific antioxidant protein)	92.105	38	3	0	247	360	224	261	1.81e-17	80.1
TRINITY_DN101199_c2_g1_i2	BAS1_ORYSJ	2-Cys peroxiredoxin BAS1, chloroplastic (EC 1.11.1.15) (Thiol-specific antioxidant protein)	91.525	59	5	0	2	178	203	261	1.77e-34	122
TRINITY_DN101199_c2_g3_i2	BAS1_ORYSJ	2-Cys peroxiredoxin BAS1, chloroplastic (EC 1.11.1.15) (Thiol-specific antioxidant protein)	89.268	205	18	1	277	879	57	261	2.89e-130	377
TRINITY_DN103987_c1_g1_i1	BAS1_HORVU	2-Cys peroxiredoxin BAS1, chloroplastic (EC 1.11.1.15) (Thiol-specific antioxidant protein) (Fragment)	77.778	54	8	1	279	428	2	55	4.21e-19	82.4
TRINITY_DN101199_c2_g2_i1	BAS1_HORVU	2-Cys peroxiredoxin BAS1, chloroplastic (EC 1.11.1.15) (Thiol-specific antioxidant protein) (Fragment)	75	28	7	0	2	85	153	180	5.91e-05	46.2
TRINITY_DN103987_c2_g1_i1	BAS1B_ARATH	2-Cys peroxiredoxin BAS1-like, chloroplastic (2-Cys Prx B) (2-Cys peroxiredoxin B) (EC 1.11.1.15) (Thiol-specific antioxidant protein B)	87.209	86	9	1	240	491	64	149	1.06e-43	151
[truncated: 153,495 more rows]

## Sheet: KEGG
Supplemenatry data 1. Functional annotation with KEGG database
Transcript ID	KO_id
TRINITY_DN110422_c0_g1_i4	K00001
TRINITY_DN80761_c0_g1_i1	K00001
TRINITY_DN56382_c0_g1_i2	K00001
TRINITY_DN21945_c0_g2_i7	K00001
TRINITY_DN21945_c0_g1_i8	K00001
TRINITY_DN112595_c1_g1_i1	K00003
TRINITY_DN112595_c1_g1_i2	K00003
TRINITY_DN112595_c1_g1_i5	K00003
TRINITY_DN33980_c0_g1_i1	K00003
TRINITY_DN106846_c1_g1_i2	K00004
TRINITY_DN30992_c0_g1_i1	K00004
TRINITY_DN100660_c2_g1_i5	K00006
TRINITY_DN118044_c1_g4_i1	K00006
TRINITY_DN87600_c0_g2_i1	K00006
TRINITY_DN65768_c0_g1_i1	K00006
TRINITY_DN18987_c1_g1_i2	K00006
TRINITY_DN18987_c1_g1_i8	K00006
TRINITY_DN20212_c0_g1_i4	K00006
TRINITY_DN31038_c2_g1_i8	K00006
TRINITY_DN114766_c0_g1_i1	K00008
TRINITY_DN105523_c1_g2_i3	K00008
TRINITY_DN79731_c0_g1_i1	K00009
TRINITY_DN88598_c0_g1_i1	K00009
TRINITY_DN77172_c0_g1_i1	K00010
TRINITY_DN109901_c0_g1_i4	K00011
TRINITY_DN113025_c2_g2_i1	K00011
TRINITY_DN94251_c0_g2_i1	K00011
TRINITY_DN102976_c0_g1_i1	K00012
TRINITY_DN97395_c0_g1_i1	K00012
TRINITY_DN97395_c0_g2_i1	K00012
TRINITY_DN88801_c0_g1_i1	K00012
TRINITY_DN88801_c0_g2_i1	K00012
TRINITY_DN88801_c0_g3_i1	K00012
TRINITY_DN105588_c2_g1_i8	K00013
TRINITY_DN105588_c2_g1_i12	K00013
TRINITY_DN26074_c2_g1_i4	K00013
TRINITY_DN113142_c1_g1_i3	K00014
TRINITY_DN42542_c0_g2_i1	K00014
TRINITY_DN97406_c3_g1_i3	K00014
TRINITY_DN68544_c0_g1_i1	K00014
TRINITY_DN66530_c0_g1_i1	K00015
TRINITY_DN131514_c0_g1_i1	K00016
TRINITY_DN20023_c0_g1_i1	K00016
TRINITY_DN30462_c0_g2_i3	K00018
TRINITY_DN107469_c1_g1_i1	K00019
TRINITY_DN110640_c1_g1_i3	K00019
TRINITY_DN114005_c1_g2_i2	K00019
TRINITY_DN89370_c1_g2_i5	K00019
TRINITY_DN105807_c0_g1_i2	K00020
TRINITY_DN101658_c0_g1_i1	K00020
TRINITY_DN80588_c0_g1_i1	K00020
TRINITY_DN86548_c0_g1_i2	K00020
TRINITY_DN98152_c0_g1_i1	K00020
TRINITY_DN113176_c2_g1_i1	K00021
TRINITY_DN113176_c2_g1_i2	K00021
TRINITY_DN122105_c0_g1_i1	K00021
TRINITY_DN104247_c2_g1_i1	K00021
TRINITY_DN120473_c1_g1_i4	K00021
TRINITY_DN82192_c0_g2_i1	K00021
TRINITY_DN78087_c0_g1_i1	K00021
TRINITY_DN89410_c0_g1_i2	K00022
TRINITY_DN90286_c0_g1_i2	K00022
TRINITY_DN85746_c0_g1_i1	K00024
TRINITY_DN85746_c0_g2_i1	K00024
TRINITY_DN107247_c4_g1_i7	K00025
TRINITY_DN34997_c0_g1_i1	K00025
TRINITY_DN70968_c0_g1_i1	K00025
TRINITY_DN34997_c0_g1_i1	K00025
TRINITY_DN19912_c0_g1_i1	K00025
TRINITY_DN19912_c0_g1_i3	K00025
TRINITY_DN116096_c1_g1_i4	K00026
TRINITY_DN74706_c0_g1_i1	K00026
TRINITY_DN99588_c1_g1_i1	K00026
TRINITY_DN90754_c1_g2_i1	K00026
TRINITY_DN28566_c1_g2_i1	K00026
TRINITY_DN33264_c0_g1_i2	K00026
TRINITY_DN109800_c0_g2_i2	K00027
TRINITY_DN45796_c0_g1_i1	K00027
TRINITY_DN117085_c2_g1_i4	K00028
TRINITY_DN114379_c1_g1_i2	K00029
TRINITY_DN108693_c1_g4_i1	K00029
TRINITY_DN117615_c0_g1_i1	K00030
TRINITY_DN117615_c1_g1_i3	K00030
TRINITY_DN105489_c1_g4_i1	K00030
TRINITY_DN111747_c0_g1_i2	K00030
TRINITY_DN74750_c0_g2_i1	K00030
TRINITY_DN82875_c0_g1_i1	K00030
TRINITY_DN20779_c0_g2_i2	K00030
TRINITY_DN108270_c1_g1_i1	K00031
TRINITY_DN108270_c1_g2_i1	K00031
TRINITY_DN86626_c3_g2_i1	K00031
TRINITY_DN72084_c0_g2_i1	K00031
TRINITY_DN28406_c2_g1_i5	K00031
TRINITY_DN28406_c2_g1_i7	K00031
TRINITY_DN109627_c0_g2_i1	K00033
TRINITY_DN115172_c0_g2_i1	K00033
TRINITY_DN89697_c1_g1_i1	K00033
TRINITY_DN94858_c2_g1_i1	K00033
TRINITY_DN33377_c3_g1_i1	K00033
TRINITY_DN20511_c1_g3_i2	K00033
TRINITY_DN20511_c1_g3_i9	K00033
TRINITY_DN24457_c0_g1_i3	K00033
TRINITY_DN112931_c0_g1_i2	K00036
TRINITY_DN112931_c0_g1_i3	K00036
TRINITY_DN119904_c1_g1_i8	K00036
TRINITY_DN118400_c0_g4_i1	K00036
TRINITY_DN111190_c0_g1_i4	K00036
TRINITY_DN83751_c0_g1_i4	K00036
TRINITY_DN87432_c0_g1_i1	K00036
TRINITY_DN87432_c0_g3_i1	K00036
TRINITY_DN119215_c0_g1_i3	K00037
TRINITY_DN116625_c0_g1_i5	K00038
TRINITY_DN20026_c0_g1_i1	K00038
TRINITY_DN20026_c0_g1_i1	K00038
TRINITY_DN33264_c0_g1_i1	K00044
TRINITY_DN81502_c0_g1_i1	K00046
TRINITY_DN108390_c1_g1_i3	K00049
TRINITY_DN74844_c0_g1_i1	K00049
TRINITY_DN115368_c3_g1_i5	K00051
TRINITY_DN96890_c0_g1_i1	K00051
TRINITY_DN116964_c0_g1_i2	K00052
TRINITY_DN69146_c0_g3_i1	K00052
TRINITY_DN98246_c0_g1_i1	K00052
TRINITY_DN110377_c1_g2_i1	K00053
TRINITY_DN84027_c0_g6_i2	K00053
TRINITY_DN41048_c0_g2_i1	K00053
TRINITY_DN25740_c0_g1_i1	K00054
TRINITY_DN25740_c0_g1_i1	K00054
TRINITY_DN120862_c0_g1_i1	K00058
TRINITY_DN128655_c0_g1_i1	K00058
TRINITY_DN68556_c0_g1_i1	K00058
TRINITY_DN32441_c0_g1_i3	K00058
TRINITY_DN32498_c1_g1_i2	K00058
TRINITY_DN116118_c0_g2_i2	K00059
TRINITY_DN116118_c0_g2_i4	K00059
TRINITY_DN114589_c0_g1_i1	K00059
TRINITY_DN120781_c0_g1_i1	K00065
TRINITY_DN132072_c0_g1_i1	K00065
TRINITY_DN90761_c0_g3_i1	K00067
TRINITY_DN73813_c0_g1_i1	K00069
TRINITY_DN111294_c0_g1_i1	K00070
TRINITY_DN89680_c0_g1_i2	K00072
TRINITY_DN106829_c0_g1_i2	K00074
TRINITY_DN106829_c0_g1_i3	K00074
TRINITY_DN79748_c0_g1_i1	K00074
TRINITY_DN34346_c0_g1_i1	K00074
TRINITY_DN24114_c0_g2_i2	K00074
TRINITY_DN125648_c0_g1_i1	K00075
TRINITY_DN113764_c0_g1_i5	K00076
TRINITY_DN26099_c0_g1_i3	K00076
TRINITY_DN84290_c0_g1_i1	K00078
TRINITY_DN114839_c3_g2_i4	K00079
TRINITY_DN33017_c3_g2_i10	K00079
TRINITY_DN116989_c1_g1_i1	K00083
TRINITY_DN118102_c5_g1_i3	K00083
TRINITY_DN20535_c0_g1_i1	K00083
TRINITY_DN98894_c1_g1_i4	K00083
TRINITY_DN20535_c0_g1_i1	K00083
TRINITY_DN27508_c2_g2_i9	K00083
TRINITY_DN15842_c0_g1_i1	K00084
TRINITY_DN115096_c0_g2_i2	K00088
TRINITY_DN110180_c1_g1_i4	K00088
TRINITY_DN107863_c0_g1_i2	K00088
TRINITY_DN107863_c0_g1_i4	K00088
TRINITY_DN131099_c0_g1_i1	K00088
TRINITY_DN91328_c0_g4_i1	K00088
TRINITY_DN91328_c0_g5_i1	K00088
TRINITY_DN91328_c0_g2_i3	K00088
TRINITY_DN3703_c0_g2_i1	K00088
TRINITY_DN34496_c1_g1_i4	K00088
TRINITY_DN104383_c1_g1_i1	K00099
TRINITY_DN104383_c1_g1_i3	K00099
TRINITY_DN104383_c1_g1_i7	K00099
TRINITY_DN128637_c0_g1_i1	K00100
TRINITY_DN68497_c0_g1_i3	K00101
TRINITY_DN110976_c0_g1_i1	K00102
TRINITY_DN115571_c0_g1_i1	K00102
TRINITY_DN112443_c0_g1_i1	K00102
TRINITY_DN112443_c0_g1_i3	K00102
TRINITY_DN84581_c0_g2_i1	K00102
TRINITY_DN14870_c0_g1_i1	K00103
TRINITY_DN19556_c0_g1_i1	K00103
TRINITY_DN14870_c0_g1_i1	K00103
TRINITY_DN122316_c2_g1_i1	K00106
TRINITY_DN113497_c0_g1_i2	K00107
TRINITY_DN34429_c0_g1_i1	K00108
TRINITY_DN114763_c0_g1_i4	K00109
TRINITY_DN111218_c1_g1_i5	K00109
TRINITY_DN111218_c1_g1_i15	K00109
TRINITY_DN110039_c3_g1_i1	K00111
TRINITY_DN26572_c1_g1_i1	K00111
TRINITY_DN102281_c0_g1_i1	K00119
TRINITY_DN73805_c1_g1_i1	K00119
TRINITY_DN92464_c0_g1_i1	K00119
TRINITY_DN112766_c1_g1_i2	K00121
TRINITY_DN73867_c0_g1_i1	K00121
TRINITY_DN15166_c0_g1_i1	K00121
TRINITY_DN78704_c0_g1_i1	K00121
TRINITY_DN77205_c0_g1_i1	K00121
TRINITY_DN86293_c0_g1_i1	K00121
TRINITY_DN88822_c0_g1_i1	K00121
TRINITY_DN89417_c0_g2_i3	K00122
TRINITY_DN18531_c0_g1_i1	K00122
TRINITY_DN18531_c0_g1_i1	K00122
TRINITY_DN117535_c0_g1_i1	K00128
TRINITY_DN109256_c1_g4_i3	K00128
TRINITY_DN101177_c0_g1_i1	K00128
TRINITY_DN102905_c2_g4_i2	K00128
TRINITY_DN82038_c0_g1_i1	K00128
TRINITY_DN84913_c0_g1_i1	K00128
TRINITY_DN90869_c0_g1_i1	K00128
TRINITY_DN89005_c0_g1_i1	K00128
TRINITY_DN71718_c0_g1_i1	K00128
TRINITY_DN32706_c0_g2_i7	K00128
TRINITY_DN30302_c1_g2_i1	K00128
TRINITY_DN120052_c0_g1_i2	K00129
TRINITY_DN120980_c1_g1_i1	K00129
TRINITY_DN120980_c1_g1_i2	K00129
TRINITY_DN114327_c0_g2_i4	K00130
TRINITY_DN79744_c0_g1_i1	K00130
TRINITY_DN107772_c0_g1_i1	K00131
TRINITY_DN107772_c0_g2_i1	K00131
TRINITY_DN4015_c0_g1_i1	K00133
TRINITY_DN27020_c1_g1_i3	K00133
TRINITY_DN108853_c0_g2_i5	K00134
TRINITY_DN110021_c2_g1_i2	K00134
TRINITY_DN110021_c2_g1_i3	K00134
TRINITY_DN63780_c0_g2_i1	K00134
TRINITY_DN88372_c2_g1_i1	K00134
TRINITY_DN89898_c1_g1_i2	K00134
TRINITY_DN87619_c4_g1_i1	K00134
TRINITY_DN87619_c4_g2_i2	K00134
TRINITY_DN57259_c1_g1_i1	K00134
TRINITY_DN16810_c1_g1_i10	K00134
TRINITY_DN36111_c2_g1_i5	K00134
TRINITY_DN92769_c0_g1_i1	K00135
TRINITY_DN33379_c0_g1_i6	K00135
TRINITY_DN38523_c0_g1_i1	K00139
TRINITY_DN84173_c0_g1_i4	K00139
TRINITY_DN119484_c0_g1_i1	K00140
TRINITY_DN107370_c0_g1_i4	K00140
TRINITY_DN87279_c0_g1_i1	K00140
TRINITY_DN82688_c0_g1_i1	K00140
TRINITY_DN118723_c0_g1_i7	K00142
TRINITY_DN36540_c0_g1_i1	K00142
TRINITY_DN36540_c0_g1_i1	K00142
TRINITY_DN36540_c0_g2_i6	K00142
TRINITY_DN16955_c0_g1_i2	K00145
TRINITY_DN16955_c0_g1_i4	K00145
TRINITY_DN83920_c0_g1_i1	K00148
TRINITY_DN91937_c3_g2_i3	K00149
TRINITY_DN101655_c1_g1_i11	K00150
TRINITY_DN19623_c0_g2_i1	K00150
TRINITY_DN93479_c2_g1_i2	K00161
TRINITY_DN94391_c1_g2_i1	K00161
TRINITY_DN73313_c0_g1_i1	K00161
TRINITY_DN66840_c0_g1_i2	K00161
TRINITY_DN55677_c0_g1_i1	K00161
TRINITY_DN13273_c0_g1_i1	K00161
TRINITY_DN66760_c0_g1_i1	K00161
TRINITY_DN66760_c0_g1_i2	K00161
TRINITY_DN13273_c0_g1_i1	K00161
TRINITY_DN119474_c2_g1_i4	K00162
TRINITY_DN119474_c2_g1_i6	K00162
TRINITY_DN106406_c2_g1_i1	K00162
TRINITY_DN106406_c2_g1_i4	K00162
TRINITY_DN80769_c0_g1_i1	K00162
TRINITY_DN82483_c0_g1_i1	K00162
TRINITY_DN20234_c0_g1_i1	K00162
TRINITY_DN1252_c0_g1_i1	K00162
TRINITY_DN20234_c0_g1_i1	K00162
TRINITY_DN1252_c0_g1_i1	K00162
TRINITY_DN112699_c0_g1_i1	K00164
TRINITY_DN122738_c0_g2_i1	K00164
TRINITY_DN95647_c0_g1_i1	K00164
TRINITY_DN109560_c0_g2_i10	K00166
TRINITY_DN115348_c0_g1_i6	K00166
TRINITY_DN105722_c5_g1_i3	K00166
TRINITY_DN105722_c5_g1_i5	K00166
TRINITY_DN101514_c1_g1_i1	K00166
TRINITY_DN16334_c0_g1_i1	K00166
TRINITY_DN117393_c1_g2_i1	K00167
TRINITY_DN83255_c0_g1_i1	K00167
TRINITY_DN77799_c0_g1_i1	K00167
TRINITY_DN100826_c0_g2_i2	K00181
TRINITY_DN108812_c0_g2_i1	K00207
TRINITY_DN116911_c0_g1_i1	K00207
TRINITY_DN104604_c0_g1_i1	K00208
TRINITY_DN34639_c1_g1_i1	K00208
TRINITY_DN23138_c0_g1_i6	K00208
TRINITY_DN133925_c0_g1_i1	K00211
TRINITY_DN21668_c0_g1_i1	K00213
TRINITY_DN22493_c0_g1_i1	K00213
TRINITY_DN22493_c0_g1_i1	K00213
TRINITY_DN130655_c0_g1_i1	K00215
TRINITY_DN31386_c0_g2_i1	K00215
TRINITY_DN31386_c0_g2_i1	K00215
TRINITY_DN31386_c0_g1_i3	K00215
TRINITY_DN105540_c1_g2_i1	K00218
TRINITY_DN105540_c1_g3_i2	K00218
TRINITY_DN105540_c1_g2_i2	K00218
TRINITY_DN100700_c0_g1_i2	K00222
TRINITY_DN57235_c0_g1_i2	K00222
TRINITY_DN15301_c0_g1_i1	K00223
TRINITY_DN15301_c0_g1_i1	K00223
TRINITY_DN108470_c1_g1_i2	K00224
TRINITY_DN34019_c0_g1_i2	K00225
TRINITY_DN104702_c0_g1_i1	K00227
TRINITY_DN88383_c0_g3_i1	K00227
TRINITY_DN92750_c0_g3_i4	K00227
TRINITY_DN53442_c0_g1_i1	K00227
TRINITY_DN114933_c0_g2_i1	K00228
TRINITY_DN71311_c0_g1_i1	K00228
TRINITY_DN14906_c0_g1_i1	K00228
TRINITY_DN115130_c0_g2_i2	K00231
TRINITY_DN115130_c0_g2_i3	K00231
TRINITY_DN101728_c0_g1_i5	K00231
TRINITY_DN101728_c0_g1_i9	K00231
TRINITY_DN99088_c0_g1_i2	K00231
TRINITY_DN106755_c0_g1_i2	K00232
TRINITY_DN94310_c2_g1_i10	K00232
TRINITY_DN35820_c0_g1_i1	K00232
TRINITY_DN36324_c3_g1_i1	K00232
TRINITY_DN35881_c1_g1_i2	K00232
TRINITY_DN35820_c0_g1_i1	K00232
TRINITY_DN35820_c0_g1_i5	K00232
TRINITY_DN35820_c0_g1_i6	K00232
TRINITY_DN112578_c0_g2_i1	K00234
TRINITY_DN112578_c1_g2_i1	K00234
TRINITY_DN121076_c2_g1_i2	K00234
TRINITY_DN101322_c0_g1_i4	K00235
TRINITY_DN85181_c0_g1_i1	K00235
TRINITY_DN88128_c1_g1_i2	K00235
TRINITY_DN38181_c0_g1_i2	K00235
TRINITY_DN89742_c0_g1_i2	K00236
TRINITY_DN89742_c0_g1_i3	K00236
TRINITY_DN15123_c0_g1_i1	K00236
TRINITY_DN62150_c0_g1_i1	K00236
TRINITY_DN15123_c0_g1_i1	K00236
TRINITY_DN132758_c0_g1_i1	K00237
TRINITY_DN91366_c0_g1_i2	K00237
TRINITY_DN73216_c0_g1_i1	K00237
TRINITY_DN87594_c0_g1_i1	K00237
TRINITY_DN87594_c0_g1_i2	K00237
TRINITY_DN87594_c0_g1_i4	K00237
TRINITY_DN112596_c1_g1_i5	K00239
TRINITY_DN37410_c0_g1_i1	K00239
TRINITY_DN134594_c0_g1_i1	K00240
TRINITY_DN61600_c0_g2_i1	K00240
TRINITY_DN90996_c0_g2_i1	K00241
TRINITY_DN109213_c0_g3_i1	K00249
TRINITY_DN109060_c1_g1_i1	K00249
TRINITY_DN8664_c0_g2_i1	K00249
TRINITY_DN93837_c0_g3_i1	K00249
TRINITY_DN95723_c1_g2_i1	K00249
TRINITY_DN92410_c0_g1_i1	K00249
TRINITY_DN72329_c0_g1_i1	K00249
TRINITY_DN109752_c0_g2_i1	K00252
[truncated: 20,959 more rows]

## Sheet: Tair 
Supplemenatry data 1. Functional annotation with Tair protein database
[truncated: 181,363 more rows]

[truncated: 4 more sheets: TF, CYPs, UGTs, NCBI]
