# Supplementary material for: Genome-wide transcriptional profiling and physiological investigation elucidating the molecular mechanism of multiple abiotic stress response in Stevia rebaudiana Bertoni
Source: Sci Rep. 2023 Nov 13;13:19853. doi: 10.1038/s41598-023-46000-7 (PMC10645737; doi:10.1038/s41598-023-46000-7)
Supplement: Supplementary file 2 — Supplementary Information 2. [file 41598_2023_46000_MOESM2_ESM.xlsx]

## Sheet: DS(Leaf)
Supplemenatry data 2. Diffrential expression between control vs Drought in leaf tissues
Denovo based					Refrense based
Gene	logFC	PValue	FDR		Gene	logFC	PValue	FDR
TRINITY_DN109914_c1_g4_i2	9.71585	5.77426754622167e-22	6.70678553584818e-18		Streb.2G024280	10.5139	5.87825e-27	8.54814e-23
TRINITY_DN109237_c0_g1_i3	8.78509	8.31826123901394e-30	5.76522049953578e-25		Streb.8G016850	9.06994	1.95581e-34	5.68827e-30
TRINITY_DN101429_c0_g2_i1	8.16532	1.95475410108998e-17	5.01778137919795e-14		Streb.8G011410	8.29869	7.0627e-26	5.13529e-22
TRINITY_DN109284_c1_g5_i2	8.16118	4.63509286971989e-10	1.61431666640476e-07		Streb.6G005130	8.26249	2.57942e-23	1.07171e-19
TRINITY_DN82856_c0_g1_i1	8.15309	6.31232447307158e-25	2.00749744130501e-20		Streb.4G022490	7.09068	1.69164e-11	3.75571e-09
TRINITY_DN94520_c1_g5_i1	8.06835	1.76473073274665e-12	1.19911723161966e-09		Streb.2G024200	7.07998	9.48534e-21	2.50793e-17
TRINITY_DN90485_c0_g1_i1	7.97846	8.75055663530642e-24	1.51620894819954e-19		Streb.2G020060	6.96988	1.64949e-20	3.69029e-17
TRINITY_DN101429_c0_g1_i1	7.70539	2.72530236608915e-17	6.29617521296357e-14		Streb.7G018590	6.96335	1.4899e-19	2.28064e-16
TRINITY_DN122394_c1_g3_i1	7.43684	3.90189474436792e-16	6.93416720365774e-13		Streb.9G002590	6.96087	6.02501e-22	1.75231e-18
TRINITY_DN105511_c4_g1_i1	7.29397	3.35463439632862e-11	1.67268345856651e-08		Streb.2G020110	6.79456	7.51204e-20	1.28518e-16
TRINITY_DN108085_c1_g1_i1	7.22245	2.2520713497446e-11	1.19150046647403e-08		Streb.3G021280	6.76924	9.32426e-24	5.42373e-20
TRINITY_DN26549_c1_g1_i1	7.04231	9.70952626296276e-16	1.56499499124052e-12		Streb.8G024600	6.72108	8.69443e-17	7.43732e-14
TRINITY_DN94126_c1_g3_i1	7.04166	1.79422198552727e-16	3.45427603813677e-13		Streb.11G012880	6.68643	1.12697e-15	7.2837e-13
TRINITY_DN103725_c0_g2_i1	7.03493	3.1956677590557e-18	1.00675155020287e-14		Streb.9G010750	6.67327	1.56672e-20	3.69029e-17
TRINITY_DN108462_c0_g1_i1	7.0143	5.76620687691149e-16	9.74742112743858e-13		Streb.9G004110	6.6126	1.08061e-19	1.74603e-16
TRINITY_DN81237_c0_g1_i1	6.96229	2.09764068750314e-18	7.56854e-15		Streb.4G019530	6.60782	1.24007e-08	9.8006e-07
TRINITY_DN19555_c0_g2_i2	6.91221	2.14973614619668e-21	1.98469668883432e-17		Streb.4G011950	6.58545	4.22039e-10	5.52909e-08
TRINITY_DN80700_c0_g1_i1	6.74026	1.44309390115156e-18	5.88340894711838e-15		Streb.3G015240	6.57861	1.35762e-16	1.0968e-13
TRINITY_DN94126_c1_g1_i1	6.73536	6.58482056101221e-16	1.08662081772056e-12		Streb.2G044040	6.43634	6.85318e-07	3.08065e-05
TRINITY_DN34580_c0_g2_i1	6.70227	0.000103635462676353	0.0035192389256113		Streb.6G005330	6.34193	1.94087e-18	2.09068e-15
TRINITY_DN36020_c1_g3_i1	6.69049	1.28122412413501e-20	7.39992346629579e-17		Streb.9G018080	6.02817	1.4458e-06	5.54746e-05
TRINITY_DN94126_c1_g2_i1	6.68168	2.47929610343844e-18	8.18262163510055e-15		Streb.8G029210	5.94591	6.52196e-06	0.000193162
TRINITY_DN26356_c0_g1_i1	6.63516	1.36169950363379e-14	1.74771609625649e-11		Streb.4G011310	5.92223	5.05426e-07	2.38247e-05
TRINITY_DN29993_c1_g1_i1	6.57649	6.3239828170119e-09	1.44178487197849e-06		Streb.9G017920	5.91322	1.88076e-06	6.94164e-05
TRINITY_DN98167_c1_g1_i1	6.50221	1.27975633933688e-14	1.67353495031624e-11		Streb.5G031020	5.90921	1.67943e-16	1.32013e-13
TRINITY_DN24623_c1_g4_i1	6.48877	2.03741606738882e-09	5.76364215504425e-07		Streb.4G022060	5.85621	1.00553e-06	4.20184e-05
TRINITY_DN94887_c0_g1_i1	6.4849	2.51563161634655e-16	4.71225394772288e-13		Streb.3G005620	5.77393	2.62413e-18	2.72573e-15
TRINITY_DN36020_c1_g1_i2	6.44913	3.31936390180525e-21	2.55620525895909e-17		Streb.Contig00716G000020	5.77267	9.69739e-14	3.66284e-11
TRINITY_DN15148_c0_g1_i3	6.44397	1.05534364203459e-08	2.18339573558606e-06		Streb.1G043180	5.75996	8.45133e-14	3.23419e-11
TRINITY_DN36020_c1_g1_i1	6.43743	6.84728981368175e-21	4.31429056733322e-17		Streb.Contig04175G000030	5.75742	3.02939e-11	6.2047e-09
TRINITY_DN24769_c0_g1_i2	6.29299	7.41559130574954e-06	0.000451237754362502		Streb.6G032330	5.74485	4.20749e-18	3.94744e-15
TRINITY_DN33789_c0_g1_i1	6.28792	2.29087169023411e-21	1.98469668883432e-17		Streb.2G035770	5.71411	3.98285e-06	0.000127715
TRINITY_DN33731_c0_g2_i2	6.23244	0.000206127339148925	0.00594023851215537		Streb.2G035230	5.68712	4.84112e-09	4.61637e-07
TRINITY_DN33596_c0_g3_i1	6.14876	7.96872407813948e-08	1.16028640421784e-05		Streb.6G020590	5.58458	1.28509e-13	4.61428e-11
TRINITY_DN37292_c1_g1_i2	6.12645	6.10377329436247e-05	0.00237529657207004		Streb.7G025190	5.48195	0.000123721	0.00211914
TRINITY_DN90485_c0_g2_i1	6.06522	5.88725990812437e-20	2.91453006937345e-16		Streb.10G025120	5.45073	5.66654e-11	1.07017e-08
TRINITY_DN103043_c0_g2_i1	6.0315	3.53081443159164e-15	5.20667418350538e-12		Streb.1G025810	5.41936	0.000109353	0.00191734
TRINITY_DN29993_c1_g2_i1	5.91279	1.09765110821606e-06	9.81625845267598e-05		Streb.1G025820	5.41722	0.000114238	0.00198122
TRINITY_DN97491_c0_g2_i2	5.90392	1.23389433291462e-05	0.000662936034307339		Streb.5G029820	5.41029	1.92658e-14	8.48978e-12
TRINITY_DN102179_c2_g2_i3	5.84662	2.46995772970578e-07	2.98100874533691e-05		Streb.Contig00779G000010	5.31714	0.000121415	0.0020821
TRINITY_DN103725_c0_g1_i1	5.78158	2.14974340707792e-18	7.5685353317796e-15		Streb.9G031510	5.29388	0.000261583	0.00378644
TRINITY_DN99097_c0_g3_i1	5.77763	5.42030200003868e-06	0.000352080872557339		Streb.4G020700	5.28377	0.000124909	0.00212236
TRINITY_DN32503_c1_g1_i1	5.76282	0.000232065677499334	0.00649638804638512		Streb.3G006380	5.25379	0.000409929	0.00540698
TRINITY_DN82419_c0_g1_i2	5.72537	8.15332806434872e-09	1.77144470684602e-06		Streb.4G012010	5.22056	0.00461261	0.0352108
TRINITY_DN106076_c1_g1_i1	5.70448	4.00864246006713e-06	0.000281775853572345		Streb.6G006020	5.18397	0.000480421	0.00615803
TRINITY_DN22837_c0_g1_i1	5.70443	4.00864246006713e-06	0.000281775853572345		Streb.7G025130	5.18327	0.000459482	0.00595286
TRINITY_DN23613_c1_g1_i1	5.70022	1.14949873766907e-11	6.8637947649182e-09		Streb.Contig03783G000030	5.17938	0.000248999	0.00365001
TRINITY_DN100964_c0_g3_i2	5.69367	2.73562134068501e-07	3.22999052606809e-05		Streb.11G031110	5.17903	0.000248999	0.00365001
TRINITY_DN100218_c1_g4_i4	5.62539	1.69195542652986e-05	0.000852843976014047		Streb.5G012940	5.16931	6.82045e-07	3.07544e-05
TRINITY_DN94944_c0_g2_i1	5.56207	1.23336933425145e-09	3.71662442688259e-07		Streb.2G040090	5.13213	6.80845e-12	1.67811e-09
TRINITY_DN18543_c2_g5_i1	5.54731	1.5873000495128e-05	0.000809511345339464		Streb.1G014740	5.10725	0.00561493	0.0410107
TRINITY_DN20553_c0_g1_i2	5.54719	1.5873000495128e-05	0.000809511345339464		Streb.5G002180	5.09082	0.0022829	0.0206391
TRINITY_DN18315_c2_g1_i2	5.54708	1.5873000495128e-05	0.000809511345339464		Streb.1G045200	5.08986	0.00266147	0.0232953
TRINITY_DN90717_c0_g2_i1	5.54006	9.46337021271808e-05	0.00327452452672524		Streb.Contig05391G000010	5.0673	0.000496493	0.00631672
TRINITY_DN22751_c0_g1_i1	5.52134	1.77143233867248e-07	2.27360060238355e-05		Streb.4G006890	5.06718	0.000496493	0.00631672
TRINITY_DN36744_c0_g1_i1	5.48529	0.000614918370435185	0.0134698996264607		Streb.10G008660	5.06713	0.000496493	0.00631672
TRINITY_DN18650_c1_g2_i2	5.48082	1.69374488871095e-07	2.19011326020109e-05		Streb.5G033830	5.06683	0.000496493	0.00631672
TRINITY_DN15725_c0_g1_i3	5.47061	2.58177288070154e-08	4.50724218679249e-06		Streb.10G017820	5.05585	4.75006e-13	1.53501e-10
TRINITY_DN27251_c0_g1_i1	5.46408	5.26179819109087e-05	0.0021153405396063		Streb.9G018310	5.05399	0.000838639	0.00953517
TRINITY_DN110278_c0_g3_i2	5.46162	3.15992707375983e-05	0.00140570106308181		Streb.2G012370	5.05052	2.58169e-06	8.87539e-05
TRINITY_DN95003_c0_g1_i2	5.46156	3.15992707375983e-05	0.00140570106308181		Streb.9G025850	4.98985	1.69309e-05	0.000416598
TRINITY_DN29251_c0_g1_i2	5.46154	6.42216388898975e-05	0.00245915654595636		Streb.3G005610	4.97219	1.75551e-14	8.0916e-12
TRINITY_DN95574_c0_g1_i1	5.45994	4.88245021881564e-13	3.98109246783146e-10		Streb.5G017670	4.94582	0.000990234	0.010823
TRINITY_DN108393_c0_g1_i1	5.45961	0.000113813805903065	0.0037905849397067		Streb.7G005620	4.94547	0.000990234	0.010823
TRINITY_DN83033_c0_g1_i1	5.43773	0.00011441071236485	0.00380680636225781		Streb.2G051440	4.94537	0.000990234	0.010823
TRINITY_DN121794_c0_g1_i1	5.37071	6.29245355473817e-05	0.00241884287837933		Streb.6G030170	4.94333	4.8712e-16	3.29474e-13
TRINITY_DN19503_c0_g1_i2	5.37071	6.29245355473817e-05	0.00241884287837933		Streb.Contig05357G000030	4.92144	1.01102e-08	8.30746e-07
TRINITY_DN32056_c3_g1_i1	5.37065	6.29245355473817e-05	0.00241884287837933		Streb.2G018200	4.88971	8.00485e-10	9.54152e-08
TRINITY_DN38026_c4_g1_i7	5.369	0.000106970927621609	0.00360074844662383		Streb.7G002650	4.82814	2.51613e-10	3.63144e-08
TRINITY_DN38026_c4_g1_i4	5.27374	0.000125339516378671	0.00405557012192946		Streb.2G020030	4.82722	7.26105e-15	3.70492e-12
TRINITY_DN116587_c0_g1_i2	5.27368	0.000125339516378671	0.00405557012192946		Streb.4G019210	4.82362	0.00012493	0.00212236
TRINITY_DN22844_c3_g2_i3	5.27362	0.000125339516378671	0.00405557012192946		Streb.2G043150	4.81291	0.00197547	0.018388
TRINITY_DN113251_c4_g1_i6	5.27362	0.000125339516378671	0.00405557012192946		Streb.4G013150	4.81274	0.00197547	0.018388
TRINITY_DN22122_c2_g7_i1	5.27357	0.000125339516378671	0.00405557012192946		Streb.9G004120	4.80536	3.53804e-15	1.94151e-12
TRINITY_DN114489_c0_g1_i1	5.27303	2.32038086754255e-10	8.83631632789224e-08		Streb.5G026560	4.80527	7.83239e-10	9.37437e-08
TRINITY_DN20221_c0_g1_i3	5.27065	0.000189211265201167	0.00557438915364577		Streb.Contig03702G000020	4.73315	4.19761e-09	4.05592e-07
TRINITY_DN19985_c1_g1_i1	5.26863	0.000263457422972342	0.0071438603565599		Streb.1G000460	4.73203	3.46313e-15	1.93696e-12
TRINITY_DN16732_c0_g1_i2	5.25387	0.00312257279498018	0.0444666684352756		Streb.Contig05927_ERROPOS1434176G000020	4.70531	4.02914e-12	1.06411e-09
TRINITY_DN35033_c2_g2_i2	5.22334	1.1288141703117e-09	3.43139704017384e-07		Streb.8G029240	4.68943	3.31178e-13	1.09454e-10
TRINITY_DN16670_c0_g2_i1	5.2053	5.66769092390124e-08	8.7486931526447e-06		Streb.6G017160	4.67437	0.00528666	0.0390842
TRINITY_DN96247_c2_g3_i1	5.18414	1.41882375666375e-09	4.11585865991953e-07		Streb.5G030150	4.67349	7.05757e-11	1.3074e-08
TRINITY_DN109237_c0_g1_i2	5.17764	0.000640083011949119	0.0139374405881777		Streb.6G029850	4.66792	6.24225e-05	0.00122746
TRINITY_DN26401_c1_g2_i6	5.16797	0.000341899922041579	0.00872153102571136		Streb.9G032920	4.66776	5.64219e-11	1.07017e-08
TRINITY_DN32957_c1_g2_i2	5.16466	0.000500795839762572	0.0114513883412288		Streb.11G020720	4.66657	0.00394198	0.0314105
TRINITY_DN21083_c0_g1_i1	5.15933	9.59385726066676e-11	4.15581911888932e-08		Streb.5G003680	4.66652	0.00394198	0.0314105
TRINITY_DN38345_c2_g3_i1	5.15864	0.00152662400460363	0.0265713853618956		Streb.Contig05425G000020	4.66642	0.00394198	0.0314105
TRINITY_DN76908_c0_g1_i1	5.13775	5.29691174022539e-06	0.000346675914641647		Streb.6G030380	4.66622	0.00394198	0.0314105
TRINITY_DN24642_c0_g1_i10	5.13001	2.46092551118582e-10	9.19966993207129e-08		Streb.10G028350	4.66612	0.00394198	0.0314105
TRINITY_DN93618_c0_g1_i1	5.08822	1.34471858169807e-06	0.000116499694325412		Streb.10G004590	4.65327	1.14881e-13	4.17651e-11
TRINITY_DN25813_c0_g4_i1	5.07293	6.68614455344862e-09	1.51438989121051e-06		Streb.3G024960	4.6201	2.86661e-07	1.4835e-05
TRINITY_DN26847_c0_g1_i3	5.06622	0.00109509814023684	0.0207317841856146		Streb.8G034410	4.60375	2.149e-07	1.19051e-05
TRINITY_DN122369_c2_g1_i3	5.06446	8.71534998959697e-10	2.7913761559778e-07		Streb.Contig04419G000030	4.58937	4.7859e-05	0.000983892
TRINITY_DN21213_c3_g1_i6	5.06211	1.03538898111957e-13	1.05530499269757e-10		Streb.6G027370	4.55373	5.2356e-12	1.32411e-09
TRINITY_DN111017_c2_g1_i2	5.05758	0.000497736572835434	0.0113964272844258		Streb.9G030770	4.55289	1.92671e-13	6.83372e-11
TRINITY_DN109569_c0_g1_i9	5.05753	0.000497736572835434	0.0113964272844258		Streb.4G022070	4.54039	3.00132e-18	2.90968e-15
TRINITY_DN100334_c1_g1_i1	5.05753	0.000497736572835434	0.0113964272844258		Streb.3G000930	4.53645	1.05796e-17	9.61551e-15
TRINITY_DN36570_c2_g1_i3	5.05747	0.000497736572835434	0.0113964272844258		Streb.8G033290	4.53602	5.26469e-11	1.00736e-08
TRINITY_DN24990_c0_g1_i6	5.05747	0.000497736572835434	0.0113964272844258		Streb.5G019010	4.51372	0.0126118	0.0749337
TRINITY_DN105299_c1_g4_i5	5.05741	0.000497736572835434	0.0113964272844258		Streb.5G019630	4.51372	0.0126095	0.0749337
TRINITY_DN17383_c0_g1_i1	5.05182	0.00107732430746412	0.0204792082012406		Streb.7G026450	4.51045	2.43752e-09	2.56858e-07
TRINITY_DN112227_c1_g5_i1	5.02474	2.94024944678977e-09	7.719045782504e-07		Streb.1G029990	4.50367	0.00786803	0.0525813
TRINITY_DN122383_c1_g3_i1	5.00979	2.15688630829548e-12	1.43739881014753e-09		Streb.10G011820	4.5036	0.00786803	0.0525813
TRINITY_DN27656_c0_g2_i1	4.96692	1.77205806885919e-09	5.05423047886801e-07		Streb.11G022030	4.50355	0.00786803	0.0525813
TRINITY_DN26847_c0_g1_i5	4.95878	2.98397246754471e-10	1.08849033568731e-07		Streb.8G021240	4.50347	0.00786803	0.0525813
TRINITY_DN89418_c0_g1_i2	4.93595	0.000992300735913443	0.0193240740108707		Streb.6G026670	4.50342	0.00786803	0.0525813
TRINITY_DN22472_c0_g2_i5	4.93595	0.000992300735913443	0.0193240740108707		Streb.2G051460	4.50337	0.00786803	0.0525813
TRINITY_DN25332_c3_g1_i1	4.93594	0.000992300735913443	0.0193240740108707		Streb.2G051520	4.50337	0.00786803	0.0525813
TRINITY_DN18592_c1_g2_i3	4.93589	0.000992300735913443	0.0193240740108707		Streb.5G025670	4.50033	0.00873762	0.0568512
TRINITY_DN20081_c1_g2_i1	4.93589	0.000992300735913443	0.0193240740108707		Streb.6G018660	4.48485	4.45931e-05	0.000927716
TRINITY_DN93006_c2_g1_i2	4.93589	0.000992300735913443	0.0193240740108707		Streb.11G014840	4.45958	1.55595e-09	1.76083e-07
TRINITY_DN24413_c0_g1_i3	4.93589	0.000992300735913443	0.0193240740108707		Streb.3G024900	4.44061	5.80791e-10	7.1575e-08
TRINITY_DN28549_c3_g1_i1	4.93589	0.000992300735913443	0.0193240740108707		Streb.9G010510	4.42508	2.90296e-16	2.13582e-13
TRINITY_DN35621_c0_g2_i4	4.93589	0.000992300735913443	0.0193240740108707		Streb.1G010490	4.42437	6.30979e-16	4.17077e-13
TRINITY_DN35137_c1_g1_i9	4.93583	0.000992300735913443	0.0193240740108707		Streb.8G030830	4.40725	9.47176e-13	2.9306e-10
TRINITY_DN30004_c0_g1_i3	4.93583	0.000992300735913443	0.0193240740108707		Streb.8G023570	4.38765	1.80079e-07	1.01501e-05
TRINITY_DN16740_c0_g1_i4	4.92919	0.00244154775768196	0.0370525053622556		Streb.4G004260	4.37119	0.000138067	0.00230778
TRINITY_DN97578_c0_g6_i1	4.90464	5.04546016207474e-15	6.99381505826152e-12		Streb.2G002920	4.34899	5.36234e-07	2.50334e-05
TRINITY_DN115928_c1_g2_i4	4.90202	1.10649872801433e-12	7.90610451971309e-10		Streb.3G006120	4.33451	2.50359e-06	8.65806e-05
TRINITY_DN118865_c0_g1_i1	4.89467	2.05592523069108e-08	3.78968260342387e-06		Streb.3G015900	4.33294	1.8899e-06	6.95771e-05
TRINITY_DN20907_c0_g1_i2	4.86156	1.74019522959629e-12	1.1941529799293e-09		Streb.11G014670	4.32956	8.61007e-09	7.36515e-07
TRINITY_DN38730_c6_g1_i2	4.83754	8.58374555257716e-09	1.84758458620503e-06		Streb.8G031610	4.32225	3.43389e-06	0.000113233
TRINITY_DN122116_c0_g1_i1	4.83602	0.000185150935193534	0.00547459087730097		Streb.2G016970	4.32036	0.0162572	0.0901648
TRINITY_DN93636_c0_g1_i2	4.81567	5.35185720944299e-09	1.27240781978389e-06		Streb.8G034310	4.32036	0.0162541	0.0901648
TRINITY_DN98522_c0_g1_i1	4.8037	0.00204903791245877	0.0325946108874668		Streb.2G053120	4.32017	0.0157082	0.0878923
TRINITY_DN103043_c0_g2_i2	4.80322	0.0019788485024004	0.0316670588788657		Streb.10G006100	4.32005	0.0157082	0.0878923
TRINITY_DN34858_c3_g4_i1	4.80322	0.0019788485024004	0.0316670588788657		Streb.2G055100	4.31998	0.0157082	0.0878923
TRINITY_DN96653_c0_g1_i1	4.80317	0.0019788485024004	0.0316670588788657		Streb.9G022680	4.31993	0.0157082	0.0878923
TRINITY_DN23278_c2_g4_i1	4.80311	0.0019788485024004	0.0316670588788657		Streb.4G007770	4.31993	0.0157082	0.0878923
TRINITY_DN89418_c0_g1_i1	4.80311	0.0019788485024004	0.0316670588788657		Streb.2G042780	4.31993	0.0157082	0.0878923
TRINITY_DN38026_c4_g1_i1	4.80311	0.0019788485024004	0.0316670588788657		Streb.2G051500	4.31988	0.0157082	0.0878923
TRINITY_DN36570_c3_g3_i3	4.80305	0.0019788485024004	0.0316670588788657		Streb.2G018950	4.3198	0.0157082	0.0878923
TRINITY_DN23985_c2_g5_i1	4.80305	0.0019788485024004	0.0316670588788657		Streb.Contig00755G000040	4.3198	0.0157082	0.0878923
TRINITY_DN24990_c0_g1_i11	4.80305	0.0019788485024004	0.0316670588788657		Streb.Contig04136G000010	4.31533	1.83897e-09	2.02593e-07
TRINITY_DN103675_c1_g1_i1	4.803	0.0019788485024004	0.0316670588788657		Streb.2G061870	4.30736	2.28116e-11	4.80762e-09
TRINITY_DN96295_c0_g1_i2	4.80091	0.00310305177118985	0.0442705515077424		Streb.6G030470	4.26043	3.38764e-09	3.38578e-07
TRINITY_DN23816_c3_g4_i1	4.80091	0.00310305216172177	0.0442705515077424		Streb.9G012200	4.24621	1.35939e-06	5.32418e-05
TRINITY_DN27769_c2_g3_i1	4.7974	8.89524031490712e-14	9.20166142903855e-11		Streb.2G000960	4.24248	0.000219961	0.00332533
TRINITY_DN115606_c2_g1_i2	4.79557	1.21036496031568e-09	3.66323033491525e-07		Streb.4G023440	4.23795	0.00195654	0.0183333
TRINITY_DN37880_c1_g1_i1	4.79474	0.00585022895054696	0.0702716929123932		Streb.6G002090	4.23027	9.06564e-11	1.59797e-08
TRINITY_DN31781_c2_g1_i2	4.79302	0.00469363505372019	0.0591359843618846		Streb.7G002640	4.22451	1.59814e-15	9.68337e-13
TRINITY_DN90773_c0_g1_i3	4.78945	0.00730848253903964	0.0822967193851762		Streb.9G031950	4.21582	7.70847e-09	6.79373e-07
TRINITY_DN97491_c0_g3_i2	4.76385	5.07874653530824e-09	1.22221446135119e-06		Streb.2G007520	4.18901	2.4196e-11	5.02656e-09
TRINITY_DN115416_c1_g2_i1	4.73572	4.53690170920809e-09	1.12703793427166e-06		Streb.1G003480	4.17791	1.06625e-13	3.92543e-11
TRINITY_DN106991_c0_g1_i1	4.73034	1.05164644130257e-12	7.59244912018731e-10		Streb.1G001490	4.14273	1.2924e-10	2.09989e-08
TRINITY_DN115416_c1_g3_i1	4.72938	1.70462442743232e-08	3.28178082823553e-06		Streb.2G043790	4.13115	2.58623e-06	8.88053e-05
TRINITY_DN18983_c2_g1_i3	4.71764	1.28965940461804e-13	1.24144047243426e-10		Streb.1G003510	4.1285	1.22921e-11	2.86003e-09
TRINITY_DN37380_c4_g2_i1	4.70173	7.74604991126276e-13	5.87425655891326e-10		Streb.8G024560	4.12658	7.27546e-06	0.000211388
TRINITY_DN98167_c1_g1_i2	4.67784	3.52189850375025e-13	3.01352767281386e-10		Streb.1G015780	4.11283	0.0341379	0.155402
TRINITY_DN37380_c4_g1_i2	4.66369	9.15679790248934e-13	6.82407902178205e-10		Streb.1G015670	4.11283	0.0341338	0.155402
TRINITY_DN17583_c1_g1_i2	4.65697	0.00394736568825102	0.0522505769903174		Streb.9G007740	4.10979	0.0313689	0.145415
TRINITY_DN38240_c2_g2_i1	4.65697	0.00394736568825102	0.0522505769903174		Streb.10G015500	4.10969	0.0313689	0.145415
TRINITY_DN38648_c1_g1_i2	4.65691	0.00394736568825102	0.0522505769903174		Streb.2G048480	4.10961	0.0313689	0.145415
TRINITY_DN28580_c0_g1_i1	4.65691	0.00394736568825102	0.0522505769903174		Streb.3G025150	4.10961	0.0313689	0.145415
TRINITY_DN25122_c2_g2_i1	4.65685	0.00394736568825102	0.0522505769903174		Streb.7G020670	4.10961	0.0313689	0.145415
TRINITY_DN93636_c0_g1_i1	4.65685	0.00394736568825102	0.0522505769903174		Streb.Contig04734G000010	4.10961	0.0313689	0.145415
TRINITY_DN114030_c1_g1_i1	4.65685	0.00394736568825102	0.0522505769903174		Streb.11G006480	4.10949	0.0313689	0.145415
TRINITY_DN111004_c0_g1_i4	4.65685	0.00394736568825102	0.0522505769903174		Streb.Contig04193G000050	4.10949	0.0313689	0.145415
TRINITY_DN74189_c0_g1_i1	4.6568	0.00394736568825102	0.0522505769903174		Streb.1G014280	4.10939	0.0313689	0.145415
TRINITY_DN120831_c1_g2_i2	4.6568	0.00394736568825102	0.0522505769903174		Streb.1G014210	4.09653	2.76562e-07	1.44408e-05
TRINITY_DN26526_c1_g1_i1	4.6568	0.00394736568825102	0.0522505769903174		Streb.7G023130	4.09551	1.33588e-11	3.05927e-09
TRINITY_DN109897_c2_g2_i2	4.6568	0.00394736568825102	0.0522505769903174		Streb.10G008610	4.08973	6.71484e-09	6.10295e-07
TRINITY_DN19805_c0_g1_i3	4.6568	0.00394736568825102	0.0522505769903174		Streb.2G057070	4.08787	0.0400364	0.173406
TRINITY_DN30021_c0_g1_i1	4.6568	0.00394736568825102	0.0522505769903174		Streb.9G010760	4.08691	4.09658e-11	7.9963e-09
TRINITY_DN38478_c2_g1_i2	4.6568	0.00394736568825102	0.0522505769903174		Streb.1G038270	4.0751	1.17837e-05	0.000312251
TRINITY_DN13568_c0_g1_i1	4.6568	0.00394736568825102	0.0522505769903174		Streb.3G000940	4.06436	1.06027e-10	1.80333e-08
TRINITY_DN31595_c2_g1_i1	4.6568	0.00394736568825102	0.0522505769903174		Streb.6G007400	4.06237	5.05794e-09	4.7917e-07
TRINITY_DN97566_c1_g1_i3	4.6568	0.00394736568825102	0.0522505769903174		Streb.11G006730	4.05783	6.6042e-09	6.02121e-07
TRINITY_DN100158_c1_g2_i1	4.6568	0.00394736568825102	0.0522505769903174		Streb.6G018800	4.04851	8.77966e-05	0.00160697
TRINITY_DN37542_c0_g2_i2	4.6568	0.00394736568825102	0.0522505769903174		Streb.1G014670	4.01946	0.00112726	0.0119785
TRINITY_DN19773_c1_g2_i1	4.6568	0.00394736568825102	0.0522505769903174		Streb.9G030130	4.01462	5.93777e-07	2.7325e-05
TRINITY_DN15853_c0_g2_i1	4.6568	0.00394736568825102	0.0522505769903174		Streb.11G029350	4.00206	1.18364e-05	0.000312955
TRINITY_DN19985_c1_g1_i4	4.65674	0.00394736568825102	0.0522505769903174		Streb.6G028650	4.00171	7.88721e-12	1.9116e-09
TRINITY_DN122003_c2_g1_i2	4.65674	0.00394736568825102	0.0522505769903174		Streb.7G018610	3.95444	1.61059e-09	1.80859e-07
TRINITY_DN107146_c1_g2_i2	4.65674	0.00394736568825102	0.0522505769903174		Streb.1G014220	3.94795	1.16349e-07	6.90592e-06
TRINITY_DN25568_c3_g2_i4	4.65674	0.00394736568825102	0.0522505769903174		Streb.6G004140	3.94671	1.40806e-12	4.13657e-10
TRINITY_DN31398_c0_g2_i3	4.65674	0.00394736568825102	0.0522505769903174		Streb.1G037990	3.93072	2.86923e-05	0.000647274
TRINITY_DN37182_c2_g1_i2	4.65674	0.00394736568825102	0.0522505769903174		Streb.7G025390	3.9185	2.0742e-11	4.43574e-09
TRINITY_DN19529_c1_g3_i2	4.65649	0.00404978186764643	0.0533109746786018		Streb.5G001400	3.91269	2.93458e-10	4.05132e-08
TRINITY_DN24855_c0_g1_i1	4.6558	0.0041805549302864	0.0546633867274521		Streb.9G012480	3.90386	5.44724e-05	0.00109563
TRINITY_DN97385_c1_g2_i1	4.65538	8.8026525016521e-05	0.00309221611548152		Streb.6G028470	3.87941	1.19607e-10	1.9878e-08
TRINITY_DN95304_c2_g2_i1	4.64424	6.37334548115396e-05	0.00244586837545857		Streb.10G026230	3.86573	0.000158872	0.00258136
TRINITY_DN93636_c0_g3_i1	4.64422	9.6467186211231e-07	8.84676139845713e-05		Streb.9G000920	3.86561	1.67741e-06	6.25459e-05
TRINITY_DN69106_c0_g1_i1	4.63721	2.09896762414843e-11	1.13652537573812e-08		Streb.Contig05150G000030	3.86108	2.68062e-06	9.17213e-05
TRINITY_DN28940_c1_g1_i1	4.62478	1.38201160110589e-09	4.0600110255313e-07		Streb.1G032830	3.85291	3.34193e-07	1.68692e-05
TRINITY_DN18650_c1_g2_i1	4.62262	5.14921684489902e-08	8.01981845137665e-06		Streb.9G004250	3.84809	0.000312362	0.00434676
TRINITY_DN20325_c0_g2_i1	4.61804	1.05212531047611e-09	3.25538843832492e-07		Streb.Contig00071G000010	3.84761	3.38037e-06	0.000111721
TRINITY_DN97491_c0_g2_i1	4.61674	3.04821841121006e-14	3.58077833295164e-11		Streb.9G009890	3.8467	3.88665e-07	1.90945e-05
TRINITY_DN118357_c4_g1_i1	4.61253	8.17506908816892e-08	1.18041185075586e-05		Streb.7G019210	3.84081	2.1606e-10	3.22251e-08
TRINITY_DN28451_c0_g1_i8	4.6091	3.23661709389047e-06	0.000238135305247729		Streb.1G038290	3.83846	3.54583e-06	0.000116265
TRINITY_DN15212_c0_g1_i2	4.59981	4.99008942173043e-09	1.20506312767001e-06		Streb.4G006430	3.83678	9.38895e-06	0.000259817
TRINITY_DN17746_c1_g3_i1	4.59875	1.49622083381397e-14	1.88545588272689e-11		Streb.8G000950	3.83226	0.00186659	0.0176374
TRINITY_DN119409_c4_g1_i3	4.57976	1.12353681066559e-16	2.22485969353174e-13		Streb.2G047380	3.83104	4.6424e-12	1.20553e-09
TRINITY_DN115266_c1_g1_i3	4.56985	1.42011553010744e-09	4.11585865991953e-07		Streb.9G030720	3.81097	1.46518e-06	5.59965e-05
TRINITY_DN17813_c0_g1_i1	4.54177	7.2107803164288e-05	0.00267826775011279		Streb.2G061570	3.80521	1.56818e-05	0.000393521
TRINITY_DN123420_c0_g1_i1	4.53712	8.99135486438642e-11	3.94413179076515e-08		Streb.8G001050	3.79992	0.00193983	0.0182111
TRINITY_DN115971_c1_g1_i4	4.53521	1.21165424167909e-12	8.56911552880553e-10		Streb.2G043710	3.78064	9.45808e-05	0.0017075
TRINITY_DN106076_c1_g1_i2	4.53302	1.61601528371565e-07	2.10136561508001e-05		Streb.Contig05306G000030	3.7801	7.89728e-05	0.00147517
TRINITY_DN29878_c0_g1_i1	4.52824	5.27364536907164e-07	5.51206471421127e-05		Streb.5G029440	3.76991	5.07918e-10	6.36737e-08
TRINITY_DN82599_c0_g1_i1	4.52667	1.90480898077834e-06	0.000155870674315176		Streb.8G002740	3.76626	1.44974e-07	8.33676e-06
TRINITY_DN115406_c2_g2_i1	4.50227	3.71406378640322e-17	8.30368815832369e-14		Streb.4G018510	3.75982	2.78654e-06	9.43465e-05
TRINITY_DN119958_c1_g2_i3	4.4961	0.0088474137800998	0.0919748843964537		Streb.1G048480	3.75176	1.60348e-09	1.80758e-07
TRINITY_DN30912_c0_g1_i3	4.49419	0.0078764019039779	0.0841280295240123		Streb.2G054250	3.74998	8.15204e-14	3.20397e-11
TRINITY_DN100172_c5_g1_i4	4.49419	0.0078764019039779	0.0841280295240123		Streb.2G043800	3.73173	1.27627e-11	2.94596e-09
TRINITY_DN97933_c2_g4_i4	4.49414	0.0078764019039779	0.0841280295240123		Streb.6G001150	3.72967	7.24643e-08	4.64219e-06
TRINITY_DN100799_c0_g2_i1	4.49414	0.0078764019039779	0.0841280295240123		Streb.1G038320	3.71948	2.71015e-07	1.42278e-05
TRINITY_DN36669_c3_g1_i2	4.49413	0.00802861463180667	0.0853839531841732		Streb.3G015180	3.71642	8.90684e-07	3.82075e-05
TRINITY_DN30912_c1_g1_i6	4.49408	0.0078764019039779	0.0841280295240123		Streb.11G003710	3.70699	2.80431e-05	0.000635208
TRINITY_DN30912_c1_g1_i4	4.49408	0.0078764019039779	0.0841280295240123		Streb.4G019540	3.70169	4.51551e-08	3.05739e-06
TRINITY_DN37321_c1_g1_i6	4.49408	0.0078764019039779	0.0841280295240123		Streb.Contig05222G000010	3.70079	0.000161004	0.00260871
TRINITY_DN21562_c0_g3_i6	4.49408	0.0078764019039779	0.0841280295240123		Streb.9G003730	3.69923	0.000149445	0.00245423
TRINITY_DN91036_c0_g1_i5	4.49408	0.0078764019039779	0.0841280295240123		Streb.6G002820	3.68305	1.94139e-10	2.97176e-08
TRINITY_DN112247_c1_g1_i7	4.49408	0.0078764019039779	0.0841280295240123		Streb.4G021260	3.67361	8.36052e-11	1.50097e-08
TRINITY_DN33592_c3_g1_i11	4.49408	0.0078764019039779	0.0841280295240123		Streb.10G031420	3.66737	2.36548e-08	1.74613e-06
TRINITY_DN100347_c2_g1_i1	4.49408	0.0078764019039779	0.0841280295240123		Streb.9G030460	3.66007	5.00661e-08	3.33209e-06
TRINITY_DN86894_c0_g1_i6	4.49408	0.0078764019039779	0.0841280295240123		Streb.Contig05391G000020	3.64453	8.69934e-11	1.54275e-08
TRINITY_DN27617_c0_g2_i2	4.49408	0.0078764019039779	0.0841280295240123		Streb.4G026810	3.63972	0.00292516	0.0250493
TRINITY_DN24413_c0_g2_i1	4.49408	0.0078764019039779	0.0841280295240123		Streb.9G003990	3.63966	1.02733e-05	0.000280026
TRINITY_DN100682_c0_g2_i1	4.49408	0.0078764019039779	0.0841280295240123		Streb.2G037260	3.62325	6.92481e-10	8.35689e-08
TRINITY_DN22313_c1_g1_i2	4.49402	0.0078764019039779	0.0841280295240123		Streb.2G016980	3.6163	0.000330961	0.00453827
TRINITY_DN105906_c0_g4_i2	4.49402	0.0078764019039779	0.0841280295240123		Streb.11G022630	3.61395	0.00028209	0.00401188
TRINITY_DN23451_c6_g2_i3	4.49402	0.0078764019039779	0.0841280295240123		Streb.5G004910	3.61373	0.000353407	0.00478069
TRINITY_DN20025_c3_g2_i3	4.49402	0.0078764019039779	0.0841280295240123		Streb.Contig06264_ERROPOS700000G000010	3.61031	6.61233e-06	0.000194649
TRINITY_DN35137_c1_g1_i19	4.49402	0.0078764019039779	0.0841280295240123		Streb.1G014660	3.60982	0.00125259	0.0129804
TRINITY_DN22431_c2_g3_i3	4.49402	0.0078764019039779	0.0841280295240123		Streb.10G022110	3.59843	1.40223e-09	1.61955e-07
TRINITY_DN27014_c1_g1_i2	4.49402	0.0078764019039779	0.0841280295240123		Streb.Contig03803G000010	3.59616	6.18976e-07	2.82167e-05
TRINITY_DN109861_c3_g1_i3	4.49402	0.0078764019039779	0.0841280295240123		Streb.1G024440	3.59307	7.70627e-05	0.00144693
TRINITY_DN20548_c0_g1_i4	4.49402	0.0078764019039779	0.0841280295240123		Streb.9G026410	3.58961	3.1815e-07	1.62051e-05
TRINITY_DN37557_c2_g1_i2	4.49402	0.0078764019039779	0.0841280295240123		Streb.9G003910	3.58877	3.01197e-05	0.00067178
TRINITY_DN29930_c0_g2_i2	4.49402	0.0078764019039779	0.0841280295240123		Streb.2G023940	3.58554	1.41671e-05	0.000361119
TRINITY_DN36115_c1_g2_i3	4.49402	0.0078764019039779	0.0841280295240123		Streb.11G017780	3.58494	3.4415e-12	9.53261e-10
TRINITY_DN114796_c0_g1_i3	4.49402	0.0078764019039779	0.0841280295240123		Streb.3G019730	3.57591	1.7587e-08	1.34605e-06
TRINITY_DN22712_c1_g1_i1	4.49402	0.0078764019039779	0.0841280295240123		Streb.2G014420	3.54718	2.7404e-08	1.97281e-06
TRINITY_DN25586_c2_g5_i1	4.49402	0.0078764019039779	0.0841280295240123		Streb.4G017430	3.54175	0.00616389	0.0442972
TRINITY_DN28130_c1_g2_i4	4.49402	0.0078764019039779	0.0841280295240123		Streb.1G010480	3.53878	4.59005e-10	5.95969e-08
TRINITY_DN26586_c1_g1_i1	4.49402	0.0078764019039779	0.0841280295240123		Streb.7G025950	3.53373	8.23908e-08	5.13817e-06
TRINITY_DN15353_c0_g1_i1	4.49402	0.0078764019039779	0.0841280295240123		Streb.8G019080	3.52305	0.000530958	0.00665512
TRINITY_DN26198_c1_g3_i2	4.49402	0.0078764019039779	0.0841280295240123		Streb.6G012980	3.52299	0.000530958	0.00665512
TRINITY_DN105537_c1_g1_i4	4.49397	0.0078764019039779	0.0841280295240123		Streb.1G009360	3.52291	0.000530958	0.00665512
TRINITY_DN18528_c0_g1_i8	4.49397	0.0078764019039779	0.0841280295240123		Streb.3G017980	3.52268	0.000530958	0.00665512
TRINITY_DN18314_c0_g1_i3	4.49304	0.00827290247614296	0.087302811546023		Streb.7G023910	3.51717	1.56371e-07	8.93497e-06
TRINITY_DN34005_c3_g2_i1	4.49304	0.00827311107721105	0.087302811546023		Streb.11G017730	3.5071	1.99778e-11	4.30395e-09
TRINITY_DN119407_c0_g2_i2	4.49304	0.00827328542497661	0.087302811546023		Streb.2G051710	3.50369	4.61983e-10	5.9717e-08
TRINITY_DN17375_c0_g1_i1	4.49235	0.0126808642956038	0.119951595823626		Streb.9G014700	3.50215	1.01367e-05	0.000277604
TRINITY_DN94177_c2_g2_i2	4.48989	2.33977521537944e-07	2.87526845084252e-05		Streb.11G020880	3.49649	0.00559604	0.0409123
TRINITY_DN31216_c3_g2_i1	4.48973	1.76963683812179e-07	2.27360060238355e-05		Streb.11G009860	3.4944	6.25932e-07	2.84892e-05
TRINITY_DN120100_c0_g1_i4	4.4855	3.22415536405062e-07	3.69354975159703e-05		Streb.5G032070	3.49139	1.82532e-09	2.02593e-07
TRINITY_DN29059_c2_g2_i1	4.43831	6.12259666939829e-07	6.1767820955263e-05		Streb.1G002340	3.4911	0.000131472	0.00221281
TRINITY_DN93006_c2_g2_i2	4.43483	7.6228030959938e-07	7.31746865619305e-05		Streb.Contig06107_ERROPOS400000G000080	3.48756	0.000315556	0.00438073
TRINITY_DN76107_c0_g2_i1	4.4343	2.47387919673175e-06	0.000191361182329335		Streb.9G025780	3.48521	5.65801e-07	2.62871e-05
TRINITY_DN35157_c4_g2_i1	4.42124	3.74062940266743e-15	5.40115713833488e-12		Streb.2G001120	3.48351	1.00972e-08	8.30746e-07
TRINITY_DN35033_c2_g2_i3	4.40821	1.99309151931294e-08	3.70340983969279e-06		Streb.9G032110	3.47582	5.10196e-06	0.000157354
TRINITY_DN31738_c1_g1_i1	4.40813	2.53128365038106e-08	4.44147360102812e-06		Streb.1G012390	3.4718	0.000301983	0.00422864
TRINITY_DN18121_c0_g1_i4	4.3957	2.51597063666605e-08	4.42580946411296e-06		Streb.3G004370	3.47049	2.09712e-12	6.03886e-10
TRINITY_DN38127_c2_g1_i1	4.39544	6.21381372848787e-09	1.43228059644132e-06		Streb.1G005130	3.46115	0.000405768	0.00536425
TRINITY_DN25642_c0_g3_i2	4.39474	9.78496161158391e-07	8.94691450363664e-05		Streb.1G012920	3.46009	6.02152e-06	0.000180743
TRINITY_DN113705_c0_g1_i1	4.38537	7.00655231752871e-10	2.32349343551808e-07		Streb.10G022470	3.45614	4.91417e-10	6.21407e-08
TRINITY_DN118374_c3_g1_i1	4.37187	0.000101145955890753	0.00345671790477135		Streb.2G038000	3.45421	0.000220536	0.00333026
TRINITY_DN35157_c4_g1_i2	4.36082	1.5929004410612e-15	2.45334986153488e-12		Streb.5G019170	3.45237	5.00918e-10	6.30679e-08
TRINITY_DN38277_c0_g1_i1	4.36028	2.82749856296961e-07	3.31027483787665e-05		Streb.6G000490	3.44715	0.000128523	0.00217323
TRINITY_DN27941_c0_g1_i1	4.35425	0.000286498372999457	0.00759074848222606		Streb.Contig06136_ERROPOS2600000G000080	3.44683	5.88823e-06	0.000177833
TRINITY_DN97499_c0_g1_i3	4.34623	7.43799397449268e-06	0.000452139727451452		Streb.3G023270	3.43587	0.00428191	0.0333964
TRINITY_DN35592_c3_g1_i2	4.33764	2.482899738782e-07	2.98758359540804e-05		Streb.11G011940	3.42852	1.43138e-09	1.63899e-07
TRINITY_DN18983_c2_g1_i1	4.32834	3.95812212922706e-09	9.93947567146626e-07		Streb.8G010220	3.42735	1.36104e-05	0.000350927
TRINITY_DN13631_c0_g2_i1	4.31063	0.0157207831184558	0.135910172467727		Streb.Contig04193G000040	3.4272	0.00116738	0.0122837
TRINITY_DN29309_c1_g2_i1	4.31063	0.0157207831184558	0.135910172467727		Streb.2G028850	3.42584	0.000996177	0.0108269
TRINITY_DN109284_c1_g6_i1	4.31063	0.0157207831184558	0.135910172467727		Streb.Contig01175G000030	3.42584	0.000996177	0.0108269
TRINITY_DN30912_c0_g1_i6	4.31057	0.0157207831184558	0.135910172467727		Streb.Contig06534_ERROPOS135880G000020	3.42578	0.000996177	0.0108269
TRINITY_DN33176_c0_g1_i3	4.31057	0.0157207831184558	0.135910172467727		Streb.5G029320	3.42572	0.000996177	0.0108269
TRINITY_DN22010_c2_g1_i3	4.31057	0.0157207831184558	0.135910172467727		Streb.6G006000	3.42553	0.000996177	0.0108269
TRINITY_DN28611_c0_g1_i1	4.31057	0.0157207831184558	0.135910172467727		Streb.6G006010	3.42536	0.000996177	0.0108269
TRINITY_DN16781_c5_g1_i2	4.31057	0.0157207831184558	0.135910172467727		Streb.4G025400	3.41925	1.04752e-08	8.4864e-07
TRINITY_DN108680_c2_g1_i1	4.31057	0.0157207831184558	0.135910172467727		Streb.1G022630	3.41685	1.19568e-05	0.000315565
TRINITY_DN105753_c1_g1_i2	4.31057	0.0157207831184558	0.135910172467727		Streb.11G022770	3.41361	3.16648e-06	0.000105491
TRINITY_DN94096_c0_g1_i4	4.31057	0.0157207831184558	0.135910172467727		Streb.Contig02530G000040	3.40854	0.000491987	0.00629241
TRINITY_DN37643_c3_g2_i2	4.31057	0.0157207831184558	0.135910172467727		Streb.2G009630	3.40852	5.72685e-05	0.00114474
TRINITY_DN28996_c0_g2_i1	4.31057	0.0157207831184558	0.135910172467727		Streb.Contig00164G000010	3.40677	4.38436e-05	0.000916054
TRINITY_DN94096_c0_g1_i1	4.31057	0.0157207831184558	0.135910172467727		Streb.8G010820	3.39957	3.79665e-06	0.000123072
TRINITY_DN108407_c0_g3_i1	4.31057	0.0157207831184558	0.135910172467727		Streb.7G024380	3.39849	2.11642e-09	2.26302e-07
TRINITY_DN38026_c4_g1_i2	4.31057	0.0157207831184558	0.135910172467727		Streb.1G042890	3.39373	2.29412e-08	1.71082e-06
TRINITY_DN23588_c0_g1_i2	4.31051	0.0157207831184558	0.135910172467727		Streb.5G002290	3.39075	7.53667e-05	0.00142151
TRINITY_DN32676_c2_g1_i5	4.31051	0.0157207831184558	0.135910172467727		Streb.11G011960	3.38997	1.03412e-08	8.4012e-07
TRINITY_DN104117_c0_g1_i6	4.31051	0.0157207831184558	0.135910172467727		Streb.6G024730	3.3894	0.000778807	0.00899556
TRINITY_DN104217_c0_g1_i9	4.31051	0.0157207831184558	0.135910172467727		Streb.5G026690	3.38883	1.41314e-05	0.00036084
TRINITY_DN105906_c0_g4_i3	4.31051	0.0157207831184558	0.135910172467727		Streb.6G008040	3.38798	2.6886e-07	1.41915e-05
TRINITY_DN38427_c0_g4_i1	4.31051	0.0157207831184558	0.135910172467727		Streb.9G027580	3.37942	0.00015426	0.00252191
TRINITY_DN30155_c2_g1_i1	4.31051	0.0157207831184558	0.135910172467727		Streb.7G023550	3.37498	2.64623e-08	1.91928e-06
TRINITY_DN36605_c1_g1_i2	4.31051	0.0157207831184558	0.135910172467727		Streb.1G024270	3.36734	0.00132367	0.0136034
TRINITY_DN26712_c0_g3_i5	4.31051	0.0157207831184558	0.135910172467727		Streb.3G018280	3.35993	7.30593e-11	1.34485e-08
TRINITY_DN122351_c1_g4_i1	4.31051	0.0157207831184558	0.135910172467727		Streb.5G021310	3.35065	1.15085e-06	4.66176e-05
TRINITY_DN32182_c1_g1_i1	4.31051	0.0157207831184558	0.135910172467727		Streb.2G055720	3.34944	2.53615e-07	1.35609e-05
TRINITY_DN10707_c0_g1_i1	4.31051	0.0157207831184558	0.135910172467727		Streb.11G014540	3.34136	2.04952e-05	0.000484619
TRINITY_DN25759_c5_g1_i7	4.31051	0.0157207831184558	0.135910172467727		Streb.11G022580	3.33663	8.16664e-06	0.000230601
TRINITY_DN32914_c0_g1_i5	4.31051	0.0157207831184558	0.135910172467727		Streb.8G004860	3.3317	2.85524e-07	1.48024e-05
TRINITY_DN96916_c0_g3_i2	4.31051	0.0157207831184558	0.135910172467727		Streb.8G010430	3.32797	8.70083e-09	7.39927e-07
TRINITY_DN113421_c1_g1_i9	4.31051	0.0157207831184558	0.135910172467727		Streb.7G025750	3.3233	1.53409e-08	1.1792e-06
TRINITY_DN21772_c2_g1_i2	4.31051	0.0157207831184558	0.135910172467727		Streb.Contig03402G000040	3.32184	0.00186218	0.0176014
TRINITY_DN91814_c0_g1_i2	4.31051	0.0157207831184558	0.135910172467727		Streb.2G056290	3.32182	0.00186218	0.0176014
TRINITY_DN116612_c2_g1_i5	4.31051	0.0157207831184558	0.135910172467727		Streb.1G013550	3.32168	0.00186218	0.0176014
TRINITY_DN35294_c1_g3_i5	4.31051	0.0157207831184558	0.135910172467727		Streb.2G058980	3.31927	1.1681e-08	9.30769e-07
TRINITY_DN99097_c0_g3_i2	4.31051	0.0157207831184558	0.135910172467727		Streb.2G014190	3.31902	6.75945e-08	4.35902e-06
TRINITY_DN33909_c2_g2_i14	4.31051	0.0157207831184558	0.135910172467727		Streb.2G009210	3.31241	1.10228e-06	4.4963e-05
TRINITY_DN117462_c1_g2_i4	4.31051	0.0157207831184558	0.135910172467727		Streb.9G030420	3.31061	2.7944e-06	9.45026e-05
TRINITY_DN36129_c0_g1_i6	4.31051	0.0157207831184558	0.135910172467727		Streb.6G025110	3.30994	0.000891175	0.00999573
TRINITY_DN113694_c0_g2_i1	4.31051	0.0157207831184558	0.135910172467727		Streb.2G001200	3.30805	2.6283e-07	1.39492e-05
TRINITY_DN22127_c0_g1_i2	4.31046	0.0157207831184558	0.135910172467727		Streb.6G005160	3.30667	0.000120357	0.00206638
TRINITY_DN98985_c0_g2_i1	4.31046	0.0157207831184558	0.135910172467727		Streb.1G042750	3.30513	7.0982e-08	4.55726e-06
TRINITY_DN17894_c0_g1_i1	4.31046	0.0157207831184558	0.135910172467727		Streb.8G034430	3.3023	1.29903e-06	5.18256e-05
TRINITY_DN30004_c0_g1_i4	4.31046	0.0157207831184558	0.135910172467727		Streb.3G004400	3.30195	4.82192e-07	2.29151e-05
TRINITY_DN114594_c3_g2_i2	4.31046	0.0157207831184558	0.135910172467727		Streb.11G000200	3.29955	5.25632e-07	2.46572e-05
TRINITY_DN106926_c3_g5_i1	4.31046	0.0157207831184558	0.135910172467727		Streb.2G060060	3.29749	4.25211e-09	4.09498e-07
TRINITY_DN117975_c2_g1_i2	4.31046	0.0157207831184558	0.135910172467727		Streb.8G014720	3.29586	1.10973e-08	8.94052e-07
TRINITY_DN114020_c0_g1_i6	4.31046	0.0157207831184558	0.135910172467727		Streb.5G022260	3.28557	0.000167745	0.00269802
TRINITY_DN93084_c0_g2_i1	4.31046	0.0157207831184558	0.135910172467727		Streb.6G033930	3.28243	0.00338512	0.0281258
TRINITY_DN109569_c0_g1_i3	4.31046	0.0157207831184558	0.135910172467727		Streb.1G003520	3.27884	1.14486e-10	1.91362e-08
TRINITY_DN112646_c0_g2_i1	4.31046	0.0157207831184558	0.135910172467727		Streb.9G015940	3.2786	3.7657e-05	0.000808278
TRINITY_DN36129_c0_g1_i5	4.31045	0.0157207831184558	0.135910172467727		Streb.5G023660	3.27718	7.84279e-09	6.8684e-07
TRINITY_DN28739_c0_g1_i2	4.31045	0.0157207831184558	0.135910172467727		Streb.2G014960	3.27533	1.9975e-05	0.000476192
TRINITY_DN18404_c2_g4_i1	4.31045	0.0157207831184558	0.135910172467727		Streb.6G024450	3.27067	6.38718e-09	5.86009e-07
TRINITY_DN28810_c0_g3_i2	4.31045	0.0157207831184558	0.135910172467727		Streb.9G003090	3.26857	4.76357e-07	2.27121e-05
TRINITY_DN38302_c2_g2_i1	4.31045	0.0157207831184558	0.135910172467727		Streb.Contig04594G000030	3.26597	1.28408e-06	5.12999e-05
TRINITY_DN121794_c0_g1_i3	4.31045	0.0157207831184558	0.135910172467727		Streb.6G005990	3.25729	0.0132079	0.077267
TRINITY_DN21562_c0_g3_i8	4.31045	0.0157207831184558	0.135910172467727		Streb.3G004380	3.25489	1.39265e-08	1.08299e-06
TRINITY_DN34170_c0_g1_i3	4.3104	0.0157207831184558	0.135910172467727		Streb.6G011080	3.25452	1.80931e-07	1.01783e-05
TRINITY_DN112402_c2_g1_i1	4.3104	0.0157207831184558	0.135910172467727		Streb.11G015350	3.24993	2.35244e-07	1.29151e-05
TRINITY_DN35085_c0_g3_i2	4.3104	0.0157207831184558	0.135910172467727		Streb.2G006900	3.24269	1.42343e-06	5.47608e-05
TRINITY_DN100534_c0_g2_i1	4.31029	0.017337455472826	0.146040880397499		Streb.11G025940	3.23936	3.17273e-09	3.18192e-07
TRINITY_DN29073_c0_g4_i2	4.30727	0.0184222270941699	0.153335401677088		Streb.2G053420	3.23574	9.57326e-07	4.06465e-05
TRINITY_DN34871_c2_g1_i6	4.30727	0.0184224604629352	0.153335401677088		Streb.2G027980	3.22089	4.54078e-08	3.05739e-06
TRINITY_DN35497_c4_g1_i5	4.30524	0.00439753791441333	0.0566619367488676		Streb.4G013290	3.2183	0.00015825	0.00257497
TRINITY_DN26039_c0_g1_i1	4.30457	0.029210217716466	0.211628488157152		Streb.Contig04026G000020	3.2166	1.39012e-07	8.08607e-06
TRINITY_DN30727_c0_g2_i1	4.28283	1.34018686051407e-06	0.000116252404165844		Streb.8G006380	3.21265	6.89784e-05	0.00131725
TRINITY_DN94096_c0_g1_i2	4.27502	3.65955996546515e-08	6.00258941885667e-06		Streb.10G019030	3.21257	6.89784e-05	0.00131725
TRINITY_DN69489_c0_g1_i1	4.26054	1.98199289582925e-08	3.69268719419713e-06		Streb.1G043460	3.20978	0.00346642	0.0285117
TRINITY_DN108224_c3_g2_i3	4.25373	1.76096930822588e-08	3.37152654183755e-06		Streb.8G018260	3.20973	0.00346642	0.0285117
TRINITY_DN35424_c3_g1_i1	4.24995	6.91784569162920e-09	1.55165711713733e-06		Streb.2G017020	3.20967	0.00346642	0.0285117
TRINITY_DN18315_c2_g1_i1	4.24173	4.32170096419599e-08	6.91751617613155e-06		Streb.11G014480	3.20943	0.00346642	0.0285117
TRINITY_DN34250_c3_g4_i1	4.22901	8.7179272259309e-07	8.16516351587593e-05		Streb.8G027080	3.20937	0.00346642	0.0285117
TRINITY_DN27738_c0_g3_i1	4.22611	2.9658660683699e-06	0.000223676001595844		Streb.10G025110	3.20936	0.00346642	0.0285117
TRINITY_DN115266_c1_g1_i4	4.22567	7.08933281187413e-07	6.89126898352555e-05		Streb.2G058450	3.20912	0.00346642	0.0285117
TRINITY_DN17039_c0_g1_i1	4.22381	9.72630494830135e-06	0.000556476795675904		Streb.8G012860	3.20748	9.7186e-05	0.00174371
TRINITY_DN36658_c0_g1_i1	4.21675	4.89027225734687e-05	0.00199961645788907		Streb.9G002690	3.20528	6.80716e-07	3.07421e-05
TRINITY_DN38557_c1_g1_i2	4.20956	4.74001869411609e-07	5.07760766076967e-05		Streb.3G004700	3.20131	0.000345927	0.00470577
TRINITY_DN19582_c0_g1_i1	4.20145	2.67792297470005e-08	4.63363087514623e-06		Streb.1G014680	3.19812	0.00181712	0.0173106
TRINITY_DN31596_c0_g1_i1	4.18705	7.2378157971008e-05	0.0026839943138869		Streb.2G059120	3.1972	8.08133e-10	9.59336e-08
TRINITY_DN115971_c3_g1_i1	4.18433	5.62571995722597e-09	1.33074197541098e-06		Streb.Contig00481G000010	3.19263	3.02153e-08	2.15917e-06
TRINITY_DN87924_c0_g1_i1	4.17837	0.000138365961516625	0.00437693658639627		Streb.2G060290	3.19243	7.5335e-09	6.69211e-07
TRINITY_DN29367_c1_g3_i1	4.17641	2.28953676659913e-08	4.12164192777799e-06		Streb.8G021230	3.18461	5.12628e-05	0.0010448
TRINITY_DN35870_c0_g3_i1	4.17081	1.86792539723573e-06	0.000153938375067318		Streb.5G019150	3.18218	6.34557e-09	5.84034e-07
TRINITY_DN102179_c2_g2_i1	4.16826	5.35832904134873e-06	0.000349694038792654		Streb.8G004360	3.16939	3.91395e-09	3.83277e-07
TRINITY_DN19764_c0_g2_i4	4.15945	2.3912204279284e-08	4.26636351259966e-06		Streb.4G021350	3.16717	2.06684e-06	7.45807e-05
TRINITY_DN99444_c0_g1_i1	4.15914	5.94399863848761e-09	1.38709312335454e-06		Streb.8G011010	3.16019	3.67127e-08	2.56055e-06
TRINITY_DN84844_c0_g1_i2	4.15656	5.92917968782996e-13	4.66976802050135e-10		Streb.8G023240	3.15672	8.65775e-06	0.000242584
TRINITY_DN17429_c0_g1_i9	4.15609	1.10669527252159e-07	1.49810226460794e-05		Streb.5G007470	3.15475	1.59602e-06	5.99722e-05
TRINITY_DN107594_c0_g1_i3	4.14062	1.28118724825792e-08	2.56833527668197e-06		Streb.6G032180	3.15211	7.57169e-08	4.80819e-06
TRINITY_DN103557_c0_g2_i1	4.13821	7.40452614902142e-09	1.65008291597073e-06		Streb.11G021420	3.14952	0.00393677	0.0314105
TRINITY_DN19246_c0_g1_i1	4.13404	0.000358045875692129	0.009020261147994		Streb.1G050680	3.14464	3.44828e-06	0.000113578
TRINITY_DN30047_c3_g3_i2	4.1192	4.66327950135547e-12	2.93820523345404e-09		Streb.Contig04060G000030	3.14302	4.08043e-07	1.98454e-05
TRINITY_DN34710_c2_g1_i1	4.11279	2.42859073834545e-06	0.00018848910066433		Streb.5G013970	3.13332	1.8427e-05	0.000445495
TRINITY_DN21635_c4_g1_i1	4.11258	0.000697983344889502	0.0148986232422549		Streb.5G021170	3.13273	1.64648e-06	6.16334e-05
TRINITY_DN20082_c0_g2_i1	4.11059	3.18719419304143e-06	0.000235498992677309		Streb.Contig00333G000020	3.12015	2.74978e-07	1.43839e-05
TRINITY_DN29363_c0_g4_i1	4.10892	6.15288628147368e-06	0.000388029337940289		Streb.1G030310	3.11784	2.78213e-07	1.44751e-05
TRINITY_DN104466_c0_g1_i1	4.10553	6.38871163427616e-10	2.15994549243128e-07		Streb.Contig03503G000040	3.10967	8.98848e-06	0.000249924
TRINITY_DN30245_c0_g1_i11	4.10032	0.0313867533727175	0.215808839559157		Streb.1G029030	3.10281	0.0163807	0.0906596
TRINITY_DN115679_c2_g2_i1	4.10032	0.0313867533727175	0.215808839559157		Streb.10G017310	3.10098	2.41715e-08	1.77079e-06
TRINITY_DN35153_c3_g1_i1	4.10032	0.0313867533727175	0.215808839559157		Streb.2G029600	3.0903	6.09877e-12	1.51604e-09
TRINITY_DN27309_c1_g2_i4	4.10026	0.0313867533727175	0.215808839559157		Streb.Contig04457G000020	3.08812	0.00642138	0.0455622
TRINITY_DN16006_c0_g1_i1	4.10026	0.0313867533727175	0.215808839559157		Streb.7G023320	3.08808	0.000858426	0.00969948
TRINITY_DN19975_c0_g1_i1	4.10026	0.0313867533727175	0.215808839559157		Streb.1G051080	3.08795	0.00642138	0.0455622
TRINITY_DN20517_c0_g1_i7	4.10026	0.0313867533727175	0.215808839559157		Streb.3G011650	3.08785	0.00642138	0.0455622
TRINITY_DN17771_c0_g1_i7	4.10026	0.0313867533727175	0.215808839559157		Streb.1G047290	3.08785	0.00642138	0.0455622
TRINITY_DN36266_c1_g1_i9	4.10026	0.0313867533727175	0.215808839559157		Streb.8G021080	3.08762	0.000873004	0.00983116
TRINITY_DN116544_c0_g1_i1	4.10026	0.0313867533727175	0.215808839559157		Streb.3G022790	3.08759	0.00642138	0.0455622
TRINITY_DN28412_c0_g1_i1	4.10026	0.0313867533727175	0.215808839559157		Streb.2G028110	3.08684	2.46154e-06	8.55203e-05
TRINITY_DN118873_c1_g1_i1	4.10026	0.0313867533727175	0.215808839559157		Streb.11G014110	3.08428	1.13624e-08	9.07871e-07
TRINITY_DN29026_c2_g3_i3	4.10026	0.0313867533727175	0.215808839559157		Streb.2G014940	3.08083	2.64884e-05	0.00060328
TRINITY_DN33462_c0_g1_i8	4.10026	0.0313867533727175	0.215808839559157		Streb.Contig05096G000010	3.07497	0.0011158	0.0118915
TRINITY_DN17860_c3_g1_i1	4.10026	0.0313867533727175	0.215808839559157		Streb.Contig05279G000020	3.0732	1.32375e-06	5.23808e-05
TRINITY_DN114491_c0_g3_i2	4.10026	0.0313867533727175	0.215808839559157		Streb.2G002880	3.07064	0.000229063	0.00343051
TRINITY_DN35137_c1_g1_i3	4.10021	0.0313867533727175	0.215808839559157		Streb.4G020480	3.07031	9.40194e-09	7.85764e-07
TRINITY_DN33467_c1_g1_i2	4.10021	0.0313867533727175	0.215808839559157		Streb.Contig04616G000010	3.06846	0.000280888	0.00400459
TRINITY_DN22938_c2_g1_i8	4.10021	0.0313867533727175	0.215808839559157		Streb.8G011530	3.06821	1.06312e-05	0.000287625
TRINITY_DN31164_c0_g1_i2	4.10021	0.0313867533727175	0.215808839559157		Streb.5G033680	3.06494	1.49048e-05	0.000377605
TRINITY_DN119277_c1_g1_i1	4.10021	0.0313867533727175	0.215808839559157		Streb.2G045170	3.06463	0.000174862	0.00277149
TRINITY_DN26127_c3_g1_i3	4.10021	0.0313867533727175	0.215808839559157		Streb.11G020610	3.06363	1.30685e-05	0.000339361
TRINITY_DN29421_c0_g1_i4	4.10021	0.0313867533727175	0.215808839559157		Streb.8G008560	3.06313	8.65484e-09	7.38174e-07
TRINITY_DN24413_c0_g1_i5	4.10021	0.0313867533727175	0.215808839559157		Streb.9G023430	3.05431	7.06687e-07	3.16204e-05
TRINITY_DN118531_c3_g2_i1	4.10021	0.0313867533727175	0.215808839559157		Streb.3G029720	3.05291	5.41221e-09	5.09413e-07
TRINITY_DN35513_c0_g1_i1	4.10021	0.0313867533727175	0.215808839559157		Streb.8G008970	3.04825	9.8031e-08	5.9884e-06
TRINITY_DN28039_c2_g2_i1	4.10021	0.0313867533727175	0.215808839559157		Streb.4G025620	3.04722	2.78009e-07	1.44751e-05
TRINITY_DN105786_c0_g1_i5	4.10021	0.0313867533727175	0.215808839559157		Streb.2G007090	3.04383	2.56522e-08	1.86517e-06
TRINITY_DN34174_c1_g1_i25	4.10021	0.0313867533727175	0.215808839559157		Streb.7G015060	3.03938	2.84481e-05	0.000642859
TRINITY_DN107778_c1_g3_i1	4.10021	0.0313867533727175	0.215808839559157		Streb.8G012000	3.03533	2.03714e-06	7.36917e-05
TRINITY_DN130425_c0_g1_i1	4.10021	0.0313867533727175	0.215808839559157		Streb.1G038000	3.03253	6.58065e-09	6.0186e-07
TRINITY_DN111224_c3_g1_i6	4.10021	0.0313867533727175	0.215808839559157		Streb.10G004070	3.02937	4.30795e-07	2.08127e-05
TRINITY_DN36134_c0_g2_i1	4.1002	0.0313867533727175	0.215808839559157		Streb.3G028880	3.02859	0.000102063	0.0018089
TRINITY_DN23790_c1_g2_i2	4.1002	0.0313867533727175	0.215808839559157		Streb.Contig04232G000020	3.02848	1.08867e-11	2.55346e-09
TRINITY_DN28394_c0_g1_i4	4.1002	0.0313867533727175	0.215808839559157		Streb.10G014340	3.02729	3.99234e-06	0.000127878
TRINITY_DN29690_c0_g1_i6	4.1002	0.0313867533727175	0.215808839559157		Streb.10G007740	3.02203	1.84449e-06	6.83378e-05
TRINITY_DN27885_c0_g4_i1	4.1002	0.0313867533727175	0.215808839559157		Streb.6G030530	3.01781	5.37168e-05	0.00108644
TRINITY_DN35531_c1_g1_i1	4.1002	0.0313867533727175	0.215808839559157		Streb.9G010130	3.01745	7.03552e-09	6.33501e-07
TRINITY_DN22259_c3_g1_i1	4.1002	0.0313867533727175	0.215808839559157		Streb.10G026330	3.01705	2.05645e-09	2.207e-07
TRINITY_DN30914_c3_g1_i1	4.1002	0.0313867533727175	0.215808839559157		Streb.7G006300	3.0165	2.56087e-06	8.8247e-05
TRINITY_DN20649_c0_g2_i1	4.1002	0.0313867533727175	0.215808839559157		Streb.10G008740	3.01415	1.62327e-05	0.0004035
TRINITY_DN26743_c0_g1_i7	4.1002	0.0313867533727175	0.215808839559157		Streb.9G017670	3.00467	2.92725e-07	1.51219e-05
TRINITY_DN16145_c0_g2_i1	4.1002	0.0313867533727175	0.215808839559157		Streb.1G047240	2.99818	9.25922e-07	3.94861e-05
TRINITY_DN117014_c1_g6_i1	4.1002	0.0313867533727175	0.215808839559157		Streb.9G016650	2.99242	1.64658e-06	6.16334e-05
TRINITY_DN102898_c1_g1_i3	4.1002	0.0313867533727175	0.215808839559157		Streb.1G043510	2.99141	0.000386435	0.00515553
TRINITY_DN31303_c0_g1_i1	4.1002	0.0313867533727175	0.215808839559157		Streb.2G007180	2.99101	1.3794e-08	1.07845e-06
TRINITY_DN20944_c0_g3_i1	4.1002	0.0313867533727175	0.215808839559157		Streb.6G011630	2.98695	6.15955e-07	2.81619e-05
TRINITY_DN29614_c0_g1_i2	4.1002	0.0313867533727175	0.215808839559157		Streb.1G015270	2.98583	0.00121497	0.0126894
TRINITY_DN27228_c1_g4_i4	4.1002	0.0313867533727175	0.215808839559157		Streb.2G004250	2.98251	1.18473e-07	7.0034e-06
TRINITY_DN30357_c1_g1_i1	4.1002	0.0313867533727175	0.215808839559157		Streb.8G024110	2.98051	5.89837e-06	0.000177954
TRINITY_DN32354_c2_g1_i4	4.1002	0.0313867533727175	0.215808839559157		Streb.4G002380	2.97935	4.41818e-08	3.00564e-06
TRINITY_DN115628_c2_g1_i6	4.1002	0.0313867533727175	0.215808839559157		Streb.9G004100	2.97453	1.36594e-06	5.32418e-05
TRINITY_DN36057_c1_g1_i1	4.1002	0.0313867533727175	0.215808839559157		Streb.4G024140	2.97342	3.15885e-08	2.23533e-06
TRINITY_DN34329_c3_g1_i6	4.1002	0.0313867533727175	0.215808839559157		Streb.4G015150	2.97177	0.0506062	0.205726
TRINITY_DN33208_c1_g1_i2	4.1002	0.0313867533727175	0.215808839559157		Streb.Contig03965G000020	2.97094	0.000157007	0.00255676
TRINITY_DN25280_c1_g1_i3	4.10015	0.0313867533727175	0.215808839559157		Streb.9G016520	2.96811	1.14184e-06	4.63171e-05
TRINITY_DN27075_c2_g5_i1	4.10015	0.0313867533727175	0.215808839559157		Streb.3G006480	2.96524	3.86498e-06	0.000124899
TRINITY_DN33694_c0_g6_i2	4.10015	0.0313867533727175	0.215808839559157		Streb.1G006690	2.96291	0.000493094	0.00630103
TRINITY_DN37001_c0_g1_i1	4.10015	0.0313867533727175	0.215808839559157		Streb.3G015040	2.96265	0.0211508	0.109633
TRINITY_DN27449_c0_g1_i1	4.10015	0.0313867533727175	0.215808839559157		Streb.8G020760	2.96164	0.000137504	0.00230102
TRINITY_DN88019_c1_g2_i2	4.10015	0.0313867533727175	0.215808839559157		Streb.10G028010	2.95908	2.34848e-06	8.2648e-05
TRINITY_DN117892_c0_g1_i8	4.10015	0.0313867533727175	0.215808839559157		Streb.6G018970	2.95698	9.06804e-05	0.00164914
TRINITY_DN19349_c2_g3_i8	4.10015	0.0313867533727175	0.215808839559157		Streb.1G000280	2.95695	2.21079e-06	7.87973e-05
TRINITY_DN21361_c2_g1_i2	4.10015	0.0313867533727175	0.215808839559157		Streb.3G024030	2.95521	0.0118279	0.0713437
TRINITY_DN36828_c1_g2_i2	4.10015	0.0313867533727175	0.215808839559157		Streb.3G024130	2.95521	0.0118279	0.0713437
TRINITY_DN29869_c1_g1_i3	4.10015	0.0313867533727175	0.215808839559157		Streb.9G026180	2.95516	0.0118279	0.0713437
TRINITY_DN37205_c2_g2_i1	4.10015	0.0313867533727175	0.215808839559157		Streb.9G008910	2.95511	0.0118279	0.0713437
TRINITY_DN20265_c0_g2_i6	4.10015	0.0313867533727175	0.215808839559157		Streb.2G028870	2.9551	0.0118279	0.0713437
TRINITY_DN27863_c2_g2_i2	4.10015	0.0313867533727175	0.215808839559157		Streb.Contig04847G000020	2.9551	0.0118279	0.0713437
TRINITY_DN23106_c0_g2_i3	4.10015	0.0313867533727175	0.215808839559157		Streb.11G012810	2.95503	0.0118279	0.0713437
TRINITY_DN18482_c0_g2_i4	4.10015	0.0313867533727175	0.215808839559157		Streb.11G023530	2.95503	0.0118279	0.0713437
TRINITY_DN105781_c1_g1_i1	4.10015	0.0313867533727175	0.215808839559157		Streb.4G009870	2.95499	0.0118279	0.0713437
TRINITY_DN116768_c0_g1_i2	4.10015	0.0313867533727175	0.215808839559157		Streb.11G030140	2.95499	0.0118279	0.0713437
TRINITY_DN15221_c0_g1_i2	4.10015	0.0313867533727175	0.215808839559157		Streb.2G061560	2.95464	0.0118279	0.0713437
TRINITY_DN28651_c0_g1_i2	4.10015	0.0313867533727175	0.215808839559157		Streb.2G038370	2.9481	2.49972e-07	1.3471e-05
TRINITY_DN34187_c1_g2_i3	4.10015	0.0313867533727175	0.215808839559157		Streb.2G044300	2.94616	0.00134821	0.0137584
TRINITY_DN20317_c0_g2_i1	4.10015	0.0313867533727175	0.215808839559157		Streb.8G011640	2.94291	3.06002e-06	0.000102658
TRINITY_DN18323_c0_g1_i6	4.10015	0.0313867533727175	0.215808839559157		Streb.2G041820	2.93681	0.00127326	0.0131317
TRINITY_DN26864_c0_g2_i2	4.10015	0.0313867533727175	0.215808839559157		Streb.10G009140	2.93229	0.000511309	0.00646561
TRINITY_DN108095_c0_g1_i5	4.10015	0.0313867533727175	0.215808839559157		Streb.6G018130	2.93188	2.13682e-06	7.6536e-05
TRINITY_DN27837_c0_g4_i1	4.10015	0.0313867533727175	0.215808839559157		Streb.Contig00660G000010	2.93153	2.47522e-06	8.57016e-05
TRINITY_DN32637_c1_g3_i5	4.10015	0.0313867533727175	0.215808839559157		Streb.7G019060	2.92494	0.00016383	0.00264514
TRINITY_DN98567_c1_g5_i4	4.10015	0.0313867533727175	0.215808839559157		Streb.9G009290	2.91903	4.28021e-08	2.9222e-06
TRINITY_DN22728_c1_g4_i1	4.10015	0.0313867533727175	0.215808839559157		Streb.5G033420	2.91374	0.000748455	0.00870027
TRINITY_DN111485_c1_g1_i2	4.10015	0.0313867533727175	0.215808839559157		Streb.10G007710	2.91365	0.000748455	0.00870027
TRINITY_DN17377_c0_g1_i1	4.10015	0.0313867533727175	0.215808839559157		Streb.7G000910	2.91273	7.3981e-09	6.62051e-07
TRINITY_DN112812_c1_g1_i2	4.10015	0.0313867533727175	0.215808839559157		Streb.11G016830	2.91205	7.37619e-09	6.62051e-07
TRINITY_DN22810_c1_g3_i1	4.10015	0.0313867533727175	0.215808839559157		Streb.8G032910	2.90773	4.37679e-05	0.00091513
TRINITY_DN103885_c0_g1_i2	4.10015	0.0313867533727175	0.215808839559157		Streb.8G030400	2.90739	0.000175435	0.00277603
TRINITY_DN113317_c2_g3_i1	4.10015	0.0313867533727175	0.215808839559157		Streb.9G000230	2.90302	0.000160482	0.0026017
TRINITY_DN118770_c4_g2_i1	4.10015	0.0313867533727175	0.215808839559157		Streb.10G021690	2.89724	8.79858e-06	0.000245583
TRINITY_DN26542_c0_g1_i7	4.10015	0.0313867533727175	0.215808839559157		Streb.10G021660	2.89724	8.79784e-06	0.000245583
TRINITY_DN123530_c4_g1_i2	4.10015	0.0313867533727175	0.215808839559157		Streb.3G026470	2.89609	5.19388e-05	0.00105635
TRINITY_DN32699_c1_g1_i4	4.10015	0.0313867533727175	0.215808839559157		Streb.8G033060	2.89455	0.000316432	0.00438449
TRINITY_DN36570_c3_g3_i4	4.10015	0.0313867533727175	0.215808839559157		Streb.10G007840	2.88992	1.22704e-05	0.000323254
TRINITY_DN23416_c1_g1_i2	4.10015	0.0313867533727175	0.215808839559157		Streb.2G040370	2.88955	1.39516e-05	0.000358452
TRINITY_DN119845_c3_g2_i2	4.10015	0.0313867533727175	0.215808839559157		Streb.3G004920	2.88918	1.62599e-05	0.0004035
TRINITY_DN102713_c4_g1_i5	4.10015	0.0313867533727175	0.215808839559157		Streb.5G006780	2.88542	7.57393e-07	3.34772e-05
TRINITY_DN105448_c1_g3_i7	4.10015	0.0313867533727175	0.215808839559157		Streb.10G003110	2.88288	0.00902072	0.0581452
TRINITY_DN34339_c2_g1_i1	4.10015	0.0313867533727175	0.215808839559157		Streb.2G061250	2.88138	1.05526e-07	6.39028e-06
TRINITY_DN105662_c0_g1_i5	4.10015	0.0313867533727175	0.215808839559157		Streb.2G061240	2.87583	2.68e-06	9.17213e-05
TRINITY_DN115273_c2_g1_i1	4.10009	0.0313867533727175	0.215808839559157		Streb.Contig05056G000010	2.87369	0.00223321	0.0203009
TRINITY_DN35162_c2_g2_i2	4.10009	0.0313867533727175	0.215808839559157		Streb.Contig00870G000030	2.86478	1.16958e-05	0.000310932
TRINITY_DN25654_c0_g4_i3	4.10009	0.0313867533727175	0.215808839559157		Streb.8G019790	2.86463	0.000119519	0.00205929
TRINITY_DN101534_c0_g1_i1	4.10009	0.0313867533727175	0.215808839559157		Streb.3G004880	2.86097	8.34917e-07	3.6297e-05
TRINITY_DN28451_c0_g1_i9	4.10009	0.0313867533727175	0.215808839559157		Streb.11G020870	2.85908	0.00429103	0.0334406
TRINITY_DN102827_c0_g1_i1	4.09824	3.44098421884432e-13	2.98109667799578e-10		Streb.2G009270	2.85881	2.445e-08	1.78669e-06
TRINITY_DN35424_c3_g1_i2	4.09671	1.82475480350576e-05	0.000905297823345575		Streb.10G008400	2.85401	0.000327761	0.00450501
TRINITY_DN35592_c3_g1_i5	4.094	1.12214946320354e-07	1.5160611110275e-05		Streb.9G027970	2.84654	8.82074e-07	3.79501e-05
TRINITY_DN96916_c0_g3_i1	4.07767	8.78400326088133e-07	8.19383173627407e-05		Streb.9G016570	2.84464	0.0205525	0.107214
TRINITY_DN107594_c0_g1_i6	4.07281	3.14054982096518e-09	8.15225569256385e-07		Streb.2G004040	2.84307	0.000215599	0.00328005
TRINITY_DN99444_c0_g1_i3	4.07207	7.11895235010898e-08	1.05879903322179e-05		Streb.2G048790	2.8417	0.000105206	0.00185331
TRINITY_DN105053_c0_g1_i2	4.06948	2.73447802473597e-08	4.70275937812408e-06		Streb.6G017190	2.84125	0.000474217	0.00610084
TRINITY_DN110728_c0_g1_i1	4.06039	1.11528956636987e-09	3.4052197914521e-07		Streb.2G055520	2.84073	4.31674e-05	0.000905177
TRINITY_DN31953_c3_g1_i5	4.05582	8.25077354740983e-05	0.00294765264445299		Streb.2G044760	2.8406	0.00266353	0.0232953
TRINITY_DN16571_c0_g1_i3	4.05079	1.78877555385033e-05	0.000891916950260855		Streb.5G010540	2.84059	1.23433e-07	7.28182e-06
TRINITY_DN25888_c0_g2_i2	4.04746	6.08240656262486e-06	0.000385125707252184		Streb.5G029300	2.83958	4.92557e-06	0.000152237
TRINITY_DN23204_c0_g1_i1	4.04612	9.79300294191493e-06	0.000558168953863684		Streb.11G002110	2.83872	0.000234455	0.00349693
TRINITY_DN16744_c1_g1_i1	4.04314	4.87472637654345e-05	0.001995614505053		Streb.6G029700	2.83865	1.42266e-08	1.10338e-06
TRINITY_DN118634_c3_g4_i1	4.04114	2.19474673157349e-06	0.000173447555840246		Streb.9G026790	2.83633	0.000261335	0.0037852
TRINITY_DN105854_c0_g1_i2	4.03769	0.000103082110086901	0.00350560102350487		Streb.7G000170	2.83577	3.49475e-05	0.000758517
TRINITY_DN36459_c9_g1_i2	4.03696	0.000556848716914756	0.0124096690906521		Streb.6G017200	2.82928	9.0936e-05	0.00165196
TRINITY_DN104466_c1_g2_i1	4.03553	1.8924164953566e-08	3.5934137660322e-06		Streb.2G014550	2.82776	0.00134325	0.0137318
TRINITY_DN18477_c0_g1_i1	4.02729	1.10494201580307e-07	1.49810226460794e-05		Streb.3G012160	2.82626	1.36159e-06	5.32418e-05
TRINITY_DN102827_c0_g3_i1	4.01968	8.11918783766324e-12	4.97986434205985e-09		Streb.10G003220	2.82587	5.13184e-07	2.41512e-05
TRINITY_DN25255_c0_g2_i2	4.00998	1.37730365780779e-08	2.74305062975122e-06		Streb.4G013910	2.82242	0.0293499	0.140051
TRINITY_DN34857_c0_g1_i2	3.99718	2.49318844597855e-07	2.99476438152307e-05		Streb.8G024180	2.81976	7.59615e-06	0.000218739
TRINITY_DN104782_c1_g1_i1	3.98636	1.39488654592903e-08	2.77010878868909e-06		Streb.8G033870	2.81801	3.91695e-06	0.000126018
TRINITY_DN108018_c1_g2_i1	3.98608	6.7495034844246e-10	2.25987723429227e-07		Streb.5G017980	2.80899	0.0216405	0.110583
TRINITY_DN31597_c2_g1_i1	3.98377	0.000127849308547669	0.0041096517827602		Streb.Contig00919G000050	2.80882	0.0216405	0.110583
TRINITY_DN117182_c1_g1_i2	3.98133	1.15907615529524e-05	0.000632321590540206		Streb.4G016480	2.80882	0.0216405	0.110583
TRINITY_DN36115_c1_g1_i3	3.98066	7.68142029180791e-09	1.69549005600198e-06		Streb.10G031640	2.80882	0.0216405	0.110583
TRINITY_DN86414_c0_g1_i1	3.97145	3.06971548062119e-05	0.00138153143201879		Streb.1G013520	2.80882	0.0216405	0.110583
TRINITY_DN33857_c0_g2_i3	3.96062	1.76510527636875e-06	0.00014651007963421		Streb.1G017990	2.80882	0.0216405	0.110583
TRINITY_DN98666_c1_g1_i2	3.95747	2.81825543967562e-07	3.30503634539828e-05		Streb.6G025590	2.80882	0.0216405	0.110583
TRINITY_DN32777_c2_g1_i1	3.95687	0.000793624278532913	0.0164587016215848		Streb.10G012370	2.80876	0.0216405	0.110583
TRINITY_DN23807_c0_g1_i4	3.95621	0.000120124863160402	0.00394578863313797		Streb.3G003760	2.80868	0.0216405	0.110583
TRINITY_DN21203_c0_g3_i1	3.93972	3.43356106978293e-07	3.88210849305898e-05		Streb.7G018720	2.80865	0.0216405	0.110583
TRINITY_DN28268_c1_g1_i1	3.9342	4.51313558993794e-12	2.86969175658183e-09		Streb.10G021350	2.80865	0.0216405	0.110583
TRINITY_DN16499_c2_g1_i3	3.92766	6.34770000724371e-07	6.36898089124833e-05		Streb.6G000380	2.80863	0.0216405	0.110583
TRINITY_DN110015_c4_g1_i8	3.92745	8.67767644640847e-08	1.22870658786397e-05		Streb.6G017690	2.8086	0.0216405	0.110583
TRINITY_DN18742_c0_g5_i1	3.92295	8.34723538532312e-07	7.881882698719e-05		Streb.10G014310	2.80664	5.81592e-05	0.00115807
TRINITY_DN35211_c1_g1_i1	3.91807	8.61968538744694e-05	0.00304491923972055		Streb.6G017670	2.80345	4.5219e-08	3.05739e-06
TRINITY_DN21887_c2_g1_i1	3.91714	8.65700022318485e-07	8.11907133245596e-05		Streb.5G021330	2.79539	1.25266e-05	0.000328218
TRINITY_DN38214_c1_g2_i1	3.91695	7.02822877400801e-05	0.00261888430037069		Streb.2G021360	2.79526	0.00014332	0.00237782
TRINITY_DN28523_c2_g1_i2	3.91651	2.91049881399564e-08	4.98076177284963e-06		Streb.5G002120	2.7915	0.00181235	0.0172877
TRINITY_DN95569_c0_g4_i1	3.90534	7.34600515698905e-06	0.000448183913222357		Streb.4G025580	2.78693	2.63365e-07	1.39521e-05
TRINITY_DN99193_c0_g1_i1	3.90415	5.07383485895865e-05	0.00205814109542482		Streb.1G002330	2.78427	0.000842175	0.00954925
TRINITY_DN100576_c0_g1_i1	3.89949	1.05738216154737e-07	1.45323284111259e-05		Streb.6G030450	2.78108	2.70458e-07	1.42242e-05
TRINITY_DN15994_c0_g1_i3	3.8974	8.45726101692505e-08	1.21550478405167e-05		Streb.7G007220	2.77569	0.00130775	0.013454
TRINITY_DN112165_c1_g4_i2	3.89478	1.19494398176376e-08	2.42566828503354e-06		Streb.9G014560	2.77123	0.000348824	0.00473212
TRINITY_DN103703_c1_g1_i4	3.88521	6.17647948138599e-07	6.22208488220785e-05		Streb.Contig04560G000020	2.77062	4.08734e-06	0.000129778
TRINITY_DN115213_c1_g1_i2	3.88059	4.90524342100248e-07	5.19946051852925e-05		Streb.11G014070	2.76665	2.28403e-06	8.09118e-05
TRINITY_DN19440_c2_g1_i2	3.87337	1.68490190266595e-11	9.57190008770258e-09		Streb.8G012970	2.7621	7.9894e-05	0.0014876
TRINITY_DN99289_c0_g1_i1	3.87327	1.00308243435447e-05	0.000568740127689351		Streb.9G015210	2.75733	8.32919e-07	3.62644e-05
TRINITY_DN21267_c1_g2_i1	3.87094	0.000273309896671411	0.00734664833836835		Streb.2G047340	2.757	0.00163141	0.0158742
TRINITY_DN108393_c0_g1_i5	3.86997	9.84980629726534e-07	8.98250493224824e-05		Streb.6G032000	2.75306	0.00696558	0.048431
TRINITY_DN107763_c0_g5_i1	3.85709	1.11024842095119e-08	2.28335601066127e-06		Streb.5G005260	2.75228	3.00561e-07	1.53629e-05
TRINITY_DN88067_c0_g1_i2	3.85646	0.00235519564506148	0.0362258987500935		Streb.4G026790	2.75067	2.08863e-05	0.000492665
TRINITY_DN28126_c1_g2_i1	3.85615	0.000646944266806215	0.0140559289165533		Streb.Contig03077G000080	2.74987	0.000434831	0.00568899
TRINITY_DN84540_c0_g1_i2	3.8533	0.00223473295967146	0.0347665256944802		Streb.10G026340	2.74959	9.04798e-05	0.00164914
TRINITY_DN118357_c5_g1_i1	3.85254	6.19663225358487e-05	0.00239930831414223		Streb.5G007170	2.74735	1.85343e-05	0.000447718
TRINITY_DN115928_c1_g3_i3	3.84732	0.00020354988050168	0.00588553822186502		Streb.1G005900	2.74584	2.17217e-06	7.75159e-05
TRINITY_DN108610_c0_g1_i1	3.84177	0.00015408438085843	0.00470038744213734		Streb.4G016250	2.74455	0.00354101	0.0289741
TRINITY_DN36347_c1_g1_i3	3.84003	7.09344506087669e-05	0.00264034634951258		Streb.1G013390	2.7433	3.46601e-05	0.000755097
TRINITY_DN107594_c0_g1_i2	3.84	2.35432521669784e-07	2.88802782511316e-05		Streb.11G027680	2.74303	3.90476e-05	0.000833817
TRINITY_DN21203_c0_g2_i1	3.83962	3.58562833039578e-06	0.000258329239421071		Streb.5G005210	2.74267	1.06158e-06	4.36703e-05
TRINITY_DN104984_c0_g1_i10	3.83956	4.18809392059723e-05	0.00176240688189892		Streb.6G030490	2.74069	2.45689e-07	1.33642e-05
TRINITY_DN95374_c8_g3_i1	3.83817	5.74380243956279e-05	0.00226316918408879		Streb.6G030650	2.74058	1.73768e-06	6.46273e-05
TRINITY_DN36607_c1_g1_i4	3.8377	2.30747210529119e-07	2.84566328600573e-05		Streb.3G019480	2.7387	7.11207e-05	0.00135106
TRINITY_DN29578_c3_g1_i1	3.83663	8.42964482707576e-05	0.00299611191628188		Streb.2G051840	2.73859	8.76436e-05	0.00160619
TRINITY_DN94520_c1_g2_i2	3.83441	2.61723832581628e-08	4.55069876373085e-06		Streb.1G046460	2.73798	6.60955e-07	2.99609e-05
TRINITY_DN108393_c0_g1_i8	3.82614	1.58221759258787e-05	0.000809511345339464		Streb.10G006750	2.73757	0.00259441	0.0229419
TRINITY_DN97058_c0_g1_i4	3.82594	1.46407310274639e-06	0.000125739750440083		Streb.2G045720	2.73703	3.34293e-05	0.000732674
TRINITY_DN31778_c1_g3_i1	3.82586	2.8704380493651e-05	0.00130970586126002		Streb.2G058550	2.73678	0.00239747	0.0214914
TRINITY_DN25128_c2_g1_i2	3.81847	3.11484392083475e-09	8.11592490470733e-07		Streb.6G007480	2.73109	0.000466412	0.00601558
TRINITY_DN30047_c3_g2_i1	3.80941	6.84022073447738e-10	2.27924047435172e-07		Streb.11G020860	2.73064	0.00555985	0.0407414
TRINITY_DN108829_c2_g1_i4	3.80769	8.23037823590253e-05	0.00294340069542793		Streb.11G027850	2.72921	3.16611e-05	0.000698657
TRINITY_DN37881_c3_g2_i2	3.80241	9.21463255521384e-08	1.29019748108436e-05		Streb.10G026350	2.72102	4.80307e-06	0.000149724
TRINITY_DN88965_c4_g1_i3	3.78853	1.32767396536844e-09	3.93241141845109e-07		Streb.8G024300	2.71832	6.54215e-06	0.000193343
TRINITY_DN117981_c1_g1_i3	3.78838	7.61663180940915e-08	1.11841846916638e-05		Streb.1G011250	2.71775	2.26226e-05	0.000528055
TRINITY_DN16335_c1_g1_i1	3.7787	7.02732561165078e-07	6.85020933181845e-05		Streb.Contig00046G000010	2.7173	0.00371734	0.030124
TRINITY_DN120605_c2_g1_i1	3.77589	0.000241478656190499	0.00670528954457175		Streb.2G007590	2.71255	7.78084e-08	4.87711e-06
TRINITY_DN115971_c3_g2_i1	3.76551	3.70938202068335e-09	9.38284120764677e-07		Streb.6G017280	2.7111	0.0016992	0.0164075
TRINITY_DN109222_c5_g1_i5	3.76322	7.9381692442046e-05	0.00286402204048585		Streb.2G018880	2.70899	6.04113e-07	2.76693e-05
TRINITY_DN22401_c0_g3_i2	3.76322	7.9381692442046e-05	0.00286402204048585		Streb.4G003630	2.70895	1.70003e-05	0.000416895
TRINITY_DN31743_c0_g1_i1	3.76317	7.9381692442046e-05	0.00286402204048585		Streb.6G000840	2.70672	9.92854e-05	0.00176937
TRINITY_DN112676_c4_g4_i1	3.76138	0.000143484725666054	0.00449632404935564		Streb.6G004460	2.70316	0.000450397	0.00585838
TRINITY_DN103355_c0_g1_i5	3.76138	0.000143502464321214	0.00449632404935564		Streb.6G001120	2.70088	1.32959e-06	5.25405e-05
TRINITY_DN35033_c2_g1_i1	3.76072	3.30177334315401e-05	0.00145572078159872		Streb.4G006260	2.70059	6.02152e-07	2.7623e-05
TRINITY_DN115213_c1_g1_i3	3.76071	4.98931779041262e-09	1.20506312767001e-06		Streb.5G029790	2.69797	2.12475e-06	7.63101e-05
TRINITY_DN104132_c0_g1_i1	3.75943	0.000152185111444704	0.00467330336907821		Streb.2G011610	2.69778	3.68471e-05	0.000792064
TRINITY_DN28724_c0_g3_i1	3.75941	0.00029896082208147	0.00783971875021662		Streb.3G002370	2.6967	4.74642e-08	3.18076e-06
TRINITY_DN100576_c0_g1_i2	3.75602	1.53841499135499e-07	2.01940276933393e-05		Streb.5G017370	2.69621	0.00503378	0.0376356
TRINITY_DN115213_c1_g1_i1	3.75341	5.86695966972135e-09	1.37374067834138e-06		Streb.3G027680	2.69552	0.00192105	0.0180874
TRINITY_DN117984_c2_g1_i2	3.74828	1.80089861849603e-06	0.000149123872700983		Streb.6G001210	2.6953	4.04285e-06	0.000128844
TRINITY_DN30870_c0_g2_i6	3.74756	5.97353606000105e-07	6.07058412384975e-05		Streb.Contig05211G000010	2.69362	3.8946e-05	0.000832259
TRINITY_DN103113_c0_g5_i1	3.746	9.46225763797179e-08	1.31643647009953e-05		Streb.2G061780	2.68902	3.63338e-08	2.54197e-06
TRINITY_DN17817_c0_g1_i5	3.7454	3.95659329819193e-06	0.000280105789898964		Streb.6G017630	2.68587	9.12241e-06	0.000253164
TRINITY_DN32729_c1_g2_i1	3.74367	0.00141540509690123	0.0250123506092939		Streb.Contig03457G000030	2.68565	4.00283e-07	1.95661e-05
TRINITY_DN38679_c1_g1_i6	3.74315	2.94751352013569e-06	0.000222534059971203		Streb.9G027690	2.68517	0.000403911	0.00534456
TRINITY_DN96646_c2_g1_i1	3.73024	0.000119570212658169	0.00393502958162982		Streb.11G008870	2.68228	8.25032e-08	5.13817e-06
TRINITY_DN91567_c0_g1_i6	3.72049	7.44689296629395e-05	0.00273228828855427		Streb.9G027800	2.67745	3.52845e-07	1.75722e-05
TRINITY_DN25255_c0_g2_i1	3.71809	3.31965233837238e-07	3.79667432785335e-05		Streb.3G005530	2.67714	0.000173385	0.00275897
TRINITY_DN27749_c2_g1_i1	3.71545	3.93649445869811e-06	0.000278967850657923		Streb.6G030510	2.67563	5.90802e-07	2.72744e-05
TRINITY_DN115183_c0_g1_i1	3.71123	3.21810988230593e-07	3.69272780998112e-05		Streb.2G046230	2.6744	1.04586e-06	4.32073e-05
TRINITY_DN16412_c0_g1_i4	3.70911	3.6634953023841e-08	6.00258941885667e-06		Streb.6G001170	2.67007	7.76149e-06	0.000221744
TRINITY_DN97566_c1_g1_i5	3.70488	5.09580291127654e-08	7.95450243636835e-06		Streb.10G027210	2.66987	5.76692e-06	0.000174714
TRINITY_DN37947_c5_g3_i1	3.70463	0.000868801752802607	0.0176531550522554		Streb.6G030520	2.66763	1.79919e-06	6.68297e-05
TRINITY_DN37887_c1_g3_i1	3.7033	3.01502990671599e-07	3.48857583931005e-05		Streb.11G021070	2.66711	1.04546e-05	0.000283639
TRINITY_DN34177_c1_g1_i1	3.69391	0.000832699795380903	0.0171152898630663		Streb.8G002440	2.66677	5.74736e-07	2.66597e-05
TRINITY_DN104466_c1_g1_i1	3.69247	8.24485209833044e-08	1.18801290900434e-05		Streb.11G010790	2.66603	7.43083e-05	0.00140336
TRINITY_DN115971_c2_g2_i1	3.68885	3.6194375780474e-08	5.97276142045974e-06		Streb.4G015440	2.66506	0.00558167	0.0408502
TRINITY_DN96295_c0_g1_i1	3.68799	1.19327679762894e-06	0.000105087202401609		Streb.3G002540	2.66448	8.36521e-08	5.19859e-06
TRINITY_DN31193_c0_g1_i1	3.68532	3.34599439332695e-08	5.61511330297104e-06		Streb.6G034210	2.65912	0.00502133	0.0375908
TRINITY_DN32327_c2_g1_i1	3.68422	1.01815942595506e-08	2.12549980403895e-06		Streb.2G014540	2.65681	0.00173847	0.0166815
TRINITY_DN18102_c1_g1_i1	3.68372	1.97150794833323e-06	0.000160189065513575		Streb.7G010420	2.65617	0.00121865	0.0127098
TRINITY_DN123000_c6_g1_i2	3.68255	0.000150128042370448	0.00462653373081859		Streb.Contig04181G000020	2.65496	3.55527e-06	0.000116443
TRINITY_DN23953_c2_g3_i1	3.68244	0.000150128042370448	0.00462653373081859		Streb.Contig02479G000010	2.65193	9.60795e-07	4.07344e-05
TRINITY_DN29929_c0_g1_i2	3.68244	0.000150128042370448	0.00462653373081859		Streb.4G005930	2.65163	0.0495096	0.202312
TRINITY_DN20873_c4_g1_i4	3.68241	0.000150128042370448	0.00462653373081859		Streb.1G035340	2.64633	1.87354e-06	6.92376e-05
TRINITY_DN94177_c2_g1_i1	3.68238	0.000150128042370448	0.00462653373081859		Streb.2G034000	2.64602	0.0392765	0.170801
TRINITY_DN16464_c1_g3_i1	3.67868	1.5536092412542e-07	2.030227353991e-05		Streb.1G007730	2.64601	0.0392765	0.170801
TRINITY_DN35789_c0_g2_i2	3.67837	0.000643069996413394	0.013989295452423		Streb.5G001380	2.64595	0.0392765	0.170801
TRINITY_DN105434_c1_g1_i3	3.67743	0.00043869185969004	0.0105059353102558		Streb.1G009370	2.6459	0.0392765	0.170801
TRINITY_DN18983_c1_g1_i1	3.67704	5.6791714155089e-10	1.94687847433068e-07		Streb.4G014920	2.6459	0.0392765	0.170801
TRINITY_DN109222_c5_g1_i6	3.67588	1.13509867775769e-06	0.000100956027083859		Streb.3G014460	2.6459	0.0392765	0.170801
TRINITY_DN108098_c0_g4_i1	3.67459	0.0013595373626298	0.024241527020619		Streb.1G031420	2.64585	0.0392765	0.170801
TRINITY_DN38011_c4_g1_i1	3.66938	1.71520677998088e-05	0.000859519895234628		Streb.4G009980	2.64585	0.0392765	0.170801
TRINITY_DN95837_c0_g1_i6	3.65893	0.000139135890962987	0.00439327122134976		Streb.5G000110	2.64577	0.0392765	0.170801
TRINITY_DN120605_c2_g2_i1	3.65839	0.000698791742976826	0.0149112863676841		Streb.Contig05689_ERROPOS900000G000180	2.64571	0.0392765	0.170801
TRINITY_DN104782_c1_g2_i1	3.65577	4.1485064417148e-05	0.00175319929550225		Streb.9G006860	2.64168	0.0286099	0.13713
TRINITY_DN27014_c1_g3_i2	3.65421	2.42458242838975e-06	0.00018848910066433		Streb.6G005350	2.64094	0.000978708	0.0107892
TRINITY_DN20891_c3_g4_i2	3.65385	9.18620379426324e-06	0.000531007016324267		Streb.6G009070	2.64061	0.00830693	0.0548399
TRINITY_DN91567_c0_g1_i5	3.65139	6.34984221428973e-05	0.00243955024494453		Streb.7G011450	2.64017	0.00425271	0.0331953
TRINITY_DN115606_c0_g1_i2	3.65126	8.50765441405229e-08	1.21598351595531e-05		Streb.9G000940	2.64	0.00425271	0.0331953
TRINITY_DN113637_c3_g4_i1	3.64374	8.22721370541971e-06	0.000488194972170573		Streb.2G045380	2.63987	0.00425271	0.0331953
TRINITY_DN34291_c6_g1_i1	3.6369	2.08207666590743e-06	0.000166249504102203		Streb.3G004300	2.63966	1.01766e-05	0.000278436
TRINITY_DN98009_c0_g1_i5	3.6333	0.000247171744735455	0.00683871428507979		Streb.9G027960	2.63892	8.38603e-07	3.64029e-05
TRINITY_DN31778_c1_g2_i1	3.63161	5.8320632348889e-05	0.00229143219208435		Streb.2G007750	2.63813	8.69375e-07	3.76263e-05
TRINITY_DN19412_c2_g1_i7	3.62336	4.81719007532037e-07	5.14437303143766e-05		Streb.Contig03212G000040	2.63769	3.73845e-06	0.000121621
TRINITY_DN36459_c9_g2_i3	3.61299	0.0013862417443418	0.0246163573704436		Streb.3G019550	2.6316	1.42791e-06	5.48605e-05
TRINITY_DN23408_c1_g2_i2	3.60605	8.84560867367914e-06	0.000516053405686325		Streb.2G013000	2.63057	0.000180465	0.00284172
TRINITY_DN75582_c0_g1_i1	3.60338	1.1003728466922e-07	1.49538512271653e-05		Streb.1G020790	2.62966	7.42312e-06	0.000215001
TRINITY_DN92096_c0_g1_i1	3.60254	0.000222761300432805	0.00632751647967085		Streb.9G027650	2.62608	4.58925e-05	0.000949992
TRINITY_DN21124_c0_g5_i1	3.60185	9.00574895100297e-06	0.000522755819343479		Streb.2G053190	2.62087	4.90069e-06	0.000151791
TRINITY_DN19023_c1_g2_i1	3.60085	0.000535537140394077	0.012010940545091		Streb.Contig04540G000010	2.61951	5.92e-06	0.000178422
TRINITY_DN112629_c1_g2_i3	3.60046	5.31831166923794e-06	0.000347409561895893		Streb.8G001640	2.61883	7.80645e-06	0.000222373
TRINITY_DN30685_c0_g1_i1	3.59698	0.000283219594617126	0.007523719303842		Streb.1G044600	2.61712	0.00283144	0.0243638
TRINITY_DN37881_c3_g3_i4	3.59692	0.000283219594617126	0.007523719303842		Streb.5G017700	2.61697	5.92216e-07	2.72964e-05
TRINITY_DN36570_c2_g1_i4	3.59692	0.000283219594617126	0.007523719303842		Streb.Contig05228G000010	2.60897	0.00332632	0.0277518
TRINITY_DN32431_c0_g1_i4	3.59681	0.000283219594617126	0.007523719303842		Streb.2G006280	2.60662	0.0032263	0.0270804
TRINITY_DN33034_c1_g2_i2	3.59681	0.000283219594617126	0.007523719303842		Streb.2G007990	2.60662	0.00322469	0.0270804
TRINITY_DN105963_c2_g1_i8	3.59681	0.000283219594617126	0.007523719303842		Streb.6G001130	2.60601	6.32366e-06	0.000187671
TRINITY_DN33223_c0_g1_i6	3.59475	2.57060746218112e-07	3.07178727566982e-05		Streb.6G007530	2.60402	0.00199226	0.0185033
TRINITY_DN100592_c3_g1_i6	3.59394	0.000865342907058883	0.0176035181104893		Streb.2G059010	2.60115	1.20679e-06	4.87477e-05
TRINITY_DN32695_c0_g3_i1	3.5934	0.000492456465501187	0.0113964272844258		Streb.Contig05732_ERROPOS1300000G000060	2.59933	8.86134e-07	3.80684e-05
TRINITY_DN113126_c1_g3_i1	3.59007	3.46534190231057e-06	0.000252550911214869		Streb.8G005650	2.5993	2.34185e-06	8.2558e-05
TRINITY_DN110015_c4_g1_i6	3.58752	8.62242361263884e-08	1.22459617980486e-05		Streb.10G019420	2.59819	1.03154e-06	4.27371e-05
TRINITY_DN26535_c0_g2_i1	3.58725	1.93883436303609e-08	3.63243974661167e-06		Streb.1G032140	2.59647	2.66209e-05	0.00060535
TRINITY_DN113705_c0_g2_i1	3.58206	6.22029866002246e-09	1.43228059644132e-06		Streb.6G030810	2.5944	0.00121813	0.0127098
TRINITY_DN29179_c1_g1_i1	3.57905	1.47464924520917e-08	2.90355084906128e-06		Streb.5G006890	2.59419	5.29522e-06	0.000161941
TRINITY_DN105161_c0_g1_i1	3.57684	2.09034512004462e-05	0.00100749401655113		Streb.Contig06481_ERROPOS446812+G000080	2.59197	7.23869e-07	3.21912e-05
TRINITY_DN92825_c2_g2_i1	3.57344	4.19131770271741e-07	4.57467476125887e-05		Streb.9G003580	2.59187	3.648e-05	0.000785333
TRINITY_DN113150_c2_g2_i1	3.57316	5.27655587321558e-07	5.51206471421127e-05		Streb.Contig00164G000020	2.5911	8.28316e-06	0.000232986
TRINITY_DN91751_c0_g1_i2	3.56541	1.54474596625537e-07	2.02388002701753e-05		Streb.9G002090	2.59109	1.03153e-05	0.000280909
TRINITY_DN108610_c0_g2_i1	3.56099	0.00028615588603224	0.00758718138834065		Streb.8G030180	2.59103	0.00099959	0.0108518
TRINITY_DN29397_c0_g1_i1	3.55477	0.000519886971064603	0.011798404122641		Streb.9G027790	2.58914	0.000506139	0.00641418
TRINITY_DN31448_c4_g2_i1	3.55343	7.63927769448414e-13	5.87425655891326e-10		Streb.2G046620	2.58749	9.80672e-05	0.00175773
TRINITY_DN29189_c1_g1_i6	3.55284	1.98765652841101e-05	0.000968779878137205		Streb.8G029500	2.58042	0.000109434	0.00191734
TRINITY_DN36459_c9_g2_i2	3.55227	0.000868144366435387	0.0176449706008516		Streb.11G027210	2.57444	1.64924e-05	0.000407186
TRINITY_DN107325_c2_g1_i2	3.54543	1.62811540148083e-05	0.000826071905167157		Streb.3G025420	2.57245	0.00398447	0.0317057
TRINITY_DN85410_c0_g1_i1	3.54115	4.36369397316987e-07	4.74238916412037e-05		Streb.3G004200	2.56967	9.84632e-05	0.00176228
TRINITY_DN23626_c3_g1_i1	3.53894	1.02734213624288e-08	2.1382290924541e-06		Streb.5G002240	2.56757	0.0011357	0.0120353
TRINITY_DN119325_c1_g1_i2	3.52727	7.32538827599546e-11	3.29680526384866e-08		Streb.7G021140	2.56719	0.00234303	0.021104
TRINITY_DN116448_c2_g1_i1	3.5237	5.38072532454744e-10	1.85535975519271e-07		Streb.Contig05806G000030	2.56693	0.000677261	0.00805663
TRINITY_DN22513_c0_g1_i3	3.51845	3.57478050150611e-07	4.02209232140236e-05		Streb.10G019440	2.56518	0.000882236	0.00990305
TRINITY_DN22514_c2_g4_i1	3.51797	6.7535809349535e-06	0.000419800168107406		Streb.10G021430	2.56482	0.000882236	0.00990305
TRINITY_DN19598_c1_g2_i7	3.51734	0.000459324691025105	0.0108874403849412		Streb.Contig06008_ERROPOS418162G000010	2.56475	7.77796e-06	0.00022188
TRINITY_DN24656_c3_g1_i1	3.50735	2.74843393323151e-07	3.2395996436124e-05		Streb.2G025370	2.56075	0.00040757	0.00538563
TRINITY_DN24178_c0_g5_i1	3.50607	0.000532803507694142	0.0119622758377925		Streb.5G019310	2.55626	3.3467e-07	1.68692e-05
TRINITY_DN22474_c0_g2_i2	3.50605	0.000532803507694142	0.0119622758377925		Streb.1G000350	2.55571	0.00347739	0.0285616
TRINITY_DN82122_c0_g1_i1	3.50601	2.75151391938046e-11	1.40222004944427e-08		Streb.Contig01229G000040	2.55484	1.19959e-05	0.000316309
TRINITY_DN109662_c2_g1_i6	3.50601	0.000532803507694142	0.0119622758377925		Streb.3G000020	2.55282	0.00130423	0.0134226
TRINITY_DN112572_c1_g1_i1	3.50595	0.000532803507694142	0.0119622758377925		Streb.6G001180	2.55083	6.30123e-06	0.000187196
TRINITY_DN37027_c1_g1_i5	3.50595	0.000532803507694142	0.0119622758377925		Streb.Contig04009G000020	2.54809	4.06152e-05	0.000862229
TRINITY_DN121655_c0_g1_i2	3.50593	0.000532803507694142	0.0119622758377925		Streb.6G020630	2.54445	1.22998e-05	0.000323275
TRINITY_DN20145_c1_g1_i1	3.50593	0.000532803507694142	0.0119622758377925		Streb.2G029410	2.5435	0.000109752	0.00192174
TRINITY_DN101424_c1_g1_i1	3.5059	0.000532803507694142	0.0119622758377925		Streb.2G010880	2.53907	0.000142023	0.00236034
TRINITY_DN123530_c3_g1_i2	3.5059	0.000532803507694142	0.0119622758377925		Streb.5G033590	2.53858	1.87111e-05	0.000450471
TRINITY_DN113040_c1_g1_i4	3.5038	2.25668771565671e-06	0.000177734672950836		Streb.4G016200	2.53603	0.0074912	0.0511682
TRINITY_DN27401_c0_g1_i1	3.50278	0.00100281464930637	0.0193829116167675		Streb.3G019890	2.53591	0.0074912	0.0511682
TRINITY_DN114812_c3_g1_i3	3.50277	0.00100287298807826	0.0193829116167675		Streb.1G049800	2.53584	0.0074912	0.0511682
TRINITY_DN106298_c0_g1_i5	3.49688	3.08655395250835e-06	0.000230769019784734		Streb.6G005550	2.5358	0.0074912	0.0511682
TRINITY_DN100898_c0_g2_i2	3.49469	8.89515693445486e-12	5.40794330537892e-09		Streb.7G024040	2.53567	0.0074912	0.0511682
TRINITY_DN38528_c0_g1_i2	3.49414	3.88870348552425e-05	0.00166266663278664		Streb.8G033160	2.53362	3.74349e-07	1.84535e-05
TRINITY_DN104984_c0_g1_i4	3.49286	6.2079871323683e-07	6.24474850754981e-05		Streb.11G023320	2.53227	0.000282294	0.00401282
TRINITY_DN118156_c2_g1_i3	3.4923	0.00355754503307071	0.0489899326747595		Streb.6G031130	2.53219	4.8241e-06	0.000150218
TRINITY_DN38080_c0_g2_i1	3.49202	3.10357499543015e-06	0.000231588254631251		Streb.2G035080	2.53215	1.31981e-06	5.23675e-05
TRINITY_DN119466_c1_g1_i6	3.49169	5.63138863592118e-06	0.000364426035087232		Streb.Contig03457G000020	2.52971	0.000551596	0.00685583
TRINITY_DN19516_c1_g1_i1	3.48492	1.58104605776212e-05	0.000809511345339464		Streb.8G026670	2.52838	0.004408	0.03416
TRINITY_DN112378_c4_g1_i2	3.48294	1.34206680761689e-05	0.000709503938232736		Streb.2G016590	2.52737	0.000163975	0.00264514
TRINITY_DN91265_c3_g2_i1	3.48097	2.89563563561504e-07	3.37295318711273e-05		Streb.4G025830	2.52629	4.21479e-07	2.04646e-05
TRINITY_DN115340_c3_g4_i2	3.48024	0.000310428905238135	0.0080823465680859		Streb.8G033460	2.52569	0.000226439	0.00340701
TRINITY_DN112629_c0_g1_i1	3.47948	7.96881971034617e-05	0.00287299386322947		Streb.9G011960	2.52364	4.70869e-05	0.00097057
TRINITY_DN28268_c1_g2_i1	3.47884	6.54417735884696e-11	3.02375896257977e-08		Streb.9G012070	2.52364	4.70628e-05	0.00097057
TRINITY_DN112946_c1_g1_i6	3.4772	0.00955409710708691	0.0978391492757062		Streb.8G023580	2.51895	0.00954818	0.0607391
TRINITY_DN89342_c0_g1_i1	3.46839	1.78863111555745e-06	0.000148285221718966		Streb.8G012720	2.51893	0.00337674	0.0280838
TRINITY_DN113637_c3_g3_i1	3.46798	7.23496428300371e-06	0.000442322601076352		Streb.8G001810	2.51818	8.23933e-07	3.6035e-05
TRINITY_DN75543_c0_g1_i1	3.46755	4.64492117195918e-05	0.0019173924752004		Streb.1G050510	2.51733	4.56698e-06	0.000142978
TRINITY_DN96930_c0_g2_i1	3.46008	0.000456787661603888	0.0108421367296035		Streb.4G017330	2.51606	4.34601e-05	0.000909348
TRINITY_DN21477_c2_g2_i1	3.45872	4.39991000982801e-05	0.00183303365997373		Streb.2G037740	2.5158	2.74768e-06	9.33995e-05
TRINITY_DN98459_c0_g1_i3	3.45451	0.000500312829445108	0.0114441193343834		Streb.2G026690	2.51579	1.25815e-05	0.000329066
TRINITY_DN98444_c0_g2_i1	3.4536	1.51247355895171e-05	0.000783456781941894		Streb.6G012500	2.51242	6.88827e-05	0.00131725
TRINITY_DN17669_c0_g1_i1	3.45253	0.00669868064742157	0.0771130102732772		Streb.7G019110	2.51207	3.49153e-05	0.000758384
TRINITY_DN96849_c0_g1_i1	3.45242	3.21047894616925e-08	5.40077366022083e-06		Streb.3G020000	2.50978	0.000203219	0.00313384
TRINITY_DN97056_c0_g1_i3	3.45188	2.19220064052987e-09	6.12649362878405e-07		Streb.1G003720	2.50854	1.28556e-05	0.000334906
TRINITY_DN104316_c2_g1_i1	3.44949	3.42582070268033e-06	0.000250460739727182		Streb.6G001480	2.50828	0.000214434	0.0032738
TRINITY_DN82822_c0_g1_i2	3.44745	3.37532863003402e-05	0.0014843735830609		Streb.11G002450	2.50686	0.00341832	0.0283232
TRINITY_DN13551_c0_g1_i1	3.44718	4.69863896869775e-05	0.00193495703887406		Streb.1G031830	2.50627	3.41613e-05	0.000746467
TRINITY_DN90206_c0_g1_i2	3.44425	0.000175714916389449	0.00523515672981079		Streb.7G008760	2.50557	4.51557e-05	0.000937407
TRINITY_DN110015_c4_g1_i12	3.4434	2.44586322129665e-07	2.96359944303546e-05		Streb.8G012880	2.50545	1.62018e-05	0.0004035
TRINITY_DN101942_c0_g2_i1	3.44097	2.72892774917831e-05	0.00125798795154278		Streb.10G028150	2.50411	1.55037e-06	5.85598e-05
TRINITY_DN121573_c3_g1_i1	3.4386	1.06892657510466e-09	3.29267391410461e-07		Streb.6G007970	2.50254	3.13135e-05	0.000693091
TRINITY_DN36026_c1_g1_i4	3.4378	2.52308926455856e-05	0.00117678513289384		Streb.9G012910	2.50121	8.98643e-06	0.000249924
TRINITY_DN80117_c0_g1_i1	3.43712	0.00242344143811811	0.0368341840335723		Streb.10G003120	2.50018	0.0222913	0.113224
TRINITY_DN30927_c1_g1_i7	3.43561	6.56518213509502e-05	0.00250148237173813		Streb.11G010630	2.50014	0.000144082	0.00238649
TRINITY_DN99339_c2_g1_i1	3.42807	7.23717073960558e-06	0.000442322601076352		Streb.Contig04569G000010	2.49784	1.26367e-06	5.06934e-05
TRINITY_DN114497_c1_g3_i2	3.42555	4.71918463568958e-09	1.1598483997531e-06		Streb.11G015950	2.49716	0.000294804	0.00414407
TRINITY_DN101375_c0_g1_i1	3.42474	1.06523083372531e-06	9.613153466645e-05		Streb.4G026180	2.49569	1.1787e-05	0.000312251
TRINITY_DN36804_c5_g1_i1	3.42353	0.000619398792678571	0.013555191513409		Streb.6G007360	2.49462	4.61902e-05	0.000955473
TRINITY_DN15204_c0_g2_i1	3.41805	7.18282273928464e-07	6.95289215662486e-05		Streb.5G019520	2.49359	7.04087e-07	3.15526e-05
TRINITY_DN98989_c0_g1_i7	3.41797	7.03761164615965e-08	1.04895223219792e-05		Streb.6G021820	2.49	6.24618e-05	0.00122746
TRINITY_DN105161_c0_g3_i1	3.41484	9.73922711887331e-06	0.000556476795675904		Streb.8G033720	2.48838	0.00153049	0.0151394
TRINITY_DN34016_c2_g2_i1	3.41464	0.00231492729089694	0.0357334032689277		Streb.Contig00178G000020	2.48501	6.42842e-06	0.000190585
TRINITY_DN115928_c1_g2_i3	3.40904	0.0009991492480167	0.0193379045187214		Streb.Contig04258G000010	2.48363	3.25847e-05	0.000716862
TRINITY_DN15853_c0_g1_i1	3.40898	0.0009991492480167	0.0193379045187214		Streb.8G020130	2.48268	0.00702397	0.0487153
TRINITY_DN27416_c2_g1_i1	3.40893	0.0009991492480167	0.0193379045187214		Streb.2G056070	2.48107	0.00280244	0.0242217
TRINITY_DN38565_c7_g3_i1	3.40887	0.0009991492480167	0.0193379045187214		Streb.1G050200	2.4799	7.92944e-05	0.00148023
TRINITY_DN23257_c1_g1_i6	3.40887	0.0009991492480167	0.0193379045187214		Streb.10G002440	2.47835	0.00115108	0.0121556
TRINITY_DN35411_c2_g2_i3	3.40881	0.0009991492480167	0.0193379045187214		Streb.4G024460	2.4783	1.14473e-07	6.82238e-06
TRINITY_DN102827_c0_g2_i1	3.40805	1.20136963003315e-08	2.42753721044715e-06		Streb.5G027760	2.47616	1.56341e-05	0.000393002
TRINITY_DN99003_c2_g2_i1	3.40771	3.55502594446059e-08	5.9086747759874e-06		Streb.10G009860	2.47156	0.000713937	0.00840654
TRINITY_DN113126_c1_g1_i1	3.40684	8.41386514389232e-05	0.00299240340463916		Streb.2G020250	2.46972	9.55657e-06	0.000264205
TRINITY_DN106649_c0_g1_i2	3.40672	2.97294394820342e-10	1.08849033568731e-07		Streb.1G049230	2.46879	5.02803e-05	0.00102621
TRINITY_DN18903_c0_g3_i1	3.40418	0.00206704996982106	0.0328434432160381		Streb.5G033330	2.46871	2.84875e-07	1.47952e-05
TRINITY_DN36898_c4_g2_i1	3.40099	0.00367604598525206	0.0502820989038582		Streb.1G031910	2.46512	7.68424e-06	0.00022062
TRINITY_DN97813_c1_g2_i1	3.39677	2.85871600361269e-08	4.90425467273238e-06		Streb.10G018830	2.46336	0.00173617	0.0166679
TRINITY_DN120790_c1_g1_i4	3.39492	0.000153603022950677	0.00469603807440032		Streb.10G028830	2.46288	0.000488994	0.00626239
TRINITY_DN24437_c1_g1_i1	3.39322	3.286346699408e-10	1.18299109379184e-07		Streb.6G014550	2.46207	0.000465249	0.00601558
TRINITY_DN38354_c8_g3_i1	3.3896	0.00275915825414747	0.0404039172360982		Streb.Contig06243_ERROPOS600000G000070	2.46191	0.000324682	0.00446902
TRINITY_DN100898_c0_g1_i1	3.38234	2.3945509990207e-08	4.26636351259966e-06		Streb.11G020390	2.4618	0.000324682	0.00446902
TRINITY_DN30567_c4_g1_i1	3.37576	4.35904934339587e-06	0.000300315101284374		Streb.6G005680	2.46064	5.97849e-07	2.7469e-05
TRINITY_DN34236_c1_g1_i2	3.37451	3.00418101584738e-07	3.48183574993897e-05		Streb.11G017040	2.46025	2.87094e-05	0.000647274
TRINITY_DN121184_c2_g2_i2	3.37413	1.03275463584765e-05	0.000580049905197156		Streb.6G021290	2.46016	3.23596e-05	0.00071299
TRINITY_DN107331_c0_g1_i4	3.37406	0.000128917707397686	0.00413658725199947		Streb.2G036790	2.45694	0.000542601	0.00675846
TRINITY_DN32191_c2_g1_i1	3.37219	4.63684176302630e-09	1.14775081754224e-06		Streb.6G033800	2.45526	0.000237347	0.00352811
TRINITY_DN82534_c0_g1_i1	3.36746	0.0037328024168121	0.0508977119623083		Streb.10G025790	2.45067	5.80416e-07	2.68803e-05
TRINITY_DN116577_c1_g4_i4	3.36594	4.16984511821316e-08	6.72101454542134e-06		Streb.9G017060	2.44735	0.0464883	0.193401
TRINITY_DN116768_c0_g1_i1	3.36401	4.53658742493353e-06	0.000309775173642653		Streb.8G004950	2.43748	0.000330688	0.00453667
TRINITY_DN109759_c0_g2_i4	3.36023	2.11584332723641e-07	2.6280442531201e-05		Streb.2G050610	2.43726	1.87258e-05	0.000450471
TRINITY_DN30085_c2_g3_i2	3.35841	9.17371471389447e-11	3.9988164741547e-08		Streb.11G028740	2.43499	0.000100958	0.00179368
TRINITY_DN112866_c1_g1_i6	3.35385	5.71609446056921e-07	5.89540289989778e-05		Streb.10G002170	2.43229	4.43738e-06	0.000139521
TRINITY_DN34397_c3_g1_i1	3.342	7.8599462550333e-05	0.00285661853719899		Streb.5G024520	2.43229	1.38406e-05	0.000355914
TRINITY_DN30424_c2_g3_i1	3.34018	6.0746571508001e-05	0.00236662359644549		Streb.10G010340	2.42492	8.12099e-07	3.55709e-05
TRINITY_DN96928_c0_g1_i1	3.33834	2.70008867096623e-07	3.19347688749706e-05		Streb.5G028070	2.42445	6.16803e-07	2.81619e-05
TRINITY_DN30337_c1_g3_i3	3.33832	4.80491121261655e-06	0.00032489637690149		Streb.5G025300	2.42394	0.0130919	0.0767359
TRINITY_DN96448_c0_g2_i3	3.33519	1.2828561656968e-05	0.000683939962554719		Streb.6G027210	2.42378	0.0130919	0.0767359
TRINITY_DN111019_c1_g3_i2	3.33081	0.000177727401687488	0.0052821315420911		Streb.2G005490	2.42352	0.0130919	0.0767359
TRINITY_DN23614_c0_g2_i1	3.32971	0.000635851404109527	0.0138591627039888		Streb.4G010540	2.42347	0.0130919	0.0767359
TRINITY_DN100580_c0_g3_i1	3.32843	2.04354404363603e-08	3.77690534870202e-06		Streb.3G023480	2.42146	3.41023e-07	1.71301e-05
TRINITY_DN30708_c0_g2_i1	3.32732	0.00419032181108019	0.0547657597741554		Streb.2G055040	2.4198	0.0151633	0.0861515
TRINITY_DN116683_c1_g1_i1	3.32723	3.02266296412515e-07	3.4915787452931e-05		Streb.6G000650	2.41756	1.91356e-06	7.00933e-05
TRINITY_DN107874_c2_g1_i5	3.32268	1.08574165677112e-06	9.73317203663772e-05		Streb.5G007220	2.41574	0.000921314	0.0102652
TRINITY_DN34262_c0_g1_i1	3.32216	1.19190226867646e-05	0.000645882427188647		Streb.7G024390	2.41512	0.000215023	0.00327987
TRINITY_DN91239_c0_g1_i5	3.32069	1.60524379714661e-06	0.000136476744877004		Streb.5G018330	2.41477	8.61895e-07	3.73582e-05
TRINITY_DN36494_c5_g2_i1	3.31714	1.04217091352796e-06	9.44193224507132e-05		Streb.7G002180	2.4145	6.26121e-06	0.000186197
TRINITY_DN30226_c2_g1_i2	3.31598	2.79992137393499e-07	3.28910085736756e-05		Streb.1G005560	2.41339	0.0109112	0.0673475
TRINITY_DN27616_c0_g4_i1	3.31304	1.88683203615062e-06	0.000155127585719487		Streb.3G009570	2.4129	0.0174501	0.0950708
TRINITY_DN32320_c2_g3_i1	3.31207	2.2726221029919e-08	4.10184616443132e-06		Streb.10G014870	2.40771	0.00263815	0.0231457
TRINITY_DN110015_c4_g1_i1	3.31068	9.31418212501228e-07	8.60729779627135e-05		Streb.7G029350	2.40758	0.00263815	0.0231457
TRINITY_DN103703_c1_g1_i2	3.30671	7.88905621385098e-06	0.000474219174388191		Streb.Contig00909G000010	2.40366	1.45075e-05	0.000368213
TRINITY_DN117358_c1_g1_i3	3.30542	1.76443710425308e-06	0.00014651007963421		Streb.11G021330	2.40078	4.94792e-06	0.000152766
TRINITY_DN20615_c0_g4_i1	3.30507	0.00349166418562291	0.0482264371018639		Streb.10G006840	2.39901	0.000516838	0.00652418
TRINITY_DN122224_c2_g1_i1	3.30501	0.00186689032853162	0.0306539765197512		Streb.10G006180	2.39374	0.0248037	0.122811
TRINITY_DN115389_c1_g1_i9	3.30495	0.00186689032853162	0.0306539765197512		Streb.2G042300	2.39355	1.25277e-06	5.03951e-05
TRINITY_DN112958_c0_g2_i2	3.30495	0.00186689032853162	0.0306539765197512		Streb.1G048120	2.39307	0.000119961	0.0020608
TRINITY_DN36161_c6_g1_i2	3.30493	0.00186689032853162	0.0306539765197512		Streb.8G004100	2.38995	2.5256e-05	0.000577926
TRINITY_DN22036_c0_g2_i2	3.30489	0.00186689032853162	0.0306539765197512		Streb.2G044890	2.38823	0.00874168	0.0568649
TRINITY_DN105216_c1_g1_i1	3.30489	0.00186689032853162	0.0306539765197512		Streb.2G006840	2.38769	0.00237586	0.0213402
TRINITY_DN34821_c2_g1_i2	3.30487	0.00186689032853162	0.0306539765197512		Streb.3G019910	2.38485	0.000431973	0.00565924
TRINITY_DN37642_c2_g1_i1	3.30484	0.00186689032853162	0.0306539765197512		Streb.6G015130	2.38367	1.0656e-05	0.000288028
TRINITY_DN33627_c1_g7_i1	3.30484	0.00186689032853162	0.0306539765197512		Streb.11G022340	2.38348	2.76978e-05	0.000627874
TRINITY_DN113126_c0_g3_i1	3.30484	0.00186689032853162	0.0306539765197512		Streb.1G042340	2.38225	4.12284e-05	0.000873696
TRINITY_DN97130_c4_g1_i6	3.30484	0.00186689032853162	0.0306539765197512		Streb.Contig03563G000010	2.38092	1.63204e-05	0.000404311
TRINITY_DN113126_c1_g2_i1	3.30478	0.00186689032853162	0.0306539765197512		Streb.2G001060	2.38086	2.00858e-05	0.000478441
TRINITY_DN114995_c1_g3_i1	3.30444	1.93940621939095e-06	0.000158136901474763		Streb.9G026600	2.37775	0.000176445	0.00279049
TRINITY_DN35458_c2_g2_i5	3.30384	0.00346336865782933	0.0480171935285904		Streb.5G024270	2.37413	4.15496e-06	0.000131781
TRINITY_DN94139_c0_g1_i3	3.30349	0.00253612191367037	0.0382033335345937		Streb.7G002910	2.36841	0.0149027	0.0850365
TRINITY_DN29524_c2_g1_i5	3.30332	0.0024928934805903	0.0376667672449864		Streb.2G050970	2.36818	1.55452e-05	0.00039152
TRINITY_DN28054_c1_g1_i2	3.30267	0.00525125450765023	0.0644394382819091		Streb.2G027060	2.36556	0.00883869	0.0572832
TRINITY_DN22835_c1_g3_i2	3.30255	0.00232093199453647	0.0358101412905907		Streb.2G013190	2.35859	0.00511197	0.0380654
TRINITY_DN97499_c0_g1_i6	3.30117	0.014576190775872	0.13193765577826		Streb.7G025890	2.35802	0.000585897	0.00714175
TRINITY_DN115628_c3_g1_i5	3.29618	2.4691837723224e-06	0.000191211384237006		Streb.Contig02338G000030	2.35767	5.2267e-06	0.000160183
TRINITY_DN106230_c1_g3_i4	3.29402	2.90093093460899e-07	3.37345169825301e-05		Streb.4G025350	2.35292	0.000379906	0.00508476
TRINITY_DN122728_c1_g3_i1	3.29355	4.92204535766819e-06	0.000329900303606814		Streb.Contig01381G000010	2.35023	2.04062e-05	0.000483695
TRINITY_DN91437_c1_g1_i4	3.29196	0.000910772400146075	0.0183126816098997		Streb.6G017300	2.35008	0.000275839	0.00395002
TRINITY_DN22363_c1_g2_i3	3.28885	0.0134518579391606	0.123953339833591		Streb.6G010660	2.34866	1.08068e-05	0.000290485
TRINITY_DN34905_c0_g2_i1	3.28885	0.0134531575017609	0.123953339833591		Streb.Contig03182G000010	2.3457	0.000809457	0.00927591
TRINITY_DN22117_c0_g1_i12	3.28626	6.43636636763038e-06	0.000402308139575301		Streb.4G024450	2.34556	8.25168e-06	0.000232749
TRINITY_DN34397_c3_g2_i1	3.28547	1.73869592120188e-06	0.000144853673009841		Streb.1G046480	2.34297	6.48979e-05	0.00126124
TRINITY_DN77711_c0_g1_i1	3.28503	3.96422424732718e-08	6.42123062570445e-06		Streb.11G028280	2.34283	0.00945584	0.06031
TRINITY_DN30258_c0_g1_i5	3.27927	1.31512957235309e-05	0.000698459773185044		Streb.2G039020	2.34175	0.0261888	0.128293
TRINITY_DN114331_c0_g2_i1	3.27821	7.14945753829098e-07	6.93027416872547e-05		Streb.Contig04511G000010	2.34152	0.0207185	0.107812
TRINITY_DN25474_c0_g2_i5	3.2737	3.50467142333886e-08	5.83898478386466e-06		Streb.4G026670	2.3413	0.00112772	0.0119791
TRINITY_DN92749_c0_g1_i2	3.27295	6.65685530954345e-07	6.60993306294896e-05		Streb.10G002070	2.34012	8.67043e-06	0.000242705
TRINITY_DN116768_c0_g2_i1	3.27269	4.46208061950078e-06	0.00030589305991727		Streb.3G025110	2.33713	0.00245284	0.0218964
TRINITY_DN102124_c1_g3_i2	3.26841	2.0907726853833e-07	2.60477390066882e-05		Streb.4G007900	2.3365	2.02285e-06	7.32661e-05
TRINITY_DN103536_c1_g6_i1	3.26696	1.57506067360912e-06	0.00013410848300553		Streb.9G015260	2.3342	0.00296932	0.0252958
TRINITY_DN25121_c0_g1_i1	3.26007	2.00785974138464e-06	0.000161814817390566		Streb.7G023010	2.33408	0.000455327	0.00591193
TRINITY_DN90540_c0_g1_i1	3.25659	8.26392317618996e-05	0.00295082940492207		Streb.6G018120	2.33335	1.33472e-06	5.26715e-05
TRINITY_DN31081_c2_g1_i3	3.25586	2.90565242053868e-06	0.000220333652037959		Streb.2G004470	2.33276	6.11797e-05	0.00120716
TRINITY_DN101452_c0_g1_i1	3.25491	4.90628380434889e-07	5.19946051852925e-05		Streb.10G021870	2.33265	0.00100113	0.0108645
TRINITY_DN85492_c0_g1_i2	3.2547	8.31361414581479e-06	0.000492775749470351		Streb.11G013690	2.33263	7.86222e-07	3.45938e-05
TRINITY_DN34672_c1_g1_i1	3.24315	4.99997904421038e-06	0.000333900829327908		Streb.9G010460	2.32931	0.00171155	0.0164994
TRINITY_DN12603_c0_g1_i1	3.24206	0.00788572757579026	0.0841873085062956		Streb.7G025260	2.32575	1.40364e-05	0.000359361
TRINITY_DN84540_c0_g1_i3	3.24112	0.0115106418618632	0.112617104201301		Streb.2G052550	2.32232	1.45515e-05	0.000368977
TRINITY_DN18027_c4_g5_i1	3.23824	0.000898606218357393	0.0181048255179983		Streb.Contig04416G000010	2.3221	0.00469662	0.0357145
TRINITY_DN19818_c0_g1_i4	3.23788	4.24228151469057e-05	0.00178088459854739		Streb.11G014510	2.32207	0.00451549	0.0345783
TRINITY_DN18452_c1_g1_i1	3.23658	3.66802488073851e-05	0.0015898903591884		Streb.1G008610	2.32195	0.00028517	0.00404186
TRINITY_DN78324_c0_g1_i1	3.23536	5.29333145219964e-06	0.000346675914641647		Streb.10G015450	2.32184	0.00451549	0.0345783
TRINITY_DN18983_c2_g2_i4	3.2346	3.64463373025051e-08	6.00005402793829e-06		Streb.6G004880	2.32119	0.0102584	0.0643006
TRINITY_DN34299_c0_g1_i2	3.2333	5.88732539029676e-06	0.000377941611952552		Streb.1G042410	2.32045	0.000215716	0.00328005
TRINITY_DN113126_c0_g1_i2	3.22928	2.96940359264636e-07	3.44729353767393e-05		Streb.8G033080	2.31916	2.00369e-06	7.2753e-05
TRINITY_DN115732_c1_g1_i1	3.22895	9.41017692156608e-07	8.66550629464869e-05		Streb.1G048980	2.31869	0.000130443	0.0021993
TRINITY_DN121071_c2_g1_i1	3.22859	0.00324543305348548	0.0457835282049607		Streb.2G016530	2.31831	4.44021e-05	0.000925728
TRINITY_DN105566_c0_g1_i4	3.22573	4.78093604601869e-06	0.00032359093308346		Streb.7G008040	2.31785	9.06248e-05	0.00164914
TRINITY_DN38381_c0_g4_i1	3.22567	2.58157313634225e-08	4.50724218679249e-06		Streb.10G024010	2.31779	1.38001e-06	5.35151e-05
TRINITY_DN108840_c1_g5_i1	3.22044	0.000330810786807459	0.00848864643171097		Streb.11G020180	2.31588	4.94426e-05	0.00101196
TRINITY_DN111248_c2_g1_i1	3.21662	4.92651373915064e-06	0.000329900303606814		Streb.10G007020	2.31527	0.000356191	0.00481164
TRINITY_DN91036_c0_g1_i7	3.21643	3.53023976631969e-07	3.97843671096073e-05		Streb.1G041050	2.3096	2.31394e-05	0.000537958
TRINITY_DN33992_c1_g1_i2	3.21402	0.000115951700107353	0.0038422836500876		Streb.Contig05035G000030	2.30916	0.00262627	0.0231457
TRINITY_DN85155_c0_g1_i3	3.20812	5.24801365043717e-06	0.00034532943128143		Streb.9G000070	2.3091	1.39319e-06	5.38872e-05
TRINITY_DN18992_c0_g3_i3	3.20749	5.98976860459192e-05	0.00233881060533553		Streb.1G003970	2.30806	7.75541e-06	0.000221744
TRINITY_DN28748_c1_g1_i2	3.20597	3.97623070734224e-07	4.40230987003955e-05		Streb.5G028880	2.30709	0.0104707	0.0653172
TRINITY_DN112081_c1_g4_i2	3.20572	5.21578299489353e-07	5.46891812118126e-05		Streb.9G032120	2.307	1.34299e-05	0.000347814
TRINITY_DN25645_c1_g1_i1	3.20448	0.00162665671605701	0.0277685526296747		Streb.11G016000	2.30231	0.0226736	0.114526
TRINITY_DN29988_c1_g1_i1	3.19451	6.9428488951392e-05	0.00259684280207397		Streb.4G009920	2.30211	0.0226736	0.114526
TRINITY_DN102625_c0_g1_i9	3.19427	6.58937066812553e-06	0.000410697933692845		Streb.9G008160	2.30211	0.0226736	0.114526
TRINITY_DN34424_c1_g1_i2	3.19408	0.00391716560832751	0.0522505769903174		Streb.9G010220	2.30209	0.0226736	0.114526
TRINITY_DN96153_c0_g3_i3	3.19374	0.0001039790024291	0.00352917566129092		Streb.2G037900	2.302	0.0226736	0.114526
TRINITY_DN21609_c0_g1_i2	3.19338	9.92138522301166e-05	0.00340243130646458		Streb.2G043970	2.30158	2.99348e-06	0.000100767
TRINITY_DN81823_c0_g1_i1	3.19289	0.0035609265462687	0.0490170202718552		Streb.11G008220	2.30064	8.78857e-07	3.78677e-05
TRINITY_DN18650_c1_g1_i1	3.19283	0.00347374341132845	0.0480171935285904		Streb.11G010470	2.29724	0.00017245	0.00274824
TRINITY_DN22036_c0_g3_i1	3.19282	6.42761246640421e-07	6.42835447072933e-05		Streb.6G009510	2.29483	3.18884e-06	0.000106115
TRINITY_DN81855_c0_g1_i3	3.19281	0.00347374341132845	0.0480171935285904		Streb.3G002450	2.29369	2.57915e-05	0.000589254
TRINITY_DN24273_c1_g1_i2	3.1928	0.00347374341132845	0.0480171935285904		Streb.5G033150	2.29283	1.36393e-06	5.32418e-05
TRINITY_DN35739_c0_g2_i1	3.19277	0.00347374341132845	0.0480171935285904		Streb.11G023390	2.29242	2.7372e-06	9.32185e-05
TRINITY_DN18306_c0_g2_i1	3.19277	0.00347374341132845	0.0480171935285904		Streb.9G017890	2.29056	0.0110416	0.0679936
TRINITY_DN106174_c0_g2_i3	3.19275	0.00347374341132845	0.0480171935285904		Streb.4G021380	2.28964	0.00757313	0.0516066
TRINITY_DN30213_c0_g1_i2	3.19271	0.00347374341132845	0.0480171935285904		Streb.8G020860	2.28768	0.000774049	0.00894771
TRINITY_DN108958_c0_g2_i1	3.19271	0.00347374341132845	0.0480171935285904		Streb.2G060910	2.28585	1.06789e-05	0.000288381
TRINITY_DN29019_c0_g1_i3	3.19271	0.00347374341132845	0.0480171935285904		Streb.3G017490	2.28554	0.00160929	0.0156852
TRINITY_DN25201_c1_g3_i1	3.19271	0.00347374341132845	0.0480171935285904		Streb.1G007990	2.28503	0.000414702	0.00546369
TRINITY_DN18987_c0_g1_i1	3.19269	0.00347374341132845	0.0480171935285904		Streb.6G024360	2.27963	8.17033e-05	0.00151452
TRINITY_DN34283_c2_g2_i3	3.19266	0.00347374341132845	0.0480171935285904		Streb.5G017340	2.27843	0.016581	0.0913685
TRINITY_DN102768_c0_g1_i3	3.19266	0.00347374341132845	0.0480171935285904		Streb.6G017680	2.2758	2.50675e-06	8.6587e-05
TRINITY_DN23103_c1_g2_i2	3.19266	0.00347374341132845	0.0480171935285904		Streb.2G003300	2.27141	5.84146e-07	2.701e-05
TRINITY_DN30452_c1_g1_i4	3.19244	0.000688747682170946	0.0147560198936334		Streb.Contig05150G000020	2.2713	6.20779e-05	0.00122157
TRINITY_DN99673_c0_g2_i1	3.19058	6.97458688323948e-05	0.00260169358290399		Streb.10G025680	2.26856	0.000177883	0.00280813
TRINITY_DN105239_c0_g1_i1	3.18861	6.08380521570266e-08	9.30808767968918e-06		Streb.10G019490	2.26768	0.0043974	0.0341142
TRINITY_DN120219_c1_g2_i1	3.18773	0.000846126278236018	0.0173091263553666		Streb.2G036000	2.26389	0.00159251	0.0155685
TRINITY_DN29360_c2_g3_i1	3.18644	0.00630500036456849	0.0743175110999172		Streb.11G010120	2.26386	0.00159251	0.0155685
TRINITY_DN93440_c0_g1_i2	3.18537	0.000482473671952738	0.0112832884359486		Streb.4G012730	2.26378	0.00159251	0.0155685
TRINITY_DN99245_c2_g1_i1	3.18385	0.00269154102552959	0.0396483157061435		Streb.5G022820	2.26367	0.00159251	0.0155685
TRINITY_DN97835_c1_g1_i2	3.17985	7.06094625256371e-06	0.000435964789595449		Streb.2G011720	2.26351	2.75215e-06	9.33995e-05
TRINITY_DN23363_c0_g2_i1	3.17029	5.22207898303797e-06	0.00034532943128143		Streb.4G008670	2.26065	5.65427e-05	0.00113335
TRINITY_DN33976_c2_g2_i3	3.16952	1.62371770873014e-05	0.000825048584726308		Streb.3G019770	2.2585	3.61666e-05	0.000779361
TRINITY_DN31244_c3_g1_i2	3.16577	6.02358945712653e-09	1.40094945669304e-06		Streb.1G032840	2.25774	7.04204e-05	0.00134126
TRINITY_DN105255_c0_g1_i1	3.16468	3.33747600067847e-07	3.80629014018148e-05		Streb.7G027780	2.2544	3.22277e-06	0.000106999
TRINITY_DN35315_c3_g1_i2	3.15965	6.08618084864004e-07	6.1489944935502e-05		Streb.2G002910	2.25236	7.22774e-05	0.00136902
TRINITY_DN116165_c2_g1_i1	3.15765	0.0111576934031336	0.109955554441118		Streb.9G001240	2.2514	8.4075e-05	0.00155253
TRINITY_DN99814_c0_g1_i7	3.15728	6.11921496404475e-06	0.000386609435485883		Streb.1G036380	2.25018	1.03743e-05	0.000281725
TRINITY_DN105638_c0_g2_i6	3.15528	6.89022708462702e-05	0.0025855883165234		Streb.1G000710	2.24881	2.02855e-05	0.000482012
TRINITY_DN26791_c1_g1_i1	3.14841	0.000198181917359984	0.005768833401254		Streb.8G030740	2.24758	2.27416e-05	0.000530406
TRINITY_DN112868_c1_g3_i1	3.14499	0.00228344784373618	0.0353735366905828		Streb.4G015830	2.24748	0.00021559	0.00328005
TRINITY_DN107683_c1_g1_i3	3.14413	2.4309188101658e-07	2.95065010323943e-05		Streb.11G024670	2.24562	0.00503625	0.0376443
TRINITY_DN22066_c0_g1_i2	3.14225	8.33215242829619e-07	7.87837408595297e-05		Streb.9G009190	2.2447	0.000222254	0.00335446
TRINITY_DN98670_c0_g1_i1	3.14191	9.72723692612023e-07	8.90588291777465e-05		Streb.9G001150	2.24164	8.33605e-06	0.000234021
TRINITY_DN107602_c0_g1_i1	3.14176	0.00781724511283599	0.0841280295240123		Streb.Contig04865G000010	2.24049	0.0141965	0.0817932
TRINITY_DN121574_c1_g2_i1	3.1394	5.5580414473713e-05	0.0022088115632707		Streb.11G023980	2.24023	0.0193917	0.102927
TRINITY_DN28126_c1_g1_i1	3.13871	9.35708459523399e-09	1.98932766603214e-06		Streb.2G034950	2.23965	0.00066271	0.00792573
TRINITY_DN102707_c1_g2_i1	3.13606	7.06674564034278e-06	0.000435964789595449		Streb.8G023700	2.23904	0.00706635	0.0489561
TRINITY_DN111874_c1_g4_i2	3.135	9.01854770919513e-05	0.00315845126138907		Streb.2G042240	2.2358	0.0104851	0.0653835
TRINITY_DN112629_c1_g2_i2	3.13392	4.48578834036555e-05	0.00186615257079265		Streb.5G011040	2.23508	1.55591e-05	0.00039152
TRINITY_DN112938_c0_g1_i1	3.13384	4.73340524121735e-05	0.00194811668918226		Streb.11G006950	2.23205	0.000102254	0.00181118
TRINITY_DN120790_c1_g1_i6	3.13346	3.48750919634319e-06	0.000252789987073425		Streb.10G006600	2.23201	0.00862193	0.056338
TRINITY_DN34397_c3_g2_i2	3.13156	0.000193978053456458	0.00567267127804228		Streb.Contig00664G000010	2.23148	0.000144089	0.00238649
TRINITY_DN34783_c2_g1_i1	3.12802	0.000652526333433238	0.0141443262644776		Streb.8G009240	2.23129	0.00766857	0.0519769
TRINITY_DN38203_c1_g3_i2	3.1273	2.74983408287001e-06	0.000209665017178828		Streb.4G027040	2.23118	0.00766857	0.0519769
TRINITY_DN102593_c0_g1_i2	3.12533	0.000126666118763749	0.00407755474188478		Streb.4G011090	2.23113	0.00766857	0.0519769
TRINITY_DN29878_c0_g1_i2	3.12524	0.000126666118763749	0.00407755474188478		Streb.9G014830	2.23107	0.00766857	0.0519769
TRINITY_DN88067_c0_g1_i4	3.12438	0.000232877329216377	0.00651342289480575		Streb.2G027010	2.23097	0.0169343	0.0930509
TRINITY_DN32884_c2_g2_i2	3.12201	1.85053914288594e-05	0.000915468714597709		Streb.3G024040	2.23029	0.00792416	0.0528471
TRINITY_DN96526_c0_g2_i3	3.11959	2.50940429868048e-08	4.4254909194134e-06		Streb.9G026330	2.22813	0.0118285	0.0713437
TRINITY_DN115187_c1_g2_i1	3.11955	3.48084649989771e-06	0.000252789987073425		Streb.2G053890	2.22788	0.000422659	0.00554971
TRINITY_DN105963_c2_g1_i3	3.11535	4.70242709894428e-06	0.000318588286777742		Streb.6G033760	2.22777	2.00121e-06	7.2753e-05
TRINITY_DN95320_c0_g1_i1	3.11509	7.06025923636745e-11	3.21929241548786e-08		Streb.2G009190	2.22561	0.000642835	0.00772251
TRINITY_DN112704_c0_g3_i1	3.11498	0.00118475287892838	0.0219905871807092		Streb.6G015550	2.22411	0.000578556	0.00707382
TRINITY_DN37653_c4_g3_i1	3.11498	1.1908547607663e-05	0.000645819732075044		Streb.10G007190	2.22298	2.35819e-06	8.27328e-05
TRINITY_DN30085_c2_g4_i1	3.11191	6.82762945102404e-09	1.53671796382012e-06		Streb.9G008460	2.22295	0.00155077	0.0152942
TRINITY_DN113040_c1_g2_i1	3.11084	7.20122926318267e-06	0.000441424133075041		Streb.3G020610	2.2218	0.000977766	0.0107881
TRINITY_DN26064_c2_g1_i3	3.10919	7.43124331242986e-05	0.00272943620295649		Streb.10G031160	2.22058	0.00162163	0.0157896
TRINITY_DN113085_c0_g1_i4	3.10893	7.10303127619948e-06	0.000437597237058519		Streb.8G028620	2.21617	4.15571e-05	0.000879655
TRINITY_DN113328_c0_g1_i2	3.10401	2.7128644910878e-06	0.000207302328719198		Streb.Contig04060G000050	2.21316	2.63567e-05	0.00060075
TRINITY_DN103557_c0_g1_i4	3.10101	6.18053623385144e-06	0.000389065036599251		Streb.11G028360	2.21313	1.30325e-06	5.19228e-05
TRINITY_DN111019_c1_g2_i1	3.09819	0.000402985870326924	0.00984842901996419		Streb.7G017210	2.21231	1.57655e-05	0.000394235
TRINITY_DN24018_c0_g2_i1	3.0972	1.27456281158298e-05	0.00068109020312408		Streb.11G022120	2.21016	0.000139783	0.00232843
TRINITY_DN15854_c0_g1_i2	3.09658	2.41961930301913e-05	0.00114236358755892		Streb.10G009310	2.20855	0.000455142	0.00591193
TRINITY_DN23451_c6_g2_i1	3.0927	5.14829682817609e-06	0.0003417798434552		Streb.5G030750	2.2067	4.04123e-06	0.000128844
TRINITY_DN18797_c0_g4_i1	3.08948	0.000530059195503454	0.0119622758377925		Streb.6G021790	2.20425	1.0243e-05	0.000279726
TRINITY_DN28768_c0_g1_i2	3.08942	8.96144929466405e-05	0.0031416293764015		Streb.2G011600	2.20326	2.88975e-05	0.000650506
TRINITY_DN91036_c0_g1_i8	3.08613	0.000103580120685807	0.00351908382573133		Streb.2G035340	2.20119	6.14581e-05	0.00121019
TRINITY_DN28549_c3_g3_i1	3.08311	0.0147380948677041	0.133003630089953		Streb.11G021850	2.19994	2.62224e-07	1.39424e-05
TRINITY_DN113637_c3_g1_i1	3.08308	6.16616180245179e-05	0.00239030554572749		Streb.6G011830	2.198	3.17918e-05	0.000701011
TRINITY_DN19659_c0_g1_i4	3.08271	1.1725008740448e-06	0.000103652666553951		Streb.1G028120	2.19496	0.00152639	0.0151394
TRINITY_DN29189_c1_g1_i10	3.08167	0.000231744470062377	0.00649347353982816		Streb.6G002810	2.19458	0.000262621	0.00379249
TRINITY_DN105513_c2_g1_i1	3.08143	6.02134552272051e-05	0.00234717331545958		Streb.4G015330	2.19214	0.00422086	0.0330265
TRINITY_DN15117_c0_g1_i1	3.07906	6.26380082770156e-06	0.000393591575490789		Streb.Contig05400G000010	2.19163	0.00280951	0.024236
TRINITY_DN25143_c1_g2_i1	3.07696	5.65604519560472e-08	8.7486931526447e-06		Streb.11G022820	2.19125	0.00267122	0.0232953
TRINITY_DN17771_c0_g1_i5	3.07131	0.0064325065297716	0.0747650784111034		Streb.10G009210	2.19095	0.00267122	0.0232953
TRINITY_DN36950_c2_g3_i2	3.0713	0.0064325065297716	0.0747650784111034		Streb.8G028660	2.1909	0.00267122	0.0232953
TRINITY_DN26940_c1_g2_i3	3.07125	0.0064325065297716	0.0747650784111034		Streb.2G008680	2.1895	0.000231099	0.00345212
TRINITY_DN21699_c1_g2_i2	3.07119	0.0064325065297716	0.0747650784111034		Streb.1G033660	2.18744	0.00354004	0.0289741
TRINITY_DN15917_c0_g2_i1	3.07117	0.0064325065297716	0.0747650784111034		Streb.7G017170	2.18736	5.39298e-06	0.000164758
TRINITY_DN95320_c0_g1_i2	3.07116	0.0064325065297716	0.0747650784111034		Streb.7G000210	2.18048	5.95983e-05	0.00118318
TRINITY_DN36487_c3_g1_i7	3.07114	0.0064325065297716	0.0747650784111034		Streb.8G014030	2.1771	4.08457e-06	0.000129778
TRINITY_DN87244_c0_g1_i1	3.07114	0.0064325065297716	0.0747650784111034		Streb.9G018050	2.17064	0.00506296	0.0377948
TRINITY_DN98495_c1_g1_i1	3.07113	0.0064325065297716	0.0747650784111034		Streb.6G000150	2.17045	0.0409777	0.176719
TRINITY_DN25991_c2_g2_i4	3.07113	0.0064325065297716	0.0747650784111034		Streb.3G013910	2.16951	0.0388603	0.170085
TRINITY_DN117554_c0_g2_i1	3.07113	0.0064325065297716	0.0747650784111034		Streb.4G025630	2.16946	0.0388603	0.170085
TRINITY_DN16364_c0_g1_i3	3.07113	0.0064325065297716	0.0747650784111034		Streb.1G000800	2.1694	0.0388603	0.170085
TRINITY_DN101031_c0_g1_i1	3.07111	0.0064325065297716	0.0747650784111034		Streb.6G026790	2.16939	0.0388603	0.170085
TRINITY_DN95111_c2_g1_i3	3.07108	0.0064325065297716	0.0747650784111034		Streb.1G042790	2.16938	0.0388603	0.170085
TRINITY_DN29028_c1_g2_i7	3.07108	0.0064325065297716	0.0747650784111034		Streb.1G043290	2.16935	0.0388603	0.170085
TRINITY_DN112024_c2_g1_i4	3.07108	0.0064325065297716	0.0747650784111034		Streb.5G006110	2.16931	0.0388603	0.170085
TRINITY_DN38679_c2_g2_i1	3.07108	0.0064325065297716	0.0747650784111034		Streb.2G009240	2.16928	0.0388603	0.170085
TRINITY_DN19156_c0_g2_i5	3.07102	0.0064325065297716	0.0747650784111034		Streb.10G027660	2.16923	0.0388603	0.170085
TRINITY_DN35830_c1_g5_i1	3.07102	0.0064325065297716	0.0747650784111034		Streb.8G031990	2.16921	0.0388603	0.170085
TRINITY_DN113126_c0_g1_i1	3.06914	5.68488069552309e-06	0.000367544506758689		Streb.10G020860	2.16854	6.5731e-05	0.00127109
TRINITY_DN120131_c0_g3_i3	3.06847	0.00017922550187344	0.0053205261128859		Streb.8G029980	2.16703	0.00629375	0.045019
TRINITY_DN25870_c2_g2_i1	3.06826	0.00810845878943799	0.0859955718100028		Streb.8G031290	2.16578	8.06328e-06	0.00022857
TRINITY_DN38627_c3_g1_i1	3.06802	1.93208537009835e-06	0.000157725527480302		Streb.9G008450	2.16576	0.000624209	0.00753299
TRINITY_DN96648_c2_g1_i3	3.06739	2.18728023200976e-06	0.000173054815433941		Streb.6G004530	2.16573	0.00253603	0.0225215
TRINITY_DN18389_c0_g1_i4	3.06726	0.017529494500094	0.147420148421996		Streb.10G028770	2.16538	0.00094899	0.0105024
TRINITY_DN17101_c0_g2_i1	3.06726	0.0175309756924755	0.147420148421996		Streb.9G026120	2.1652	0.00094899	0.0105024
TRINITY_DN114969_c0_g2_i9	3.06317	0.0107896157350174	0.10738177589928		Streb.2G058070	2.16514	0.00137854	0.0139847
TRINITY_DN121772_c4_g1_i1	3.06315	2.11415986116991e-05	0.0010168507401663		Streb.1G042400	2.16437	0.000468907	0.00603705
TRINITY_DN38457_c2_g2_i1	3.06282	1.48841046427061e-05	0.000772146350731046		Streb.1G047870	2.16379	4.27064e-05	0.000897451
TRINITY_DN38413_c1_g3_i2	3.06256	1.57953365600162e-05	0.000809511345339464		Streb.11G012920	2.16184	3.25204e-06	0.000107847
TRINITY_DN31778_c1_g1_i4	3.06154	0.000687113724850217	0.0147346776119798		Streb.1G002190	2.16141	1.3996e-05	0.000358958
TRINITY_DN106298_c0_g4_i1	3.05981	4.6374311534845e-08	7.3236401666657e-06		Streb.6G008510	2.15994	2.82326e-05	0.000638505
TRINITY_DN122044_c2_g1_i1	3.05981	3.92204260062772e-06	0.000278494429250075		Streb.4G018130	2.15834	8.11321e-05	0.0015068
TRINITY_DN35844_c2_g2_i2	3.05814	3.64030233012601e-07	4.07596242158923e-05		Streb.1G011170	2.15492	0.000254783	0.00370506
TRINITY_DN21898_c0_g1_i3	3.05748	0.0254678778212962	0.191155260562963		Streb.4G004370	2.15338	2.4118e-05	0.000558034
TRINITY_DN115339_c0_g1_i2	3.05622	0.0219230181967155	0.17157187727845		Streb.4G012860	2.15293	6.4573e-05	0.00125621
TRINITY_DN26116_c0_g3_i1	3.0543	0.000123442339987622	0.00403395083549104		Streb.Contig04561G000020	2.15169	0.011333	0.0693623
TRINITY_DN35458_c3_g1_i3	3.05279	0.000230254363863972	0.00646353562198629		Streb.5G003130	2.15158	0.000837059	0.00952466
TRINITY_DN30508_c0_g3_i2	3.05259	0.000230254363863972	0.00646353562198629		Streb.2G040880	2.15119	6.49182e-05	0.00126124
TRINITY_DN19659_c0_g2_i1	3.05099	3.98631871681875e-06	0.000281348042388263		Streb.1G042860	2.15081	1.93416e-05	0.000463369
TRINITY_DN119878_c4_g1_i1	3.04986	0.000598284394294398	0.0131721393900115		Streb.7G002810	2.15046	1.44826e-05	0.000368192
TRINITY_DN30085_c2_g3_i4	3.04968	1.08013138974116e-07	1.47076122515089e-05		Streb.6G015770	2.14997	0.000476095	0.00611605
TRINITY_DN106383_c1_g2_i1	3.04798	0.000777097554136113	0.0161836169717746		Streb.7G009070	2.14771	0.0145427	0.0833745
TRINITY_DN82822_c0_g1_i1	3.04612	0.00128819009008079	0.0233783395557265		Streb.7G027480	2.14542	0.00304876	0.0258213
TRINITY_DN27782_c2_g4_i1	3.04544	0.00404670153676629	0.0532906688410029		Streb.2G059420	2.1416	0.000804627	0.00923146
TRINITY_DN23679_c2_g1_i1	3.04393	0.00132641032025566	0.0238657441527205		Streb.4G008040	2.1412	2.55778e-06	8.82449e-05
TRINITY_DN92218_c2_g1_i2	3.04335	0.00135343475326948	0.0241617507946635		Streb.5G002330	2.14053	3.03367e-05	0.000674036
TRINITY_DN111004_c0_g1_i9	3.04224	3.86207272154828e-05	0.00165741508473726		Streb.6G033550	2.14025	0.000339259	0.00463457
TRINITY_DN90042_c0_g1_i1	3.04091	4.53122168734737e-05	0.0018794130024337		Streb.2G002170	2.13931	0.000309591	0.00431854
TRINITY_DN110451_c0_g6_i1	3.04081	0.00163114502922571	0.0278246122780151		Streb.2G056960	2.1373	5.97892e-06	0.000180011
TRINITY_DN106253_c1_g1_i1	3.03679	8.83685585914749e-06	0.000515977090047004		Streb.4G000750	2.13596	0.0142561	0.082039
TRINITY_DN23176_c0_g1_i2	3.03541	8.78721981026305e-06	0.000513944835957562		Streb.8G018080	2.13432	0.0129105	0.0761331
TRINITY_DN35437_c0_g1_i2	3.02842	0.00202708319845316	0.0323195496476632		Streb.5G030500	2.13424	0.0129105	0.0761331
TRINITY_DN101452_c0_g2_i1	3.0237	4.97592851004036e-05	0.00202592969682668		Streb.Contig03211G000020	2.13414	0.0129105	0.0761331
TRINITY_DN121377_c3_g2_i5	3.02114	0.00309294827570274	0.0441718646388637		Streb.9G016140	2.13412	0.00345227	0.0285117
TRINITY_DN22594_c0_g1_i3	3.02073	5.99737887880674e-05	0.00234046359984424		Streb.7G002400	2.13389	0.0129105	0.0761331
TRINITY_DN38004_c5_g3_i1	3.01956	2.29176328799345e-05	0.0010882738209976		Streb.8G000560	2.13373	0.0129105	0.0761331
TRINITY_DN116577_c1_g4_i1	3.01393	1.31226295262904e-06	0.000114115835283329		Streb.9G022230	2.13302	0.0106774	0.0662839
TRINITY_DN36938_c2_g1_i1	3.01239	3.94076315736356e-05	0.00168077792560341		Streb.6G034060	2.13114	5.44283e-05	0.00109563
TRINITY_DN38457_c2_g1_i2	3.0095	8.16423923008379e-05	0.00292276390784425		Streb.9G023550	2.12999	0.00557765	0.0408502
TRINITY_DN103371_c1_g1_i6	3.00841	1.03610549031269e-05	0.000580990285781489		Streb.1G027840	2.1273	4.54921e-06	0.000142575
TRINITY_DN91265_c3_g1_i1	3.0078	1.99567361276808e-06	0.000161136764901512		Streb.2G006810	2.12583	0.000277314	0.00396335
TRINITY_DN121804_c3_g1_i4	3.00683	3.80692477451057e-06	0.00027145096941541		Streb.1G050720	2.12543	0.000723633	0.0084956
TRINITY_DN92947_c2_g2_i1	3.00591	3.42764279082348e-07	3.88174945337245e-05		Streb.10G008290	2.12433	0.00261371	0.0230705
TRINITY_DN104819_c0_g2_i10	3.00366	0.000213115999043539	0.00610862020748951		Streb.2G035750	2.12335	1.64285e-05	0.000405954
TRINITY_DN111338_c0_g1_i2	3.00342	3.48407794653029e-06	0.000252789987073425		Streb.5G007500	2.11823	4.28976e-05	0.000900819
TRINITY_DN97835_c0_g2_i1	3.00228	2.50816787456887e-05	0.00117298312449811		Streb.4G009390	2.11802	0.00827433	0.0547178
TRINITY_DN25474_c0_g2_i3	3.00227	2.97663372106176e-06	0.0002242440542819		Streb.5G029500	2.11743	6.80871e-05	0.0013083
TRINITY_DN22066_c0_g1_i3	3.00037	6.99418029503608e-07	6.83695006046503e-05		Streb.1G015760	2.11631	4.45172e-05	0.000926799
TRINITY_DN115269_c2_g1_i2	2.99925	1.24552631723547e-06	0.000108721584376519		Streb.Contig05262G000020	2.1162	0.000160205	0.00259866
TRINITY_DN25470_c0_g4_i1	2.99622	1.71824383626839e-05	0.000859841471509672		Streb.9G001470	2.11481	0.00444762	0.0343025
TRINITY_DN117496_c0_g2_i1	2.99341	5.19725026235235e-05	0.00209546841874995		Streb.10G026760	2.11464	0.00444762	0.0343025
TRINITY_DN100942_c0_g1_i1	2.99202	0.00439967398888086	0.0566683896713165		Streb.3G015720	2.11462	0.00444762	0.0343025
TRINITY_DN114497_c1_g1_i3	2.99171	2.09070495268286e-07	2.60477390066882e-05		Streb.1G018960	2.11458	0.00844178	0.0553598
TRINITY_DN109662_c2_g2_i2	2.99129	4.072284297386e-07	4.48002984259093e-05		Streb.Contig06481_ERROPOS446812+G000070	2.11446	0.00444762	0.0343025
TRINITY_DN28700_c1_g2_i1	2.98949	0.00306406759536571	0.0438497619036975		Streb.7G008300	2.11439	0.00444762	0.0343025
TRINITY_DN102040_c1_g1_i3	2.98919	4.8184282252593e-05	0.00197606877772942		Streb.4G024650	2.114	2.51447e-05	0.000576288
TRINITY_DN98725_c0_g1_i2	2.98917	0.00092401089097889	0.0185015069654336		Streb.1G005520	2.11383	4.08551e-06	0.000129778
TRINITY_DN20737_c6_g2_i3	2.9889	5.14018157163218e-05	0.00207850469292114		Streb.10G020970	2.1121	1.7175e-05	0.000420116
TRINITY_DN122728_c1_g2_i1	2.98817	1.57998727598105e-05	0.000809511345339464		Streb.9G032910	2.11148	4.39003e-05	0.000916581
TRINITY_DN36891_c3_g2_i1	2.98751	0.00114953198996781	0.0214806587114287		Streb.9G010620	2.1109	5.11652e-06	0.000157637
TRINITY_DN27251_c0_g2_i1	2.98568	0.00240579075272905	0.0366462737340978		Streb.6G026820	2.10982	1.41188e-05	0.000360836
TRINITY_DN27009_c1_g1_i3	2.98568	0.00240551075760475	0.0366462737340978		Streb.6G028710	2.10959	2.80873e-05	0.000635713
TRINITY_DN38441_c4_g2_i1	2.98285	0.0011434757964181	0.0214005354562302		Streb.4G027080	2.10859	4.76323e-05	0.000981117
TRINITY_DN115614_c1_g1_i1	2.97941	3.74145680561305e-05	0.00161666389204133		Streb.10G022600	2.10713	9.91207e-05	0.0017689
TRINITY_DN34500_c3_g1_i6	2.97778	0.00162890895194892	0.0278001530760099		Streb.2G045880	2.10571	0.0038886	0.0312334
TRINITY_DN34291_c6_g1_i2	2.97752	0.000210779542225534	0.006054168467703		Streb.6G016190	2.10522	7.85195e-06	0.00022345
TRINITY_DN31586_c0_g2_i2	2.97617	0.000416888471566711	0.0100674934450682		Streb.2G050370	2.10223	0.00156798	0.0154169
TRINITY_DN108829_c2_g1_i3	2.97617	0.000416888471566711	0.0100674934450682		Streb.6G019710	2.10176	3.75795e-06	0.000121982
TRINITY_DN123420_c0_g1_i2	2.97436	1.14468065812178e-05	0.000627158316625333		Streb.2G030250	2.10106	0.00167533	0.0162148
TRINITY_DN32177_c0_g2_i1	2.97176	1.89920308979642e-07	2.39763147081257e-05		Streb.10G024500	2.10096	0.00308377	0.0260722
TRINITY_DN122023_c2_g4_i1	2.96871	7.12342826436639e-06	0.000438464090716435		Streb.3G016250	2.09947	0.0002304	0.00344523
TRINITY_DN37182_c2_g1_i1	2.96783	0.00377886574226783	0.0514751625127946		Streb.10G006110	2.0992	0.00108745	0.0116449
TRINITY_DN23614_c0_g1_i1	2.96744	0.0013634260505322	0.0242858732228954		Streb.2G003270	2.0988	0.000572324	0.00700567
TRINITY_DN98725_c0_g1_i4	2.96711	0.000252492104080857	0.00690740153355211		Streb.5G029880	2.09831	1.23033e-05	0.000323275
TRINITY_DN92243_c0_g1_i1	2.96648	0.000194935226955131	0.00569585611711897		Streb.2G040300	2.09724	0.000324592	0.00446902
TRINITY_DN36479_c3_g3_i1	2.96646	0.000388779357335251	0.00961310014205906		Streb.Contig03849G000020	2.0965	0.000460139	0.00595579
TRINITY_DN36646_c5_g2_i2	2.96563	1.06426440569336e-06	9.613153466645e-05		Streb.1G003230	2.09629	0.00345337	0.0285117
TRINITY_DN100706_c0_g1_i5	2.96045	6.9576856216783e-05	0.00259958638850285		Streb.1G049920	2.09458	0.00057014	0.00699595
TRINITY_DN101776_c2_g1_i1	2.96019	1.4803149848125e-05	0.000769097983263754		Streb.6G033750	2.09399	7.83842e-05	0.0014686
TRINITY_DN21898_c0_g1_i2	2.96011	0.00664949959471131	0.0766572717748256		Streb.2G013420	2.09308	0.00243649	0.0217772
TRINITY_DN115389_c1_g1_i1	2.95979	0.000561537996795559	0.0124940852269363		Streb.1G031610	2.09245	0.000708672	0.00835808
TRINITY_DN35315_c3_g1_i1	2.95873	1.62507758522154e-05	0.000825134632062525		Streb.2G001310	2.09223	0.000230562	0.00344587
TRINITY_DN23787_c3_g1_i1	2.95714	1.16809124201349e-06	0.000103438900006712		Streb.2G053060	2.09203	0.0192943	0.10255
TRINITY_DN111338_c0_g1_i9	2.95602	1.90627174769424e-05	0.000936356359243038		Streb.1G026110	2.08998	0.000217342	0.00330087
TRINITY_DN122830_c1_g1_i1	2.95421	3.6747654198532e-06	0.000263654908611993		Streb.9G015720	2.08888	0.000159917	0.00259544
TRINITY_DN97885_c5_g1_i11	2.95363	8.85744743469484e-07	8.25123611295471e-05		Streb.Contig05077G000010	2.08846	4.89776e-06	0.000151791
TRINITY_DN119230_c1_g2_i1	2.94583	2.60111856729308e-05	0.00120911016540542		Streb.2G040440	2.08846	0.000131676	0.00221495
TRINITY_DN37682_c0_g2_i1	2.94573	8.0008581979182e-08	1.16252301882875e-05		Streb.Contig06136_ERROPOS1400000G000030	2.08741	1.23157e-05	0.000323275
TRINITY_DN113040_c0_g1_i2	2.944	0.000198585840762751	0.00577816433735715		Streb.2G026240	2.08733	0.000240697	0.00356801
TRINITY_DN116768_c0_g1_i3	2.94235	1.10031678657815e-05	0.000611063748751267		Streb.9G012210	2.087	4.80097e-05	0.000985401
TRINITY_DN36478_c8_g1_i2	2.94215	0.000544226258948686	0.0121753497595918		Streb.4G017520	2.0861	0.000149992	0.00245906
TRINITY_DN27430_c2_g2_i1	2.93893	0.0122225336224741	0.116474544246726		Streb.8G015100	2.0849	0.00637945	0.0455289
TRINITY_DN21582_c0_g1_i4	2.9385	0.0118443261672703	0.1140781764871		Streb.5G019190	2.08443	4.3084e-06	0.000135759
TRINITY_DN106379_c3_g2_i1	2.93847	0.0118443261672703	0.1140781764871		Streb.11G022970	2.08394	0.0030268	0.0256726
TRINITY_DN24966_c3_g1_i4	2.93844	0.0118443261672703	0.1140781764871		Streb.10G009110	2.08239	0.00177837	0.0170194
TRINITY_DN34268_c1_g2_i3	2.93841	0.0118443261672703	0.1140781764871		Streb.2G039050	2.08197	0.000243831	0.00360528
TRINITY_DN21406_c0_g1_i1	2.93841	0.0118443261672703	0.1140781764871		Streb.2G045040	2.0813	0.00867949	0.0565616
TRINITY_DN96648_c2_g1_i12	2.93841	0.0118443261672703	0.1140781764871		Streb.4G021720	2.07785	1.12582e-05	0.000301226
TRINITY_DN36570_c2_g1_i2	2.93841	0.0118443261672703	0.1140781764871		Streb.8G021010	2.07585	0.0100575	0.0632459
TRINITY_DN15352_c0_g1_i8	2.93839	0.0118443261672703	0.1140781764871		Streb.1G042730	2.07573	7.43946e-05	0.00140408
TRINITY_DN24744_c4_g1_i3	2.93839	0.0118443261672703	0.1140781764871		Streb.5G004810	2.07415	0.00902545	0.0581516
TRINITY_DN105910_c1_g1_i8	2.93838	0.0118443261672703	0.1140781764871		Streb.2G060370	2.07398	4.54348e-05	0.000941858
TRINITY_DN113825_c1_g3_i2	2.93836	0.0118443261672703	0.1140781764871		Streb.1G027870	2.07247	3.7748e-05	0.000809632
TRINITY_DN16464_c1_g1_i1	2.93836	0.0118443261672703	0.1140781764871		Streb.8G033370	2.07208	6.52777e-05	0.00126485
TRINITY_DN21771_c2_g1_i1	2.93835	0.0118443261672703	0.1140781764871		Streb.3G005230	2.06924	0.000169524	0.0027165
TRINITY_DN23798_c0_g2_i1	2.93835	0.0118443261672703	0.1140781764871		Streb.5G019210	2.06847	9.69947e-06	0.000267393
TRINITY_DN27738_c0_g1_i4	2.93835	0.0118443261672703	0.1140781764871		Streb.2G048410	2.06554	1.01987e-05	0.000278778
TRINITY_DN31885_c0_g3_i3	2.93835	0.0118443261672703	0.1140781764871		Streb.7G005960	2.06512	0.000146518	0.00241984
TRINITY_DN119418_c4_g1_i4	2.93835	0.0118443261672703	0.1140781764871		Streb.Contig03477G000010	2.06265	0.000168	0.00269802
TRINITY_DN103015_c2_g3_i1	2.93835	0.0118443261672703	0.1140781764871		Streb.1G011510	2.06105	0.00115767	0.012208
TRINITY_DN37107_c2_g1_i7	2.9383	0.0118443261672703	0.1140781764871		Streb.2G001600	2.06073	0.000368361	0.00495532
TRINITY_DN31372_c3_g1_i1	2.9383	0.0118443261672703	0.1140781764871		Streb.4G017540	2.05941	0.000181768	0.00285759
TRINITY_DN108586_c0_g4_i2	2.9383	0.0118443261672703	0.1140781764871		Streb.3G004690	2.05923	0.000952013	0.0105319
TRINITY_DN29492_c1_g3_i1	2.9383	0.0118443261672703	0.1140781764871		Streb.7G008370	2.05605	2.03856e-05	0.000483602
TRINITY_DN35769_c0_g4_i3	2.9383	0.0118443261672703	0.1140781764871		Streb.2G060470	2.05528	0.00448575	0.0345051
TRINITY_DN16781_c5_g1_i6	2.9383	0.0118443261672703	0.1140781764871		Streb.5G024360	2.05429	6.34872e-05	0.00124174
TRINITY_DN29818_c1_g3_i1	2.9383	0.0118443261672703	0.1140781764871		Streb.8G026640	2.05287	0.0101149	0.063552
TRINITY_DN28201_c3_g1_i7	2.9383	0.0118443261672703	0.1140781764871		Streb.8G018580	2.05234	0.0066329	0.0468004
TRINITY_DN34198_c1_g1_i8	2.9383	0.0118443261672703	0.1140781764871		Streb.4G027680	2.05198	2.06019e-05	0.000486748
TRINITY_DN30671_c1_g2_i2	2.93824	0.0118443261672703	0.1140781764871		Streb.2G033450	2.05167	0.00571897	0.041593
TRINITY_DN25780_c1_g1_i2	2.93549	0.0167460908631033	0.14286534533973		Streb.Contig03077G000050	2.05145	0.000571668	0.00700059
TRINITY_DN97385_c1_g3_i1	2.93431	0.00495540893377369	0.061539057943377		Streb.2G041250	2.04912	0.00341896	0.0283232
TRINITY_DN101761_c2_g4_i2	2.9341	0.000256285540391278	0.00698216911691772		Streb.7G013470	2.04894	0.000323924	0.00446902
TRINITY_DN110062_c2_g1_i1	2.93389	7.61511951869657e-05	0.00278369569410243		Streb.9G028000	2.04884	0.000506998	0.00642227
TRINITY_DN24777_c1_g2_i1	2.93313	0.0167564984370445	0.142894673326152		Streb.1G025300	2.04778	0.000138433	0.00231258
TRINITY_DN27965_c0_g1_i2	2.93295	8.01445020967603e-05	0.00288544550583251		Streb.6G019810	2.04741	6.53578e-06	0.000193343
TRINITY_DN21912_c2_g1_i2	2.93212	0.0167116959934241	0.142624581444679		Streb.3G022640	2.04718	0.000967015	0.0106816
TRINITY_DN109648_c1_g3_i4	2.93181	0.00022202286014274	0.00631564357934442		Streb.1G001940	2.04546	0.000542354	0.00675828
TRINITY_DN47281_c0_g2_i1	2.9316	0.00247340003489259	0.0374168237977618		Streb.10G006010	2.04541	6.88619e-05	0.00131725
TRINITY_DN37438_c2_g1_i1	2.93119	1.56694006612034e-06	0.000133745667614123		Streb.1G000310	2.0443	3.93448e-05	0.000838319
TRINITY_DN114347_c1_g1_i1	2.93116	0.000146518628302046	0.00455786045348215		Streb.8G033000	2.04413	0.00174298	0.0167137
TRINITY_DN93786_c0_g1_i2	2.93101	2.09468731683409e-06	0.000166871940867973		Streb.5G022150	2.04407	0.00308967	0.0261069
TRINITY_DN107245_c4_g2_i2	2.93065	5.18812033562547e-06	0.000343765051837027		Streb.3G003440	2.04265	0.000100252	0.0017844
TRINITY_DN85697_c0_g1_i4	2.92961	0.000222510354804432	0.00632297977481984		Streb.5G026290	2.04219	0.000246854	0.00364072
TRINITY_DN103117_c1_g1_i1	2.92892	6.69191203433858e-05	0.00253305865251741		Streb.Contig04568G000030	2.04212	1.56575e-05	0.000393249
TRINITY_DN110107_c1_g1_i1	2.92849	0.0051504848264833	0.0634162022302193		Streb.2G042000	2.04184	0.000333624	0.00457048
TRINITY_DN19886_c0_g2_i1	2.92768	4.36550511731516e-07	4.74238916412037e-05		Streb.10G017260	2.03837	0.00715253	0.0494825
TRINITY_DN115023_c1_g2_i2	2.92756	9.89678563876423e-06	0.000563140015731307		Streb.2G060790	2.03789	0.000110555	0.00193301
TRINITY_DN87372_c0_g1_i6	2.92675	0.000269053819254957	0.00726151951126268		Streb.1G027700	2.03677	3.56518e-05	0.000771501
TRINITY_DN5959_c0_g1_i1	2.92597	0.0143282806171709	0.13020381185458		Streb.1G020350	2.03618	3.41254e-05	0.000746244
TRINITY_DN33176_c0_g2_i2	2.92561	0.00997560115473861	0.100963969487165		Streb.9G008060	2.03549	1.95736e-05	0.000467772
TRINITY_DN100891_c0_g1_i2	2.92526	0.00038935026019806	0.0096237831076345		Streb.5G032970	2.03506	0.00821818	0.0544459
TRINITY_DN34216_c3_g1_i3	2.92455	3.63471846148331e-05	0.00158057754486888		Streb.10G010610	2.03428	0.000107482	0.00189225
TRINITY_DN102006_c0_g2_i1	2.92421	0.000270273102736495	0.00728875027410933		Streb.7G005060	2.0339	0.0073457	0.0504706
TRINITY_DN101966_c2_g6_i1	2.92112	4.317382664574e-06	0.000298376370125619		Streb.4G023100	2.0339	0.0073457	0.0504706
TRINITY_DN110562_c0_g1_i4	2.92023	0.000141153495662608	0.00444280948110083		Streb.7G017650	2.03295	0.000130967	0.00220686
TRINITY_DN97320_c0_g1_i2	2.91601	1.02962343965813e-05	0.000578760270525754		Streb.2G040260	2.03011	0.0215247	0.110583
TRINITY_DN36459_c9_g3_i2	2.91531	0.00676515282766786	0.0777626676018494		Streb.10G004380	2.02992	0.0215247	0.110583
TRINITY_DN29636_c0_g3_i3	2.91522	2.84111316311351e-06	0.00021638667154843		Streb.6G023160	2.02984	0.0215247	0.110583
TRINITY_DN109475_c0_g6_i1	2.90737	0.00507223947469911	0.0627202093688574		Streb.3G024120	2.02966	0.0215247	0.110583
TRINITY_DN35133_c0_g2_i1	2.9062	6.50209625160794e-05	0.00248290516256994		Streb.11G019900	2.02733	0.00214749	0.0196593
TRINITY_DN16325_c0_g2_i1	2.906	0.000478508664462121	0.0112420789257616		Streb.3G020880	2.01991	1.83233e-05	0.000443726
TRINITY_DN18672_c0_g2_i1	2.90275	0.003291776377644	0.0463335575105099		Streb.Contig05225G000020	2.01864	1.89437e-05	0.000455337
TRINITY_DN107484_c0_g1_i1	2.90131	1.9809830469951e-06	0.000160770460212104		Streb.5G002030	2.01844	0.000274216	0.00393065
TRINITY_DN38274_c1_g1_i1	2.90098	4.44214332235115e-05	0.00184910552183492		Streb.3G022590	2.01841	0.000420699	0.00552647
TRINITY_DN92825_c2_g1_i3	2.90003	0.00015920485202503	0.00482939021815376		Streb.7G005860	2.01778	0.000109068	0.00191554
TRINITY_DN91036_c0_g1_i4	2.89549	0.000751472016761869	0.0157731746025838		Streb.3G027890	2.01759	0.00258825	0.0229083
TRINITY_DN18033_c0_g1_i1	2.89544	0.000751472016761869	0.0157731746025838		Streb.7G020210	2.01671	1.92904e-05	0.000462906
TRINITY_DN27401_c0_g1_i6	2.8951	0.000844668114233165	0.0172946108305088		Streb.1G021990	2.00973	0.000246463	0.00364049
TRINITY_DN38452_c3_g2_i1	2.89492	0.00286347268549562	0.0416150403855141		Streb.9G030760	2.00952	7.93124e-06	0.000225046
TRINITY_DN98685_c3_g1_i1	2.89454	0.000900272418711132	0.0181331243231709		Streb.5G018370	2.00847	4.08588e-05	0.000866766
TRINITY_DN20505_c0_g4_i1	2.89325	0.00104857662339834	0.0200462303996252		Streb.1G048340	2.00689	7.79113e-05	0.00146097
TRINITY_DN107189_c1_g1_i2	2.89208	0.00175485275803576	0.0294709008972826		Streb.3G023900	2.00325	0.00730259	0.0503291
TRINITY_DN103247_c0_g1_i1	2.89097	0.00124608199383306	0.0227992214436594		Streb.2G046840	2.00186	1.73592e-05	0.000423553
TRINITY_DN22668_c1_g1_i1	2.89081	0.0049266428142679	0.0612806461183202		Streb.9G020940	2.00183	0.000156969	0.00255676
TRINITY_DN113020_c0_g1_i1	2.8904	0.0014886252405767	0.0260298684595321		Streb.2G061010	2.00097	3.77775e-05	0.000809668
TRINITY_DN96215_c0_g1_i1	2.88846	0.000260749571472042	0.00707874316474121		Streb.4G018020	2.00015	2.2514e-05	0.000525941
TRINITY_DN37642_c2_g2_i2	2.88556	6.91556955442561e-06	0.000427568505511267		Streb.1G016410	1.99765	4.17297e-05	0.000881385
TRINITY_DN35962_c2_g1_i1	2.8855	1.99601094257455e-06	0.000161136764901512		Streb.9G012680	1.99663	1.03562e-05	0.000281725
TRINITY_DN120425_c0_g1_i2	2.88139	0.000126135663642978	0.0040727100589937		Streb.2G056740	1.99637	4.21751e-05	0.000887569
TRINITY_DN113984_c4_g1_i1	2.87979	0.000480422105366428	0.0112612854838503		Streb.Contig03799G000020	1.99529	0.00114714	0.0121249
TRINITY_DN26761_c1_g2_i2	2.87781	7.52493049717267e-05	0.00275654272144843		Streb.7G002270	1.99394	0.000197502	0.00306453
TRINITY_DN36115_c1_g2_i4	2.8778	7.51128127389589e-05	0.00275412756154288		Streb.8G026130	1.9923	0.000882572	0.00990305
TRINITY_DN37204_c2_g1_i5	2.87758	5.71805345775677e-05	0.00225815868404676		Streb.9G002100	1.99062	0.00564692	0.0411823
TRINITY_DN20003_c0_g1_i7	2.87548	0.000152318172912383	0.00467531794872074		Streb.6G030070	1.99004	0.0170112	0.0934202
TRINITY_DN96476_c0_g1_i1	2.8745	1.89898953488806e-06	0.000155757593708901		Streb.1G039200	1.98653	0.000138891	0.00231756
TRINITY_DN113299_c0_g4_i1	2.87423	3.6721831396559e-05	0.00159069793152045		Streb.2G059130	1.98605	0.00346983	0.0285317
TRINITY_DN104573_c3_g2_i1	2.87409	6.84158414090017e-05	0.00257531512881705		Streb.1G000730	1.98318	0.00131548	0.0135288
TRINITY_DN117848_c6_g1_i2	2.87404	0.00237959025237939	0.0365475883980595		Streb.5G027100	1.97981	0.00148881	0.0148493
TRINITY_DN106882_c2_g2_i1	2.87362	0.0012246659470247	0.0225083923246852		Streb.5G030080	1.97887	2.58211e-05	0.000589466
TRINITY_DN102872_c1_g2_i1	2.87094	0.000247872273122403	0.00684138454277565		Streb.3G005430	1.9787	0.000302441	0.00423301
TRINITY_DN33447_c3_g1_i1	2.86822	1.25258476174314e-07	1.67594873874311e-05		Streb.7G025490	1.97634	9.13978e-05	0.00165827
TRINITY_DN34179_c4_g3_i1	2.86761	9.27717604697515e-05	0.00322782388285017		Streb.8G033390	1.97573	0.00212086	0.0194658
TRINITY_DN113174_c0_g1_i4	2.86679	0.000148375437696024	0.00460734983684412		Streb.8G029510	1.97385	0.000814611	0.00932028
TRINITY_DN115732_c1_g2_i1	2.8658	2.67213471129363e-05	0.00123879807739357		Streb.5G031570	1.97322	0.000210301	0.00322255
TRINITY_DN33024_c3_g1_i2	2.86532	0.000212977470524392	0.00610717522842556		Streb.6G003720	1.97163	0.000170508	0.0027257
TRINITY_DN30708_c0_g1_i3	2.86466	1.18791507430424e-05	0.000644729976271562		Streb.1G042330	1.97142	0.000177503	0.0028057
TRINITY_DN30003_c0_g2_i5	2.86405	0.000108372480536607	0.00362503855262122		Streb.4G001440	1.97126	6.02546e-05	0.00119214
TRINITY_DN104729_c0_g2_i2	2.86353	4.55921057765414e-05	0.00188650606994659		Streb.10G019280	1.96998	0.00409344	0.032342
TRINITY_DN24300_c2_g1_i1	2.86299	4.21825872988581e-05	0.00177187318818743		Streb.8G003640	1.96994	0.00887235	0.0573598
TRINITY_DN94115_c0_g1_i1	2.86271	0.00125795463890195	0.0229770671378257		Streb.3G023640	1.96876	0.0208634	0.108414
TRINITY_DN110826_c1_g1_i1	2.86235	4.77639277668595e-05	0.00196231316281298		Streb.8G030080	1.96722	0.00419055	0.0328335
TRINITY_DN97835_c1_g1_i1	2.86059	3.12308588805025e-05	0.00140100217947564		Streb.2G038070	1.96695	0.00419055	0.0328335
TRINITY_DN16466_c0_g2_i2	2.85265	3.52292558539963e-05	0.00153951403829053		Streb.6G021070	1.9669	0.00419055	0.0328335
TRINITY_DN108803_c2_g3_i1	2.85246	4.83996062874173e-06	0.000326311275541665		Streb.1G033450	1.96387	0.00300097	0.0254981
TRINITY_DN109164_c0_g1_i1	2.84594	6.61224744208957e-07	6.58182212022459e-05		Streb.7G007200	1.96327	2.13684e-05	0.000502003
TRINITY_DN34934_c1_g3_i1	2.84479	0.000253806471546713	0.00693370868346849		Streb.5G032210	1.96086	0.000190235	0.00297622
TRINITY_DN28465_c2_g1_i2	2.84418	9.1482274327827e-06	0.000529253211111271		Streb.2G061310	1.96049	0.000219722	0.00332486
TRINITY_DN32884_c2_g1_i1	2.84324	0.000102479658849909	0.00348853644183178		Streb.9G005050	1.95967	0.00433687	0.0337255
TRINITY_DN33645_c4_g2_i1	2.84217	5.12155444841889e-06	0.000340431968786624		Streb.10G004250	1.95834	0.000103463	0.00182813
TRINITY_DN37075_c5_g3_i2	2.84066	0.00011010276393464	0.0036758200206079		Streb.2G035830	1.9581	0.000109255	0.00191734
TRINITY_DN96916_c0_g5_i1	2.83507	8.80111357295135e-06	0.000514323422861814		Streb.2G023970	1.95314	0.000125182	0.00212539
TRINITY_DN22022_c0_g1_i1	2.83474	1.12031864237583e-05	0.000617717139743707		Streb.2G050530	1.9528	0.00249274	0.0222048
TRINITY_DN121214_c0_g2_i1	2.83247	8.97542550446846e-07	8.34991665588859e-05		Streb.2G020320	1.95178	0.000706413	0.00834007
TRINITY_DN103371_c1_g1_i1	2.83037	1.7695657670321e-05	0.000884247038078303		Streb.9G001160	1.95092	0.000103612	0.00182966
TRINITY_DN119230_c1_g1_i1	2.82955	4.84206604925622e-05	0.00198458849048995		Streb.4G024970	1.94982	5.85792e-05	0.00116533
TRINITY_DN28275_c1_g2_i1	2.82895	0.0126558978421671	0.119748118449818		Streb.2G049570	1.94966	2.10835e-05	0.000496914
TRINITY_DN21076_c2_g1_i2	2.82835	8.53591745813277e-06	0.000502213384709903		Streb.Contig03431G000030	1.94889	0.000141133	0.00234824
TRINITY_DN32627_c2_g1_i2	2.8264	1.43806659497126e-05	0.000750523490694789		Streb.9G018230	1.94843	0.0120248	0.0721094
TRINITY_DN33498_c0_g2_i1	2.82474	9.64989844928953e-07	8.84676139845713e-05		Streb.9G019210	1.94834	0.0120248	0.0721094
TRINITY_DN30846_c2_g1_i3	2.82295	7.50070706968359e-06	0.000454422207679746		Streb.9G005520	1.94826	0.0120248	0.0721094
TRINITY_DN33628_c0_g1_i3	2.82212	9.38491572788503e-05	0.00325876622879887		Streb.2G027280	1.9482	0.0120248	0.0721094
TRINITY_DN120146_c0_g2_i1	2.82077	4.52038611222843e-05	0.00187623268237651		Streb.6G028690	1.94809	0.0120248	0.0721094
TRINITY_DN105493_c0_g1_i3	2.8207	0.000272346641709104	0.00733040817226197		Streb.4G021110	1.94755	5.70024e-05	0.00114021
TRINITY_DN21139_c2_g3_i1	2.82011	1.99438633519424e-05	0.00096980211224517		Streb.6G014100	1.94507	0.000165748	0.00266922
TRINITY_DN5952_c0_g1_i1	2.81995	2.28112101742358e-05	0.00108436169736347		Streb.3G020970	1.94381	1.29586e-05	0.000337108
TRINITY_DN33981_c2_g1_i1	2.81959	2.72356862669517e-05	0.00125675828481351		Streb.4G021210	1.94335	0.00528449	0.0390842
TRINITY_DN23516_c2_g2_i1	2.81956	9.23667199253262e-05	0.00322076595425813		Streb.11G010690	1.94302	0.00127319	0.0131317
TRINITY_DN16839_c0_g1_i1	2.81776	1.23596196469776e-05	0.00066350843927684		Streb.10G013880	1.9416	0.00862619	0.0563531
TRINITY_DN99339_c2_g3_i1	2.81758	0.000108016540951485	0.00361662339143262		Streb.8G017250	1.9398	0.000557608	0.00688348
TRINITY_DN29710_c2_g1_i1	2.81499	0.000294465291845016	0.00774236375472733		Streb.7G022410	1.93838	0.00121743	0.0127092
TRINITY_DN18985_c0_g2_i1	2.81349	0.000245074560233291	0.00678610771899677		Streb.2G042280	1.93823	0.000997427	0.0108364
TRINITY_DN117380_c0_g1_i7	2.81306	3.64936085134701e-05	0.0015857674099383		Streb.2G058990	1.93707	0.000862781	0.00974112
TRINITY_DN122970_c2_g4_i2	2.81235	0.000339675477727127	0.0086799950874218		Streb.Contig04015G000010	1.93482	0.00693854	0.0483123
TRINITY_DN17519_c1_g1_i2	2.81155	0.000675281067972361	0.0145258784168307		Streb.2G022960	1.93405	3.57985e-05	0.0007741
TRINITY_DN102006_c0_g1_i2	2.81053	0.000650854775471364	0.0141231818341795		Streb.Contig00916G000010	1.93403	0.000188641	0.00295286
TRINITY_DN15564_c0_g1_i3	2.81009	0.00134795201259055	0.0240907318433796		Streb.6G011470	1.93402	0.000117153	0.00202452
TRINITY_DN18991_c1_g2_i4	2.80998	0.00134795201259055	0.0240907318433796		Streb.7G005810	1.93315	0.000131072	0.00220736
TRINITY_DN115615_c0_g2_i1	2.80998	0.00134795201259055	0.0240907318433796		Streb.3G022110	1.93311	4.33608e-05	0.000908517
TRINITY_DN36778_c2_g2_i7	2.80992	0.00134795201259055	0.0240907318433796		Streb.1G011830	1.93147	0.0511542	0.207152
TRINITY_DN25433_c0_g2_i2	2.80989	0.00148028580641009	0.0259014513180183		Streb.2G039060	1.92927	0.0126267	0.0749916
TRINITY_DN19098_c1_g1_i2	2.80983	0.00134795201259055	0.0240907318433796		Streb.1G037450	1.92802	0.000140076	0.00233198
TRINITY_DN113647_c0_g2_i4	2.80902	0.0018656109962605	0.0306539765197512		Streb.1G003840	1.92641	0.0028084	0.024236
TRINITY_DN24760_c0_g1_i2	2.80734	0.00347096336654969	0.0480171935285904		Streb.7G024620	1.92641	0.00850521	0.0557004
TRINITY_DN35017_c3_g2_i1	2.80683	0.000692283925617195	0.0148226179538698		Streb.8G026740	1.92592	0.00159501	0.0155878
TRINITY_DN105745_c0_g1_i1	2.80676	0.00186622750149176	0.0306539765197512		Streb.7G024920	1.92326	0.000198891	0.00308057
TRINITY_DN117561_c0_g1_i8	2.80646	0.00302654811892149	0.0434114232256231		Streb.9G003800	1.92302	5.79757e-05	0.0011557
TRINITY_DN121320_c3_g3_i1	2.80475	0.00258963399755396	0.0388321837088858		Streb.7G021850	1.923	1.74999e-05	0.000426629
TRINITY_DN31244_c3_g3_i1	2.80439	0.0385630487438933	0.247853602572571		Streb.9G021820	1.92132	5.16254e-05	0.00105072
TRINITY_DN21097_c0_g1_i2	2.80421	0.0033427072796815	0.046817190865981		Streb.9G017170	1.92031	0.000170528	0.0027257
TRINITY_DN95890_c2_g4_i2	2.80305	3.95664324363139e-05	0.00168445146109573		Streb.10G008320	1.91964	0.00267526	0.0233235
TRINITY_DN28984_c1_g1_i6	2.80202	0.00386109125767965	0.0522505769903174		Streb.6G007230	1.91954	0.00239911	0.0214914
TRINITY_DN32965_c3_g1_i1	2.80133	0.00611931644430618	0.0726104406988483		Streb.3G004950	1.91808	0.0354945	0.159334
TRINITY_DN104729_c0_g2_i1	2.80058	0.00213657311708113	0.0336549112724224		Streb.8G026470	1.91802	0.0354945	0.159334
TRINITY_DN115825_c1_g2_i1	2.7989	7.20336316886753e-06	0.000441424133075041		Streb.1G046250	1.9179	0.0354945	0.159334
TRINITY_DN35753_c2_g2_i1	2.79735	2.31844347876785e-06	0.000181772263152084		Streb.5G007060	1.9179	0.0354945	0.159334
TRINITY_DN26116_c0_g3_i2	2.79468	0.000227900046309444	0.00644442937968786		Streb.1G025760	1.91787	0.00159915	0.0156178
TRINITY_DN119999_c6_g2_i1	2.79297	3.12189019780386e-05	0.00140100217947564		Streb.5G005880	1.91787	0.0354945	0.159334
TRINITY_DN34958_c5_g1_i3	2.79256	0.0236152028739022	0.180216084649241		Streb.3G022020	1.91785	0.00116055	0.0122295
TRINITY_DN33820_c3_g3_i1	2.79241	0.000562907314071807	0.0125165159203365		Streb.7G026480	1.91784	0.0354945	0.159334
TRINITY_DN35827_c2_g4_i1	2.79225	0.0216640203609065	0.170140501209485		Streb.2G039100	1.9178	0.0354945	0.159334
TRINITY_DN115416_c1_g1_i16	2.79221	0.0216640203609065	0.170140501209485		Streb.10G027620	1.91775	0.0354945	0.159334
TRINITY_DN115928_c1_g3_i1	2.79221	0.0216640203609065	0.170140501209485		Streb.1G048350	1.91772	0.0354945	0.159334
TRINITY_DN21582_c0_g1_i5	2.79219	0.0216640203609065	0.170140501209485		Streb.2G056000	1.91762	1.25081e-05	0.000328031
TRINITY_DN35517_c1_g1_i1	2.79216	0.0216640203609065	0.170140501209485		Streb.1G047360	1.9176	0.0354945	0.159334
TRINITY_DN37249_c1_g1_i1	2.79216	0.0216640203609065	0.170140501209485		Streb.2G040530	1.9176	0.0354945	0.159334
TRINITY_DN19982_c0_g1_i2	2.79216	0.0216640203609065	0.170140501209485		Streb.3G024290	1.91742	0.0354945	0.159334
TRINITY_DN18573_c0_g1_i1	2.79216	0.0216640203609065	0.170140501209485		Streb.1G009390	1.91642	0.0364714	0.162403
TRINITY_DN32594_c1_g2_i1	2.79213	0.0216640203609065	0.170140501209485		Streb.5G027430	1.91442	0.000266889	0.00384077
TRINITY_DN21516_c0_g1_i3	2.79213	0.0216640203609065	0.170140501209485		Streb.1G037420	1.91364	0.00018549	0.00290824
TRINITY_DN110601_c1_g1_i2	2.79213	0.0216640203609065	0.170140501209485		Streb.3G016980	1.91349	0.00154412	0.0152392
TRINITY_DN112582_c1_g1_i2	2.7921	0.0216640203609065	0.170140501209485		Streb.5G003030	1.91289	6.67353e-05	0.00128654
TRINITY_DN88067_c0_g1_i3	2.7921	0.0216640203609065	0.170140501209485		Streb.1G033820	1.91229	0.000390684	0.00520745
TRINITY_DN115606_c0_g1_i1	2.7921	0.0216640203609065	0.170140501209485		Streb.1G031010	1.91102	0.000206027	0.00316539
TRINITY_DN120316_c1_g1_i1	2.7921	0.0216640203609065	0.170140501209485		Streb.5G018690	1.91094	0.00136333	0.0138737
TRINITY_DN107964_c2_g2_i2	2.7921	0.0216640203609065	0.170140501209485		Streb.3G023790	1.90788	0.0166923	0.0918947
TRINITY_DN96648_c2_g1_i8	2.7921	0.0216640203609065	0.170140501209485		Streb.7G015850	1.9078	2.37241e-05	0.000549357
TRINITY_DN16852_c0_g1_i1	2.7921	0.0216640203609065	0.170140501209485		Streb.11G010250	1.90768	1.28383e-05	0.000334878
TRINITY_DN28327_c0_g1_i5	2.7921	0.0216640203609065	0.170140501209485		Streb.3G027660	1.9064	0.00465832	0.0354945
TRINITY_DN96542_c0_g1_i6	2.79208	0.0216640203609065	0.170140501209485		Streb.5G016910	1.9056	0.0026011	0.022987
TRINITY_DN34232_c2_g3_i1	2.79208	0.0216640203609065	0.170140501209485		Streb.6G016990	1.90524	0.00121924	0.0127098
TRINITY_DN30463_c0_g4_i2	2.79208	0.0216640203609065	0.170140501209485		Streb.1G040230	1.90343	2.48901e-05	0.000572256
TRINITY_DN114923_c2_g1_i18	2.79208	0.0216640203609065	0.170140501209485		Streb.9G008650	1.90258	7.60488e-05	0.00143159
TRINITY_DN24990_c0_g1_i5	2.79207	0.0216640203609065	0.170140501209485		Streb.9G013610	1.90179	0.00167112	0.0161794
TRINITY_DN102004_c2_g1_i5	2.79204	0.0216640203609065	0.170140501209485		Streb.1G027670	1.90119	1.72661e-05	0.00042199
TRINITY_DN25357_c0_g2_i3	2.79204	0.0216640203609065	0.170140501209485		Streb.9G017810	1.90014	0.00542318	0.0399311
TRINITY_DN120511_c0_g1_i1	2.79204	0.0216640203609065	0.170140501209485		Streb.2G032460	1.89727	0.000320068	0.00442872
TRINITY_DN114555_c1_g3_i2	2.79204	0.0216640203609065	0.170140501209485		Streb.2G049200	1.89725	1.02608e-05	0.000279948
TRINITY_DN24811_c0_g1_i7	2.79204	0.0216640203609065	0.170140501209485		Streb.8G009680	1.89475	0.00677033	0.0474706
TRINITY_DN31804_c1_g1_i7	2.79204	0.0216640203609065	0.170140501209485		Streb.10G008000	1.89451	0.00677033	0.0474706
TRINITY_DN19659_c0_g1_i3	2.79204	0.0216640203609065	0.170140501209485		Streb.2G022380	1.89429	0.00677033	0.0474706
TRINITY_DN106498_c0_g1_i5	2.79204	0.0216640203609065	0.170140501209485		Streb.11G017160	1.89285	7.58947e-05	0.00142961
TRINITY_DN106869_c0_g2_i7	2.79204	0.0216640203609065	0.170140501209485		Streb.7G006610	1.89042	0.000672582	0.00801696
TRINITY_DN97022_c0_g1_i4	2.79204	0.0216640203609065	0.170140501209485		Streb.8G015090	1.89003	0.0527027	0.211977
TRINITY_DN105553_c0_g4_i1	2.79204	0.0216640203609065	0.170140501209485		Streb.3G022330	1.88995	5.67117e-05	0.00113517
TRINITY_DN106152_c0_g1_i1	2.79204	0.0216640203609065	0.170140501209485		Streb.1G037200	1.88868	0.000352636	0.00477248
TRINITY_DN28360_c3_g1_i3	2.79204	0.0216640203609065	0.170140501209485		Streb.6G024420	1.88858	0.000104999	0.00185078
TRINITY_DN103498_c1_g1_i8	2.79204	0.0216640203609065	0.170140501209485		Streb.6G006310	1.88846	0.00863757	0.0563943
TRINITY_DN6274_c0_g1_i1	2.79204	0.0216640203609065	0.170140501209485		Streb.10G029680	1.88822	0.00283019	0.0243602
TRINITY_DN104882_c0_g1_i12	2.79202	0.0216640203609065	0.170140501209485		Streb.5G019020	1.88798	0.00132294	0.0136007
TRINITY_DN19379_c0_g2_i10	2.79199	0.022099655129605	0.172331559149715		Streb.7G026750	1.88747	0.000330375	0.00453452
TRINITY_DN29497_c0_g1_i1	2.79199	0.0220869628282453	0.172290739414747		Streb.1G030180	1.88596	0.00098363	0.0108199
TRINITY_DN23405_c1_g1_i6	2.79186	0.0219750263325791	0.171784922745138		Streb.Contig03670G000020	1.88523	0.0162777	0.090244
TRINITY_DN24849_c1_g1_i7	2.79172	0.0224843916444036	0.174568367622823		Streb.6G019970	1.88406	0.00023257	0.00347231
TRINITY_DN99312_c0_g2_i1	2.79172	0.0224847321776554	0.174568367622823		Streb.3G008460	1.88199	4.76811e-05	0.000981427
TRINITY_DN105073_c0_g1_i2	2.79056	8.75523076139183e-06	0.000512939588850841		Streb.7G023120	1.88146	0.00013471	0.00226076
TRINITY_DN24128_c0_g1_i5	2.7899	0.0408059500698784	0.255412154560023		Streb.4G019550	1.88059	6.8962e-05	0.00131725
TRINITY_DN35342_c2_g1_i1	2.78636	3.32594060805632e-06	0.000244188868287254		Streb.1G035610	1.8797	0.00325387	0.0272725
TRINITY_DN120146_c0_g3_i1	2.78611	0.000428906908297995	0.0103146009716577		Streb.2G050130	1.87967	3.53485e-05	0.000765506
TRINITY_DN95138_c3_g1_i1	2.78417	3.88494530399511e-06	0.000276445368715907		Streb.1G000660	1.87961	0.000276422	0.00395448
TRINITY_DN17803_c0_g2_i1	2.78089	3.69803502610651e-05	0.00159989645186885		Streb.Contig04161G000010	1.87836	0.0163084	0.0903494
TRINITY_DN33024_c3_g1_i1	2.77847	0.000212107621974901	0.00608474961251509		Streb.9G016790	1.87812	0.000108578	0.00190809
TRINITY_DN38046_c2_g2_i1	2.77847	5.80937677260379e-07	5.96140085212048e-05		Streb.5G025880	1.87677	3.35334e-05	0.000734402
TRINITY_DN115183_c1_g3_i1	2.7783	6.1720839616398e-06	0.000388886177466665		Streb.4G026680	1.87664	0.0461461	0.192269
TRINITY_DN103557_c0_g1_i2	2.77712	6.8941063209662e-05	0.0025855883165234		Streb.4G008030	1.87595	4.30902e-05	0.000904211
TRINITY_DN23930_c0_g1_i1	2.77628	7.72905947531749e-09	1.69643218477797e-06		Streb.5G026860	1.87563	0.000307604	0.004297
TRINITY_DN99814_c0_g1_i8	2.77539	5.09630951043911e-05	0.00206437767124205		Streb.5G005120	1.87559	0.00135906	0.0138538
TRINITY_DN106383_c1_g1_i1	2.7749	0.00051715921047269	0.0117514733472996		Streb.1G040560	1.87533	0.0158838	0.0886177
TRINITY_DN122505_c2_g1_i1	2.77441	1.17881632873261e-05	0.000640693925057921		Streb.Contig01525G000020	1.87525	0.000152163	0.00249184
TRINITY_DN28996_c1_g6_i1	2.77227	6.66281535110017e-05	0.00252895074673631		Streb.6G028560	1.87499	0.000279353	0.00399053
TRINITY_DN109529_c0_g3_i6	2.77154	0.00011714660244182	0.00387366255822407		Streb.9G005140	1.87385	0.000674572	0.00803409
TRINITY_DN105869_c0_g2_i1	2.77151	4.03316381851456e-07	4.45112289703197e-05		Streb.6G002780	1.87319	0.0023545	0.0211919
TRINITY_DN108074_c0_g3_i3	2.7707	4.38643987187249e-06	0.000301836138018716		Streb.1G025800	1.87162	0.00192775	0.018127
TRINITY_DN113126_c0_g3_i3	2.77054	0.000896869794121283	0.0180750949959168		Streb.7G005070	1.8685	0.000201753	0.00311784
TRINITY_DN95987_c0_g1_i3	2.76834	7.52077817002418e-06	0.00045524025625156		Streb.5G002150	1.86457	0.0278526	0.134367
TRINITY_DN24643_c0_g2_i1	2.76824	6.95476427886194e-05	0.00259958638850285		Streb.2G028900	1.86354	0.000197254	0.00306297
TRINITY_DN107849_c0_g1_i1	2.76813	0.00484900836625562	0.0606643819248379		Streb.1G031940	1.86338	0.000270455	0.0038844
TRINITY_DN31335_c2_g1_i1	2.76619	0.000937940542637577	0.0187172676954345		Streb.6G028380	1.863	0.000214066	0.0032699
TRINITY_DN21739_c0_g1_i9	2.76515	4.64409689030773e-05	0.0019173924752004		Streb.3G025450	1.86293	8.69594e-05	0.00159869
TRINITY_DN19598_c1_g2_i1	2.76428	0.00373253328768393	0.0508977119623083		Streb.6G005520	1.86178	0.000823747	0.00939524
TRINITY_DN107964_c2_g2_i5	2.76348	0.000424326017281114	0.010218619737915		Streb.6G017100	1.86093	0.000240446	0.00356611
TRINITY_DN107927_c0_g1_i1	2.76306	6.30986842876192e-08	9.61152441891497e-06		Streb.8G002950	1.85919	0.000249492	0.00365001
TRINITY_DN15641_c0_g1_i1	2.76217	0.000409368152969063	0.00997275498979958		Streb.4G016810	1.85812	0.00910589	0.0585931
TRINITY_DN118088_c2_g2_i1	2.76165	4.16315015498088e-06	0.000290281298733818		Streb.1G046100	1.85765	0.0194926	0.102927
TRINITY_DN120146_c0_g1_i1	2.76005	5.54614350602433e-05	0.00220756755098777		Streb.10G025950	1.85743	0.0194926	0.102927
TRINITY_DN37003_c4_g1_i3	2.75862	0.00407817130706234	0.0536380397197512		Streb.3G000180	1.85742	0.0194926	0.102927
TRINITY_DN115023_c1_g2_i1	2.75762	2.12177291589532e-05	0.00101980469663573		Streb.Contig04852G000010	1.85719	0.0194926	0.102927
TRINITY_DN102590_c0_g2_i5	2.75566	2.84680055412251e-05	0.00130149111349026		Streb.3G015580	1.85717	0.0194926	0.102927
TRINITY_DN33563_c1_g2_i3	2.75498	8.86909957641478e-06	0.000516988690868087		Streb.Contig03670G000010	1.85699	3.95035e-05	0.000841083
TRINITY_DN110429_c0_g1_i11	2.75252	0.000248269728499829	0.00684138454277565		Streb.2G036800	1.85698	0.0194926	0.102927
TRINITY_DN21884_c5_g1_i6	2.75201	0.000329635625075615	0.0084693024455		Streb.2G012110	1.85696	0.0194926	0.102927
TRINITY_DN31957_c0_g1_i3	2.75191	0.000280046177485662	0.00748441550120907		Streb.6G013020	1.85669	0.000632639	0.00762207
TRINITY_DN109529_c0_g3_i4	2.74985	0.000146217906231211	0.00455259238323124		Streb.8G026010	1.85664	0.00497842	0.0373658
TRINITY_DN118716_c1_g1_i8	2.74797	0.00163913989751787	0.0279472344445678		Streb.9G022720	1.85627	0.0038376	0.0309262
TRINITY_DN28130_c1_g2_i3	2.74501	2.00321482060905e-05	0.000972260593744902		Streb.8G021660	1.85616	3.02225e-05	0.00067304
TRINITY_DN106882_c2_g1_i1	2.74471	0.00160369496955754	0.0274509486169656		Streb.11G020780	1.85543	0.0203169	0.106314
TRINITY_DN38627_c3_g2_i1	2.74388	1.38567328537027e-05	0.000727562455018507		Streb.Contig04529G000020	1.85472	0.00678133	0.047502
TRINITY_DN96078_c0_g2_i1	2.74212	0.00137460139891651	0.0244535096909921		Streb.4G008280	1.85431	0.000167948	0.00269802
TRINITY_DN30883_c0_g1_i2	2.73959	2.5950128640237e-05	0.00120708155422654		Streb.5G025840	1.85412	3.43608e-05	0.000750263
TRINITY_DN21467_c0_g2_i1	2.739	0.000266374565028424	0.00719761729161404		Streb.1G019170	1.85335	3.04972e-05	0.000677084
TRINITY_DN117395_c1_g2_i2	2.73779	3.39760948236541e-07	3.85403466454635e-05		Streb.4G027720	1.85103	0.00015839	0.00257497
TRINITY_DN33250_c1_g1_i5	2.73694	0.00644672500029579	0.0748550203250964		Streb.6G000930	1.85101	0.00153091	0.0151394
TRINITY_DN37437_c4_g1_i1	2.73415	0.000119682768263019	0.00393686440568264		Streb.3G007550	1.85035	4.9319e-05	0.00101014
TRINITY_DN31973_c2_g2_i6	2.72867	0.000188557138893925	0.00556107156700433		Streb.7G006730	1.84993	0.00141836	0.0143036
TRINITY_DN38004_c5_g2_i1	2.72781	8.60398517244977e-06	0.000505746665293642		Streb.2G055510	1.84983	0.0112237	0.0688092
TRINITY_DN36280_c2_g2_i1	2.7264	0.000418721338076922	0.0101047139621989		Streb.8G030490	1.84876	0.00272961	0.023705
TRINITY_DN116544_c0_g1_i3	2.72599	0.000158116936267737	0.00480226495129023		Streb.10G026370	1.84868	0.000181381	0.00285304
TRINITY_DN106082_c0_g1_i1	2.72581	0.000118921168014097	0.00392157112050886		Streb.10G011220	1.84836	0.000519883	0.00655693
TRINITY_DN27092_c1_g1_i1	2.7218	0.00394331490636297	0.0522505769903174		Streb.5G032050	1.84773	0.000767334	0.00888236
TRINITY_DN106023_c0_g1_i17	2.72176	0.00344952330845183	0.0480171935285904		Streb.1G034070	1.84598	0.000809821	0.00927642
TRINITY_DN17905_c0_g1_i1	2.72047	0.0001182805941963	0.00390495058692744		Streb.2G050050	1.84517	0.00687244	0.0479439
TRINITY_DN20505_c0_g3_i1	2.71978	0.00270609690100346	0.0398204169882691		Streb.3G030130	1.84261	0.000508818	0.00643971
TRINITY_DN23733_c0_g1_i3	2.71951	9.59687074487069e-05	0.00330605115430212		Streb.8G032980	1.83931	0.000247825	0.00365001
TRINITY_DN37913_c0_g1_i2	2.71926	0.00289801955936992	0.0419761629301589		Streb.9G023320	1.83815	0.0304654	0.143912
TRINITY_DN27092_c1_g2_i1	2.71909	0.00240468285577176	0.0366462737340978		Streb.Contig03807G000020	1.83792	0.000252987	0.00368516
TRINITY_DN115062_c3_g1_i2	2.71907	0.00240468285577176	0.0366462737340978		Streb.9G030700	1.8374	0.000219144	0.00331958
TRINITY_DN117358_c1_g1_i1	2.71907	0.00240468285577176	0.0366462737340978		Streb.Contig06001_ERROPOS500000G000040	1.83698	0.000256055	0.00372169
TRINITY_DN26761_c1_g2_i3	2.71902	0.00240468285577176	0.0366462737340978		Streb.4G002980	1.83663	0.00306181	0.0259156
TRINITY_DN26797_c0_g1_i19	2.71901	0.00240468285577176	0.0366462737340978		Streb.3G012290	1.83651	0.000161314	0.00261228
TRINITY_DN122044_c2_g1_i2	2.71898	0.00240468285577176	0.0366462737340978		Streb.Contig00460G000010	1.83626	0.0310671	0.145415
TRINITY_DN36687_c3_g1_i1	2.71898	0.00240468285577176	0.0366462737340978		Streb.9G021090	1.83575	0.000588852	0.00716876
TRINITY_DN109136_c2_g2_i6	2.71896	0.00240468285577176	0.0366462737340978		Streb.3G031140	1.83527	0.000465677	0.00601558
TRINITY_DN34418_c1_g2_i3	2.71892	0.00240468285577176	0.0366462737340978		Streb.11G017920	1.83502	0.050371	0.205108
TRINITY_DN102768_c0_g2_i4	2.71892	0.00240468285577176	0.0366462737340978		Streb.2G058500	1.83478	0.000300843	0.00421673
TRINITY_DN28012_c2_g1_i1	2.71878	8.27885228507784e-05	0.00295463797206063		Streb.8G009530	1.83447	0.000261681	0.00378644
TRINITY_DN85840_c3_g1_i2	2.71871	4.08062371812272e-07	4.48208983606417e-05		Streb.8G012390	1.83416	0.00337428	0.0280714
TRINITY_DN118951_c1_g1_i3	2.71863	0.0026350470397161	0.0392406220109607		Streb.10G002660	1.83036	0.00553305	0.0405655
TRINITY_DN31081_c2_g1_i6	2.71819	0.000175716171347367	0.00523515672981079		Streb.2G039280	1.83011	9.44493e-05	0.00170619
TRINITY_DN98725_c0_g1_i1	2.71703	4.95644543874363e-05	0.00202071364981437		Streb.6G005830	1.82981	0.000265296	0.00382352
TRINITY_DN111449_c0_g1_i2	2.71698	0.00018884543740005	0.0055672052638548		Streb.6G015760	1.82981	0.000237081	0.00352811
TRINITY_DN108106_c3_g1_i4	2.71657	0.00315209496609292	0.0447308349529009		Streb.1G028290	1.82871	0.000178583	0.00281665
TRINITY_DN33358_c4_g1_i2	2.71655	0.000225081688625351	0.00638296304224462		Streb.3G014500	1.82707	0.000119764	0.0020608
TRINITY_DN24973_c1_g2_i1	2.71629	0.00482689784436057	0.0604522290923278		Streb.3G009130	1.82707	0.00246373	0.0219734
TRINITY_DN37557_c2_g1_i7	2.71569	0.00409174211315358	0.0537103148444031		Streb.7G024640	1.82685	0.0165199	0.0911462
TRINITY_DN21629_c1_g3_i4	2.71482	0.0160503586138068	0.13805140913449		Streb.7G000880	1.82652	0.00282781	0.024347
TRINITY_DN104073_c4_g2_i1	2.71418	1.6399398064713e-05	0.000830247977406231		Streb.9G001250	1.82494	0.000865588	0.00976902
TRINITY_DN119230_c1_g3_i1	2.71338	5.24867103156782e-06	0.00034532943128143		Streb.8G003650	1.82443	0.00118972	0.0124871
TRINITY_DN100592_c3_g1_i10	2.71244	0.00714087354862185	0.0808824422140681		Streb.9G003930	1.8241	4.90235e-05	0.00100479
TRINITY_DN23239_c0_g1_i14	2.71081	0.000549096070119941	0.0122645022326371		Streb.Contig04553G000010	1.82365	0.00480929	0.0363591
TRINITY_DN110386_c0_g1_i2	2.70861	5.59401197780844e-05	0.00221928896484229		Streb.11G000920	1.82362	0.000480016	0.00615555
TRINITY_DN25568_c3_g2_i1	2.70783	8.51828852283306e-05	0.0030214203732882		Streb.1G025340	1.82267	0.000168706	0.00270487
TRINITY_DN103581_c0_g1_i5	2.70746	0.000936336614167789	0.0186965191745149		Streb.1G023880	1.82217	5.66566e-05	0.00113485
TRINITY_DN104089_c0_g1_i1	2.70729	0.00102826092615568	0.0197688511151173		Streb.4G016460	1.8193	9.36093e-05	0.00169207
TRINITY_DN108414_c0_g2_i1	2.7071	0.000247941084671047	0.00684138454277565		Streb.Contig05151G000020	1.81865	0.000167842	0.00269802
TRINITY_DN102262_c0_g2_i1	2.70502	5.12308165643864e-06	0.000340431968786624		Streb.9G019390	1.81857	0.000607246	0.00734962
TRINITY_DN105634_c0_g1_i2	2.70265	8.45552410747386e-07	7.96243838098911e-05		Streb.Contig05927_ERROPOS1234176G000110	1.81838	0.000477067	0.00612584
TRINITY_DN31310_c1_g1_i3	2.70252	5.2970767242671e-06	0.000346675914641647		Streb.1G051020	1.81811	7.96698e-05	0.00148503
TRINITY_DN116919_c1_g1_i3	2.70002	6.3332024406011e-06	0.000397592024232954		Streb.Contig05242G000010	1.81795	0.0108427	0.0669956
TRINITY_DN30045_c0_g1_i2	2.69913	2.97615302716177e-05	0.00134729728286432		Streb.3G015420	1.81773	0.0108427	0.0669956
TRINITY_DN29189_c1_g1_i9	2.69908	0.00294311686608204	0.0424915021973324		Streb.5G023150	1.81769	0.0115222	0.0703572
TRINITY_DN108412_c2_g2_i1	2.69803	7.28335072172311e-06	0.000444752838608974		Streb.6G022030	1.8169	0.0116383	0.0709407
TRINITY_DN117348_c1_g2_i1	2.69796	0.000125998402262151	0.00407118753565741		Streb.5G006930	1.81659	0.00247977	0.0221029
TRINITY_DN29690_c0_g2_i3	2.69713	4.51384973045227e-05	0.0018755749227709		Streb.Contig06136_ERROPOS2300000G000030	1.8145	0.00418857	0.0328335
TRINITY_DN115187_c1_g1_i2	2.69711	0.00280329539441117	0.040911938765182		Streb.1G032930	1.81428	0.000133405	0.0022427
TRINITY_DN106036_c0_g4_i1	2.69679	6.11874210566767e-05	0.00237883521812072		Streb.7G022670	1.81419	0.000401795	0.00532383
TRINITY_DN100053_c0_g3_i1	2.69494	0.0399087046305186	0.25074721244964		Streb.8G004350	1.81411	0.000107722	0.00189419
TRINITY_DN115825_c1_g2_i2	2.68914	0.000153410028287335	0.00469220752009647		Streb.11G003520	1.81095	0.00081665	0.00933626
TRINITY_DN19326_c3_g2_i2	2.68906	0.00369705486899506	0.0504997002089691		Streb.2G044770	1.81058	0.000218616	0.0033133
TRINITY_DN18514_c0_g1_i3	2.68889	0.000844926883885358	0.0172947999020456		Streb.3G008420	1.81005	0.000220266	0.0033279
TRINITY_DN54281_c0_g1_i1	2.6887	0.000138119391633636	0.00437113187002012		Streb.10G031480	1.80876	0.000116115	0.00200778
TRINITY_DN122976_c2_g5_i3	2.68813	0.000289919713214839	0.00764893623277276		Streb.8G003580	1.80674	0.000597408	0.00724563
TRINITY_DN96715_c0_g1_i4	2.68807	0.000289919713214839	0.00764893623277276		Streb.2G040900	1.80642	0.000363917	0.00490689
TRINITY_DN20112_c0_g5_i1	2.68784	0.000416437717139773	0.0100674934450682		Streb.3G009280	1.8058	0.00125357	0.0129804
TRINITY_DN108641_c1_g1_i1	2.68659	6.01105926348717e-06	0.000383976493487345		Streb.6G021550	1.80487	9.80882e-05	0.00175773
TRINITY_DN29697_c1_g2_i2	2.68621	1.40969129335523e-05	0.000736824164101543		Streb.2G061460	1.80393	0.000465481	0.00601558
TRINITY_DN107174_c0_g1_i2	2.68542	0.00016446435571594	0.00495375802606129		Streb.9G002110	1.80326	9.63282e-05	0.00173153
TRINITY_DN22034_c6_g1_i1	2.68387	0.00116266254799194	0.0216792617369452		Streb.4G009860	1.80157	0.00044323	0.00577549
TRINITY_DN113152_c0_g1_i1	2.68365	0.0154580451951399	0.135910172467727		Streb.10G024390	1.80071	0.000137866	0.00230575
TRINITY_DN120834_c3_g1_i2	2.68297	1.92549329307709e-05	0.000944034511650608		Streb.6G006340	1.8006	0.000133479	0.0022427
TRINITY_DN111874_c1_g4_i1	2.68108	0.000962050383608225	0.0190889745167818		Streb.9G021850	1.7956	0.000345225	0.00469842
TRINITY_DN102040_c1_g1_i5	2.67994	0.000303883671577504	0.00794776207912967		Streb.5G002930	1.79394	0.0524643	0.21131
TRINITY_DN93440_c0_g1_i1	2.67983	0.00148952538358147	0.0260368285713151		Streb.2G058490	1.79361	0.000262464	0.0037921
TRINITY_DN105544_c0_g1_i1	2.67836	2.91329358914124e-05	0.00132576856254892		Streb.1G035710	1.79293	0.00444728	0.0343025
TRINITY_DN104767_c2_g2_i1	2.67748	7.36689460889336e-06	0.000449059451426454		Streb.8G024970	1.79189	5.81741e-05	0.00115807
TRINITY_DN120554_c0_g6_i1	2.67648	0.000193860924901018	0.00567163908106364		Streb.5G029110	1.79023	0.000542323	0.00675828
TRINITY_DN112368_c2_g1_i1	2.67246	6.71448449034979e-08	1.01570453649308e-05		Streb.9G001910	1.79016	0.00609015	0.043851
TRINITY_DN34011_c1_g2_i3	2.66798	5.55160597752499e-06	0.000359935179691583		Streb.9G003350	1.78997	0.00632468	0.0452107
TRINITY_DN27881_c1_g2_i2	2.66788	0.00916793082246029	0.0946820070694499		Streb.3G019490	1.78982	0.00165723	0.0160877
TRINITY_DN91088_c1_g1_i2	2.66578	2.55542183548745e-05	0.00119026328342718		Streb.10G003770	1.78974	0.000702316	0.00829995
TRINITY_DN38565_c7_g1_i1	2.66512	9.78604545934425e-05	0.00336241127330121		Streb.1G044490	1.78933	0.000523321	0.00658032
TRINITY_DN107174_c0_g2_i1	2.66378	3.43924202706128e-06	0.000251177014132311		Streb.2G016890	1.78931	8.46714e-05	0.00156255
TRINITY_DN32944_c2_g1_i3	2.66329	1.28563326615246e-05	0.000684893700311256		Streb.8G019650	1.78902	0.000343956	0.00468554
TRINITY_DN122338_c1_g1_i1	2.6628	1.70288509615889e-05	0.000857106465102254		Streb.3G019860	1.78892	0.000534031	0.0066832
TRINITY_DN109367_c0_g1_i1	2.66194	0.000115646672457628	0.00383504285870493		Streb.7G017720	1.7889	0.0271251	0.131353
TRINITY_DN110429_c0_g1_i1	2.65934	0.000159289448891172	0.00482939021815376		Streb.8G027470	1.78862	0.0288796	0.13823
TRINITY_DN97884_c2_g1_i3	2.65911	8.7633233083647e-05	0.00308199760481162		Streb.7G024780	1.78858	0.0175066	0.0953307
TRINITY_DN123362_c3_g3_i1	2.6559	1.28108786750374e-05	0.000683523001700918		Streb.3G022360	1.78752	0.00889345	0.0574666
TRINITY_DN107936_c1_g2_i1	2.65561	7.7916187266142e-05	0.00284038977558883		Streb.10G021830	1.78745	0.000875921	0.00985123
TRINITY_DN98363_c0_g1_i3	2.65433	0.00110153829434547	0.0208252635309591		Streb.8G012600	1.7873	0.000316296	0.00438449
TRINITY_DN110271_c1_g2_i1	2.64977	0.000105963061158225	0.0035807351744292		Streb.9G030580	1.7863	0.00223185	0.0203009
TRINITY_DN23638_c1_g1_i1	2.64973	6.06951370333891e-06	0.000385125707252184		Streb.Contig04415G000010	1.78614	6.13345e-05	0.00120939
TRINITY_DN85457_c0_g1_i1	2.64693	0.00017467619231745	0.00521380600221268		Streb.7G026660	1.786	0.000210251	0.00322255
TRINITY_DN85232_c1_g2_i2	2.64669	0.00974528784596866	0.09929820788421		Streb.9G016720	1.78576	0.000315989	0.0043829
TRINITY_DN27710_c2_g1_i1	2.64625	1.39209744713259e-05	0.000729267097656968		Streb.Contig05897_ERROPOS2000000G000230	1.78538	0.00838491	0.0550862
TRINITY_DN91714_c2_g2_i1	2.64464	1.02494487085679e-05	0.000576598044718687		Streb.6G012770	1.78384	0.000691392	0.00819419
TRINITY_DN29205_c0_g3_i1	2.64154	0.00487006883526823	0.0608499604894124		Streb.3G021110	1.78245	0.000521671	0.00656834
TRINITY_DN32326_c3_g1_i1	2.64125	1.99446219587244e-06	0.000161136764901512		Streb.7G014650	1.78087	0.000156144	0.00254557
TRINITY_DN109199_c0_g2_i1	2.64123	2.64809579446847e-05	0.00123012214023472		Streb.2G054470	1.78069	0.000139141	0.00232041
TRINITY_DN107025_c0_g4_i1	2.63478	0.00013715820084177	0.00434468034000979		Streb.6G003110	1.77924	6.57269e-05	0.00127109
TRINITY_DN106649_c0_g1_i3	2.63445	4.58446971086247e-08	7.27094797987313e-06		Streb.Contig03732G000010	1.77886	0.00280832	0.024236
TRINITY_DN22779_c2_g1_i1	2.63267	4.49567276097468e-05	0.00186914269776624		Streb.2G038950	1.77795	7.18975e-05	0.00136404
TRINITY_DN32273_c0_g2_i3	2.63027	0.000357894115801214	0.00901997286470929		Streb.3G008720	1.77686	0.00172607	0.0166009
TRINITY_DN34187_c0_g1_i1	2.62944	0.0393086916297931	0.247853602572571		Streb.6G009140	1.77676	0.000745129	0.00868784
TRINITY_DN16367_c0_g2_i2	2.62944	0.0393086916297931	0.247853602572571		Streb.Contig04190G000030	1.77662	9.07017e-05	0.00164914
TRINITY_DN38647_c2_g3_i1	2.62944	0.0393086916297931	0.247853602572571		Streb.10G003760	1.77569	0.000458863	0.00594988
TRINITY_DN21205_c4_g2_i9	2.62941	0.0393086916297931	0.247853602572571		Streb.2G034690	1.77386	0.00169767	0.0163982
TRINITY_DN86584_c0_g1_i6	2.62938	0.0393086916297931	0.247853602572571		Streb.9G005420	1.7735	0.0108678	0.0671195
TRINITY_DN113533_c3_g1_i3	2.62938	0.0393086916297931	0.247853602572571		Streb.8G023810	1.77239	9.91371e-05	0.0017689
TRINITY_DN38023_c0_g1_i1	2.62938	0.0393086916297931	0.247853602572571		Streb.10G002200	1.77213	0.00263065	0.0231457
TRINITY_DN109421_c0_g2_i3	2.62938	0.0393086916297931	0.247853602572571		Streb.3G008610	1.7699	8.52771e-05	0.00157174
TRINITY_DN36849_c5_g1_i1	2.62936	0.0393086916297931	0.247853602572571		Streb.10G030400	1.7683	0.0483269	0.199594
TRINITY_DN26935_c0_g2_i7	2.62936	0.0393086916297931	0.247853602572571		Streb.1G030220	1.76772	0.000441121	0.00575575
TRINITY_DN22662_c2_g1_i4	2.62936	0.0393086916297931	0.247853602572571		Streb.2G015290	1.76742	0.000194548	0.00303553
TRINITY_DN93622_c2_g6_i1	2.62936	0.0393086916297931	0.247853602572571		Streb.9G016800	1.76652	4.79549e-05	0.000984973
TRINITY_DN23964_c1_g3_i1	2.62935	0.0393086916297931	0.247853602572571		Streb.3G004560	1.76484	0.00042306	0.00554997
TRINITY_DN121753_c6_g3_i1	2.62932	0.0393086916297931	0.247853602572571		Streb.10G011850	1.76352	0.000149964	0.00245906
TRINITY_DN26067_c0_g1_i12	2.62932	0.0393086916297931	0.247853602572571		Streb.6G015540	1.76344	0.000170282	0.00272564
TRINITY_DN21150_c0_g2_i4	2.62932	0.0393086916297931	0.247853602572571		Streb.3G021870	1.76286	0.0185596	0.0996285
TRINITY_DN107553_c0_g1_i4	2.62932	0.0393086916297931	0.247853602572571		Streb.7G023370	1.76249	0.000112504	0.0019583
TRINITY_DN105571_c0_g1_i5	2.62932	0.0393086916297931	0.247853602572571		Streb.2G060170	1.76164	0.000612736	0.00740682
TRINITY_DN19484_c2_g1_i2	2.62932	0.0393086916297931	0.247853602572571		Streb.2G015230	1.76119	0.000348147	0.00472934
TRINITY_DN25586_c2_g1_i1	2.62932	0.0393086916297931	0.247853602572571		Streb.7G006340	1.76083	0.00030177	0.00422769
TRINITY_DN103951_c0_g1_i5	2.62932	0.0393086916297931	0.247853602572571		Streb.2G002340	1.76033	0.0312572	0.145415
TRINITY_DN99019_c0_g1_i1	2.62932	0.0393086916297931	0.247853602572571		Streb.10G004270	1.76027	0.0312572	0.145415
TRINITY_DN103910_c2_g1_i4	2.6293	0.0393086916297931	0.247853602572571		Streb.1G039620	1.76022	0.0312572	0.145415
TRINITY_DN110736_c2_g1_i3	2.6293	0.0393086916297931	0.247853602572571		Streb.5G002630	1.76012	0.0312572	0.145415
TRINITY_DN32776_c1_g1_i3	2.6293	0.0393086916297931	0.247853602572571		Streb.Contig04845G000010	1.7601	0.0312572	0.145415
TRINITY_DN36396_c4_g1_i5	2.6293	0.0393086916297931	0.247853602572571		Streb.1G047230	1.75992	0.000443844	0.0057809
TRINITY_DN91814_c0_g1_i3	2.6293	0.0393086916297931	0.247853602572571		Streb.4G004460	1.75882	0.00151731	0.0150921
TRINITY_DN38047_c2_g1_i1	2.6293	0.0393086916297931	0.247853602572571		Streb.2G023560	1.75824	9.52474e-05	0.00171634
TRINITY_DN34482_c0_g2_i2	2.6293	0.0393086916297931	0.247853602572571		Streb.2G004480	1.75776	0.000111264	0.0019426
TRINITY_DN122394_c1_g1_i1	2.62927	0.0393086916297931	0.247853602572571		Streb.2G029760	1.75758	0.000174729	0.00277089
TRINITY_DN19156_c0_g2_i2	2.62927	0.0393086916297931	0.247853602572571		Streb.8G025300	1.75649	0.0042126	0.0329707
TRINITY_DN24574_c1_g1_i1	2.62927	0.0393086916297931	0.247853602572571		Streb.9G007720	1.75642	0.000199127	0.00308057
TRINITY_DN16532_c0_g1_i2	2.62927	0.0393086916297931	0.247853602572571		Streb.1G035160	1.75629	0.00416795	0.0327978
TRINITY_DN27511_c0_g1_i4	2.62927	0.0393086916297931	0.247853602572571		Streb.2G053490	1.75586	0.00027151	0.0038957
TRINITY_DN37957_c2_g3_i1	2.62927	0.0393086916297931	0.247853602572571		Streb.Contig02831_ERROPOS128993G000010	1.75583	0.00976656	0.0617233
TRINITY_DN26528_c0_g1_i1	2.62927	0.0393086916297931	0.247853602572571		Streb.8G009460	1.75429	0.00284368	0.024433
TRINITY_DN25716_c0_g1_i5	2.62927	0.0393086916297931	0.247853602572571		Streb.9G005040	1.75266	0.0206524	0.107557
TRINITY_DN113210_c1_g1_i9	2.62927	0.0393086916297931	0.247853602572571		Streb.1G006710	1.75204	0.000125743	0.00213366
TRINITY_DN36420_c1_g2_i1	2.62927	0.0393086916297931	0.247853602572571		Streb.Contig02770G000040	1.75159	0.00251637	0.0223674
TRINITY_DN25524_c2_g4_i2	2.62927	0.0393086916297931	0.247853602572571		Streb.4G009840	1.75097	0.00166574	0.0161488
TRINITY_DN26377_c1_g1_i1	2.62927	0.0393086916297931	0.247853602572571		Streb.2G057150	1.75024	0.000416106	0.00547355
TRINITY_DN115676_c0_g1_i3	2.62927	0.0393086916297931	0.247853602572571		Streb.6G031070	1.75004	0.000981092	0.0108084
TRINITY_DN20714_c0_g6_i1	2.62927	0.0393086916297931	0.247853602572571		Streb.10G002710	1.74651	0.000829803	0.00944949
TRINITY_DN121444_c1_g1_i2	2.62927	0.0393086916297931	0.247853602572571		Streb.5G029430	1.74526	0.000197124	0.00306258
TRINITY_DN78660_c0_g1_i2	2.62927	0.0393086916297931	0.247853602572571		Streb.4G024090	1.74418	0.00249998	0.0222557
TRINITY_DN94096_c0_g1_i3	2.62927	0.0393086916297931	0.247853602572571		Streb.2G050180	1.74361	9.87979e-05	0.00176718
TRINITY_DN30285_c1_g1_i8	2.62927	0.0393086916297931	0.247853602572571		Streb.6G022360	1.7433	0.00738328	0.0506929
TRINITY_DN103003_c0_g10_i1	2.62927	0.0393086916297931	0.247853602572571		Streb.5G027250	1.74314	0.0138722	0.0803223
TRINITY_DN36393_c5_g5_i1	2.62927	0.0393086916297931	0.247853602572571		Streb.4G022200	1.7428	3.65127e-05	0.000785456
TRINITY_DN94007_c0_g2_i4	2.62925	0.0393086916297931	0.247853602572571		Streb.8G024320	1.74227	0.000281788	0.00401188
TRINITY_DN26670_c0_g2_i1	2.62924	0.0393086916297931	0.247853602572571		Streb.2G020440	1.74219	0.000136185	0.00228157
TRINITY_DN22785_c1_g6_i1	2.62924	0.0393086916297931	0.247853602572571		Streb.3G016940	1.74213	0.00152048	0.0151081
TRINITY_DN112710_c0_g3_i3	2.62924	0.0393086916297931	0.247853602572571		Streb.2G045630	1.74064	0.00900318	0.0580595
TRINITY_DN38162_c2_g1_i2	2.62924	0.0393086916297931	0.247853602572571		Streb.2G049860	1.73969	0.000252347	0.00368436
TRINITY_DN34108_c0_g2_i1	2.62924	0.0393086916297931	0.247853602572571		Streb.4G003690	1.73945	0.0314625	0.145779
TRINITY_DN104438_c0_g6_i1	2.62924	0.0393086916297931	0.247853602572571		Streb.10G027520	1.73784	0.0001991	0.00308057
TRINITY_DN21255_c0_g1_i1	2.62921	0.0393086916297931	0.247853602572571		Streb.7G025530	1.73742	0.0171992	0.093938
TRINITY_DN18003_c0_g2_i2	2.62921	0.0393086916297931	0.247853602572571		Streb.8G009400	1.73741	0.0171992	0.093938
TRINITY_DN23683_c1_g2_i1	2.62921	0.0393086916297931	0.247853602572571		Streb.7G022060	1.73729	0.0171992	0.093938
TRINITY_DN29028_c1_g2_i6	2.62921	0.0393086916297931	0.247853602572571		Streb.11G006530	1.73728	0.0171992	0.093938
TRINITY_DN110065_c0_g4_i4	2.62921	0.0393086916297931	0.247853602572571		Streb.5G030420	1.73712	0.0171992	0.093938
TRINITY_DN111453_c1_g1_i3	2.62921	0.0393086916297931	0.247853602572571		Streb.6G029880	1.73712	0.0171992	0.093938
TRINITY_DN96443_c2_g1_i3	2.62921	0.0393086916297931	0.247853602572571		Streb.3G015590	1.73706	0.0171992	0.093938
TRINITY_DN96598_c2_g2_i2	2.62921	0.0393086916297931	0.247853602572571		Streb.2G049970	1.73568	0.0530705	0.212376
TRINITY_DN36383_c1_g1_i17	2.62921	0.0393086916297931	0.247853602572571		Streb.2G021670	1.73416	0.000385725	0.00514843
TRINITY_DN37270_c3_g2_i5	2.62918	0.0393086916297931	0.247853602572571		Streb.8G004000	1.73217	0.000205652	0.0031613
TRINITY_DN30287_c0_g1_i5	2.62914	6.59560592820428e-05	0.00251169371248342		Streb.9G009040	1.73082	0.0212582	0.110001
TRINITY_DN34840_c1_g1_i1	2.62594	0.00355450551341087	0.0489578036811368		Streb.Contig05118G000010	1.73054	0.000368097	0.00495406
TRINITY_DN104729_c0_g1_i1	2.62579	0.00138732936973801	0.0246293606449288		Streb.Contig04026G000030	1.73047	0.000717104	0.00843017
TRINITY_DN24942_c2_g1_i2	2.62204	0.00426356943027464	0.0552645352671544		Streb.6G021360	1.73025	0.00295304	0.0252057
TRINITY_DN31081_c2_g2_i1	2.62201	0.00426356943027464	0.0552645352671544		Streb.2G027730	1.72898	0.000583788	0.00711904
TRINITY_DN17444_c2_g1_i4	2.62199	0.00438187540878907	0.056481127177302		Streb.11G020500	1.72801	0.0145286	0.0833479
TRINITY_DN19098_c1_g1_i3	2.62195	0.00426356943027464	0.0552645352671544		Streb.4G012080	1.72768	0.0304354	0.143862
TRINITY_DN25452_c0_g1_i4	2.62195	0.00426356943027464	0.0552645352671544		Streb.2G048650	1.72671	0.000287321	0.00406441
TRINITY_DN19695_c2_g5_i1	2.62193	0.00426356943027464	0.0552645352671544		Streb.3G028020	1.72663	0.0289876	0.138618
TRINITY_DN23917_c0_g2_i2	2.62193	0.00426356943027464	0.0552645352671544		Streb.Contig05082G000030	1.72596	0.00170355	0.0164332
TRINITY_DN18315_c3_g1_i1	2.62193	0.00426356943027464	0.0552645352671544		Streb.2G005630	1.72554	0.000562884	0.00693095
TRINITY_DN22807_c1_g1_i6	2.62192	0.00426356943027464	0.0552645352671544		Streb.5G031520	1.72523	0.00816253	0.0541389
TRINITY_DN36570_c3_g1_i1	2.62192	0.00426356943027464	0.0552645352671544		Streb.2G027760	1.72507	0.000663131	0.00792705
TRINITY_DN107819_c0_g1_i1	2.62189	0.00426356943027464	0.0552645352671544		Streb.Contig04495G000010	1.7239	0.00014571	0.00240922
TRINITY_DN91234_c0_g3_i1	2.62183	3.31220350556984e-06	0.000243438176632062		Streb.9G008540	1.72338	0.00322598	0.0270804
TRINITY_DN110822_c0_g1_i2	2.62104	0.00195240814785654	0.0316670588788657		Streb.2G012160	1.72312	0.0108362	0.0669956
TRINITY_DN112069_c0_g1_i3	2.62087	0.0057294941858304	0.0691914454303328		Streb.5G021300	1.72138	0.00958268	0.0607725
TRINITY_DN16259_c0_g3_i1	2.61939	0.000235994236842194	0.00658200747165342		Streb.Contig05058G000010	1.72129	0.00958268	0.0607725
TRINITY_DN20262_c1_g1_i2	2.61898	0.000508250317512799	0.0115836280848987		Streb.10G002250	1.72114	0.00958268	0.0607725
TRINITY_DN110974_c2_g2_i1	2.61892	0.000508250317512799	0.0115836280848987		Streb.Contig01101G000020	1.7211	0.00958268	0.0607725
TRINITY_DN20504_c1_g1_i1	2.61876	0.000537017781123756	0.0120335041623425		Streb.3G019670	1.72109	0.00958268	0.0607725
TRINITY_DN38528_c1_g1_i1	2.6185	0.00154435428618652	0.0267256196921387		Streb.1G042800	1.72109	0.00958268	0.0607725
TRINITY_DN33563_c1_g2_i1	2.61804	0.000105010050036901	0.00355720261385997		Streb.11G003590	1.72068	0.00958268	0.0607725
TRINITY_DN35424_c3_g2_i1	2.61679	2.82158562372912e-05	0.00129337603445382		Streb.1G047250	1.7201	0.00104519	0.0112795
TRINITY_DN105872_c0_g1_i1	2.61668	0.000342673974006533	0.00873806026138513		Streb.10G025640	1.71894	0.01084	0.0669956
TRINITY_DN97560_c1_g3_i1	2.6164	0.00460863036929038	0.0582874002983171		Streb.7G027300	1.71746	8.40419e-05	0.00155253
TRINITY_DN102884_c0_g3_i2	2.61632	0.000131840993011049	0.00421788714561484		Streb.2G045710	1.71746	0.00197551	0.018388
TRINITY_DN102848_c0_g2_i1	2.61596	0.000172824180441695	0.00516519978355024		Streb.9G003830	1.71603	0.000113948	0.0019809
TRINITY_DN33563_c1_g2_i2	2.61517	9.37550838750828e-05	0.00325713150537054		Streb.10G024220	1.71516	0.0130951	0.0767394
TRINITY_DN108102_c1_g1_i1	2.61515	0.00021838756070012	0.00624165156989852		Streb.4G024370	1.71454	0.00657789	0.0465139
TRINITY_DN26747_c1_g1_i5	2.61465	0.000649208162627821	0.0140962779872835		Streb.4G027260	1.71443	0.000181105	0.00285024
TRINITY_DN112354_c2_g2_i1	2.61239	3.51239862829146e-06	0.000253844967809827		Streb.9G007190	1.71409	0.00339285	0.0281775
TRINITY_DN118847_c0_g2_i5	2.61226	4.27327763385571e-05	0.00178956088366932		Streb.1G016060	1.71392	0.00542692	0.0399485
TRINITY_DN24459_c0_g1_i1	2.612	0.0138513682008521	0.126767546185747		Streb.9G029600	1.71328	0.000946106	0.0104865
TRINITY_DN94626_c0_g2_i2	2.61132	0.000659742692978387	0.0142580126488762		Streb.2G003900	1.70972	9.03727e-05	0.00164893
TRINITY_DN85232_c1_g3_i1	2.61086	0.00988432221947704	0.100375473170332		Streb.1G037430	1.70939	0.00539009	0.0397075
TRINITY_DN111004_c0_g1_i1	2.61073	0.000135335426558284	0.00429739231518653		Streb.3G020980	1.7092	0.00539009	0.0397075
TRINITY_DN16755_c0_g1_i2	2.61051	1.99675017916237e-05	0.00096980211224517		Streb.6G033090	1.70677	0.000627719	0.0075722
TRINITY_DN109003_c0_g1_i2	2.6095	4.64688443389465e-06	0.000315441984666377		Streb.11G023380	1.70343	0.00258975	0.0229102
TRINITY_DN115297_c1_g2_i1	2.60695	0.00114827178675518	0.0214628967088534		Streb.Contig04311G000020	1.70329	0.000263791	0.00380372
TRINITY_DN27014_c1_g3_i1	2.60684	6.4906077118731e-07	6.48200344804757e-05		Streb.1G027240	1.70228	0.00074249	0.00866208
TRINITY_DN111941_c0_g2_i1	2.60537	0.00132343311432163	0.0238245460486763		Streb.5G020080	1.70211	0.00045597	0.00591764
TRINITY_DN111019_c1_g1_i1	2.60493	0.00115900048344205	0.0216226125185469		Streb.3G000710	1.70178	0.000313308	0.00435784
TRINITY_DN98103_c0_g1_i2	2.60393	0.00013503513998841	0.0042925256100899		Streb.2G059960	1.70086	0.00331277	0.0276785
TRINITY_DN113028_c0_g2_i1	2.60327	0.00175486824036309	0.0294709008972826		Streb.2G034050	1.7005	0.000818642	0.00935536
TRINITY_DN102179_c2_g2_i2	2.60297	0.000266341389928083	0.00719761729161404		Streb.6G015560	1.70047	0.0215798	0.110583
TRINITY_DN108412_c3_g1_i4	2.60121	2.02705017674966e-05	0.000981766552412057		Streb.11G010670	1.70026	0.00558313	0.0408502
TRINITY_DN97885_c5_g1_i15	2.59723	0.000184294536095334	0.0054562519041843		Streb.7G027790	1.70025	0.00538404	0.0396831
TRINITY_DN121184_c2_g4_i2	2.59579	0.0100799800595667	0.10181044272347		Streb.3G015150	1.70007	0.00210623	0.019367
TRINITY_DN111931_c1_g2_i1	2.59494	0.000414243811179349	0.0100596899562875		Streb.11G002090	1.69971	0.0400775	0.173506
TRINITY_DN15132_c0_g1_i2	2.59475	7.15365403502768e-06	0.000439933854356432		Streb.5G006540	1.69968	0.00552982	0.040552
TRINITY_DN16781_c5_g1_i4	2.59004	3.08452698142119e-06	0.000230769019784734		Streb.7G020800	1.69866	0.000422968	0.00554997
TRINITY_DN121315_c4_g2_i2	2.58997	0.000292222093968644	0.00769091061823986		Streb.2G052560	1.69754	0.0384064	0.169219
TRINITY_DN19292_c0_g1_i3	2.58946	0.00774764997997605	0.0841280295240123		Streb.6G024820	1.69567	0.000154501	0.00252377
TRINITY_DN102625_c0_g1_i7	2.5875	2.11129158001968e-06	0.00016800160370609		Streb.3G016230	1.69488	0.000575063	0.00703624
TRINITY_DN105239_c1_g2_i1	2.58522	1.71142804792246e-05	0.000859519895234628		Streb.1G010150	1.69448	0.00221947	0.0202038
TRINITY_DN110100_c0_g1_i2	2.58355	2.16259383173099e-06	0.00017168963721605		Streb.6G025350	1.6935	9.10919e-05	0.00165376
TRINITY_DN103171_c2_g4_i2	2.58335	0.000110955659681696	0.00369863773013095		Streb.Contig04996G000010	1.69316	0.0231412	0.116181
TRINITY_DN47281_c0_g1_i1	2.58232	0.00510558383036009	0.0630200897799817		Streb.5G013470	1.69168	0.0107522	0.0666915
TRINITY_DN108401_c2_g4_i1	2.58225	5.74257051871509e-07	5.91390902691093e-05		Streb.1G033480	1.69142	0.000535643	0.00670049
TRINITY_DN29071_c0_g1_i1	2.58152	0.000120780045754565	0.00395606021321238		Streb.10G027360	1.69056	0.00105947	0.0113997
TRINITY_DN115183_c1_g5_i1	2.58037	5.96780597960964e-06	0.000381565218482274		Streb.7G022840	1.68956	0.000119817	0.0020608
TRINITY_DN97035_c0_g1_i3	2.58013	3.00887738921274e-05	0.00135944767986673		Streb.10G004020	1.68936	0.000270981	0.00389003
TRINITY_DN114952_c1_g1_i1	2.57878	0.000410577435588398	0.00999870024798338		Streb.4G026640	1.68794	0.000401164	0.00531789
TRINITY_DN87647_c0_g1_i1	2.57869	4.27171583295829e-05	0.00178956088366932		Streb.6G005260	1.68754	0.000877047	0.00986008
TRINITY_DN116634_c0_g1_i1	2.57778	9.77572364516181e-05	0.00336079292856585		Streb.4G011190	1.6856	0.0017932	0.0171388
TRINITY_DN115213_c1_g1_i4	2.57677	6.12186168345896e-05	0.00237883521812072		Streb.8G026460	1.685	0.000983584	0.0108199
TRINITY_DN91207_c0_g1_i3	2.5746	0.000503061477326091	0.011491820985668		Streb.10G008560	1.68389	0.00252059	0.0223981
TRINITY_DN33988_c2_g1_i3	2.57401	3.23786850738639e-05	0.00143301526506983		Streb.2G032850	1.68175	0.00263919	0.0231478
TRINITY_DN115339_c0_g2_i2	2.57103	2.95647073216752e-05	0.001341719724606		Streb.6G008030	1.67909	0.00226946	0.0205495
TRINITY_DN32326_c3_g2_i1	2.57019	1.66132067120704e-06	0.000139906212733921		Streb.5G003480	1.67714	0.0247827	0.122728
TRINITY_DN30226_c2_g1_i4	2.56993	0.000152718659039466	0.00467932131773089		Streb.7G022430	1.67516	0.000241201	0.00357365
TRINITY_DN96715_c0_g1_i1	2.56973	1.16640042051233e-05	0.000635042265081448		Streb.10G029410	1.67452	0.000124899	0.00212236
TRINITY_DN106444_c1_g4_i1	2.56927	0.000120366596262958	0.00394961613856765		Streb.10G016320	1.67443	0.0259093	0.127052
TRINITY_DN122044_c2_g2_i1	2.56922	0.00013193829473788	0.00421788714561484		Streb.4G020750	1.67029	0.0399928	0.173243
TRINITY_DN111459_c0_g1_i1	2.56887	0.000320601453793281	0.00829732843894875		Streb.8G006320	1.6697	0.000638775	0.00768055
TRINITY_DN101807_c0_g1_i11	2.56856	0.000161399264430997	0.00488056728585669		Streb.6G029710	1.669	0.000168114	0.00269835
TRINITY_DN116341_c0_g1_i5	2.56773	0.000100669363663897	0.0034438263853985		Streb.6G028980	1.66803	0.000276275	0.00395432
TRINITY_DN5325_c0_g1_i1	2.56405	0.0105477985625602	0.105459726308991		Streb.5G004670	1.66757	0.0244988	0.121695
TRINITY_DN111611_c0_g3_i1	2.56385	3.01843454780974e-05	0.00136110384931423		Streb.2G043960	1.66753	0.00100509	0.0108953
TRINITY_DN105372_c2_g2_i2	2.56378	0.000530154740363086	0.0119622758377925		Streb.7G003730	1.66613	0.000370599	0.00498313
TRINITY_DN99235_c0_g1_i1	2.56234	0.000475191900927355	0.0111933224458119		Streb.5G018200	1.66411	0.000251525	0.00367421
TRINITY_DN28250_c1_g3_i1	2.56201	0.000222055148707201	0.00631564357934442		Streb.4G016870	1.66339	0.039534	0.171573
TRINITY_DN121480_c5_g1_i4	2.56113	0.000365937231007998	0.00917265012900628		Streb.3G029570	1.66333	0.00198482	0.0184606
TRINITY_DN30189_c2_g2_i1	2.56077	0.000209603400889586	0.00602788070906864		Streb.Contig04060G000010	1.6627	0.0208844	0.108502
TRINITY_DN30214_c2_g1_i1	2.56072	0.0021581111852915	0.0339017157819998		Streb.11G013570	1.66232	0.00915655	0.0587639
TRINITY_DN19843_c1_g2_i2	2.56025	1.34748374643684e-06	0.000116593512481953		Streb.8G003510	1.66002	0.00123016	0.0128007
TRINITY_DN34279_c2_g1_i4	2.56019	2.29095901703003e-06	0.000180024702440269		Streb.10G026080	1.65799	0.000564431	0.00694412
TRINITY_DN99050_c0_g2_i2	2.55911	0.00194757085789555	0.0316670588788657		Streb.5G027640	1.65799	0.000285724	0.00404379
TRINITY_DN27709_c1_g2_i1	2.55864	2.45032988297415e-05	0.00115215375528611		Streb.6G025050	1.65634	0.00018284	0.00287134
TRINITY_DN19356_c2_g3_i2	2.55593	0.000739147233065692	0.0155946064434428		Streb.2G060830	1.65632	0.0495208	0.202312
TRINITY_DN96057_c1_g2_i5	2.55576	0.00347885016120683	0.0480781948101542		Streb.2G000840	1.65629	0.0495208	0.202312
TRINITY_DN86764_c0_g1_i1	2.55568	0.000243002512124982	0.00673901041935418		Streb.6G016530	1.65624	0.0495208	0.202312
TRINITY_DN109878_c1_g1_i3	2.55383	0.00105789929398984	0.020186291607876		Streb.2G061900	1.65623	0.0495208	0.202312
TRINITY_DN111969_c0_g1_i4	2.55143	0.000143017666341735	0.00448925200127399		Streb.2G059650	1.65616	0.0495208	0.202312
TRINITY_DN107025_c0_g4_i2	2.54821	7.72498062068034e-05	0.00281830378036338		Streb.9G002190	1.65614	0.0495208	0.202312
TRINITY_DN30695_c0_g1_i6	2.54641	0.000886313249498702	0.0179301222113999		Streb.10G007230	1.65612	0.0495208	0.202312
TRINITY_DN30706_c0_g1_i1	2.54631	0.00731626838939851	0.0823710086959766		Streb.11G024970	1.65612	0.0495208	0.202312
TRINITY_DN121320_c3_g2_i1	2.54555	0.00101437510902305	0.0195530014824789		Streb.2G002200	1.65612	0.0495208	0.202312
TRINITY_DN15916_c0_g1_i1	2.54454	0.00123836778842876	0.0226762640517677		Streb.2G027230	1.65611	0.0495208	0.202312
TRINITY_DN117281_c0_g2_i1	2.54415	0.00241349458468686	0.0367071500275349		Streb.2G044550	1.6561	0.0495208	0.202312
TRINITY_DN27439_c0_g9_i1	2.54414	0.00128956047681694	0.0233868927181686		Streb.7G025270	1.65606	0.0495208	0.202312
TRINITY_DN109851_c0_g2_i1	2.54368	0.00252985094552772	0.038148583600472		Streb.10G024140	1.65605	0.0495208	0.202312
TRINITY_DN21847_c0_g1_i2	2.54291	0.0517468198318721	0.304557454900424		Streb.7G018140	1.656	0.0495208	0.202312
TRINITY_DN111611_c0_g2_i1	2.54279	1.19777251371982e-05	0.000647039886055285		Streb.7G004430	1.656	0.0495208	0.202312
TRINITY_DN20710_c0_g1_i3	2.54207	0.000124436201003222	0.00405557012192946		Streb.Contig05897_ERROPOS1300000G000060	1.656	0.0495208	0.202312
TRINITY_DN22682_c1_g2_i1	2.53935	3.83849984909003e-05	0.00165036443883829		Streb.5G005920	1.65598	0.0495208	0.202312
TRINITY_DN23239_c0_g1_i11	2.53865	0.00028704769823902	0.00759919857507641		Streb.4G027590	1.65579	0.00335927	0.0279705
TRINITY_DN15620_c0_g1_i1	2.53769	0.000134656956243935	0.00428700244527085		Streb.9G017130	1.65569	0.000580631	0.00708647
TRINITY_DN29205_c0_g1_i3	2.5367	0.0018985757150573	0.0310638540271934		Streb.6G000240	1.65567	0.0436306	0.184548
TRINITY_DN122046_c0_g2_i1	2.53664	4.07737477670542e-05	0.00172882955747729		Streb.11G010530	1.6552	0.0318523	0.14707
TRINITY_DN34548_c3_g2_i1	2.53644	0.00102429854379116	0.0197090737015763		Streb.9G008070	1.65379	0.00156753	0.0154169
TRINITY_DN29411_c1_g2_i1	2.53588	4.68395652245065e-06	0.000317647415516644		Streb.5G004800	1.65333	0.0315501	0.145999
TRINITY_DN27881_c1_g1_i1	2.53525	0.030592622219811	0.215808839559157		Streb.10G021470	1.6533	0.000242578	0.0035904
TRINITY_DN33498_c0_g3_i1	2.53338	5.07585144508238e-06	0.000337941510043967		Streb.2G047540	1.65328	0.00046627	0.00601558
TRINITY_DN90773_c0_g2_i1	2.53099	0.00471322816134968	0.0592673744520096		Streb.1G040330	1.65284	0.000246703	0.00364072
TRINITY_DN113427_c4_g2_i1	2.53059	0.00013574042426088	0.00430566502598679		Streb.11G002480	1.65275	0.00806108	0.0536127
TRINITY_DN100023_c0_g1_i6	2.53004	0.000120654664887148	0.00395569229612037		Streb.1G012500	1.65197	0.000809344	0.00927591
TRINITY_DN109981_c0_g1_i1	2.5291	0.000745953050132203	0.0157001257207904		Streb.Contig03291G000020	1.65178	0.0269981	0.130877
TRINITY_DN30039_c0_g1_i1	2.52435	5.00070786694709e-06	0.000333900829327908		Streb.2G051970	1.65177	0.0269981	0.130877
TRINITY_DN19886_c0_g3_i1	2.52396	1.88459072939569e-05	0.000928338409900186		Streb.8G019300	1.65168	0.0269981	0.130877
TRINITY_DN36838_c3_g2_i3	2.52141	0.000148493327831119	0.00460894561814564		Streb.2G049980	1.65166	0.0269981	0.130877
TRINITY_DN113085_c0_g1_i2	2.52064	0.000127900370742393	0.0041096517827602		Streb.10G018640	1.6516	0.0297261	0.141267
TRINITY_DN119353_c2_g2_i4	2.51837	5.84788366956255e-06	0.000377028019879108		Streb.10G007420	1.65154	0.0269981	0.130877
TRINITY_DN33983_c3_g1_i1	2.5183	0.00772878414026307	0.0841280295240123		Streb.Contig03842G000020	1.65154	0.0269981	0.130877
TRINITY_DN107949_c0_g1_i4	2.51801	0.00750720735187848	0.0831829779606704		Streb.2G004390	1.65137	0.0269981	0.130877
TRINITY_DN21035_c0_g1_i3	2.51801	0.00750720735187848	0.0831829779606704		Streb.5G004690	1.65135	0.0269981	0.130877
TRINITY_DN106327_c3_g2_i1	2.51795	0.00750720735187848	0.0831829779606704		Streb.7G022190	1.65127	0.00218863	0.0199543
TRINITY_DN31479_c3_g2_i2	2.51795	0.00750720735187848	0.0831829779606704		Streb.8G033150	1.6509	0.0389156	0.170276
TRINITY_DN120257_c1_g1_i2	2.51795	0.00750720735187848	0.0831829779606704		Streb.7G006250	1.64983	0.000249125	0.00365001
TRINITY_DN108875_c2_g1_i1	2.51795	0.00750720735187848	0.0831829779606704		Streb.1G045490	1.64978	0.00520335	0.0386352
TRINITY_DN30334_c0_g3_i1	2.51792	0.00750720735187848	0.0831829779606704		Streb.8G003420	1.64929	0.00288754	0.0247441
TRINITY_DN34053_c0_g1_i2	2.51787	0.00750720735187848	0.0831829779606704		Streb.6G033100	1.64905	0.0201008	0.105437
TRINITY_DN35950_c2_g1_i2	2.51786	0.00750720735187848	0.0831829779606704		Streb.1G048020	1.64864	0.0149396	0.0850801
TRINITY_DN90011_c0_g1_i1	2.51786	0.00750720735187848	0.0831829779606704		Streb.7G017470	1.64851	0.00211582	0.0194366
TRINITY_DN36037_c1_g1_i16	2.51781	0.00750720735187848	0.0831829779606704		Streb.9G016380	1.64822	0.0149396	0.0850801
TRINITY_DN36238_c1_g2_i1	2.5176	0.000355140618560929	0.00897669073348681		Streb.5G012330	1.64661	0.000335494	0.00459176
TRINITY_DN34704_c0_g3_i1	2.51751	0.00768823899248462	0.0841280295240123		Streb.6G004540	1.64653	0.02351	0.117606
TRINITY_DN115891_c3_g1_i4	2.51689	1.80845185526006e-05	0.000899140467606631		Streb.7G023710	1.64635	0.00835857	0.0549628
TRINITY_DN33420_c2_g5_i4	2.51675	0.000280120243119645	0.00748441550120907		Streb.7G019310	1.6463	0.00835857	0.0549628
TRINITY_DN104819_c0_g1_i1	2.51487	0.048200018257931	0.289810606872619		Streb.10G016110	1.64617	0.00835857	0.0549628
TRINITY_DN100017_c0_g1_i2	2.51444	5.74236544007559e-05	0.00226316918408879		Streb.6G026710	1.64602	0.00835857	0.0549628
TRINITY_DN105053_c1_g2_i1	2.51347	0.000415280543640993	0.0100674934450682		Streb.Contig06944_ERROPOS100000G000050	1.64597	0.00273411	0.0237299
TRINITY_DN38743_c3_g1_i1	2.51203	1.617105782109e-05	0.000822291764830597		Streb.11G005770	1.64526	0.0087498	0.056896
TRINITY_DN16464_c1_g2_i1	2.51026	0.0160856149166178	0.13828015622461		Streb.9G020710	1.64523	0.000145119	0.00240082
TRINITY_DN118898_c1_g1_i1	2.50756	1.16275239838657e-05	0.00063355379895736		Streb.5G016690	1.64516	0.0105692	0.0657808
TRINITY_DN109959_c1_g1_i1	2.50691	0.0234710528789317	0.179347633756244		Streb.5G023370	1.64466	0.00471688	0.0357907
TRINITY_DN21124_c0_g5_i2	2.50408	0.000431968824002701	0.0103738375793414		Streb.2G060150	1.64428	0.00471688	0.0357907
TRINITY_DN34467_c2_g2_i2	2.50346	0.000263020955007923	0.00713481657522079		Streb.10G031460	1.64426	0.000483325	0.00619253
TRINITY_DN118515_c0_g1_i6	2.50321	0.000265885373453416	0.00719562025119461		Streb.6G016130	1.64424	0.0015295	0.0151394
TRINITY_DN112574_c0_g1_i1	2.50182	0.0003316325718647	0.00850029226730718		Streb.11G010060	1.64395	0.00296816	0.0252958
TRINITY_DN96443_c2_g1_i1	2.49963	0.0018567127249327	0.0306539765197512		Streb.3G018870	1.64381	0.00136598	0.0138861
TRINITY_DN105638_c0_g2_i5	2.4979	0.000732823253447295	0.0154990888159674		Streb.2G022130	1.64338	0.000225085	0.00339014
TRINITY_DN92749_c0_g1_i5	2.49375	6.77776237662911e-05	0.00255717558410131		Streb.7G004780	1.64317	0.000309089	0.00431361
TRINITY_DN118634_c3_g1_i3	2.49313	0.00145268058521997	0.0255269106632444		Streb.5G029290	1.64305	0.0026804	0.0233473
TRINITY_DN110646_c0_g1_i5	2.49158	0.000165652157591411	0.00497444529391054		Streb.9G010500	1.64294	0.000147888	0.0024383
TRINITY_DN38322_c2_g2_i1	2.49153	0.000144041159928904	0.0045070901635903		Streb.1G050640	1.64208	0.000740225	0.00863912
TRINITY_DN23683_c1_g1_i1	2.4914	0.00345551838737526	0.0480171935285904		Streb.Contig00647G000030	1.64142	0.000257415	0.00373731
TRINITY_DN33926_c3_g3_i1	2.49132	3.65536437845886e-05	0.00158738091693124		Streb.5G005630	1.64137	0.000841393	0.00954782
TRINITY_DN36469_c0_g2_i6	2.49013	0.000164677360363093	0.00495375802606129		Streb.3G005850	1.63906	0.0189716	0.101205
TRINITY_DN29411_c1_g1_i1	2.4896	1.2319442813777e-05	0.000662916104454393		Streb.3G030340	1.6384	0.000257515	0.00373731
TRINITY_DN94750_c2_g2_i1	2.48814	0.00664816388877567	0.0766546236571726		Streb.10G025490	1.63659	0.0113612	0.0694765
TRINITY_DN28403_c2_g1_i3	2.48761	0.000291596564666128	0.00767856181758358		Streb.2G056560	1.63514	0.00119691	0.0125399
TRINITY_DN106227_c4_g2_i3	2.48751	5.11605031176665e-05	0.00207116363906497		Streb.11G017190	1.63493	0.000580087	0.00708512
TRINITY_DN116658_c0_g1_i2	2.48665	2.16650317153982e-06	0.000171803205735791		Streb.1G025470	1.63292	0.00028323	0.00402416
TRINITY_DN24924_c0_g1_i2	2.48662	0.00119592375085948	0.0221268241656617		Streb.9G028880	1.63287	0.000959509	0.0106068
TRINITY_DN111931_c1_g1_i1	2.48428	0.000506366744303632	0.0115635144363084		Streb.10G025180	1.63199	0.0012474	0.0129477
TRINITY_DN22975_c0_g3_i1	2.48255	0.00153142779134591	0.0266196267451421		Streb.Contig02985G000040	1.62866	0.000215057	0.00327987
TRINITY_DN115540_c1_g1_i1	2.48212	0.00113997093057268	0.0213538122313869		Streb.8G019900	1.62705	0.00762642	0.0518847
TRINITY_DN111631_c1_g2_i1	2.48193	0.00622420384809869	0.0735277177951294		Streb.2G020770	1.62506	0.0215092	0.110583
TRINITY_DN19151_c0_g4_i4	2.48055	0.00120869739678715	0.0222798933980117		Streb.6G030620	1.62471	0.000228646	0.00343051
TRINITY_DN16387_c1_g3_i1	2.47907	1.9965403342721e-05	0.00096980211224517		Streb.1G042920	1.62389	0.00445887	0.034371
TRINITY_DN35844_c2_g1_i1	2.47857	4.10653675719134e-05	0.00173758149919058		Streb.8G013140	1.62264	0.000182971	0.00287185
TRINITY_DN32431_c0_g1_i3	2.47794	0.000202214600284801	0.00585670268137861		Streb.8G025090	1.62152	0.000311666	0.00434123
TRINITY_DN32043_c2_g1_i1	2.47679	0.000448280215016662	0.0107008981291985		Streb.7G025410	1.61928	0.0332896	0.152447
TRINITY_DN92548_c1_g3_i1	2.47571	5.06884981966601e-05	0.00205814109542482		Streb.10G003800	1.61883	0.000395991	0.00526313
TRINITY_DN121875_c4_g2_i2	2.47566	1.01240874760186e-05	0.000571951519817536		Streb.3G010240	1.61871	0.00110353	0.011778
TRINITY_DN103247_c1_g1_i1	2.47471	0.00958719599406666	0.0980911396452276		Streb.6G001540	1.61656	0.000205341	0.00315819
TRINITY_DN104305_c2_g3_i1	2.4742	0.000273637214894715	0.00734802328164389		Streb.2G048540	1.61635	0.000563852	0.00693994
TRINITY_DN18485_c0_g1_i7	2.47416	0.00330130652609117	0.0464017344778599		Streb.11G022220	1.6151	0.000632943	0.00762258
TRINITY_DN19764_c0_g1_i2	2.47395	0.000294773545564022	0.00774331748330979		Streb.10G021570	1.61504	0.000392332	0.00522224
TRINITY_DN22450_c0_g2_i1	2.47336	0.000231789310577925	0.00649347353982816		Streb.11G030670	1.61243	0.00772868	0.0523355
TRINITY_DN26993_c1_g2_i3	2.4733	0.00015512252592631	0.00472789447093257		Streb.Contig05197G000010	1.61232	0.000192973	0.00301581
TRINITY_DN33142_c0_g4_i1	2.47097	0.000141870397027487	0.00446124897219435		Streb.1G036010	1.61181	0.000660964	0.00791089
TRINITY_DN109164_c1_g4_i1	2.47022	1.33189813565411e-05	0.000705743088577334		Streb.4G009650	1.61147	0.0432315	0.183671
TRINITY_DN20654_c0_g2_i1	2.47008	0.00153669311778314	0.0266196267451421		Streb.1G021170	1.60975	0.000823168	0.00939303
TRINITY_DN106666_c0_g1_i2	2.46997	0.00153669311778314	0.0266196267451421		Streb.4G006150	1.60872	0.0162401	0.0901095
TRINITY_DN105835_c0_g1_i1	2.46996	0.00153669311778314	0.0266196267451421		Streb.1G036400	1.60863	0.00145289	0.014576
TRINITY_DN103699_c1_g1_i16	2.46985	0.00153669311778314	0.0266196267451421		Streb.1G023270	1.60862	0.00028494	0.00404186
TRINITY_DN111058_c0_g1_i2	2.46985	0.00153669311778314	0.0266196267451421		Streb.2G033420	1.60829	0.00137268	0.0139493
TRINITY_DN23143_c2_g1_i4	2.46982	0.00153669311778314	0.0266196267451421		Streb.3G005730	1.60717	0.000379559	0.00508246
TRINITY_DN32187_c3_g2_i1	2.46796	0.0021798930047637	0.0341179503418637		Streb.10G025740	1.60706	0.00257264	0.0227957
TRINITY_DN114497_c1_g1_i5	2.46687	0.00240809718487141	0.0366572369183105		Streb.4G007200	1.6069	0.00116355	0.0122522
TRINITY_DN35458_c2_g2_i1	2.46677	0.00530478437120801	0.0649812646164166		Streb.3G026990	1.60626	0.00242513	0.0217023
TRINITY_DN83477_c0_g1_i2	2.46638	0.00278987714534202	0.0407676165273803		Streb.10G002970	1.60613	0.00146556	0.0146879
TRINITY_DN108345_c1_g1_i4	2.46509	0.00327040821647821	0.0460702139568439		Streb.10G000380	1.60501	0.00784004	0.0525813
TRINITY_DN36793_c4_g2_i1	2.46467	0.000699891755366087	0.0149301624441098		Streb.5G003770	1.6049	0.00119674	0.0125399
TRINITY_DN95768_c0_g2_i2	2.46386	0.00365890860225078	0.0501268308766154		Streb.5G030600	1.60209	0.0186957	0.100162
TRINITY_DN122155_c2_g2_i1	2.46242	5.18143572324417e-05	0.00209152560924058		Streb.2G031910	1.60146	0.00193127	0.0181542
TRINITY_DN23363_c0_g1_i2	2.46149	0.00694106910366852	0.079175710572261		Streb.10G018320	1.6013	0.000839729	0.00954011
TRINITY_DN101166_c2_g5_i1	2.46078	0.00518844166019019	0.0638381882805719		Streb.4G005890	1.60125	0.043292	0.183864
TRINITY_DN85021_c0_g1_i1	2.45992	3.86772361267794e-05	0.00165833149291971		Streb.2G058620	1.60043	0.00263221	0.0231457
TRINITY_DN116165_c2_g2_i1	2.45613	0.0532675469268174	0.31063248989515		Streb.5G023990	1.59957	0.000646057	0.00774842
TRINITY_DN24999_c1_g2_i2	2.45558	0.000235193451825691	0.00656495680996172		Streb.2G012750	1.59926	0.000458417	0.00594674
TRINITY_DN22228_c2_g1_i3	2.45515	8.30751653451676e-05	0.00296181767476485		Streb.11G007000	1.59924	0.00656922	0.0464751
TRINITY_DN27782_c2_g1_i2	2.45472	0.00557949620565188	0.0677002316213796		Streb.3G022800	1.59897	0.00231788	0.0208968
TRINITY_DN38039_c1_g3_i3	2.45401	0.0202023108561003	0.164167166234564		Streb.5G027110	1.59834	0.000474281	0.00610084
TRINITY_DN36638_c2_g2_i2	2.45397	0.000676318656990476	0.0145391729152283		Streb.11G029470	1.59749	0.00243352	0.0217573
TRINITY_DN121794_c1_g1_i1	2.44954	9.51209789530577e-05	0.00328482551533559		Streb.Contig01895G000010	1.59657	0.00424594	0.033187
TRINITY_DN108406_c0_g2_i2	2.44949	1.77087336467646e-05	0.000884262904603717		Streb.4G024670	1.59651	0.000871736	0.00982316
TRINITY_DN113071_c1_g1_i3	2.44893	3.88651190949926e-05	0.00166266663278664		Streb.Contig04026G000010	1.59642	0.000812912	0.0093045
TRINITY_DN30149_c0_g1_i1	2.44801	8.51577949242699e-06	0.000501454243892209		Streb.3G006910	1.59524	0.000819583	0.00936243
TRINITY_DN35834_c2_g2_i1	2.44692	0.00189992415508716	0.0310712466589855		Streb.1G012410	1.5945	0.0323352	0.148733
TRINITY_DN118975_c5_g2_i1	2.44648	4.66694252935202e-05	0.00192419067712272		Streb.2G034080	1.59373	0.0135825	0.0789349
TRINITY_DN111716_c2_g4_i1	2.4462	0.00381391216504053	0.0518100008495941		Streb.4G020800	1.59346	0.00298363	0.025395
TRINITY_DN38644_c2_g1_i1	2.44603	0.0187780670826775	0.155715514879901		Streb.5G006270	1.59334	0.00977805	0.0617691
TRINITY_DN95642_c0_g1_i2	2.44512	0.00199288908141041	0.0318623198280029		Streb.3G031240	1.59326	0.00804928	0.0535465
TRINITY_DN38733_c0_g1_i1	2.44414	0.000400682369256136	0.0098059652713292		Streb.8G031740	1.59309	0.00126571	0.0130678
TRINITY_DN22958_c1_g1_i1	2.4436	0.00244874087264647	0.0371453999565291		Streb.1G036200	1.59275	0.00134476	0.0137424
TRINITY_DN95356_c2_g2_i2	2.44351	5.74323570549071e-05	0.00226316918408879		Streb.1G046560	1.59244	0.00502381	0.0375997
TRINITY_DN93566_c1_g2_i1	2.44324	0.000667478847735094	0.0143848333267487		Streb.1G033510	1.59233	0.00484125	0.0365341
TRINITY_DN29368_c0_g1_i3	2.44316	0.000349460770341075	0.00886592109053629		Streb.1G037530	1.59141	0.00522282	0.0387501
TRINITY_DN38675_c2_g1_i13	2.44316	0.000349479084944669	0.00886592109053629		Streb.6G009500	1.59126	0.0490488	0.201916
TRINITY_DN98071_c0_g3_i1	2.44316	0.00133800735386687	0.0240431977396434		Streb.3G007150	1.59113	0.000582128	0.00710177
TRINITY_DN22228_c2_g1_i6	2.44287	0.00044908819608529	0.0107008981291985		Streb.4G011860	1.59061	0.00428816	0.0334272
TRINITY_DN25112_c1_g1_i8	2.44141	9.76593890668704e-06	0.000557084521600548		Streb.3G018000	1.5895	0.00913448	0.058685
TRINITY_DN37201_c0_g1_i2	2.44134	3.33904369658674e-07	3.80629014018148e-05		Streb.Contig00185G000010	1.58947	0.00028048	0.00400269
TRINITY_DN120385_c1_g1_i1	2.44119	0.000614265735103285	0.0134641143480514		Streb.11G002520	1.58907	0.00750271	0.0512227
TRINITY_DN20819_c1_g1_i1	2.44023	0.000658948451254503	0.014249734558361		Streb.10G002220	1.58728	0.0207546	0.107945
TRINITY_DN22964_c0_g2_i3	2.44022	0.000658625249287735	0.0142471906297236		Streb.5G016580	1.58642	0.00910606	0.0585931
TRINITY_DN112184_c0_g1_i1	2.43916	0.00130004848844306	0.0235257860671048		Streb.5G003090	1.58607	0.000645313	0.00774589
TRINITY_DN22812_c1_g1_i1	2.43848	0.00025499388654493	0.00695791979868346		Streb.9G015500	1.58568	0.000727541	0.00852018
TRINITY_DN116106_c2_g1_i2	2.43679	1.52903608717945e-05	0.000789675358645554		Streb.Contig04329G000020	1.5849	0.0091314	0.0586782
TRINITY_DN102832_c1_g2_i1	2.43571	0.00441244490350859	0.0568050996642559		Streb.3G022940	1.58396	0.0176221	0.0957521
TRINITY_DN111802_c2_g3_i3	2.43447	4.06186237560721e-06	0.000285147050145239		Streb.3G010510	1.58314	0.00105707	0.0113782
TRINITY_DN16755_c0_g1_i3	2.4344	1.44955319349151e-05	0.000755380697251951		Streb.8G004680	1.58304	0.000343748	0.0046849
TRINITY_DN24419_c1_g1_i2	2.43386	0.000148338327059483	0.00460734983684412		Streb.11G022880	1.58302	0.0228225	0.115198
TRINITY_DN19622_c1_g1_i1	2.43321	0.000578051825079286	0.0128162558837476		Streb.8G019870	1.58273	0.0171673	0.093938
TRINITY_DN18277_c1_g2_i3	2.43143	0.00013683188333852	0.00433632563805495		Streb.4G015460	1.58165	0.00107554	0.0115442
TRINITY_DN121071_c4_g1_i3	2.4294	0.0163534728425593	0.140124910639523		Streb.2G044910	1.58043	0.0253075	0.124859
TRINITY_DN26683_c0_g1_i1	2.42745	0.000135479051915782	0.0042993507922065		Streb.8G009700	1.58037	0.000476077	0.00611605
TRINITY_DN17318_c4_g3_i1	2.4274	0.0013734952295324	0.0244401045875306		Streb.Contig00617G000010	1.58018	0.0128478	0.0759946
TRINITY_DN31835_c1_g2_i1	2.42588	0.000340361096665972	0.00869187431382652		Streb.2G026290	1.57845	0.00380134	0.0307021
TRINITY_DN107497_c3_g2_i1	2.42451	0.00019369902209375	0.00567163908106364		Streb.6G025540	1.57748	0.000219981	0.00332533
TRINITY_DN32791_c2_g1_i3	2.42403	0.000271127503243261	0.00730610614105129		Streb.10G012850	1.5752	0.0270309	0.130984
TRINITY_DN93878_c0_g2_i2	2.42319	4.40088880099887e-05	0.00183303365997373		Streb.9G031830	1.57485	0.0415428	0.178627
TRINITY_DN113152_c0_g2_i1	2.42246	0.0217043712156849	0.170245196946208		Streb.4G009130	1.57392	0.0103351	0.0646559
TRINITY_DN113196_c2_g1_i1	2.42196	9.45303199629095e-05	0.00327421659969482		Streb.6G032200	1.57391	0.0011839	0.012435
TRINITY_DN30413_c2_g1_i1	2.42094	0.000227448280346726	0.00643690706993504		Streb.7G026270	1.57385	0.0193064	0.102596
TRINITY_DN114661_c1_g4_i1	2.41721	3.01226330987126e-05	0.00136007970220663		Streb.5G013250	1.57366	0.000735375	0.00860129
TRINITY_DN116232_c2_g4_i2	2.41685	0.00131287133039841	0.0236959599393889		Streb.7G020720	1.57226	0.0230597	0.115892
TRINITY_DN112069_c0_g2_i4	2.41482	0.00303361198695049	0.0434857455204891		Streb.4G002950	1.57223	0.0230597	0.115892
TRINITY_DN106649_c0_g3_i1	2.41371	4.91998169690878e-06	0.000329900303606814		Streb.10G018910	1.57194	0.0230597	0.115892
TRINITY_DN32326_c3_g3_i1	2.41324	3.21057340352273e-06	0.00023647016094724		Streb.4G022610	1.57187	0.0230597	0.115892
TRINITY_DN21884_c5_g1_i2	2.41125	0.000147953937126453	0.00459838182706734		Streb.1G008160	1.57036	0.000797711	0.0091702
TRINITY_DN37260_c3_g2_i2	2.41091	0.000290212539977792	0.00765083709424907		Streb.11G021010	1.56938	0.0254073	0.12516
TRINITY_DN18736_c1_g1_i4	2.40987	7.55504392174183e-05	0.00276319252838038		Streb.1G047350	1.56751	0.0272713	0.131929
TRINITY_DN110840_c0_g2_i3	2.40971	0.0018117828503951	0.0302216716715243		Streb.3G008500	1.56711	0.00262604	0.0231457
TRINITY_DN34517_c0_g1_i1	2.40955	0.000266504113055692	0.00719831140594852		Streb.Contig04432G000020	1.56667	0.000665534	0.0079525
TRINITY_DN34548_c3_g2_i2	2.40928	0.00217691682488106	0.0340966669601936		Streb.10G011340	1.56589	0.00153018	0.0151394
TRINITY_DN102707_c1_g2_i2	2.40911	0.000195739063663728	0.00571452528407988		Streb.2G042620	1.56496	0.00164225	0.0159583
TRINITY_DN34958_c4_g1_i3	2.40897	0.0169558087481301	0.144079387593689		Streb.4G004940	1.56357	0.000328259	0.00450973
TRINITY_DN114176_c2_g1_i1	2.40812	2.72986362197775e-05	0.00125798795154278		Streb.11G028640	1.56355	0.00259676	0.0229557
TRINITY_DN19319_c1_g3_i2	2.40792	0.0140213929705817	0.128036192886045		Streb.9G022300	1.56259	0.00158143	0.0155281
TRINITY_DN32597_c3_g2_i1	2.40752	1.14829761129435e-05	0.000628643055636561		Streb.4G022400	1.5611	0.0418961	0.179087
TRINITY_DN31595_c2_g3_i1	2.40691	0.0141084335032779	0.128695355257329		Streb.11G023410	1.56074	0.0418961	0.179087
TRINITY_DN26006_c0_g1_i1	2.40589	0.0131148619081095	0.121568122124817		Streb.11G027830	1.5607	0.0418961	0.179087
TRINITY_DN106486_c1_g3_i3	2.40583	0.0131148619081095	0.121568122124817		Streb.7G019570	1.56069	0.0418961	0.179087
TRINITY_DN102396_c1_g1_i3	2.40583	0.0131148619081095	0.121568122124817		Streb.5G019680	1.56068	0.0418961	0.179087
TRINITY_DN17407_c4_g3_i3	2.40583	0.0131148619081095	0.121568122124817		Streb.4G010160	1.56057	0.0418961	0.179087
TRINITY_DN104117_c0_g1_i3	2.4058	0.0131148619081095	0.121568122124817		Streb.Contig03204G000020	1.56057	0.0418961	0.179087
TRINITY_DN28029_c1_g2_i1	2.4058	0.0131148619081095	0.121568122124817		Streb.5G018280	1.56034	0.0418961	0.179087
TRINITY_DN87192_c0_g1_i1	2.4058	0.0131148619081095	0.121568122124817		Streb.1G026130	1.56012	0.0013345	0.0136808
TRINITY_DN121875_c4_g2_i3	2.40577	0.0131148619081095	0.121568122124817		Streb.8G029810	1.55924	0.00105268	0.0113351
TRINITY_DN29784_c0_g2_i1	2.40577	0.0131148619081095	0.121568122124817		Streb.8G030040	1.55915	0.00106539	0.0114503
TRINITY_DN37192_c3_g1_i1	2.40577	0.0131148619081095	0.121568122124817		Streb.4G025290	1.5578	0.00067105	0.00800525
TRINITY_DN109759_c0_g2_i5	2.40577	0.0131148619081095	0.121568122124817		Streb.9G020150	1.55775	0.000986205	0.010823
TRINITY_DN20173_c0_g1_i4	2.40577	0.0131148619081095	0.121568122124817		Streb.9G010900	1.55771	0.00219121	0.0199715
TRINITY_DN109226_c0_g1_i3	2.40577	0.0131148619081095	0.121568122124817		Streb.9G030860	1.55753	0.000478204	0.00613502
TRINITY_DN20327_c0_g1_i4	2.40577	0.0131148619081095	0.121568122124817		Streb.8G022070	1.55741	0.00120802	0.0126291
TRINITY_DN107397_c2_g1_i1	2.40574	0.0131148619081095	0.121568122124817		Streb.1G044590	1.55725	0.00682387	0.047731
TRINITY_DN19932_c0_g2_i2	2.40572	0.0131148619081095	0.121568122124817		Streb.8G009820	1.55694	0.000988383	0.010823
TRINITY_DN106673_c0_g1_i4	2.40572	0.0131148619081095	0.121568122124817		Streb.2G024300	1.55676	0.000586888	0.00715084
TRINITY_DN114885_c4_g3_i4	2.40572	0.0131148619081095	0.121568122124817		Streb.3G019820	1.55624	0.000383251	0.00512011
TRINITY_DN107589_c2_g1_i2	2.40572	0.0131148619081095	0.121568122124817		Streb.1G031480	1.55579	0.000727689	0.00852018
TRINITY_DN118128_c0_g1_i3	2.40568	0.0131148619081095	0.121568122124817		Streb.3G007110	1.5544	0.00157667	0.0154919
TRINITY_DN21416_c0_g3_i1	2.40568	0.0131148619081095	0.121568122124817		Streb.8G006910	1.55432	0.00409303	0.032342
TRINITY_DN27430_c2_g3_i1	2.40543	0.00159433958893227	0.0273922876127213		Streb.8G009750	1.55407	0.00932773	0.0596613
TRINITY_DN108829_c2_g1_i6	2.40426	0.0147105706630934	0.132789819160937		Streb.2G010330	1.55403	0.00115559	0.0121905
TRINITY_DN33358_c4_g1_i4	2.40351	0.000105712688761674	0.00357401708911909		Streb.10G015230	1.55366	0.00366029	0.0297946
TRINITY_DN22447_c1_g2_i1	2.40329	0.000234146446933263	0.00654100038051214		Streb.8G007760	1.5505	0.00393063	0.0314105
TRINITY_DN97783_c0_g1_i1	2.4027	5.70317065427903e-05	0.00225485083688974		Streb.5G026220	1.55037	0.000796061	0.00915486
TRINITY_DN109877_c4_g1_i1	2.40197	0.00213335777397793	0.0336195453840069		Streb.3G003850	1.54994	0.000408559	0.0053938
TRINITY_DN25567_c0_g2_i1	2.40178	0.0235701738678081	0.179971533593703		Streb.3G021060	1.54963	0.000568156	0.00698109
TRINITY_DN25001_c0_g1_i4	2.39983	4.7414333164007e-05	0.00194910593293654		Streb.2G054130	1.54927	0.000773295	0.00894255
TRINITY_DN27418_c1_g1_i2	2.39862	0.000135802270254619	0.00430566502598679		Streb.2G001020	1.54879	0.000691217	0.00819419
TRINITY_DN90534_c0_g1_i1	2.39739	3.52655276884584e-06	0.0002546024159408		Streb.Contig04626G000010	1.54842	0.00114607	0.0121209
TRINITY_DN35848_c0_g1_i3	2.39712	0.0497099009958825	0.295125391315969		Streb.8G007180	1.54834	0.00448951	0.0345157
TRINITY_DN24419_c1_g1_i1	2.39426	0.00565461861487886	0.0684798719133364		Streb.9G010790	1.54732	0.00718022	0.0496622
TRINITY_DN16879_c0_g1_i1	2.39384	0.0432652108980422	0.266639270578117		Streb.2G022160	1.54693	0.000467756	0.00603023
TRINITY_DN104390_c4_g5_i1	2.39368	5.34437324625487e-05	0.00214108567023949		Streb.6G004450	1.54608	0.0069284	0.0482532
TRINITY_DN95434_c0_g2_i2	2.39034	0.00528927625780504	0.064817753172193		Streb.9G014280	1.54602	0.0014351	0.0144281
TRINITY_DN26612_c1_g2_i1	2.38979	0.00296933961808574	0.0427501018384476		Streb.2G012700	1.5457	0.00069334	0.0082072
TRINITY_DN20825_c2_g1_i4	2.3892	0.00294964495330629	0.042534531596487		Streb.10G005740	1.54336	0.00727178	0.0501286
TRINITY_DN27716_c3_g1_i26	2.38918	0.00264744543953443	0.0392406220109607		Streb.3G003970	1.54182	0.000691677	0.00819419
TRINITY_DN103566_c0_g1_i3	2.38918	0.00264744543953443	0.0392406220109607		Streb.4G016760	1.5414	0.00203848	0.0188393
TRINITY_DN38636_c2_g1_i1	2.38912	0.00264744543953443	0.0392406220109607		Streb.9G018820	1.5413	0.000907245	0.0101525
TRINITY_DN110317_c0_g1_i4	2.38906	0.00264744543953443	0.0392406220109607		Streb.9G021670	1.54124	0.00970392	0.0613541
TRINITY_DN114923_c2_g1_i16	2.38849	0.00574002484995683	0.0692841592303741		Streb.9G009680	1.5403	0.00867835	0.0565616
TRINITY_DN37816_c1_g2_i2	2.38843	0.00372295802926778	0.0507934596638763		Streb.Contig03427G000030	1.53943	0.0175894	0.0956923
TRINITY_DN27467_c2_g1_i1	2.38822	0.00313474659813769	0.0445686662062927		Streb.10G025580	1.5387	0.00256728	0.0227643
TRINITY_DN37437_c4_g3_i1	2.38798	0.00763997987255684	0.0841280295240123		Streb.7G001500	1.53758	0.00383201	0.0308983
TRINITY_DN14740_c0_g1_i1	2.38761	0.00657027227818798	0.0759713765526614		Streb.9G002610	1.53741	0.00326195	0.0273245
TRINITY_DN27878_c1_g1_i3	2.38758	0.00457304769157404	0.0579325149712326		Streb.10G026320	1.53711	0.0012765	0.0131605
TRINITY_DN20990_c1_g2_i1	2.38753	3.26416991110377e-05	0.00144281306249222		Streb.3G006190	1.53692	0.0242478	0.120654
TRINITY_DN19968_c2_g1_i1	2.38657	0.0134042496324616	0.123622319830559		Streb.4G002870	1.53661	0.00676083	0.0474706
TRINITY_DN87372_c0_g1_i5	2.38539	0.00434836021057772	0.0561430978902237		Streb.2G020690	1.53541	0.0504212	0.205168
TRINITY_DN106768_c2_g3_i1	2.38481	0.000393797891871096	0.0096903730335441		Streb.4G019650	1.53379	0.00434115	0.0337408
TRINITY_DN16039_c0_g1_i1	2.38431	0.00291930236274518	0.042213855238294		Streb.5G017860	1.53305	0.00129288	0.0133105
TRINITY_DN38312_c2_g1_i9	2.38259	0.00743917997851256	0.0830934223933519		Streb.5G007910	1.53301	0.0330367	0.151457
TRINITY_DN108065_c0_g2_i5	2.38254	0.00011533603247837	0.00383023945328743		Streb.Contig00273G000020	1.53121	0.00123914	0.0128711
TRINITY_DN103979_c0_g1_i1	2.38189	0.000385555535416727	0.00954360108880805		Streb.3G018760	1.53067	0.0104722	0.0653172
TRINITY_DN108620_c1_g1_i1	2.38118	0.000150526910994435	0.00463264615772749		Streb.3G016800	1.53031	0.0030421	0.0257873
TRINITY_DN15352_c0_g1_i5	2.3811	0.000772873493653245	0.016124718873606		Streb.Contig01119G000030	1.5303	0.00185649	0.0175991
TRINITY_DN111449_c0_g1_i1	2.38045	7.25119307335652e-05	0.0026875170563005		Streb.1G008470	1.52923	0.000825158	0.00940764
TRINITY_DN115651_c4_g1_i5	2.38025	0.000596977153571462	0.0131517141003595		Streb.7G021680	1.52791	0.0181886	0.0980824
TRINITY_DN96648_c2_g1_i4	2.37989	0.000598540410249074	0.0131729709689431		Streb.1G000950	1.52722	0.0144722	0.083085
TRINITY_DN37076_c3_g1_i1	2.37891	5.58151951961256e-05	0.00221560111606705		Streb.3G019430	1.52629	0.0115263	0.0703674
TRINITY_DN32010_c1_g3_i2	2.37869	0.000229044368464755	0.00646097154642054		Streb.1G028280	1.52625	0.0162395	0.0901095
TRINITY_DN121753_c6_g2_i1	2.37869	4.0216285198449e-07	4.44547096416922e-05		Streb.5G009630	1.52605	0.0171458	0.093938
TRINITY_DN106625_c1_g1_i1	2.37826	0.00100141479997039	0.0193709341212246		Streb.1G006470	1.526	0.0109756	0.0676588
TRINITY_DN87509_c0_g2_i1	2.37819	6.70298482195278e-05	0.00253448157141246		Streb.1G006670	1.52599	0.0109756	0.0676588
TRINITY_DN115620_c0_g2_i1	2.37782	0.0202858906992855	0.164730464274878		Streb.2G055940	1.52582	0.0109756	0.0676588
TRINITY_DN74874_c0_g1_i1	2.37615	0.00131138764882309	0.0236753464872703		Streb.5G019780	1.52555	0.00398732	0.0317197
TRINITY_DN119692_c1_g1_i1	2.37584	0.00768716900765001	0.0841280295240123		Streb.5G000850	1.52534	0.0136067	0.0790208
TRINITY_DN96526_c0_g1_i2	2.37559	6.06352258093562e-06	0.000385125707252184		Streb.2G022250	1.5252	0.0035816	0.0292687
TRINITY_DN25608_c3_g1_i3	2.3744	0.000407559481121064	0.00993218442951432		Streb.8G028030	1.52426	0.0128173	0.0759068
TRINITY_DN36280_c2_g1_i2	2.37358	9.63058889927926e-05	0.00331583137323024		Streb.3G000300	1.52414	0.000967455	0.0106824
TRINITY_DN19450_c0_g2_i1	2.3732	0.00177951329049747	0.0297620026146348		Streb.9G021500	1.52401	0.000919354	0.0102525
TRINITY_DN30975_c0_g2_i1	2.3724	0.000308606484549796	0.00804698955273788		Streb.1G041470	1.52343	0.000726739	0.00851933
TRINITY_DN37357_c1_g5_i2	2.37239	0.0026192819092628	0.0391328283179966		Streb.10G003790	1.52313	0.000784752	0.00904627
TRINITY_DN19454_c3_g1_i1	2.37151	0.000491039439296729	0.0113964272844258		Streb.5G029080	1.52255	0.00488004	0.0367602
TRINITY_DN26425_c0_g1_i1	2.37147	0.000143893628386105	0.00450654297161507		Streb.8G019210	1.52103	0.0139126	0.080478
TRINITY_DN112992_c1_g1_i5	2.37125	0.000359997667098988	0.00905323596200895		Streb.2G023670	1.52059	0.000559407	0.0068969
TRINITY_DN117892_c0_g1_i12	2.36824	0.00069630988069722	0.0148674815808265		Streb.6G013920	1.51987	0.000727499	0.00852018
TRINITY_DN104479_c0_g1_i1	2.36809	8.76911651856715e-05	0.00308199760481162		Streb.9G031360	1.51727	0.0170159	0.0934283
TRINITY_DN25938_c0_g1_i1	2.3679	0.000787967308897773	0.0163706349655536		Streb.Contig05636G000100	1.51721	0.00329514	0.0275549
TRINITY_DN24419_c1_g2_i1	2.36732	0.00112502555734875	0.0211481614669724		Streb.8G024950	1.51631	0.000952385	0.010532
TRINITY_DN27479_c4_g1_i1	2.36706	0.000200771691707744	0.00583197167178556		Streb.1G012250	1.5141	0.00702489	0.0487153
TRINITY_DN17803_c0_g1_i1	2.36661	2.10293742760145e-05	0.00101215546689029		Streb.1G040690	1.51365	0.000536045	0.00670263
TRINITY_DN87185_c0_g1_i1	2.36644	0.000892909443557941	0.0180234563881783		Streb.5G005830	1.51362	0.00381593	0.0307943
TRINITY_DN103392_c0_g2_i4	2.36479	0.000381320870329476	0.00945566614697508		Streb.2G042360	1.51274	0.0247309	0.122492
TRINITY_DN100891_c0_g1_i1	2.36396	0.00177593659733956	0.0297382492603069		Streb.5G006680	1.51201	0.000984754	0.010823
TRINITY_DN104967_c1_g2_i1	2.36329	0.0148615095045617	0.133813435874864		Streb.11G024730	1.51114	0.0195614	0.103122
TRINITY_DN121822_c3_g1_i1	2.36258	0.00253028566415666	0.038148583600472		Streb.2G026350	1.5107	0.0195614	0.103122
TRINITY_DN34061_c2_g1_i1	2.36254	1.23989841997873e-05	0.000664616238916361		Streb.3G025890	1.51018	0.00104675	0.0112815
TRINITY_DN23675_c0_g2_i2	2.36156	0.00331783304528944	0.0465627785430652		Streb.5G016920	1.50945	0.0137079	0.0794977
TRINITY_DN123554_c2_g1_i1	2.36084	0.0020980395419194	0.0332064226013587		Streb.4G020640	1.50854	0.00268155	0.0233503
TRINITY_DN36734_c2_g1_i6	2.35888	0.000810633619601006	0.0167515365053632		Streb.2G044270	1.50826	0.00366789	0.0298397
TRINITY_DN111499_c6_g1_i1	2.35849	2.69951954994378e-05	0.00124718738504634		Streb.9G007710	1.50709	0.000662748	0.00792573
TRINITY_DN114952_c1_g5_i1	2.35415	0.000613493621021437	0.0134514444434526		Streb.Contig05670G000030	1.50671	0.00196504	0.018388
TRINITY_DN105161_c0_g1_i5	2.35194	0.00974444889851716	0.09929820788421		Streb.1G014330	1.50628	0.00685432	0.0478864
TRINITY_DN94208_c0_g1_i1	2.35158	0.000226958016968332	0.00642828207602825		Streb.7G004940	1.506	0.00142151	0.0143255
TRINITY_DN22741_c1_g1_i1	2.35049	5.88577217029603e-05	0.00230339411394058		Streb.2G046020	1.50573	0.000735773	0.00860129
TRINITY_DN105246_c0_g1_i8	2.34396	0.00590340106177076	0.0707203803189176		Streb.7G025460	1.5048	0.000900595	0.0100897
TRINITY_DN105747_c2_g1_i7	2.34382	0.000853963298194836	0.0174488467780919		Streb.7G002130	1.50419	0.00552195	0.0405313
TRINITY_DN19051_c0_g2_i2	2.34235	0.000220508275105348	0.0062892952802475		Streb.2G026300	1.5041	0.00205973	0.0190175
TRINITY_DN21029_c1_g1_i5	2.34027	5.43433403273342e-05	0.00216960151578737		Streb.Contig05868_ERROPOS418481G000040	1.50277	0.00173076	0.0166324
TRINITY_DN107189_c2_g3_i2	2.33903	5.82401959475801e-05	0.0022895697678587		Streb.3G013880	1.50264	0.00158525	0.0155499
TRINITY_DN27234_c1_g1_i1	2.3321	0.000919970132027391	0.0184494473120817		Streb.2G036970	1.50251	0.0167086	0.0919666
TRINITY_DN36986_c4_g1_i6	2.33193	4.90094876046234e-05	0.00200280045218233		Streb.5G019870	1.50216	0.0122359	0.0731292
TRINITY_DN33358_c3_g1_i2	2.33174	8.69865959520745e-05	0.00306968787792585		Streb.4G008450	1.50185	0.0048045	0.0363323
TRINITY_DN111459_c0_g2_i5	2.3313	0.000220498642124346	0.0062892952802475		Streb.4G006050	1.50132	0.00185426	0.0175894
TRINITY_DN116106_c2_g1_i1	2.33052	7.71581552811786e-05	0.00281753289053105		Streb.Contig04555G000010	1.49998	0.00474962	0.0359922
TRINITY_DN33577_c1_g1_i1	2.33034	5.54854082331145e-05	0.00220756755098777		Streb.4G024100	1.49963	0.00414136	0.0326361
TRINITY_DN28516_c1_g1_i1	2.32934	0.000450519614018772	0.0107153786576572		Streb.8G015620	1.49898	0.00126346	0.0130492
TRINITY_DN103675_c1_g1_i6	2.32849	0.000466696381863506	0.0110451925000916		Streb.4G026100	1.49823	0.00327262	0.027398
TRINITY_DN107192_c0_g3_i1	2.3278	0.000103425930867801	0.00351556862019891		Streb.9G003360	1.49798	0.052938	0.212376
TRINITY_DN25735_c2_g3_i1	2.32661	0.00120089833051835	0.022183331954042		Streb.9G015580	1.49753	0.00611836	0.0440135
TRINITY_DN36290_c3_g5_i1	2.32654	0.0016546485677779	0.028183923061084		Streb.5G024890	1.4968	0.00122924	0.012796
TRINITY_DN118349_c1_g2_i1	2.32622	0.000154001757971683	0.00469993564134805		Streb.9G026650	1.49661	0.00112204	0.0119449
TRINITY_DN118068_c0_g3_i2	2.32569	0.000116031333751275	0.0038422836500876		Streb.2G026100	1.4951	0.00585267	0.0423642
TRINITY_DN33851_c2_g1_i1	2.32454	0.00330052833769813	0.0464002064967914		Streb.1G048440	1.49501	0.000920491	0.0102612
TRINITY_DN121804_c3_g1_i2	2.324	0.000123449092775387	0.00403395083549104		Streb.2G024790	1.49415	0.0422456	0.180272
TRINITY_DN122315_c1_g1_i1	2.32374	0.00018938235041385	0.00557438915364577		Streb.4G018370	1.49321	0.000466377	0.00601558
TRINITY_DN108599_c0_g1_i5	2.3233	0.000145827327131032	0.00454680884845299		Streb.2G061190	1.49302	0.00115878	0.0122152
TRINITY_DN32552_c3_g2_i1	2.32271	0.000100629417091972	0.0034438263853985		Streb.Contig00535G000010	1.49289	0.0374258	0.165828
TRINITY_DN119518_c3_g3_i3	2.32207	0.000825899066806638	0.017015877681996		Streb.4G020370	1.49237	0.0178372	0.0964985
TRINITY_DN95815_c0_g1_i1	2.32157	0.00167986954667153	0.0285125359472646		Streb.11G029550	1.4923	0.000835517	0.00951083
TRINITY_DN96177_c0_g1_i4	2.32023	0.00043800973540351	0.010493459640977		Streb.3G014120	1.49175	0.00185512	0.0175919
TRINITY_DN36529_c5_g2_i1	2.31997	0.000379848064903343	0.00942588961056961		Streb.2G037710	1.49163	0.0352092	0.158961
TRINITY_DN31097_c2_g1_i1	2.31994	0.000364758594840889	0.00914972446298673		Streb.Contig05636G000120	1.49103	0.0352092	0.158961
TRINITY_DN107683_c1_g1_i2	2.31969	0.000893007289735736	0.0180234563881783		Streb.1G034950	1.4909	0.0352092	0.158961
TRINITY_DN35360_c2_g1_i6	2.31901	0.000595342671191939	0.0131240489360594		Streb.11G015570	1.48953	0.03591	0.160678
TRINITY_DN25663_c1_g2_i4	2.31842	0.0154512566460513	0.135910172467727		Streb.2G012140	1.48942	0.00133091	0.0136593
TRINITY_DN96526_c0_g1_i3	2.31731	0.000819715783835463	0.0169136235623901		Streb.11G026210	1.48929	0.00280672	0.024236
TRINITY_DN105722_c5_g1_i4	2.31714	0.00065056204434088	0.0141212509142429		Streb.2G056720	1.48822	0.000580276	0.00708512
TRINITY_DN106742_c2_g1_i2	2.31701	3.59817479281144e-05	0.00156745630760638		Streb.4G019500	1.4869	0.000762176	0.00883065
TRINITY_DN30222_c0_g1_i1	2.31684	3.39428035465101e-05	0.00149176146366615		Streb.1G020520	1.48625	0.000969659	0.0107027
TRINITY_DN123554_c3_g3_i1	2.31684	0.00146893970817337	0.025754938855067		Streb.5G029120	1.48624	0.0028839	0.0247222
TRINITY_DN29995_c0_g1_i4	2.31578	0.00149769558672216	0.0261532591898563		Streb.9G016320	1.48601	0.00143494	0.0144281
TRINITY_DN96001_c0_g1_i6	2.31528	0.0543695379673237	0.315854577927911		Streb.9G023530	1.48526	0.00857746	0.0561099
TRINITY_DN121589_c1_g1_i10	2.31521	0.00182274887208764	0.0303610431737405		Streb.7G023030	1.48423	0.00223363	0.0203009
TRINITY_DN38701_c0_g1_i1	2.31504	8.03764635480557e-05	0.00289088320476837		Streb.8G032970	1.48419	0.00384695	0.0309672
TRINITY_DN25717_c0_g3_i1	2.31501	0.00221982409012564	0.0345711534433542		Streb.6G028750	1.48409	0.00107955	0.0115773
TRINITY_DN103219_c1_g1_i2	2.31491	0.00184525933251684	0.0306539765197512		Streb.1G027010	1.4834	0.00182715	0.0173834
TRINITY_DN31981_c0_g3_i1	2.31446	0.00486811739610928	0.0608365453461128		Streb.3G027290	1.48329	0.000852974	0.00964913
TRINITY_DN26943_c1_g1_i4	2.3143	0.00105789580286009	0.020186291607876		Streb.5G019350	1.48326	0.00881965	0.0572058
TRINITY_DN104056_c0_g1_i3	2.31414	0.000947945915624235	0.0188276494914533		Streb.2G032530	1.48276	0.00314842	0.0265339
TRINITY_DN122192_c2_g1_i7	2.31407	0.00110219920800641	0.0208272324329548		Streb.5G012400	1.48273	0.0467623	0.194356
TRINITY_DN29690_c0_g2_i8	2.314	0.000947945915624235	0.0188276494914533		Streb.Contig00101G000020	1.48203	0.00933362	0.0596613
TRINITY_DN37877_c0_g1_i1	2.31396	0.0010085329177766	0.0194814379780547		Streb.1G035600	1.48183	0.00205799	0.0190075
TRINITY_DN34279_c2_g1_i2	2.31357	1.01441421608535e-05	0.000572205896076946		Streb.5G019250	1.48178	0.00933362	0.0596613
TRINITY_DN123425_c2_g1_i2	2.31286	0.0017368637704012	0.0292891859364882		Streb.2G057230	1.47872	0.000603488	0.00731326
TRINITY_DN103149_c0_g2_i2	2.30978	0.000652196488067183	0.0141434399859075		Streb.4G014000	1.47621	0.00113592	0.0120353
TRINITY_DN118847_c0_g1_i1	2.30912	0.000596936450809319	0.0131517141003595		Streb.2G038040	1.47619	0.00181447	0.0173023
TRINITY_DN120095_c2_g1_i1	2.3079	0.000992251306358978	0.0193240740108707		Streb.1G008320	1.47583	0.00124268	0.0129033
TRINITY_DN31114_c0_g1_i3	2.30759	0.00754286548404361	0.0834580014316881		Streb.5G022440	1.47582	0.00257317	0.0227957
TRINITY_DN106346_c2_g1_i4	2.30716	0.00327637912084248	0.0461355717406239		Streb.8G019320	1.47501	0.00495492	0.0372375
TRINITY_DN26296_c0_g1_i3	2.30595	0.0170052747724718	0.144418770240225		Streb.4G024710	1.47447	0.00346556	0.0285117
TRINITY_DN36457_c1_g1_i2	2.30516	0.00661530548777637	0.0763265511481279		Streb.10G031070	1.47342	0.00578508	0.0420108
TRINITY_DN113354_c0_g4_i1	2.30403	0.00166790267253116	0.0283678523749176		Streb.5G005850	1.47333	0.0187397	0.100318
TRINITY_DN37180_c2_g2_i1	2.30372	0.00452917865701021	0.0575556131939977		Streb.8G029760	1.46946	0.0100149	0.0630192
TRINITY_DN118821_c1_g1_i2	2.30366	0.00452917865701021	0.0575556131939977		Streb.10G027370	1.46804	0.000602221	0.00730096
TRINITY_DN24061_c3_g3_i2	2.3036	0.00452917865701021	0.0575556131939977		Streb.2G041640	1.46695	0.00970098	0.0613512
TRINITY_DN37906_c3_g1_i5	2.3036	0.00452917865701021	0.0575556131939977		Streb.5G030280	1.46559	0.00502683	0.037603
TRINITY_DN24990_c0_g1_i8	2.3036	0.00452917865701021	0.0575556131939977		Streb.1G009830	1.46493	0.0212293	0.109961
TRINITY_DN95740_c0_g2_i1	2.30357	0.00469649349218443	0.0591359843618846		Streb.2G003310	1.46455	0.000990115	0.010823
TRINITY_DN101164_c2_g2_i5	2.30355	0.00452917865701021	0.0575556131939977		Streb.8G009410	1.46325	0.001467	0.0146923
TRINITY_DN121504_c2_g1_i1	2.30354	0.00452917865701021	0.0575556131939977		Streb.6G015960	1.46314	0.021545	0.110583
TRINITY_DN112208_c0_g1_i2	2.30354	0.00452917865701021	0.0575556131939977		Streb.10G027920	1.46298	0.00301785	0.0256117
TRINITY_DN18992_c0_g3_i1	2.30354	0.00452917865701021	0.0575556131939977		Streb.10G001640	1.46276	0.0165219	0.0911462
TRINITY_DN32627_c1_g1_i1	2.30352	0.00683447218791284	0.0782560050222803		Streb.6G022350	1.4616	0.0126894	0.0753179
TRINITY_DN30432_c1_g1_i11	2.30348	0.00452917865701021	0.0575556131939977		Streb.3G006110	1.46026	0.0294407	0.140311
TRINITY_DN15420_c0_g1_i1	2.30348	0.00452917865701021	0.0575556131939977		Streb.6G016560	1.45985	0.00548269	0.0402877
TRINITY_DN29774_c0_g4_i1	2.30346	0.00472274019775084	0.0593407682425155		Streb.8G002150	1.45982	0.0511358	0.207135
TRINITY_DN32978_c2_g2_i1	2.30333	0.0121738825735241	0.116138672182493		Streb.5G024970	1.45974	0.00125085	0.0129696
TRINITY_DN24927_c1_g2_i1	2.30279	0.00582752698060824	0.0700718667543365		Streb.7G006100	1.45948	0.00235643	0.0211919
TRINITY_DN38159_c0_g1_i5	2.3026	0.0054654754056423	0.0665965487718453		Streb.6G000950	1.4592	0.00829782	0.0547988
TRINITY_DN94062_c1_g2_i1	2.30252	0.027740829123096	0.203327134609088		Streb.2G014490	1.45915	0.0239363	0.119329
TRINITY_DN36344_c5_g4_i1	2.30071	2.68717842616634e-06	0.000205566183621122		Streb.6G020710	1.45915	0.0299137	0.14195
TRINITY_DN113648_c2_g1_i1	2.30071	0.00496088206649215	0.0615757389720538		Streb.9G030680	1.45871	0.00420922	0.0329531
TRINITY_DN101514_c1_g1_i1	2.30035	0.00720270018667946	0.0813434486782434		Streb.Contig01128G000010	1.45544	0.00280608	0.024236
TRINITY_DN121444_c1_g1_i1	2.29992	6.61674814307239e-05	0.00251809001462521		Streb.11G027890	1.4537	0.00144722	0.0145341
TRINITY_DN29112_c0_g3_i3	2.29956	0.00723589135673723	0.0816384760137952		Streb.10G004120	1.45258	0.00417117	0.0328142
TRINITY_DN19360_c1_g4_i3	2.29945	0.00722107462910904	0.0815111140707312		Streb.2G008080	1.45252	0.00267121	0.0232953
TRINITY_DN32187_c3_g2_i4	2.29881	0.000670550520152975	0.0144330793325349		Streb.10G025940	1.45235	0.000966389	0.0106787
TRINITY_DN92256_c0_g1_i1	2.29797	9.88505256962579e-05	0.00339164962126547		Streb.6G012190	1.4514	0.0490439	0.201916
TRINITY_DN113354_c0_g4_i4	2.29682	0.00090177813090661	0.0181581751007772		Streb.7G026830	1.45041	0.0178542	0.0965546
TRINITY_DN33176_c0_g1_i2	2.29614	0.00361132611556082	0.0495827635533458		Streb.1G037290	1.44941	0.00071262	0.00839783
TRINITY_DN121589_c1_g1_i1	2.29539	0.0471268121710631	0.284592236468767		Streb.8G013520	1.44838	0.0314808	0.14584
TRINITY_DN118150_c1_g1_i4	2.29414	0.000108205593178527	0.00362120388798521		Streb.2G054450	1.44832	0.0320341	0.147711
TRINITY_DN111631_c1_g2_i2	2.29411	0.0234285472170678	0.179087432504746		Streb.4G020470	1.4481	0.000760154	0.00881512
TRINITY_DN25101_c0_g2_i3	2.29259	0.0189616874431011	0.156881536744234		Streb.8G029400	1.44764	0.0066394	0.0468349
TRINITY_DN107964_c2_g2_i3	2.29204	0.00628799927586246	0.0741549521544114		Streb.1G019370	1.44693	0.00646519	0.0458507
TRINITY_DN37536_c5_g1_i1	2.2912	6.27016639623146e-05	0.00241884287837933		Streb.4G026550	1.44692	0.00400855	0.0318314
TRINITY_DN120048_c2_g1_i2	2.29114	4.83212093644114e-06	0.000326099939496458		Streb.4G023090	1.44607	0.00718445	0.0496797
TRINITY_DN100560_c1_g1_i2	2.29041	0.000243257349724793	0.00674117568761533		Streb.2G012150	1.44561	0.0106164	0.0660468
TRINITY_DN97562_c1_g1_i3	2.28901	0.0302143753825556	0.215808839559157		Streb.5G007410	1.44493	0.00219729	0.0200207
TRINITY_DN100344_c0_g1_i1	2.28516	0.00425574140794793	0.0552645352671544		Streb.11G030210	1.44379	0.00703595	0.0487804
TRINITY_DN32721_c0_g1_i3	2.28478	0.000775649934826976	0.0161631827068515		Streb.5G007400	1.44364	0.00202347	0.0187296
TRINITY_DN91714_c2_g3_i1	2.28466	0.000279690168899863	0.00747869067365422		Streb.3G027430	1.44088	0.00097836	0.0107892
TRINITY_DN27567_c0_g1_i1	2.28431	0.0227057036812089	0.174755202532328		Streb.9G009060	1.44051	0.00881813	0.0572058
TRINITY_DN35359_c2_g1_i2	2.28425	0.0227057036812089	0.174755202532328		Streb.2G023150	1.43955	0.0051133	0.0380654
TRINITY_DN109522_c1_g1_i4	2.28425	0.0227057036812089	0.174755202532328		Streb.9G007450	1.4392	0.0315997	0.146163
TRINITY_DN35118_c0_g2_i4	2.28425	0.0227057036812089	0.174755202532328		Streb.11G006880	1.43911	0.0304832	0.143936
TRINITY_DN28718_c1_g3_i1	2.28422	0.0227057036812089	0.174755202532328		Streb.7G020910	1.43873	0.0294799	0.140311
TRINITY_DN28628_c0_g2_i4	2.28422	0.0227057036812089	0.174755202532328		Streb.10G025510	1.43865	0.0294799	0.140311
TRINITY_DN25474_c0_g2_i6	2.28419	0.0227057036812089	0.174755202532328		Streb.Contig03204G000010	1.43857	0.0294799	0.140311
TRINITY_DN37935_c2_g1_i1	2.28419	0.0227057036812089	0.174755202532328		Streb.Contig00891G000020	1.43856	0.0294799	0.140311
TRINITY_DN110693_c0_g1_i2	2.28419	0.0227057036812089	0.174755202532328		Streb.1G045810	1.43853	0.0294799	0.140311
TRINITY_DN109562_c0_g2_i1	2.28419	0.0227057036812089	0.174755202532328		Streb.3G003190	1.43851	0.0329794	0.15128
TRINITY_DN108956_c0_g2_i2	2.28419	0.0227057036812089	0.174755202532328		Streb.4G026200	1.43846	0.0294799	0.140311
TRINITY_DN38469_c4_g1_i1	2.28419	0.0227057036812089	0.174755202532328		Streb.8G025240	1.43839	0.0294799	0.140311
TRINITY_DN13278_c0_g1_i1	2.28419	0.0227057036812089	0.174755202532328		Streb.9G010780	1.43827	0.00272404	0.0236708
TRINITY_DN26604_c1_g1_i1	2.28416	0.0227057036812089	0.174755202532328		Streb.2G046940	1.4358	0.00487956	0.0367602
TRINITY_DN99848_c1_g1_i13	2.28416	0.0227057036812089	0.174755202532328		Streb.4G007380	1.43444	0.00282165	0.0243083
TRINITY_DN97388_c0_g4_i3	2.28414	0.0227057036812089	0.174755202532328		Streb.2G005520	1.43336	0.000753298	0.00874607
TRINITY_DN17318_c5_g1_i3	2.28414	0.0227057036812089	0.174755202532328		Streb.6G030150	1.43129	0.00273556	0.0237349
TRINITY_DN102396_c1_g1_i10	2.28414	0.0227057036812089	0.174755202532328		Streb.10G027720	1.43002	0.0155847	0.0878923
TRINITY_DN121436_c2_g1_i2	2.2841	0.0227057036812089	0.174755202532328		Streb.3G005440	1.42862	0.00568014	0.0413727
TRINITY_DN30416_c0_g2_i1	2.28408	0.0227057036812089	0.174755202532328		Streb.10G004290	1.42638	0.00899896	0.058049
TRINITY_DN22775_c1_g1_i2	2.2836	0.0241165762907967	0.183034567407199		Streb.4G023910	1.4261	0.00567115	0.041324
TRINITY_DN30436_c0_g1_i4	2.28273	0.0052985736450178	0.064916659393476		Streb.7G003670	1.42538	0.00442205	0.0342415
TRINITY_DN122884_c3_g1_i2	2.28239	0.000139225250020233	0.0043936583091517		Streb.8G019170	1.4251	0.00320369	0.0269373
TRINITY_DN24364_c0_g1_i1	2.28231	0.0297558596298128	0.214848780235272		Streb.7G013240	1.42493	0.00201246	0.0186403
TRINITY_DN110129_c0_g1_i1	2.28231	0.00156496379219807	0.0270282856988945		Streb.7G014250	1.42368	0.0139157	0.080478
TRINITY_DN110122_c1_g1_i1	2.27989	1.87125776543829e-05	0.000923740265007102		Streb.9G008240	1.42364	0.0161554	0.0898232
TRINITY_DN120106_c4_g1_i2	2.27987	0.0266282298935388	0.198126608423123		Streb.9G026630	1.42165	0.0513577	0.207803
TRINITY_DN120553_c1_g2_i1	2.27967	0.000284993723292501	0.00756215351223455		Streb.5G011510	1.41991	0.00178752	0.0170958
TRINITY_DN111306_c0_g1_i1	2.27861	0.00279733969091132	0.0408422202017447		Streb.10G031600	1.41985	0.00720258	0.0497813
TRINITY_DN21700_c1_g3_i1	2.27784	0.0371550657718577	0.243627558989207		Streb.Contig05329G000010	1.41961	0.00764511	0.0519769
TRINITY_DN29459_c3_g1_i3	2.27738	0.00173771450734884	0.0292892794443905		Streb.1G032430	1.41802	0.00406098	0.0321474
TRINITY_DN99049_c1_g2_i4	2.27524	0.000331127576396392	0.00849363066797969		Streb.9G010890	1.41783	0.00186177	0.0176014
TRINITY_DN38721_c4_g1_i1	2.27506	0.000366494354263021	0.00918329381968961		Streb.6G033350	1.41599	0.0104247	0.0651183
TRINITY_DN38073_c2_g2_i1	2.27341	0.00114400911677343	0.0214005354562302		Streb.11G024040	1.41502	0.00791312	0.0528098
TRINITY_DN102772_c0_g1_i1	2.27286	0.000593411993944894	0.0130898149192657		Streb.4G012850	1.41493	0.00153954	0.0152041
TRINITY_DN36900_c2_g3_i1	2.2717	4.03475621102665e-05	0.00171348580559948		Streb.6G006370	1.4147	0.00107567	0.0115442
TRINITY_DN108132_c4_g1_i2	2.27126	0.000687649426733763	0.014741604227672		Streb.1G003980	1.41447	0.00192235	0.0180937
TRINITY_DN92947_c1_g1_i1	2.27115	0.000200042866784609	0.00581811624469479		Streb.1G035750	1.41225	0.000745295	0.00868784
TRINITY_DN103566_c0_g1_i4	2.27111	0.00118732104103593	0.0220146727426747		Streb.Contig00168G000010	1.41184	0.0034718	0.0285317
TRINITY_DN101825_c1_g2_i1	2.27041	1.1952235872019e-05	0.000646166871465851		Streb.8G023610	1.40946	0.00469701	0.0357145
TRINITY_DN107553_c0_g1_i5	2.27004	0.00650094322450777	0.0753457451461169		Streb.5G007920	1.40919	0.00243221	0.0217522
TRINITY_DN14423_c0_g1_i4	2.26905	0.000119761762301894	0.00393759403302641		Streb.9G021920	1.40908	0.0156363	0.0878923
TRINITY_DN106230_c1_g3_i7	2.26899	0.000170085255236923	0.00509432535434773		Streb.4G021510	1.4089	0.0056488	0.0411857
TRINITY_DN96928_c0_g1_i2	2.26823	0.000216842011347702	0.00620515529417279		Streb.6G011040	1.40858	0.00536546	0.0395863
TRINITY_DN112342_c1_g1_i5	2.26792	0.000862189788571304	0.0175496769064023		Streb.Contig03847G000010	1.40817	0.00195032	0.0182918
TRINITY_DN100971_c4_g1_i3	2.26631	0.000258538448955277	0.00702697365497738		Streb.9G032150	1.40765	0.00133226	0.0136675
TRINITY_DN22010_c2_g2_i3	2.26629	0.00247202912950174	0.0374086015081893		Streb.11G022150	1.40659	0.00249963	0.0222557
TRINITY_DN33896_c2_g1_i6	2.26437	0.000125059916059788	0.00405557012192946		Streb.2G061470	1.40647	0.00341271	0.028302
TRINITY_DN102896_c0_g1_i2	2.26374	0.00117007640546341	0.0217881933126969		Streb.8G021400	1.40631	0.00117013	0.0123081
TRINITY_DN32073_c1_g1_i6	2.26352	0.000613338810063649	0.0134514444434526		Streb.1G048770	1.4062	0.00619568	0.0444597
TRINITY_DN119889_c0_g1_i1	2.26331	0.000163822904834536	0.00493662516881393		Streb.9G027610	1.40612	0.00175834	0.0168499
TRINITY_DN31720_c0_g2_i1	2.26007	0.00174099433745078	0.0293302954642778		Streb.Contig04744G000050	1.40593	0.0531287	0.212376
TRINITY_DN95138_c2_g1_i1	2.25884	4.66533957139567e-07	5.01310627929133e-05		Streb.3G024150	1.4058	0.0531287	0.212376
TRINITY_DN98843_c0_g2_i1	2.25567	0.000817287471932542	0.0168785935949644		Streb.7G026580	1.40571	0.0531287	0.212376
TRINITY_DN113970_c0_g1_i5	2.25388	8.75247794454958e-05	0.00308199760481162		Streb.7G027290	1.40569	0.0531287	0.212376
TRINITY_DN38228_c0_g1_i1	2.25359	0.0228221644634352	0.175439061072734		Streb.2G059260	1.40569	0.0531287	0.212376
TRINITY_DN87034_c0_g1_i3	2.25278	0.000372316226124322	0.00929497823656318		Streb.1G040090	1.40564	0.0531287	0.212376
TRINITY_DN38654_c3_g2_i3	2.25276	0.00173742648581511	0.0292892794443905		Streb.7G000490	1.40563	0.0531287	0.212376
TRINITY_DN101211_c0_g1_i2	2.25218	8.09663304869696e-05	0.00290673843182492		Streb.8G017530	1.40549	0.032486	0.149332
TRINITY_DN95424_c0_g1_i1	2.25193	0.000321061067341706	0.00830495911008092		Streb.3G011190	1.40545	0.00115544	0.0121905
TRINITY_DN109818_c1_g1_i5	2.25171	0.00450977261694443	0.0575556131939977		Streb.4G016570	1.40538	0.0245384	0.12187
TRINITY_DN96648_c2_g1_i1	2.25004	6.68581681773733e-05	0.00253213438253409		Streb.Contig03225G000010	1.40537	0.029749	0.14133
TRINITY_DN112538_c1_g1_i3	2.2499	0.000530475798021031	0.0119622758377925		Streb.10G003780	1.40496	0.00263007	0.0231457
TRINITY_DN22063_c0_g1_i5	2.24913	0.00502121122891975	0.0621890828902734		Streb.7G005130	1.40467	0.00291489	0.024971
TRINITY_DN109003_c0_g1_i3	2.2471	4.61519787366495e-05	0.00190739495663667		Streb.7G000470	1.40405	0.00381392	0.0307866
TRINITY_DN119026_c1_g1_i5	2.24674	3.8032776789497e-05	0.00163623568822251		Streb.2G040190	1.40234	0.00743124	0.05095
TRINITY_DN116444_c1_g1_i1	2.2459	0.00554510176109741	0.0674008966780322		Streb.7G022200	1.40232	0.0516122	0.208659
TRINITY_DN115370_c1_g1_i2	2.24546	0.00200437310119895	0.0320237646145451		Streb.1G047820	1.40139	0.00382479	0.0308486
TRINITY_DN86427_c0_g1_i1	2.24511	0.000514027327576625	0.0116960623833489		Streb.6G009590	1.4002	0.00750795	0.0512465
TRINITY_DN108895_c3_g2_i1	2.24505	0.000316250495010878	0.00820310228600822		Streb.1G038940	1.39972	0.0281426	0.135518
TRINITY_DN29559_c1_g1_i1	2.24491	0.00159990333900258	0.0273995800888537		Streb.7G007910	1.39932	0.000770642	0.00891542
TRINITY_DN99623_c2_g2_i3	2.24491	0.00159990333900258	0.0273995800888537		Streb.1G041180	1.39921	0.00467121	0.0355741
TRINITY_DN18985_c0_g3_i1	2.24328	0.00231297024764415	0.0357191047067114		Streb.9G010840	1.39913	0.00111979	0.0119296
TRINITY_DN112053_c2_g2_i1	2.2428	0.000867930904686623	0.0176449706008516		Streb.11G024460	1.3989	0.00199054	0.0184961
TRINITY_DN98167_c1_g4_i1	2.24276	0.000944382050211469	0.0188246278792225		Streb.4G004970	1.39753	0.00224142	0.0203557
TRINITY_DN121165_c2_g2_i2	2.24269	0.0109622928565786	0.108508225264746		Streb.7G008940	1.39732	0.00558968	0.0408776
TRINITY_DN100104_c0_g2_i1	2.24199	0.00279248500835746	0.0407885249650662		Streb.2G001450	1.3971	0.024632	0.122106
TRINITY_DN97884_c1_g2_i2	2.24075	3.56728328768737e-05	0.00155497654152853		Streb.9G000890	1.39705	0.024632	0.122106
TRINITY_DN73943_c0_g1_i1	2.24029	0.000587442597701375	0.0129746563293457		Streb.1G006580	1.39681	0.024632	0.122106
TRINITY_DN94952_c0_g1_i1	2.23829	0.000204487432106937	0.00591018137800983		Streb.3G027370	1.39655	0.00128242	0.0132168
TRINITY_DN37962_c4_g2_i1	2.23755	0.000694923336195688	0.0148543916266247		Streb.10G003810	1.3965	0.000875675	0.00985123
TRINITY_DN106079_c0_g1_i1	2.23568	0.00643657272337969	0.0747768155104345		Streb.9G015710	1.39644	0.0130912	0.0767359
TRINITY_DN38767_c2_g2_i2	2.23413	0.0151138742977009	0.135355007084256		Streb.9G027950	1.39593	0.0020338	0.018802
TRINITY_DN99787_c4_g2_i3	2.23213	0.00168052330675501	0.0285125359472646		Streb.10G026690	1.39583	0.00548626	0.0403037
TRINITY_DN111453_c1_g1_i5	2.22863	0.00183058003351823	0.0304692221333049		Streb.8G024390	1.39544	0.00648009	0.045934
TRINITY_DN103087_c0_g2_i2	2.22798	0.000297644039910678	0.00781291088615967		Streb.6G017340	1.3954	0.00468874	0.0356702
TRINITY_DN37525_c4_g3_i1	2.2252	0.0186148941015252	0.154621414236398		Streb.9G014200	1.39343	0.00273792	0.0237417
TRINITY_DN118349_c1_g3_i1	2.22412	0.000228203844653942	0.00644775868947223		Streb.6G001550	1.39262	0.00294743	0.0251905
TRINITY_DN17967_c0_g2_i2	2.22046	0.0189176868930777	0.156629679033022		Streb.6G028570	1.3917	0.00586266	0.0424153
TRINITY_DN108107_c1_g2_i1	2.2203	0.000168233035114798	0.00504320726545693		Streb.10G027310	1.39146	0.0116993	0.0711847
TRINITY_DN27111_c1_g1_i1	2.2199	0.000356413432515313	0.0089891929333229		Streb.2G035820	1.39103	0.0015197	0.0151056
TRINITY_DN103892_c0_g2_i1	2.21973	0.00332779243718612	0.0466415850832145		Streb.Contig00201G000010	1.39097	0.00150482	0.0149782
TRINITY_DN119744_c2_g3_i2	2.21885	0.000264149629325766	0.00715982890469699		Streb.6G028760	1.39093	0.00357446	0.0292186
TRINITY_DN32047_c1_g1_i1	2.21854	0.00275457664831662	0.0403624097973632		Streb.2G050740	1.39015	0.0135618	0.0788704
TRINITY_DN120385_c0_g3_i1	2.21849	0.00183229752755946	0.0304904866842956		Streb.1G007750	1.38959	0.00455266	0.0348395
TRINITY_DN35440_c2_g1_i1	2.21847	0.0548761615695724	0.31771422655283		Streb.11G001400	1.38907	0.00165129	0.0160408
TRINITY_DN19575_c1_g2_i1	2.21756	1.34826453106625e-05	0.000711971074294514		Streb.3G005520	1.38852	0.00191145	0.0180086
TRINITY_DN36228_c0_g3_i1	2.21601	0.00122882580821596	0.0225668943073217		Streb.11G024720	1.38776	0.00149646	0.0149153
TRINITY_DN122383_c1_g2_i1	2.21593	5.52683390004839e-06	0.000358664610434975		Streb.Contig02167_ERROPOS576662G000010	1.38758	0.00293773	0.0251223
TRINITY_DN109418_c2_g1_i2	2.21455	0.000492849910324621	0.0113964272844258		Streb.10G004400	1.38706	0.00529954	0.0391694
TRINITY_DN113523_c2_g2_i1	2.21415	8.69310327221683e-06	0.000509730627403387		Streb.6G029110	1.38696	0.00138962	0.0140772
TRINITY_DN23050_c2_g2_i6	2.21318	0.00808756929998533	0.0858513177041468		Streb.4G011340	1.38688	0.00160091	0.0156244
TRINITY_DN19524_c0_g2_i2	2.21286	0.00768833707167782	0.0841280295240123		Streb.10G015320	1.38635	0.00173227	0.0166385
TRINITY_DN94521_c2_g3_i2	2.21275	0.00768833707167782	0.0841280295240123		Streb.3G013400	1.38446	0.00114567	0.0121209
TRINITY_DN21413_c0_g2_i3	2.21274	0.00768833707167782	0.0841280295240123		Streb.11G023620	1.38415	0.00524821	0.0389087
TRINITY_DN35381_c1_g4_i1	2.21272	0.00768833707167782	0.0841280295240123		Streb.3G000770	1.38369	0.00516614	0.0383786
TRINITY_DN32218_c2_g2_i2	2.21272	0.00768833707167782	0.0841280295240123		Streb.8G007430	1.38292	0.0108551	0.0670584
TRINITY_DN97906_c1_g4_i1	2.21269	0.00768833707167782	0.0841280295240123		Streb.2G026280	1.38176	0.00169251	0.0163593
TRINITY_DN91903_c0_g1_i3	2.21269	0.00768833707167782	0.0841280295240123		Streb.Contig03386G000020	1.38069	0.00141735	0.0142984
TRINITY_DN108079_c0_g1_i3	2.21264	0.00768833707167782	0.0841280295240123		Streb.5G014420	1.38033	0.00372942	0.0302051
TRINITY_DN28436_c1_g1_i2	2.21263	0.00768833707167782	0.0841280295240123		Streb.3G020350	1.38021	0.0102042	0.0640026
TRINITY_DN33739_c2_g1_i9	2.21227	0.00791388829559239	0.0844099369022649		Streb.2G002430	1.38012	0.00237398	0.0213365
TRINITY_DN22083_c1_g1_i7	2.21195	0.000141932446235478	0.00446124897219435		Streb.3G012750	1.37981	0.0205246	0.107151
TRINITY_DN113902_c2_g3_i1	2.20985	0.0111233396782546	0.10973467517817		Streb.1G032340	1.37979	0.00134785	0.0137584
[truncated: 7,023 more rows]

## Sheet: SS(leaf)
Supplemenatry data 2. Diffrential expression between control vs Salinity in leaf tissues
Denovo based					Refrense based
Gene	logFC	PValue	FDR		Gene	logFC	PValue	FDR
TRINITY_DN31398_c0_g2_i3	11.5363	3.01122620819117e-05	0.0354368674495995		Streb.1G029780	6.3618	0.000600846	0.0944546
TRINITY_DN34216_c3_g1_i3	9.33785	6.86738548956757e-06	0.0220573881557777		Streb.9G024770	6.21923	0.000455584	0.086432
TRINITY_DN23341_c0_g2_i1	7.7529	0.000146829431996311	0.0638944850848464		Streb.1G029060	6.01383	0.00202697	0.136699
TRINITY_DN32378_c1_g2_i1	7.71405	0.000317581396920187	0.088883258183679		Streb.1G029030	5.96745	0.000301872	0.0778287
TRINITY_DN118660_c1_g1_i1	7.56009	3.30827463937672e-05	0.0366847908100752		Streb.Contig02464G000020	5.89085	0.0017461	0.129413
TRINITY_DN18522_c2_g5_i2	6.49214	0.000722633926840158	0.117167447993675		Streb.10G002270	5.69799	0.00190009	0.134862
TRINITY_DN116368_c1_g1_i1	6.19558	0.00142951847832369	0.145871439278264		Streb.11G029610	5.65046	0.00605114	0.183057
TRINITY_DN25437_c3_g1_i1	6.17388	0.000151974626255949	0.0646735751458161		Streb.7G026850	5.63679	0.000382791	0.0813161
TRINITY_DN30767_c1_g3_i1	6.07178	0.000756407758640923	0.118475908953634		Streb.6G024460	5.60732	1.35198e-05	0.0185375
TRINITY_DN32378_c1_g3_i2	6.01909	0.00183293309294735	0.161821121883899		Streb.2G002870	5.59903	0.00210755	0.138344
TRINITY_DN28728_c2_g1_i1	6.01909	0.00183283783644303	0.161821121883899		Streb.5G016840	5.5286	0.00454307	0.16995
TRINITY_DN118660_c1_g1_i3	5.9018	0.00118747008949721	0.137620030131593		Streb.10G006100	5.52726	0.000726484	0.0987135
TRINITY_DN23108_c0_g1_i3	5.73964	0.00184130344434709	0.162135662299231		Streb.2G007600	5.49345	0.00308058	0.154001
TRINITY_DN24208_c0_g2_i2	5.57904	0.00228604384943681	0.170568205358974		Streb.8G009620	5.46355	0.00205791	0.137035
TRINITY_DN107730_c0_g1_i1	5.57019	0.00169187055301111	0.158735158541891		Streb.5G013870	5.43809	0.00772871	0.190037
TRINITY_DN33654_c4_g1_i3	5.55356	0.000494786609259718	0.104291739983025		Streb.Contig04212G000010	5.37952	0.00359525	0.16173
TRINITY_DN38175_c1_g3_i1	5.49706	0.00568186724072115	0.229552393265947		Streb.2G040090	5.3539	0.000652376	0.0974204
TRINITY_DN120962_c0_g4_i1	5.48623	0.00230477837397639	0.171397245120956		Streb.8G007890	5.346	0.0022864	0.142219
TRINITY_DN88938_c0_g1_i1	5.48417	0.000498025235723721	0.104351002320275		Streb.Contig05927_ERROPOS1234176G000170	5.31895	0.0108409	0.210315
TRINITY_DN92155_c0_g1_i4	5.48169	0.00180016140247946	0.160397472387371		Streb.Contig04999G000010	5.29529	0.00725358	0.188243
TRINITY_DN97491_c0_g2_i2	5.36183	0.000341746154281336	0.0903164216451486		Streb.2G057070	5.25854	0.00827191	0.19402
TRINITY_DN35376_c0_g1_i3	5.29815	0.00412748079413487	0.209188608567583		Streb.9G029730	5.20041	0.00266856	0.149901
TRINITY_DN15853_c0_g2_i1	5.27102	0.00378678226144302	0.204137630728727		Streb.8G018010	5.18982	0.0129585	0.22686
TRINITY_DN106286_c1_g1_i2	5.18234	0.0033845947295089	0.196463781846278		Streb.9G027640	5.14849	0.00474794	0.173182
TRINITY_DN33761_c1_g1_i2	5.18234	0.00338421544238772	0.196463781846278		Streb.9G004250	5.14273	0.00027294	0.0734244
TRINITY_DN22213_c0_g2_i1	5.15805	0.00130083272833638	0.139975676146973		Streb.11G006730	5.1354	0.00348065	0.160957
TRINITY_DN29578_c3_g1_i1	5.15676	0.000603234943717947	0.109937470091459		Streb.5G003750	5.11102	0.00359895	0.16173
TRINITY_DN112227_c1_g5_i1	5.14019	0.000644086594427649	0.113181665489054		Streb.9G005350	5.0686	0.000382354	0.0813161
TRINITY_DN103542_c1_g1_i1	5.1255	0.00108172941387221	0.132969713110624		Streb.7G023310	5.04737	0.0153091	0.236735
TRINITY_DN26678_c0_g1_i2	5.09826	0.00106607917826914	0.132761063402031		Streb.Contig05085G000020	5.00297	0.000760312	0.0999305
TRINITY_DN32606_c2_g1_i2	5.07531	0.00583950793099148	0.230127940462167		Streb.1G007810	5.00297	0.000760226	0.0999305
TRINITY_DN20221_c0_g1_i3	5.04182	0.00609714393547133	0.232671810025056		Streb.2G018870	4.9923	0.00725438	0.188243
TRINITY_DN117010_c0_g2_i2	5.03833	4.24647921729516e-05	0.0397812532231331		Streb.1G048690	4.98583	0.00134993	0.119034
TRINITY_DN33417_c1_g2_i1	5.02199	0.000408933255063044	0.0957727362986192		Streb.1G004420	4.97884	0.00139447	0.120361
TRINITY_DN17101_c0_g2_i1	5.01681	0.00132499523862996	0.140695299504728		Streb.3G012550	4.9732	0.00129048	0.119034
TRINITY_DN32978_c1_g2_i1	4.93918	0.00480494539056019	0.218391891235367		Streb.3G019420	4.97221	0.00172642	0.128269
TRINITY_DN24754_c1_g4_i4	4.93244	0.00493276989535197	0.219693655002894		Streb.8G002490	4.92099	0.00104456	0.111536
TRINITY_DN114020_c0_g1_i6	4.92977	0.00892756029895348	0.260677031240005		Streb.10G009540	4.90995	7.26432e-05	0.0471017
TRINITY_DN21044_c1_g1_i1	4.9235	0.00128106441263617	0.139592559987577		Streb.1G029190	4.896	0.00208049	0.137486
TRINITY_DN111785_c1_g1_i6	4.91944	0.00194014243341483	0.163510245667821		Streb.10G010480	4.88296	0.000899312	0.102757
TRINITY_DN95187_c0_g1_i3	4.89725	3.69895122313256e-05	0.0378021606061047		Streb.6G017320	4.87259	0.00221893	0.140617
TRINITY_DN113020_c0_g1_i1	4.85567	0.000637213674122107	0.113105427156674		Streb.6G003830	4.80054	0.0022911	0.142219
TRINITY_DN95610_c4_g2_i1	4.85515	0.00793028779588232	0.250081612499196		Streb.5G001610	4.77517	0.00301178	0.154001
TRINITY_DN99087_c1_g1_i4	4.8241	0.000449562910085475	0.0987720465318088		Streb.2G035350	4.75966	0.00139653	0.120361
TRINITY_DN113020_c0_g1_i4	4.82328	0.019006063587829	0.330520894149605		Streb.11G003450	4.73102	0.00451438	0.169624
TRINITY_DN119140_c3_g1_i6	4.82009	0.0121906480087244	0.28393123193225		Streb.6G005710	4.72298	0.00430564	0.168817
TRINITY_DN95003_c0_g1_i2	4.82009	0.0121894959976722	0.28393123193225		Streb.7G013990	4.71172	0.0296778	0.304708
TRINITY_DN36744_c3_g1_i3	4.81125	0.00862955758720396	0.257664302459897		Streb.7G021560	4.71171	0.0296731	0.304708
TRINITY_DN20677_c1_g2_i2	4.81125	0.00862917936569973	0.257664302459897		Streb.9G000230	4.70823	0.000319146	0.0789328
TRINITY_DN35133_c1_g1_i3	4.80528	0.000999652575816251	0.132468695950503		Streb.3G016350	4.70695	0.00341141	0.159098
TRINITY_DN87626_c0_g1_i2	4.80381	0.00653952895987775	0.233317940726608		Streb.8G014640	4.69383	0.000530685	0.0894309
TRINITY_DN114641_c1_g1_i1	4.8038	0.00653892275617586	0.233317940726608		Streb.8G001860	4.69247	0.00507185	0.174972
TRINITY_DN95716_c0_g1_i1	4.80307	0.00297886323631296	0.187345159638589		Streb.11G003540	4.67383	0.0203843	0.263705
TRINITY_DN118660_c1_g1_i7	4.80047	0.0059527916847729	0.230388606716949		Streb.8G004140	4.67382	0.0203802	0.263705
TRINITY_DN21470_c0_g2_i1	4.79919	0.00578660961122936	0.229928918297012		Streb.5G022550	4.67173	0.00473505	0.173182
TRINITY_DN119222_c0_g3_i1	4.79716	0.00803408282308097	0.250274464125465		Streb.8G009340	4.67149	0.00068448	0.0987135
TRINITY_DN120687_c1_g1_i1	4.79125	0.00565889425886549	0.2293473368506		Streb.5G033920	4.66644	0.0012464	0.119034
TRINITY_DN29590_c0_g1_i11	4.78415	0.00269631205652078	0.179604483367951		Streb.5G018610	4.62781	0.00314803	0.155182
TRINITY_DN16689_c1_g1_i11	4.77968	0.00260299263698949	0.177914847205179		Streb.9G029720	4.6182	0.00411153	0.167827
TRINITY_DN28729_c2_g1_i1	4.77879	0.00201198892366641	0.163510245667821		Streb.1G000930	4.59023	0.00089489	0.102757
TRINITY_DN109717_c0_g3_i1	4.77863	0.00201198892366641	0.163510245667821		Streb.9G029710	4.58537	0.00421445	0.168817
TRINITY_DN35472_c2_g2_i1	4.77823	0.00201198892366641	0.163510245667821		Streb.1G044940	4.5845	0.00322883	0.155182
TRINITY_DN35158_c3_g3_i1	4.77823	0.00201198892366641	0.163510245667821		Streb.9G000470	4.57621	0.00072147	0.0987135
TRINITY_DN117182_c1_g1_i2	4.76182	0.000802649579105905	0.120678683062704		Streb.7G009330	4.57086	0.00217001	0.138643
TRINITY_DN112618_c0_g1_i6	4.73348	0.00245939924137877	0.1749857371635		Streb.6G004470	4.56614	0.00162631	0.125037
TRINITY_DN16827_c0_g1_i1	4.70745	0.0128405220726078	0.28846881333257		Streb.6G012420	4.56384	0.00555221	0.17827
TRINITY_DN31730_c0_g2_i1	4.69486	0.00342323910647587	0.197686196688182		Streb.5G001600	4.5613	0.00822059	0.194006
TRINITY_DN21641_c0_g1_i2	4.68878	0.00087417915035691	0.126442949889376		Streb.2G048880	4.55376	0.00154512	0.123147
TRINITY_DN16034_c0_g1_i1	4.68256	0.00103881626359245	0.132761063402031		Streb.8G020920	4.5465	0.00894035	0.197717
TRINITY_DN114658_c1_g2_i1	4.67205	0.02262097018991	0.349201518621753		Streb.1G025590	4.51998	0.000451547	0.086432
TRINITY_DN31214_c1_g2_i1	4.66736	0.0144633754882965	0.299681311647613		Streb.9G020020	4.5108	0.0381454	0.341745
TRINITY_DN113539_c2_g3_i1	4.65811	0.0119596331902336	0.283733734672938		Streb.11G006290	4.51078	0.038138	0.341745
TRINITY_DN24253_c0_g1_i5	4.65811	0.0119587038967375	0.283733734672938		Streb.8G017950	4.51076	0.0381277	0.341745
TRINITY_DN33417_c1_g1_i5	4.65706	0.0101010209801583	0.272635533350261		Streb.5G026360	4.50839	0.00838845	0.194306
TRINITY_DN100540_c0_g2_i1	4.65706	0.0101001403692108	0.272635533350261		Streb.1G049440	4.49475	0.000408662	0.0832925
TRINITY_DN26340_c0_g1_i5	4.65705	0.010099259888632	0.272635533350261		Streb.11G012810	4.49043	0.00437943	0.168817
TRINITY_DN22469_c3_g1_i1	4.65535	0.00073735611543633	0.117576051976786		Streb.Contig06136_ERROPOS2600000G000050	4.48546	0.0036437	0.161983
TRINITY_DN122003_c2_g1_i2	4.64748	0.00944788373673346	0.267779956133542		Streb.3G013300	4.48174	0.000281324	0.0744399
TRINITY_DN113801_c1_g2_i3	4.64598	0.00712987272489265	0.241420640207836		Streb.11G016410	4.47402	0.00368664	0.161983
TRINITY_DN36912_c0_g2_i1	4.63795	0.0107471326532888	0.277524539611153		Streb.2G035360	4.46621	0.0260258	0.288421
TRINITY_DN121644_c1_g2_i6	4.63518	0.00055941026739353	0.107499209503401		Streb.8G029210	4.46619	0.0260217	0.288421
TRINITY_DN34016_c2_g2_i1	4.62945	0.000742385474429712	0.117824745106593		Streb.11G017210	4.46617	0.0260155	0.288421
TRINITY_DN32189_c3_g1_i1	4.60759	0.00413797427338792	0.209188608567583		Streb.4G008850	4.45969	0.00513656	0.175674
TRINITY_DN29676_c0_g2_i1	4.59927	0.00149570601698601	0.148798482073313		Streb.2G042870	4.45909	0.00304195	0.154001
TRINITY_DN104967_c1_g2_i1	4.59205	0.00251603774863427	0.176410339028463		Streb.8G025510	4.45236	0.00641145	0.184323
TRINITY_DN94478_c0_g1_i6	4.59148	0.000963716020390486	0.130005291150677		Streb.1G029950	4.45174	0.000715458	0.0987135
TRINITY_DN25701_c0_g1_i2	4.58199	0.00205800780849341	0.164162348600195		Streb.6G030820	4.44769	0.0124277	0.222746
TRINITY_DN37003_c4_g1_i3	4.5639	0.000481412730394296	0.10292357306636		Streb.11G010540	4.44403	0.00208291	0.137486
TRINITY_DN113439_c1_g4_i2	4.55945	0.00322082854741065	0.191573973124205		Streb.11G002090	4.44325	0.00154657	0.123147
TRINITY_DN88911_c0_g1_i1	4.55263	0.00173913180744679	0.159445283762852		Streb.10G009530	4.43671	0.000101585	0.0524841
TRINITY_DN23532_c1_g1_i2	4.53975	0.000441764759815633	0.0983718270007869		Streb.6G027270	4.43333	0.000178425	0.0611611
TRINITY_DN12784_c0_g1_i2	4.53616	0.000798473885218315	0.120678683062704		Streb.10G010570	4.39024	0.0414697	0.355343
TRINITY_DN38383_c0_g2_i1	4.51646	0.0135323255696522	0.29280808052721		Streb.10G011280	4.39023	0.0414753	0.355343
TRINITY_DN26549_c1_g1_i1	4.5122	0.00348892795499218	0.1990932238276		Streb.7G028770	4.38832	0.00319571	0.155182
TRINITY_DN100515_c0_g2_i1	4.50917	0.00414035274184913	0.209188608567583		Streb.8G025630	4.36161	0.00564444	0.179379
TRINITY_DN27453_c0_g2_i4	4.50634	0.000290454987944085	0.0854420745169839		Streb.4G019530	4.35062	0.0198212	0.260685
TRINITY_DN81823_c0_g1_i1	4.49854	0.000800496211299284	0.120678683062704		Streb.8G031570	4.34684	0.000828447	0.102133
TRINITY_DN68763_c0_g1_i3	4.49735	0.0185866506086489	0.327414359768443		Streb.2G021740	4.34553	0.000140495	0.0568471
TRINITY_DN16498_c0_g1_i1	4.49735	0.0185852139561968	0.327414359768443		Streb.8G002520	4.33892	0.00446038	0.168817
TRINITY_DN20968_c0_g2_i4	4.48811	0.0156065985547214	0.30769967231645		Streb.3G020060	4.3312	0.00323959	0.155182
TRINITY_DN37929_c3_g1_i1	4.48811	0.0156057839815057	0.30769967231645		Streb.11G023910	4.32867	0.0158635	0.239926
TRINITY_DN26340_c0_g1_i3	4.48584	0.0131841152340059	0.291281537452235		Streb.Contig00333G000010	4.32768	0.000843803	0.102133
TRINITY_DN38461_c0_g2_i1	4.48584	0.013183682127403	0.291281537452235		Streb.5G027170	4.32652	0.00245482	0.144346
TRINITY_DN23108_c0_g1_i1	4.48583	0.0131830185225244	0.291281537452235		Streb.6G001810	4.31632	0.0102718	0.207395
TRINITY_DN24066_c0_g5_i2	4.48583	0.0131813953964603	0.291281537452235		Streb.6G027220	4.30945	0.00285649	0.152391
TRINITY_DN33707_c1_g1_i5	4.48046	0.000889949744183242	0.126896249530604		Streb.1G045010	4.29994	0.000375377	0.0813161
TRINITY_DN92988_c0_g1_i5	4.4787	0.0107564473297136	0.277552552558983		Streb.6G005130	4.2962	0.00176517	0.130444
TRINITY_DN24960_c2_g1_i4	4.4787	0.0107561256988675	0.277552552558983		Streb.7G007450	4.28926	0.00740111	0.189359
TRINITY_DN98567_c1_g5_i4	4.47361	0.014187867066685	0.297357325548885		Streb.3G014020	4.28224	0.00673069	0.186021
TRINITY_DN23398_c1_g1_i5	4.47354	0.00907302275024912	0.261975763914513		Streb.9G006430	4.27739	0.0498066	0.386552
TRINITY_DN36857_c3_g1_i1	4.47353	0.0090723286181189	0.261975763914513		Streb.1G051050	4.27737	0.0497972	0.386552
TRINITY_DN35444_c1_g1_i1	4.4732	0.00773519522909416	0.250081612499196		Streb.5G022910	4.27735	0.0497871	0.386552
TRINITY_DN113648_c2_g2_i1	4.47205	0.00105460200981669	0.132761063402031		Streb.6G027230	4.27733	0.049777	0.386552
TRINITY_DN95526_c0_g1_i9	4.47202	0.0280370490547728	0.378144162916302		Streb.Contig03803G000030	4.27721	0.0013232	0.119034
TRINITY_DN20000_c0_g1_i1	4.46996	0.00795837701381175	0.250081612499196		Streb.7G013900	4.27416	0.0012622	0.119034
TRINITY_DN17072_c4_g6_i1	4.46996	0.00795837701381175	0.250081612499196		Streb.4G013290	4.27408	0.00147326	0.121756
TRINITY_DN103707_c0_g1_i1	4.46964	0.00795837701381175	0.250081612499196		Streb.4G014500	4.27172	0.001672	0.126334
TRINITY_DN28917_c0_g3_i1	4.46769	0.00053320715988185	0.105294364075843		Streb.7G023750	4.27129	7.34619e-05	0.0471017
TRINITY_DN123065_c1_g1_i1	4.46586	0.00481580728162781	0.21865598817783		Streb.1G002160	4.26362	0.00140896	0.121065
TRINITY_DN105738_c5_g1_i2	4.46068	0.00331136409350808	0.194187580898417		Streb.8G007820	4.25812	0.00434364	0.168817
TRINITY_DN121824_c1_g3_i1	4.44443	0.000567531847919398	0.107831051104686		Streb.3G020020	4.25812	0.00434264	0.168817
TRINITY_DN25954_c1_g2_i1	4.44431	0.00617942288474447	0.232700601709163		Streb.5G031840	4.25525	0.00480125	0.174157
TRINITY_DN15170_c0_g1_i1	4.44062	0.000945134521475385	0.129127720495013		Streb.2G024200	4.24508	0.00229583	0.142219
TRINITY_DN36130_c1_g1_i10	4.43825	0.000482191980562934	0.10292357306636		Streb.2G023840	4.23503	0.00120368	0.118957
TRINITY_DN69106_c0_g2_i1	4.42337	0.0106758943146557	0.277123818854048		Streb.10G007700	4.22816	0.00130228	0.119034
TRINITY_DN123065_c1_g2_i1	4.41333	0.00498322178427001	0.220696879844425		Streb.11G010130	4.22206	0.0332756	0.320383
TRINITY_DN20061_c0_g3_i1	4.4101	0.00309622745788643	0.189682599486321		Streb.4G016890	4.2025	0.002126	0.138344
TRINITY_DN25930_c0_g1_i1	4.40857	0.00265679058358861	0.17937990476782		Streb.1G002340	4.20237	0.00112223	0.115931
TRINITY_DN21689_c1_g1_i1	4.40581	0.00213100008353082	0.166098478408243		Streb.8G003710	4.2012	0.0044585	0.168817
TRINITY_DN110134_c0_g2_i1	4.4034	0.00359713965011598	0.20034449783852		Streb.3G016520	4.19608	0.0059495	0.182033
TRINITY_DN20689_c0_g1_i2	4.40095	0.00258341375692597	0.177820089093569		Streb.9G029950	4.19419	0.00435801	0.168817
TRINITY_DN36857_c4_g1_i1	4.39861	0.000713932744484403	0.116315854143655		Streb.2G020240	4.19158	9.26133e-05	0.0517348
TRINITY_DN110094_c1_g1_i1	4.398	0.000892380795616253	0.126896249530604		Streb.1G021900	4.18527	0.0261113	0.288621
TRINITY_DN27430_c2_g2_i1	4.39582	0.00125374927375761	0.138987936612588		Streb.2G042440	4.18527	0.0261107	0.288621
TRINITY_DN19169_c2_g1_i1	4.39191	0.00249245086680517	0.176259468202403		Streb.2G049920	4.18526	0.0261102	0.288621
TRINITY_DN25810_c0_g1_i2	4.39093	0.00770018491281837	0.249580717140605		Streb.4G025130	4.18491	0.0286342	0.299997
TRINITY_DN90011_c0_g1_i1	4.38935	0.000378179807824325	0.0937802501387895		Streb.2G006330	4.1849	0.0286288	0.299997
TRINITY_DN97491_c0_g2_i1	4.38805	4.67210823788943e-05	0.0424363284887658		Streb.5G014380	4.18432	0.00469125	0.172452
TRINITY_DN115784_c0_g1_i1	4.37999	0.000557115365162642	0.107499209503401		Streb.3G024560	4.17769	0.0276719	0.295983
TRINITY_DN25813_c0_g4_i1	4.35445	7.73506386627545e-06	0.0222016337623632		Streb.8G024600	4.16725	0.00785036	0.190037
TRINITY_DN115620_c1_g2_i2	4.3544	0.00212976396112987	0.166098478408243		Streb.2G057650	4.1622	0.00317602	0.155182
TRINITY_DN116368_c0_g1_i1	4.34924	0.00617755248479702	0.232700601709163		Streb.5G003280	4.15914	0.000951097	0.105477
TRINITY_DN108038_c6_g1_i1	4.33702	0.00421104180587968	0.210552090293984		Streb.2G012370	4.15552	0.00560904	0.179017
TRINITY_DN34879_c0_g1_i4	4.33526	0.000470414579589882	0.102353107720444		Streb.9G015260	4.14837	0.00167276	0.126334
TRINITY_DN31526_c1_g1_i1	4.33265	0.00103508083311588	0.132761063402031		Streb.Contig00405G000010	4.14647	0.0124436	0.222766
TRINITY_DN104967_c1_g1_i1	4.32892	0.0056614279593217	0.2293473368506		Streb.2G025000	4.14513	0.00165433	0.126334
TRINITY_DN110094_c1_g1_i3	4.32663	0.00032336285455883	0.0893886251639059		Streb.1G015990	4.13948	0.00234605	0.142219
TRINITY_DN38390_c1_g2_i1	4.32152	0.00388660922402006	0.205815038173577		Streb.5G000760	4.12765	0.000114674	0.0546429
TRINITY_DN111281_c2_g3_i5	4.31348	0.0375101053103528	0.422732932862706		Streb.5G006280	4.12677	0.0331717	0.320097
TRINITY_DN13281_c0_g1_i1	4.31348	0.0375093573022062	0.422732932862706		Streb.11G013170	4.12674	0.0331662	0.320097
TRINITY_DN31582_c0_g2_i1	4.3119	0.00220603019967562	0.168131906178667		Streb.7G002650	4.12193	3.29296e-05	0.0310413
TRINITY_DN35472_c1_g2_i2	4.30916	0.00205886733829458	0.164162348600195		Streb.2G054960	4.11971	0.0315902	0.313293
TRINITY_DN33696_c3_g1_i3	4.30871	0.00592314859967826	0.230127940462167		Streb.9G028550	4.11869	0.0315902	0.313293
TRINITY_DN16977_c0_g3_i4	4.30593	0.00648979439858889	0.233317940726608		Streb.7G002640	4.10921	5.56305e-05	0.0453539
TRINITY_DN27561_c0_g2_i1	4.30506	0.00330582965578898	0.194170143163597		Streb.9G016140	4.10774	0.00389579	0.16533
TRINITY_DN81943_c0_g1_i2	4.30343	0.0240627776775239	0.355538741368891		Streb.6G013820	4.10177	0.0387006	0.344062
TRINITY_DN26166_c0_g1_i8	4.30343	0.0240616717384741	0.355538741368891		Streb.2G027640	4.09991	0.00125201	0.119034
TRINITY_DN99624_c0_g5_i1	4.30343	0.0240601445680381	0.355538741368891		Streb.2G007760	4.0949	0.00418457	0.168604
TRINITY_DN103146_c0_g1_i4	4.30343	0.0240586173714364	0.355538741368891		Streb.Contig04192G000010	4.08665	0.00191016	0.135258
TRINITY_DN100311_c0_g1_i2	4.30343	0.0240570901484899	0.355538741368891		Streb.8G002560	4.08478	0.00233955	0.142219
TRINITY_DN25684_c1_g1_i4	4.30342	0.0240546635552143	0.355538741368891		Streb.8G021470	4.08414	0.00179992	0.131671
TRINITY_DN35153_c3_g1_i1	4.30342	0.0240534635870507	0.355538741368891		Streb.10G013880	4.08063	0.00447333	0.169095
TRINITY_DN30362_c0_g1_i18	4.30342	0.02405226350757	0.355538741368891		Streb.Contig03900G000020	4.0782	0.00262246	0.149258
TRINITY_DN108635_c0_g1_i2	4.30342	0.0240510633166714	0.355538741368891		Streb.9G008550	4.07698	0.000779471	0.100473
TRINITY_DN109740_c1_g1_i2	4.30342	0.0240498630142528	0.355538741368891		Streb.5G032000	4.07599	0.0058421	0.181262
TRINITY_DN22433_c0_g1_i4	4.30341	0.0240491016149063	0.355538741368891		Streb.9G005330	4.07317	0.0160876	0.2408
TRINITY_DN100268_c1_g4_i1	4.30295	0.00419032528285871	0.209748083832612		Streb.2G020290	4.06644	0.0075439	0.189593
TRINITY_DN83129_c0_g1_i2	4.30029	0.00287065538955621	0.185110617615264		Streb.3G008830	4.06608	0.000499701	0.0888445
TRINITY_DN19000_c0_g1_i4	4.29681	0.0028445443473628	0.18430789263172		Streb.3G023470	4.06373	0.000949954	0.105477
TRINITY_DN27346_c1_g1_i3	4.29461	0.0223216870644591	0.34726874517373		Streb.9G031290	4.0612	0.0245656	0.281436
TRINITY_DN31303_c0_g1_i1	4.29461	0.0223202719209926	0.34726874517373		Streb.1G037000	4.0596	0.00172418	0.128269
TRINITY_DN15507_c0_g1_i1	4.29443	0.0201955578964168	0.337655080444635		Streb.1G012970	4.056	0.00387011	0.16533
TRINITY_DN111993_c1_g1_i4	4.29443	0.0201955405698365	0.337655080444635		Streb.10G007740	4.05385	0.00489868	0.174704
TRINITY_DN36885_c5_g3_i1	4.29101	0.000282723189779718	0.0854420745169839		Streb.2G000960	4.05328	0.00303577	0.154001
TRINITY_DN115187_c1_g3_i1	4.28892	0.0167654699773196	0.313175495680901		Streb.1G045210	4.05263	0.0495219	0.385802
TRINITY_DN28916_c0_g2_i3	4.28819	0.00171737708453872	0.158970333651539		Streb.3G017980	4.04775	0.00207058	0.137486
TRINITY_DN104905_c1_g1_i1	4.28799	0.0193781236220677	0.333294651306106		Streb.11G014980	4.04432	0.0036863	0.161983
TRINITY_DN19150_c0_g1_i1	4.28799	0.0193743788956266	0.333294651306106		Streb.Contig00984G000010	4.03907	0.00783955	0.190037
TRINITY_DN27353_c1_g3_i2	4.28731	0.0161734373989864	0.30982141495733		Streb.2G016280	4.03789	0.00723363	0.188243
TRINITY_DN104721_c3_g2_i9	4.28731	0.0161732334365412	0.30982141495733		Streb.1G034510	4.03789	0.00723121	0.188243
TRINITY_DN123491_c1_g1_i1	4.28721	0.00707612345861152	0.240841438155827		Streb.1G008480	4.03376	0.00212747	0.138344
TRINITY_DN115620_c1_g1_i3	4.28657	0.0167544641725003	0.313175495680901		Streb.2G016590	4.02961	0.00938149	0.200582
TRINITY_DN23721_c2_g1_i1	4.28656	0.0158434538466276	0.30769967231645		Streb.11G010400	4.02857	0.00882961	0.197093
TRINITY_DN22523_c0_g2_i1	4.28647	0.0158434538466276	0.30769967231645		Streb.1G007840	4.02672	0.0104834	0.2081
TRINITY_DN22063_c0_g1_i11	4.28647	0.0158434538466276	0.30769967231645		Streb.9G029420	4.02567	0.0054929	0.177863
TRINITY_DN31154_c1_g3_i2	4.28631	0.0158434538466276	0.30769967231645		Streb.2G000730	4.01065	0.000146555	0.0578874
TRINITY_DN100799_c0_g2_i1	4.28615	0.0158434538466276	0.30769967231645		Streb.9G017660	3.99465	0.000367299	0.0813161
TRINITY_DN97946_c0_g1_i2	4.28263	0.00060129047482288	0.109937470091459		Streb.6G011650	3.98791	0.0132351	0.227541
TRINITY_DN38576_c2_g1_i1	4.28099	0.00123786259475129	0.138987936612588		Streb.5G007170	3.97822	0.00228029	0.142219
TRINITY_DN105361_c2_g1_i1	4.27724	0.000127083837725345	0.0603648229195387		Streb.10G007840	3.97343	0.00535902	0.176958
TRINITY_DN123659_c1_g4_i1	4.25326	0.0016460803666772	0.157710398767581		Streb.Contig04865G000010	3.96023	0.00216932	0.138643
TRINITY_DN31778_c1_g2_i1	4.2526	0.000783532491142591	0.120385572955735		Streb.10G007720	3.96018	0.00337285	0.15823
TRINITY_DN35376_c0_g1_i2	4.24695	0.00125797692596627	0.138987936612588		Streb.6G002180	3.94709	0.017437	0.248126
TRINITY_DN32055_c0_g2_i2	4.24424	0.00258836482875785	0.177914847205179		Streb.2G007030	3.94173	0.00304886	0.154001
TRINITY_DN27236_c1_g3_i1	4.24344	0.00301633653327567	0.187847641786504		Streb.5G023600	3.93937	0.00421982	0.168817
TRINITY_DN110628_c0_g2_i2	4.23803	0.00214471116994608	0.166098478408243		Streb.1G025430	3.93541	0.00122463	0.119034
TRINITY_DN96928_c0_g1_i1	4.23037	0.000337798618072819	0.0903164216451486		Streb.5G032590	3.92877	0.00249968	0.145704
TRINITY_DN36460_c1_g1_i2	4.2273	0.000710962093881749	0.116315854143655		Streb.9G016720	3.92711	0.000544268	0.0912102
TRINITY_DN20638_c3_g2_i2	4.22453	0.000262425645993311	0.0826651922906644		Streb.9G016810	3.92464	0.0213022	0.266818
TRINITY_DN121390_c2_g3_i2	4.21184	0.000636042850471967	0.113105427156674		Streb.1G025900	3.92442	0.0424553	0.359253
TRINITY_DN27024_c3_g2_i4	4.20657	5.558808477706e-05	0.0446359085501511		Streb.2G026070	3.92438	0.0424442	0.359253
TRINITY_DN16480_c0_g2_i1	4.20629	0.00691365495388571	0.23897237513342		Streb.5G006530	3.92434	0.0424331	0.359253
TRINITY_DN34177_c1_g1_i1	4.20288	7.73902798664289e-05	0.0515060667368472		Streb.9G018090	3.92284	0.0154786	0.237373
TRINITY_DN16698_c0_g1_i3	4.20181	0.00385949010378228	0.205470117834047		Streb.1G041140	3.92169	0.00909961	0.198859
TRINITY_DN116309_c0_g1_i1	4.20141	0.00205641469892292	0.164162348600195		Streb.8G014550	3.91933	0.00377247	0.163736
TRINITY_DN102872_c1_g2_i1	4.20076	0.00301893022530127	0.187847641786504		Streb.2G030630	3.90406	0.0385719	0.343684
TRINITY_DN36460_c1_g3_i1	4.19646	0.000521772659045172	0.104431946150139		Streb.2G023360	3.90393	0.00207793	0.137486
TRINITY_DN90477_c3_g1_i6	4.18559	8.81770907738488e-05	0.0556352963510874		Streb.6G017330	3.90365	0.0115283	0.215058
TRINITY_DN19055_c0_g1_i2	4.18421	0.000120528290062478	0.0589103852515517		Streb.4G022730	3.90123	0.00151583	0.123147
TRINITY_DN112618_c0_g1_i2	4.18227	0.00257609502465631	0.177820089093569		Streb.2G060920	3.8997	0.000871097	0.102757
TRINITY_DN18539_c0_g1_i2	4.18028	0.00137066775584114	0.143113839212825		Streb.7G028590	3.89915	0.00682873	0.186021
TRINITY_DN99312_c0_g2_i1	4.1788	0.00240189719759307	0.173828289675593		Streb.1G021440	3.89767	0.0056724	0.179735
TRINITY_DN115340_c3_g4_i1	4.1663	0.00158686632089071	0.153344030578909		Streb.5G009440	3.89248	0.0164425	0.242363
TRINITY_DN29100_c3_g2_i1	4.16426	0.00236387970356696	0.172712867198833		Streb.8G031010	3.88991	0.0048578	0.174704
TRINITY_DN35017_c3_g2_i1	4.15847	0.0059294814825728	0.230127940462167		Streb.2G006970	3.88636	0.00707232	0.18782
TRINITY_DN87372_c0_g1_i5	4.15443	0.00195088102799077	0.163510245667821		Streb.11G007630	3.87838	0.0143143	0.232612
TRINITY_DN122216_c3_g1_i2	4.15115	0.00169400332283536	0.158735158541891		Streb.4G023220	3.86679	0.00253848	0.146692
TRINITY_DN30608_c0_g3_i2	4.14978	0.000757311668635122	0.118475908953634		Streb.8G001790	3.86592	0.0147578	0.233911
TRINITY_DN28734_c1_g4_i1	4.13493	0.00193021021882921	0.163510245667821		Streb.3G006610	3.86135	0.000756138	0.0999305
TRINITY_DN94126_c1_g3_i1	4.12949	0.00580925454150017	0.230084685158066		Streb.6G029970	3.85997	0.0104998	0.2081
TRINITY_DN19697_c0_g1_i1	4.1289	0.00550730640955808	0.228712016036126		Streb.6G003800	3.85798	0.00682363	0.186021
TRINITY_DN116151_c0_g2_i1	4.1197	0.00294348431067755	0.186771417455504		Streb.2G006280	3.85765	0.00805072	0.192617
TRINITY_DN121390_c2_g3_i1	4.11421	0.000955437079241489	0.129406086335017		Streb.5G003730	3.85527	0.000985056	0.107755
TRINITY_DN98022_c0_g2_i2	4.11389	0.0192466242540968	0.332697284966384		Streb.2G049290	3.84783	0.0049808	0.174704
TRINITY_DN27822_c2_g1_i5	4.11256	0.00154985724187157	0.151084921005648		Streb.2G055320	3.8453	0.00836474	0.194306
TRINITY_DN105488_c0_g1_i3	4.10617	0.0132486892426002	0.291652770696274		Streb.8G033940	3.84293	0.00770431	0.190037
TRINITY_DN115297_c1_g2_i1	4.10481	0.000396679928900461	0.0945858539922351		Streb.3G000330	3.83885	0.00314796	0.155182
TRINITY_DN26109_c0_g1_i2	4.10261	0.00181206094414339	0.161032293389291		Streb.2G007990	3.83405	0.00827857	0.19402
TRINITY_DN101858_c1_g1_i1	4.09714	0.00627990994029291	0.233248857639183		Streb.4G009660	3.83154	0.00690129	0.18644
TRINITY_DN26097_c1_g1_i2	4.08107	0.0344785225446553	0.407709738014902		Streb.4G003690	3.82982	0.00506068	0.174972
TRINITY_DN121871_c1_g4_i1	4.08107	0.034478002190596	0.407709738014902		Streb.9G016790	3.82944	0.00049563	0.0888445
TRINITY_DN18040_c0_g1_i2	4.08107	0.0344774819737775	0.407709738014902		Streb.10G019360	3.81862	0.00587067	0.181401
TRINITY_DN112223_c0_g1_i2	4.08107	0.0344770660246154	0.407709738014902		Streb.4G018530	3.81183	0.00393923	0.165497
TRINITY_DN33930_c3_g1_i5	4.08107	0.0344770399947864	0.407709738014902		Streb.3G016980	3.81019	0.000709747	0.0987135
TRINITY_DN107020_c2_g2_i1	4.08107	0.0344770139630971	0.407709738014902		Streb.9G016130	3.8038	0.00917903	0.199333
TRINITY_DN104828_c0_g2_i11	4.08107	0.0344769879295459	0.407709738014902		Streb.4G021180	3.80313	0.010667	0.209282
TRINITY_DN32970_c0_g1_i2	4.08107	0.0344769618941342	0.407709738014902		Streb.Contig04419G000030	3.79949	0.0151978	0.236554
TRINITY_DN103893_c0_g1_i1	4.08107	0.0344748116491712	0.407709738014902		Streb.2G034360	3.79752	0.00478777	0.174093
TRINITY_DN107689_c1_g3_i1	4.08107	0.0344738534024354	0.407709738014902		Streb.2G007520	3.79613	0.0016051	0.125037
TRINITY_DN91750_c4_g1_i12	4.08106	0.0344728954458869	0.407709738014902		Streb.11G016350	3.79139	0.00105474	0.111636
TRINITY_DN17536_c0_g1_i14	4.08106	0.0344689447997081	0.407709738014902		Streb.1G042160	3.79066	0.0212533	0.266818
TRINITY_DN28045_c0_g5_i1	4.08105	0.0344649991858157	0.407709738014902		Streb.10G007710	3.78636	0.00699053	0.186882
TRINITY_DN33039_c1_g1_i5	4.08105	0.0344649794320512	0.407709738014902		Streb.1G007070	3.77576	0.00145473	0.121556
TRINITY_DN24208_c0_g1_i2	4.08104	0.0344580681554586	0.407709738014902		Streb.10G002440	3.77538	0.00029708	0.0772537
TRINITY_DN27893_c2_g1_i3	4.08103	0.0344511721058282	0.407709738014902		Streb.7G016610	3.77334	0.0114595	0.214621
TRINITY_DN23469_c1_g1_i5	4.08102	0.0344442912018632	0.407709738014902		Streb.Contig04457G000040	3.7699	0.00481486	0.174157
TRINITY_DN31862_c0_g1_i1	4.07648	0.0315616641278672	0.3922777382688		Streb.7G002900	3.76882	0.00497439	0.174704
TRINITY_DN20924_c0_g2_i1	4.07648	0.0315616641278672	0.3922777382688		Streb.4G021190	3.76493	0.00834427	0.194306
TRINITY_DN104071_c0_g1_i10	4.07648	0.0315616641278672	0.3922777382688		Streb.6G030070	3.75651	0.00992177	0.205274
TRINITY_DN35183_c2_g1_i2	4.07648	0.0315616641278672	0.3922777382688		Streb.2G049260	3.75347	0.00504378	0.174972
TRINITY_DN20207_c0_g2_i4	4.07648	0.0315616641278672	0.3922777382688		Streb.8G001780	3.75005	0.00588391	0.181401
TRINITY_DN33174_c0_g1_i2	4.07641	0.0315616641278672	0.3922777382688		Streb.10G009570	3.74924	0.0031846	0.155182
TRINITY_DN103500_c0_g3_i3	4.07641	0.0315616641278672	0.3922777382688		Streb.7G019900	3.74181	0.00465492	0.172078
TRINITY_DN119742_c5_g1_i1	4.07641	0.0315616641278672	0.3922777382688		Streb.2G046410	3.74059	0.00303492	0.154001
TRINITY_DN26221_c7_g2_i1	4.07641	0.0315616641278672	0.3922777382688		Streb.5G010870	3.73962	0.0125741	0.224276
TRINITY_DN32836_c5_g1_i1	4.07641	0.0315616641278672	0.3922777382688		Streb.8G021010	3.73831	0.00649279	0.185539
TRINITY_DN106269_c5_g2_i1	4.07641	0.0315616641278672	0.3922777382688		Streb.Contig04346G000010	3.73161	0.00763835	0.190037
TRINITY_DN95994_c1_g1_i6	4.07641	0.0315616641278672	0.3922777382688		Streb.6G007370	3.72483	0.0169555	0.245306
TRINITY_DN109088_c1_g1_i2	4.07639	0.0315616641278672	0.3922777382688		Streb.6G004530	3.72212	0.00219362	0.1396
TRINITY_DN105239_c1_g1_i3	4.07639	0.0315616641278672	0.3922777382688		Streb.6G019950	3.72191	0.010546	0.208215
TRINITY_DN115794_c0_g1_i1	4.07639	0.0315616641278672	0.3922777382688		Streb.5G005260	3.71607	0.00130277	0.119034
TRINITY_DN26526_c1_g1_i1	4.07639	0.0315616641278672	0.3922777382688		Streb.6G005350	3.71554	0.00388259	0.16533
TRINITY_DN24291_c1_g1_i1	4.07639	0.0315616641278672	0.3922777382688		Streb.7G002390	3.71436	0.00257413	0.147621
TRINITY_DN37014_c4_g2_i1	4.07632	0.0315616641278672	0.3922777382688		Streb.7G002880	3.71347	0.00298372	0.154001
TRINITY_DN117472_c2_g1_i1	4.07632	0.0315616641278672	0.3922777382688		Streb.4G014310	3.71026	0.00361407	0.16173
TRINITY_DN21409_c2_g2_i1	4.07632	0.0315616641278672	0.3922777382688		Streb.Contig02151G000020	3.70491	0.00133636	0.119034
TRINITY_DN33025_c1_g2_i1	4.07632	0.0315616641278672	0.3922777382688		Streb.3G007130	3.70087	0.00412583	0.167854
TRINITY_DN24233_c0_g1_i3	4.07632	0.0315616641278672	0.3922777382688		Streb.9G029750	3.70075	0.00547356	0.177863
TRINITY_DN31274_c0_g1_i3	4.07623	0.0315616641278672	0.3922777382688		Streb.11G010790	3.6978	0.00309517	0.154069
TRINITY_DN22504_c2_g1_i9	4.07623	0.0315616641278672	0.3922777382688		Streb.6G020590	3.69762	0.00400255	0.167009
TRINITY_DN111224_c3_g1_i6	4.07623	0.0315616641278672	0.3922777382688		Streb.Contig00254G000010	3.69456	0.0240215	0.279556
TRINITY_DN122608_c2_g1_i1	4.07616	0.0315616641278672	0.3922777382688		Streb.2G031270	3.69382	0.00457988	0.170653
TRINITY_DN103675_c1_g1_i1	4.07614	0.0315616641278672	0.3922777382688		Streb.11G023070	3.69186	0.00392374	0.165497
TRINITY_DN118596_c0_g1_i12	4.07614	0.0315616641278672	0.3922777382688		Streb.2G049320	3.69111	0.00718533	0.188243
TRINITY_DN22380_c2_g2_i3	4.07614	0.0315616641278672	0.3922777382688		Streb.2G058370	3.68939	0.00242447	0.144264
TRINITY_DN28409_c0_g1_i4	4.07614	0.0315616641278672	0.3922777382688		Streb.Contig04561G000020	3.68939	0.0134239	0.227855
TRINITY_DN118973_c0_g3_i2	4.07614	0.0315616641278672	0.3922777382688		Streb.1G029640	3.67762	0.00793176	0.190703
TRINITY_DN18997_c0_g1_i4	4.07614	0.0315616641278672	0.3922777382688		Streb.Contig04563G000030	3.67465	0.0170784	0.245621
TRINITY_DN96883_c1_g1_i7	4.07614	0.0315616641278672	0.3922777382688		Streb.2G008950	3.66554	0.00184973	0.133486
TRINITY_DN96220_c3_g4_i1	4.07614	0.0315616641278672	0.3922777382688		Streb.4G005020	3.66517	0.00270214	0.150111
TRINITY_DN32729_c1_g1_i4	4.07607	0.0315616641278672	0.3922777382688		Streb.6G021490	3.6636	0.00408001	0.167219
TRINITY_DN121526_c1_g2_i1	4.07607	0.0315616641278672	0.3922777382688		Streb.6G032320	3.66331	0.00321439	0.155182
TRINITY_DN28409_c0_g1_i3	4.07598	0.0315616641278672	0.3922777382688		Streb.3G015900	3.66119	0.011209	0.213499
TRINITY_DN78750_c0_g1_i1	4.07598	0.0315616641278672	0.3922777382688		Streb.8G021730	3.6598	0.00370094	0.162157
TRINITY_DN118324_c0_g1_i3	4.07582	0.0315616641278672	0.3922777382688		Streb.3G018620	3.65929	0.00371643	0.162237
TRINITY_DN32699_c1_g1_i4	4.07573	0.0315616641278672	0.3922777382688		Streb.11G014920	3.65363	0.00526315	0.176156
TRINITY_DN119706_c4_g2_i1	4.07445	7.83479883065482e-05	0.0515060667368472		Streb.2G004040	3.65263	0.00300911	0.154001
TRINITY_DN94126_c1_g1_i1	4.0696	0.00610649647611408	0.232671810025056		Streb.2G016100	3.65099	0.00910259	0.198859
TRINITY_DN36697_c1_g2_i2	4.06832	0.00810019769627439	0.250508177264423		Streb.8G002860	3.65056	0.0204323	0.264071
TRINITY_DN98137_c1_g2_i1	4.06163	0.00483703853782682	0.2187326086641		Streb.1G009390	3.64883	0.0106626	0.209282
TRINITY_DN100102_c0_g1_i2	4.05641	0.00820607752907446	0.25136236572937		Streb.9G017930	3.64732	0.00679769	0.186021
TRINITY_DN25282_c0_g2_i8	4.05228	0.00280410316189302	0.183435805334501		Streb.Contig04612G000030	3.64724	0.0023443	0.142219
TRINITY_DN113603_c1_g3_i1	4.05002	0.00400729964837634	0.207703261741229		Streb.7G017430	3.64642	0.0373728	0.338951
TRINITY_DN81237_c0_g1_i1	4.04807	0.00315920505783172	0.190468829662756		Streb.2G055520	3.64202	0.00870895	0.195359
TRINITY_DN119369_c0_g1_i4	4.04776	0.00333107077017728	0.194430447512105		Streb.7G013650	3.64189	0.00240525	0.143957
TRINITY_DN101501_c0_g2_i1	4.04163	0.00202940686983919	0.164128888933637		Streb.Contig04632G000010	3.63963	0.0128613	0.226217
TRINITY_DN35033_c2_g2_i3	4.04031	0.000925554793418407	0.128454055177102		Streb.8G012510	3.62872	0.0126829	0.224618
TRINITY_DN31730_c0_g1_i3	4.04031	0.000924912691615019	0.128454055177102		Streb.7G013890	3.62871	0.0126796	0.224618
TRINITY_DN23617_c0_g2_i2	4.0402	0.00192489778698853	0.163510245667821		Streb.Contig00159G000010	3.62809	0.0039622	0.16579
TRINITY_DN93618_c0_g1_i1	4.03866	0.00590500221504096	0.230127940462167		Streb.Contig02479G000010	3.6226	0.00133266	0.119034
TRINITY_DN31597_c2_g1_i1	4.03831	0.0222298428592542	0.346843141535206		Streb.2G045040	3.62045	0.0104747	0.2081
TRINITY_DN31504_c0_g4_i1	4.03468	0.00281715319177016	0.183657111108372		Streb.9G023320	3.61773	0.00615246	0.184036
TRINITY_DN78660_c0_g1_i2	4.03244	0.00313634250434711	0.190468829662756		Streb.6G001790	3.61763	0.0291957	0.302352
TRINITY_DN24504_c0_g1_i2	4.03088	0.00101662332229563	0.132632965355591		Streb.10G008890	3.61176	0.0481088	0.379697
TRINITY_DN29960_c3_g1_i5	4.02147	0.00292649803823264	0.186340055478035		Streb.Contig04808G000010	3.61121	0.0100132	0.20618
TRINITY_DN118374_c3_g1_i1	4.02035	0.0223192672005985	0.34726874517373		Streb.2G028410	3.60905	0.0476821	0.37882
TRINITY_DN29548_c3_g1_i1	4.01842	8.90824611700139e-05	0.0556352963510874		Streb.Contig04776G000010	3.60901	0.010057	0.20618
TRINITY_DN107986_c0_g1_i1	4.01789	0.00181802940131039	0.161315660471275		Streb.9G009440	3.60593	0.000495816	0.0888445
TRINITY_DN24106_c1_g1_i1	4.01101	0.00543256815205841	0.227903061871701		Streb.Contig00923G000010	3.60153	0.00842949	0.194306
TRINITY_DN33208_c1_g2_i6	4.0098	0.00276690610174139	0.182438853447139		Streb.8G031600	3.59988	0.00370737	0.162157
TRINITY_DN122003_c3_g3_i1	4.00182	0.0130779686188011	0.290605783454957		Streb.5G005880	3.59904	0.00432875	0.168817
TRINITY_DN21522_c0_g1_i4	4.00131	0.00865852021392233	0.257794674112783		Streb.6G014240	3.59296	0.00422868	0.168817
TRINITY_DN70208_c0_g1_i1	3.99688	0.00112867533437796	0.135408975593506		Streb.2G005400	3.59065	0.00678921	0.186021
TRINITY_DN19000_c0_g1_i1	3.99578	0.00359439802197321	0.20034449783852		Streb.6G003040	3.58863	0.0180075	0.252884
TRINITY_DN100891_c0_g1_i1	3.98872	0.00288835447624068	0.185542389926128		Streb.Contig00411G000010	3.58571	0.00202047	0.136699
TRINITY_DN103641_c0_g1_i1	3.98551	0.00610914157493973	0.232671810025056		Streb.4G010100	3.58407	0.00837821	0.194306
TRINITY_DN22338_c1_g2_i1	3.98467	0.000392274698208508	0.0945858539922351		Streb.5G007050	3.57992	0.024536	0.281369
TRINITY_DN25147_c1_g1_i1	3.98451	0.00297317496485582	0.187345159638589		Streb.1G048680	3.57909	0.00744298	0.189593
TRINITY_DN120687_c1_g4_i1	3.97318	0.00808562909574563	0.250274464125465		Streb.7G023050	3.57551	0.00549166	0.177863
TRINITY_DN26904_c0_g1_i1	3.97311	0.00368422084653763	0.201541521572558		Streb.2G020770	3.57069	0.00474433	0.173182
TRINITY_DN122369_c2_g1_i3	3.97195	0.00129104826496979	0.139975676146973		Streb.1G048610	3.56676	0.0067435	0.186021
TRINITY_DN116196_c1_g2_i1	3.97145	0.00382575977458276	0.205125196180928		Streb.7G019550	3.56487	0.00722582	0.188243
TRINITY_DN29153_c0_g1_i2	3.97117	0.00203575005069084	0.164162348600195		Streb.4G017840	3.56329	0.0196827	0.260259
TRINITY_DN37666_c0_g2_i1	3.96837	6.70175500956916e-05	0.0489106594571427		Streb.5G017690	3.56328	0.0196797	0.260259
TRINITY_DN96930_c0_g2_i1	3.96492	0.0020386346498727	0.164162348600195		Streb.2G020030	3.55712	0.000897444	0.102757
TRINITY_DN18791_c1_g1_i6	3.96412	0.000760564396989227	0.118475908953634		Streb.1G012650	3.55601	0.00469398	0.172452
TRINITY_DN105566_c0_g1_i4	3.96193	0.00587700208927599	0.230127940462167		Streb.1G036690	3.55115	0.00366917	0.161983
TRINITY_DN25066_c1_g5_i1	3.9592	0.0012414027917384	0.138987936612588		Streb.4G010770	3.54941	0.00943469	0.200582
TRINITY_DN35648_c0_g1_i1	3.95338	0.0105994487077583	0.276218817641102		Streb.2G006830	3.54768	0.00264211	0.149358
TRINITY_DN120100_c0_g1_i4	3.95262	0.00346508033882664	0.198653026932462		Streb.9G009710	3.54675	0.00493977	0.174704
TRINITY_DN28916_c0_g1_i3	3.94863	0.00185082229497937	0.162549432026508		Streb.8G007870	3.54444	0.0107602	0.210085
TRINITY_DN31778_c1_g3_i1	3.93144	0.00106805222754344	0.132761063402031		Streb.1G047380	3.54351	0.01856	0.255295
TRINITY_DN16768_c0_g1_i5	3.93116	0.0096194084602915	0.268390891328147		Streb.1G007740	3.54004	0.0112792	0.213499
TRINITY_DN35945_c2_g1_i2	3.93116	0.00961880338615412	0.268390891328147		Streb.10G008150	3.53085	0.00974519	0.203154
TRINITY_DN16954_c0_g1_i1	3.93025	0.00782269725403107	0.250081612499196		Streb.8G029450	3.52531	0.0148843	0.234069
TRINITY_DN30337_c1_g4_i2	3.92638	0.0133723914312944	0.291872875429421		Streb.9G016260	3.52475	0.00612809	0.183996
TRINITY_DN33208_c1_g2_i4	3.92013	0.00463529955113022	0.216647516111866		Streb.9G017060	3.52227	0.00169984	0.127235
TRINITY_DN23014_c0_g2_i5	3.92013	0.00463517580186493	0.216647516111866		Streb.5G003800	3.52055	0.00166555	0.126334
TRINITY_DN113648_c2_g1_i1	3.91808	0.0014878648154759	0.148456334029363		Streb.5G005210	3.51898	0.00144654	0.121556
TRINITY_DN96505_c1_g3_i4	3.91605	0.00741925469494248	0.24582188136239		Streb.2G043510	3.51337	0.0145278	0.233226
TRINITY_DN31458_c3_g4_i1	3.91367	0.00263597127056671	0.17886947907417		Streb.5G033860	3.51203	0.0277758	0.296586
TRINITY_DN104673_c0_g1_i1	3.91029	0.00299547568172476	0.187763459398756		Streb.11G012880	3.50827	0.0109338	0.211557
TRINITY_DN13163_c0_g1_i1	3.90869	0.00233949586055175	0.17236702107108		Streb.10G002400	3.50623	0.0105269	0.208195
TRINITY_DN28351_c0_g2_i1	3.904	0.00915917664843297	0.263598016963486		Streb.11G030060	3.49485	0.0539104	0.400347
TRINITY_DN27077_c0_g2_i1	3.90159	0.000312789731255587	0.0883991309527472		Streb.2G041290	3.49309	0.0130035	0.22686
TRINITY_DN33473_c0_g2_i9	3.89794	0.00136510967164493	0.142976160485171		Streb.6G000380	3.48703	0.0108929	0.210902
TRINITY_DN86286_c0_g1_i1	3.89259	0.00446928963589468	0.214699465765837		Streb.8G033170	3.48633	0.0195417	0.259567
TRINITY_DN103439_c1_g1_i1	3.89194	0.00316060629102889	0.190468829662756		Streb.9G031300	3.48551	0.0267561	0.290951
TRINITY_DN87192_c0_g1_i1	3.87949	0.00124939084589306	0.138987936612588		Streb.6G015990	3.48287	0.0104867	0.2081
TRINITY_DN35124_c4_g2_i1	3.87373	0.00799700613117588	0.250274464125465		Streb.10G007570	3.47597	0.0142427	0.232485
TRINITY_DN19169_c2_g6_i1	3.87079	0.00301526872060703	0.187847641786504		Streb.Contig04578G000030	3.47534	0.00765459	0.190037
TRINITY_DN15852_c0_g1_i3	3.87064	0.00179481312510916	0.160397472387371		Streb.10G021700	3.47389	0.0206074	0.264632
TRINITY_DN115360_c4_g2_i2	3.86903	0.0132085087581572	0.291322927884798		Streb.6G005550	3.47388	0.00388144	0.16533
TRINITY_DN118886_c0_g2_i1	3.86698	0.00543839297127348	0.227903061871701		Streb.2G041280	3.46783	0.0177031	0.250594
TRINITY_DN97176_c0_g1_i1	3.86518	0.000371634358845556	0.092839768533825		Streb.9G012590	3.4656	0.0380445	0.341348
TRINITY_DN30706_c0_g1_i1	3.85901	0.00127108204649272	0.138987936612588		Streb.11G030390	3.46559	0.0380316	0.341348
TRINITY_DN38426_c0_g2_i1	3.85871	0.00532743323533381	0.226324560322878		Streb.2G006990	3.46558	0.0380188	0.341348
TRINITY_DN31533_c1_g1_i1	3.85796	0.0276096409631865	0.376408412865163		Streb.5G032530	3.46557	0.0380118	0.341348
TRINITY_DN107517_c3_g1_i4	3.85729	0.0104249640568517	0.275049083006397		Streb.2G046400	3.46544	0.00497569	0.174704
TRINITY_DN32137_c0_g3_i4	3.85322	0.00786333811003796	0.250081612499196		Streb.8G001050	3.46423	0.0291208	0.302074
TRINITY_DN18737_c0_g1_i2	3.85322	0.00786309668793811	0.250081612499196		Streb.3G011360	3.46172	0.00602937	0.18279
TRINITY_DN106678_c2_g1_i1	3.85321	0.00786282107348087	0.250081612499196		Streb.4G004260	3.45902	1.83194e-05	0.0221042
TRINITY_DN29714_c1_g1_i8	3.85057	0.00789785814153505	0.250081612499196		Streb.8G008240	3.45374	0.00551934	0.17827
TRINITY_DN31149_c0_g3_i1	3.84977	0.00441567786750988	0.214117521325335		Streb.8G020990	3.45324	0.000871068	0.102757
TRINITY_DN108720_c1_g2_i2	3.84948	0.0246509592470359	0.358917937807709		Streb.4G023490	3.45316	0.0234152	0.277924
TRINITY_DN30437_c2_g1_i1	3.84934	0.00617060732960591	0.232700601709163		Streb.Contig04175G000010	3.45228	0.000792501	0.100473
TRINITY_DN99784_c0_g3_i4	3.8472	0.0055341218231703	0.228712016036126		Streb.Contig06136_ERROPOS2600000G000080	3.44989	0.00509334	0.174989
TRINITY_DN36658_c0_g1_i1	3.84565	0.00499340864114195	0.220761418791455		Streb.11G009560	3.44913	0.00232309	0.142219
TRINITY_DN25540_c0_g1_i3	3.84361	0.00212657891711491	0.166098478408243		Streb.1G002330	3.44797	0.00625978	0.184323
TRINITY_DN105488_c0_g1_i5	3.84005	0.0110853436038497	0.28026671864603		Streb.8G016850	3.44746	0.0101926	0.206908
TRINITY_DN36754_c5_g1_i1	3.83882	0.00361933663431212	0.2007600789345		Streb.4G020940	3.44708	0.0425269	0.359334
TRINITY_DN27929_c1_g2_i1	3.83671	0.000824259226987394	0.122235677716538		Streb.2G020690	3.44472	0.00919573	0.199333
TRINITY_DN26678_c0_g2_i2	3.83358	0.000990451716210112	0.131562217450515		Streb.6G034150	3.43895	0.00642554	0.184323
TRINITY_DN30226_c2_g1_i2	3.83132	0.000662551541147343	0.11458743961638		Streb.2G006840	3.43481	0.00754061	0.189593
TRINITY_DN23341_c0_g1_i1	3.82993	0.00352062795214708	0.199384009548548		Streb.5G013460	3.43185	0.00620299	0.184323
TRINITY_DN97491_c0_g3_i2	3.8287	0.000166063437469602	0.0662779814042881		Streb.8G019470	3.43116	0.0528955	0.397593
TRINITY_DN20548_c0_g1_i3	3.82532	0.00165784905536044	0.158387986946263		Streb.8G000830	3.42946	0.0210378	0.266445
TRINITY_DN34236_c1_g1_i1	3.82311	0.00480006698650781	0.218317274605497		Streb.3G022580	3.42946	0.0139557	0.230767
TRINITY_DN108605_c0_g2_i6	3.8216	0.00514000425559484	0.222923657422099		Streb.11G014930	3.42635	0.0112657	0.213499
TRINITY_DN115339_c0_g1_i1	3.81764	0.0138993096133874	0.296211195394307		Streb.7G025410	3.4251	0.0029664	0.153748
TRINITY_DN96627_c0_g2_i1	3.81721	0.00531434190229722	0.226152909343815		Streb.11G022770	3.42443	0.011494	0.214974
TRINITY_DN22382_c0_g1_i4	3.81683	0.00508114713025508	0.221954616146419		Streb.2G023490	3.42117	0.0217945	0.268889
TRINITY_DN100105_c0_g4_i1	3.81653	0.0334888838334697	0.402570881227505		Streb.3G014490	3.42116	0.0217895	0.268889
TRINITY_DN22251_c1_g1_i1	3.81543	0.00471900270953164	0.217559395404598		Streb.4G017940	3.41856	0.000171868	0.0601437
TRINITY_DN34811_c4_g1_i1	3.81406	0.00552837780625584	0.228712016036126		Streb.1G007710	3.41621	0.00774649	0.190037
TRINITY_DN115606_c2_g1_i2	3.81347	0.00233729728216913	0.17236702107108		Streb.7G009070	3.41595	0.00763918	0.190037
TRINITY_DN98137_c1_g4_i2	3.81197	0.00177883274594855	0.159445283762852		Streb.2G061480	3.41458	0.0105216	0.208195
TRINITY_DN97503_c1_g3_i2	3.81119	0.0177222442968665	0.32021574546575		Streb.8G000950	3.41349	0.0349991	0.327161
TRINITY_DN105566_c0_g1_i6	3.79756	0.0015719531467248	0.152229293520907		Streb.2G044020	3.41232	0.000830192	0.102133
TRINITY_DN115620_c0_g2_i1	3.7966	0.00343714709732999	0.197856905908943		Streb.Contig05447G000020	3.41101	0.000881573	0.102757
TRINITY_DN31420_c2_g2_i1	3.79475	0.00171112408834048	0.158970333651539		Streb.10G008140	3.40985	0.0146286	0.233514
TRINITY_DN108862_c1_g2_i2	3.79104	0.000264238363516873	0.0826651922906644		Streb.4G016870	3.4076	0.0146619	0.233514
TRINITY_DN19517_c0_g1_i1	3.79094	0.00286465155798494	0.184922516686216		Streb.1G038540	3.40606	0.00822271	0.194006
TRINITY_DN100105_c0_g3_i1	3.79074	0.022200849694091	0.346791873984817		Streb.9G032620	3.40249	0.0155115	0.237504
TRINITY_DN105493_c0_g2_i1	3.7901	0.00577945213572434	0.229849084053424		Streb.9G000530	3.39994	0.0107583	0.210085
TRINITY_DN16187_c0_g1_i1	3.78547	0.0176054355287712	0.319195732961524		Streb.2G001160	3.39586	0.00323388	0.155182
TRINITY_DN18616_c0_g1_i3	3.78495	0.00530582906068342	0.226152909343815		Streb.Contig05255G000010	3.39586	0.00323317	0.155182
TRINITY_DN37575_c6_g2_i1	3.78174	0.000101984272549134	0.0568499106069348		Streb.7G021350	3.39397	0.0095172	0.201529
TRINITY_DN101429_c0_g1_i1	3.77866	0.00953287449318581	0.268196562362583		Streb.6G032680	3.39198	0.00860636	0.19491
TRINITY_DN37075_c5_g4_i1	3.77592	0.00260934318937697	0.177914847205179		Streb.Contig02530G000040	3.39075	0.0182586	0.253928
TRINITY_DN13620_c0_g1_i1	3.77528	0.00890023187865409	0.260312018208093		Streb.10G007420	3.38889	0.00779999	0.190037
TRINITY_DN88604_c0_g2_i1	3.77528	0.00889979948692662	0.260312018208093		Streb.1G025910	3.38868	0.0170054	0.245621
TRINITY_DN28897_c3_g2_i1	3.77528	0.00889911389724074	0.260312018208093		Streb.Contig02728G000020	3.38735	0.0075409	0.189593
TRINITY_DN100344_c0_g1_i1	3.77112	0.00583851412007336	0.230127940462167		Streb.1G023000	3.38418	0.0105322	0.208195
TRINITY_DN24032_c0_g2_i1	3.76968	0.0124824565995431	0.286461432769417		Streb.5G033390	3.3827	0.00782329	0.190037
TRINITY_DN76819_c0_g1_i1	3.76733	0.0056593936636868	0.2293473368506		Streb.8G000170	3.38134	0.00635712	0.184323
TRINITY_DN92966_c0_g1_i1	3.76733	0.00565896979238946	0.2293473368506		Streb.5G023660	3.38069	0.000404738	0.0830538
TRINITY_DN35033_c2_g2_i2	3.76369	0.00473824687693632	0.217559395404598		Streb.Contig02167_ERROPOS576662G000080	3.38022	0.0372636	0.338398
TRINITY_DN105063_c3_g1_i1	3.76369	0.00473761291020308	0.217559395404598		Streb.Contig00481G000010	3.37827	0.00441178	0.168817
TRINITY_DN19254_c1_g3_i1	3.76369	0.00473719639686035	0.217559395404598		Streb.2G004800	3.37819	0.0113459	0.213771
TRINITY_DN92673_c0_g1_i7	3.76297	0.00683508781344596	0.238100029814395		Streb.8G016790	3.37457	0.000567521	0.093548
TRINITY_DN90181_c0_g1_i2	3.7601	0.00415195823524944	0.20928301170736		Streb.6G021450	3.37019	0.00714372	0.188243
TRINITY_DN24360_c1_g1_i3	3.74926	0.00151817729062586	0.149460365745537		Streb.6G014380	3.36945	0.00430483	0.168817
TRINITY_DN107386_c2_g1_i1	3.74916	0.00219465703331166	0.167683220587519		Streb.8G023700	3.36224	0.0102306	0.207118
TRINITY_DN24018_c0_g1_i2	3.74872	0.00418351070117359	0.209641750961485		Streb.3G025330	3.35845	0.00270102	0.150111
TRINITY_DN103641_c0_g2_i1	3.74523	0.00937707447139612	0.266211529129726		Streb.3G011030	3.35837	0.0153271	0.236735
TRINITY_DN19934_c1_g1_i1	3.74188	0.00207777939232208	0.16507210837706		Streb.5G022640	3.35755	0.00590268	0.181486
TRINITY_DN95815_c0_g1_i1	3.74125	0.00622257514615454	0.232700601709163		Streb.2G005050	3.35248	0.0145761	0.233514
TRINITY_DN100891_c0_g1_i3	3.73899	0.00804904746897704	0.250274464125465		Streb.6G024450	3.35172	0.000522272	0.0890075
TRINITY_DN32601_c1_g1_i8	3.7371	0.000949661121659255	0.129403318496801		Streb.11G021560	3.35144	0.0305058	0.308277
TRINITY_DN35411_c2_g2_i3	3.73099	0.00197987640217148	0.163510245667821		Streb.9G002190	3.34963	0.0031305	0.155182
TRINITY_DN30424_c2_g3_i1	3.72884	0.00270115696024517	0.179677551251022		Streb.2G042390	3.3494	0.0136647	0.228743
TRINITY_DN34798_c0_g1_i1	3.72843	0.00349702790227514	0.199273557200835		Streb.3G022630	3.34913	0.0175277	0.248928
TRINITY_DN119140_c3_g1_i1	3.72764	0.000141549838731524	0.062812740937114		Streb.7G009540	3.34842	0.00607297	0.183191
TRINITY_DN113648_c1_g1_i2	3.72649	0.00560122105823106	0.229048467363133		Streb.11G015300	3.34735	0.0248951	0.283145
TRINITY_DN107976_c3_g2_i1	3.721	0.000802000511382748	0.120678683062704		Streb.7G019220	3.3461	0.0158647	0.239926
TRINITY_DN87372_c0_g1_i6	3.71203	0.00520563935788288	0.224358066894058		Streb.8G034410	3.34354	0.00624743	0.184323
TRINITY_DN28620_c1_g4_i3	3.71111	0.00539816280089089	0.227582697559222		Streb.4G008760	3.34153	0.0346839	0.326033
TRINITY_DN21847_c0_g1_i2	3.70502	0.00350523635727838	0.199273557200835		Streb.6G019320	3.33951	0.00805935	0.192617
TRINITY_DN95187_c0_g2_i2	3.7048	0.00250253723711049	0.176259468202403		Streb.7G023450	3.33734	0.00216115	0.138643
TRINITY_DN115313_c0_g1_i1	3.70286	0.0125908415097385	0.286746294307155		Streb.2G041580	3.33498	0.0434403	0.362583
TRINITY_DN112996_c1_g2_i1	3.6992	0.00483838476096126	0.2187326086641		Streb.11G029350	3.33223	0.00867643	0.195171
TRINITY_DN119014_c2_g1_i8	3.6988	0.00254159429386206	0.177481565278973		Streb.9G032920	3.33177	0.0107824	0.21011
TRINITY_DN36074_c2_g1_i2	3.69733	0.0193582255633945	0.333208002435911		Streb.1G000280	3.33042	0.00352398	0.161373
TRINITY_DN35390_c0_g1_i3	3.69732	0.0129888093512804	0.290027570441196		Streb.9G031460	3.32745	0.00888988	0.197093
TRINITY_DN21496_c0_g1_i2	3.69732	0.0129871206330351	0.290027570441196		Streb.3G000020	3.32399	0.00739077	0.189255
TRINITY_DN119827_c0_g1_i1	3.69475	0.0207179357919563	0.340598681137549		Streb.2G020060	3.3232	0.0155209	0.237504
TRINITY_DN19929_c2_g3_i2	3.69273	0.00979734284304159	0.270497116436349		Streb.2G052360	3.32131	0.00944891	0.200582
TRINITY_DN109529_c0_g3_i6	3.69268	0.0021199456496598	0.166098478408243		Streb.11G022580	3.32059	0.0173917	0.248039
TRINITY_DN93878_c0_g1_i1	3.68867	0.000514816873672751	0.104431946150139		Streb.5G024780	3.31659	0.0294086	0.303182
TRINITY_DN108338_c0_g1_i2	3.68839	0.00767033809788601	0.248972235179216		Streb.2G042800	3.31598	0.00792974	0.190703
TRINITY_DN92377_c0_g1_i2	3.68432	0.00620986111422053	0.232700601709163		Streb.9G031560	3.31531	0.0253616	0.28546
TRINITY_DN16777_c0_g1_i1	3.68379	0.0019203416874204	0.163510245667821		Streb.1G038690	3.31521	0.0118881	0.219283
TRINITY_DN29367_c1_g3_i1	3.68161	0.000169277176718375	0.0665538140786577		Streb.Contig03662G000010	3.3133	0.00941397	0.200582
TRINITY_DN97687_c2_g2_i2	3.6816	0.00234767888040756	0.17240690251079		Streb.Contig05240G000010	3.31305	0.00202659	0.136699
TRINITY_DN99050_c0_g2_i1	3.68052	0.00670202900862658	0.236181743276835		Streb.7G004460	3.31177	0.000357755	0.0813161
TRINITY_DN99352_c2_g1_i2	3.68011	0.00329887503379115	0.194170143163597		Streb.2G023770	3.31153	0.0131378	0.227108
TRINITY_DN16325_c0_g2_i1	3.6798	0.00142505154337847	0.145871439278264		Streb.11G022630	3.31056	0.0104417	0.2081
TRINITY_DN27918_c2_g1_i9	3.67918	0.00769830792916041	0.249580717140605		Streb.11G015640	3.30962	0.0101451	0.206218
TRINITY_DN107986_c0_g2_i1	3.67874	0.000416669281789337	0.0969115277816924		Streb.5G018820	3.30913	0.00125237	0.119034
TRINITY_DN24840_c2_g2_i1	3.67786	0.0024060528473981	0.173942405741696		Streb.9G008670	3.30906	0.0318521	0.313859
TRINITY_DN20064_c1_g2_i1	3.67664	0.00464945863119798	0.216647516111866		Streb.4G012880	3.30905	0.0318476	0.313859
TRINITY_DN18549_c0_g1_i1	3.67648	0.0035498812155048	0.19969932275713		Streb.11G014990	3.3089	0.0119244	0.219283
TRINITY_DN17519_c1_g1_i2	3.67538	0.0206000382931719	0.339724356634971		Streb.1G000850	3.30786	0.0328149	0.318523
TRINITY_DN38011_c4_g1_i1	3.67488	0.00293595965184066	0.186469377134325		Streb.9G012880	3.30505	0.00633818	0.184323
TRINITY_DN98434_c0_g2_i1	3.67448	0.000204975066967135	0.0735402567390065		Streb.Contig03440G000040	3.30164	0.0283385	0.298996
TRINITY_DN116195_c1_g1_i2	3.67111	0.00544669734228586	0.227903061871701		Streb.Contig03563G000010	3.30158	0.00264402	0.149358
TRINITY_DN28126_c1_g2_i1	3.67087	0.00360316444709745	0.200355777363247		Streb.6G001970	3.30122	0.0290128	0.301606
TRINITY_DN30473_c1_g1_i1	3.67012	0.0181048276590889	0.322757131664998		Streb.8G000250	3.30031	0.00768368	0.190037
TRINITY_DN25440_c0_g2_i1	3.66763	0.00946780248466842	0.267853918195133		Streb.11G022180	3.30005	0.021715	0.268676
TRINITY_DN117471_c0_g2_i2	3.66744	0.00784908479390557	0.250081612499196		Streb.6G034340	3.29819	0.00733101	0.188847
TRINITY_DN17394_c0_g1_i1	3.66655	0.00771941476473605	0.249843822399926		Streb.9G031830	3.29237	0.0077311	0.190037
TRINITY_DN85930_c0_g1_i1	3.66456	0.00359118439584891	0.20034449783852		Streb.11G001230	3.28536	0.0244671	0.281269
TRINITY_DN34221_c1_g3_i1	3.66082	0.000508860125160791	0.104431946150139		Streb.Contig00035G000010	3.28535	0.0244611	0.281269
TRINITY_DN103959_c0_g1_i2	3.65659	0.0155207562031912	0.307351601249942		Streb.10G006070	3.28095	0.00957582	0.201573
TRINITY_DN106882_c2_g1_i1	3.65588	0.00799359202660688	0.250274464125465		Streb.1G000860	3.28077	0.0116515	0.216288
TRINITY_DN26912_c1_g1_i5	3.65187	0.00439634596954016	0.213640875825276		Streb.5G022270	3.27841	0.0282863	0.298683
TRINITY_DN120123_c1_g1_i1	3.65148	0.00174473740717414	0.159445283762852		Streb.Contig04857G000010	3.27835	0.0137426	0.229036
TRINITY_DN32884_c2_g3_i1	3.64967	0.00113804746605645	0.135452937065636		Streb.9G026410	3.27711	0.00393315	0.165497
TRINITY_DN32276_c1_g2_i2	3.64838	0.00728568364279246	0.242676228003136		Streb.9G017810	3.27293	0.0127323	0.225128
TRINITY_DN86669_c0_g1_i1	3.64756	0.0022670232666856	0.170279197481006		Streb.4G016250	3.27031	0.0104611	0.2081
TRINITY_DN117072_c0_g3_i1	3.64633	0.00747785371599827	0.246520641810402		Streb.2G049490	3.26854	0.00508315	0.174972
TRINITY_DN113053_c0_g3_i1	3.6419	0.0203851695482126	0.338753723391127		Streb.2G008080	3.26677	0.000394432	0.0823281
TRINITY_DN5325_c0_g1_i1	3.63842	0.0145493083394813	0.299681311647613		Streb.1G030260	3.26425	0.0196935	0.260259
TRINITY_DN31778_c1_g1_i4	3.63654	0.00427277053790067	0.210979775096193		Streb.11G000790	3.26425	0.0196925	0.260259
TRINITY_DN108106_c3_g1_i4	3.63435	0.00422843768923657	0.210777819059793		Streb.8G010820	3.26263	0.00436548	0.168817
TRINITY_DN106071_c0_g1_i2	3.62686	0.0147744044553769	0.301614279816941		Streb.6G002550	3.26256	0.0216247	0.268427
TRINITY_DN18489_c0_g1_i2	3.62418	0.00533203921836032	0.226334830257019		Streb.7G024320	3.26027	0.0285258	0.299899
TRINITY_DN107325_c2_g1_i2	3.62015	0.00103458010082862	0.132761063402031		Streb.8G032910	3.26025	0.00278137	0.151885
TRINITY_DN34221_c1_g1_i1	3.61972	0.00182242451118031	0.161315660471275		Streb.8G010220	3.25889	0.0045241	0.169624
TRINITY_DN117358_c1_g1_i3	3.61888	0.0084433690444863	0.255394570678514		Streb.10G031160	3.25723	0.0043287	0.168817
TRINITY_DN117281_c0_g2_i1	3.61885	0.00817669782370287	0.251185140701625		Streb.4G014760	3.25227	0.00268772	0.150111
TRINITY_DN25513_c1_g4_i1	3.61807	0.0086606780065169	0.257794674112783		Streb.4G014270	3.25218	0.0249235	0.28317
TRINITY_DN11272_c0_g1_i4	3.61785	0.00568945891057634	0.229552393265947		Streb.6G004540	3.25207	0.00526623	0.176156
TRINITY_DN23789_c0_g4_i1	3.61609	0.0219453192110389	0.345279165100204		Streb.1G047900	3.2501	0.0256137	0.28648
TRINITY_DN118886_c0_g3_i1	3.6156	0.00677512623616608	0.237270127014227		Streb.1G024440	3.24913	0.0215916	0.26842
TRINITY_DN104949_c4_g1_i4	3.61447	0.00466378344543261	0.216647516111866		Streb.1G014520	3.24873	0.002372	0.142249
TRINITY_DN34710_c2_g3_i1	3.61406	0.00624000033288603	0.232700601709163		Streb.7G028930	3.24651	0.016866	0.244832
TRINITY_DN25166_c0_g2_i1	3.61278	0.00393731531643484	0.206349586708259		Streb.6G025250	3.2438	0.00519031	0.176037
TRINITY_DN82599_c0_g1_i1	3.60911	0.0120189427004772	0.28393123193225		Streb.2G020110	3.2414	0.0170883	0.245621
TRINITY_DN107602_c0_g3_i1	3.60859	0.0280237510671796	0.378116025101273		Streb.2G042790	3.23837	0.0258946	0.288421
TRINITY_DN115187_c1_g1_i2	3.60743	0.00672889994564625	0.236757590680146		Streb.5G003480	3.23648	0.00519046	0.176037
TRINITY_DN19231_c0_g1_i1	3.60659	0.0033187710423356	0.194315196879806		Streb.5G033840	3.23383	0.0373489	0.338863
TRINITY_DN94984_c0_g1_i8	3.60533	0.011209659155908	0.280657576119522		Streb.6G015600	3.23297	0.0102452	0.207168
TRINITY_DN70208_c0_g1_i2	3.60533	0.0112064114056396	0.280657576119522		Streb.9G008910	3.23152	0.00639569	0.184323
TRINITY_DN30076_c1_g1_i1	3.60533	0.0112062906923994	0.280657576119522		Streb.6G003990	3.23103	0.0155978	0.237993
TRINITY_DN119344_c2_g3_i5	3.60427	0.0045507948125208	0.21601063343035		Streb.11G017200	3.22907	0.0404494	0.351175
TRINITY_DN96627_c0_g2_i8	3.60209	0.00425483149164284	0.210777819059793		Streb.6G008040	3.22781	0.00368817	0.161983
TRINITY_DN30644_c0_g1_i1	3.60201	0.000903145391373371	0.127147452170489		Streb.4G015000	3.22693	0.00354532	0.161373
TRINITY_DN35945_c2_g1_i1	3.59985	0.00954294662224165	0.268196562362583		Streb.6G027280	3.22483	0.0189127	0.256965
TRINITY_DN28577_c0_g2_i1	3.59907	0.000385764322774593	0.0942746506200952		Streb.8G012000	3.22198	0.00677012	0.186021
TRINITY_DN23526_c1_g2_i1	3.59827	0.0101597092550021	0.27334359363777		Streb.5G033420	3.22179	0.00501686	0.174802
TRINITY_DN34374_c1_g1_i3	3.59644	0.00916944944856659	0.263631443011857		Streb.6G017200	3.22086	0.0153991	0.23713
TRINITY_DN35734_c4_g1_i1	3.59331	0.00109061161914652	0.133748643111696		Streb.8G012860	3.21629	0.00817109	0.19347
TRINITY_DN32569_c2_g2_i3	3.59307	0.00725825010556095	0.242676228003136		Streb.1G037730	3.21618	0.00416786	0.16853
TRINITY_DN122699_c1_g1_i2	3.59307	0.00725808385059546	0.242676228003136		Streb.3G004400	3.21391	0.00840128	0.194306
TRINITY_DN111004_c0_g1_i1	3.59247	0.00126038219935141	0.138987936612588		Streb.4G009650	3.21188	0.00957226	0.201573
TRINITY_DN30733_c4_g1_i2	3.58825	0.00539715124075246	0.227582697559222		Streb.11G029590	3.20844	0.0302291	0.307213
TRINITY_DN35870_c0_g3_i1	3.58588	0.00671280255335382	0.236437875834838		Streb.2G027040	3.20654	0.0134574	0.227855
TRINITY_DN121087_c4_g2_i1	3.58471	0.0025688478631211	0.177722234303365		Streb.Contig00046G000010	3.20646	0.0168632	0.244832
TRINITY_DN99289_c0_g2_i2	3.58428	0.0110499591585056	0.279879739106724		Streb.6G020470	3.20614	0.00291986	0.153275
TRINITY_DN99624_c0_g4_i1	3.5822	0.00842153564984915	0.255180853361332		Streb.5G026680	3.20337	0.0148095	0.233911
TRINITY_DN37172_c5_g1_i1	3.5738	0.0200095796480247	0.336906177548494		Streb.6G024490	3.20335	0.0148026	0.233911
TRINITY_DN95304_c2_g2_i1	3.57106	0.0201897410578946	0.337655080444635		Streb.11G023520	3.20078	0.0123847	0.222632
TRINITY_DN123129_c2_g1_i1	3.56832	0.000990219231946699	0.131562217450515		Streb.9G018050	3.1995	0.0177639	0.250982
TRINITY_DN98889_c2_g2_i1	3.5683	0.0125477514437054	0.286702518590085		Streb.4G017430	3.197	0.0163994	0.242363
TRINITY_DN31920_c0_g1_i3	3.56561	0.0122911854189382	0.285277633841277		Streb.1G043460	3.19265	0.0515156	0.393011
TRINITY_DN114648_c1_g1_i1	3.56476	0.0202259991184184	0.337655080444635		Streb.Contig05927_ERROPOS1234176G000060	3.19102	0.00828905	0.19402
TRINITY_DN25148_c1_g2_i1	3.56409	0.00193474607444748	0.163510245667821		Streb.1G015730	3.18872	4.96596e-05	0.0416106
TRINITY_DN9514_c0_g1_i1	3.56279	0.00484747720831884	0.218850292972628		Streb.2G012220	3.18856	0.0129891	0.22686
TRINITY_DN29024_c1_g2_i2	3.55964	0.00339620847633075	0.196968410772579		Streb.3G026990	3.18174	0.000638947	0.0973427
TRINITY_DN29369_c0_g1_i4	3.55861	0.0244494701888309	0.358066022101853		Streb.9G025850	3.18145	0.0368183	0.337268
TRINITY_DN34597_c6_g1_i1	3.55081	0.0130009989582273	0.290027570441196		Streb.9G016290	3.18087	0.00616808	0.184036
TRINITY_DN38477_c2_g3_i1	3.55027	0.0121484666489792	0.28393123193225		Streb.6G015270	3.18044	0.0260447	0.288421
TRINITY_DN107964_c2_g2_i5	3.54956	0.0124956266563363	0.286579400873812		Streb.8G017530	3.17741	0.00205703	0.137035
TRINITY_DN107819_c0_g1_i1	3.54649	0.00228357627396207	0.170568205358974		Streb.9G014700	3.17606	0.0261734	0.288684
TRINITY_DN22034_c6_g1_i1	3.54629	0.0239842304158693	0.355481294286983		Streb.11G017170	3.17437	0.0262967	0.288684
TRINITY_DN101926_c0_g1_i5	3.54399	0.00357240680729465	0.200264202968779		Streb.6G001830	3.17245	0.051347	0.39242
TRINITY_DN22596_c1_g4_i1	3.53716	0.00358771390312478	0.200323926130601		Streb.Contig00427G000020	3.17221	0.00454664	0.16995
TRINITY_DN18833_c0_g1_i4	3.5338	0.0138723659815244	0.295823928376168		Streb.2G016240	3.17199	0.00816811	0.19347
TRINITY_DN94887_c0_g1_i1	3.53354	0.00624409544379139	0.232700601709163		Streb.5G007220	3.17156	0.0132041	0.227341
TRINITY_DN110879_c0_g1_i1	3.53313	0.0151089568117253	0.304444871883671		Streb.7G021630	3.17155	0.0111755	0.213361
TRINITY_DN110134_c1_g2_i1	3.53223	0.00641425993928273	0.233317940726608		Streb.2G047040	3.17042	0.00741802	0.189593
TRINITY_DN17072_c4_g1_i5	3.52899	0.00519139285621687	0.223887115186591		Streb.6G016180	3.16874	0.00236678	0.142219
TRINITY_DN96696_c1_g1_i7	3.52897	0.0259358486062362	0.366638563336285		Streb.2G046460	3.16358	0.0376189	0.339621
TRINITY_DN105161_c0_g3_i1	3.52723	0.0059635601595191	0.230511250865079		Streb.10G008740	3.16306	0.00756108	0.189593
TRINITY_DN105372_c2_g2_i2	3.52685	0.00585523968101353	0.230127940462167		Streb.3G013960	3.16226	0.00215064	0.138643
TRINITY_DN112535_c4_g2_i1	3.52547	0.00117415352975541	0.137173589255524		Streb.11G022970	3.16087	0.00539585	0.177399
TRINITY_DN26305_c0_g3_i2	3.52342	0.00727145519354604	0.242676228003136		Streb.1G039420	3.15693	0.00858404	0.19491
TRINITY_DN106800_c0_g1_i1	3.52267	0.0001202098119056	0.0589103852515517		Streb.6G017190	3.15665	0.0195037	0.25929
TRINITY_DN122317_c1_g1_i1	3.51962	0.00430189410676833	0.211195496139332		Streb.6G032330	3.15635	0.00537155	0.177085
TRINITY_DN121644_c1_g2_i7	3.51716	0.0161678592107733	0.30982141495733		Streb.9G014600	3.1556	0.00632778	0.184323
TRINITY_DN30226_c2_g1_i3	3.51716	0.016166662048422	0.30982141495733		Streb.3G025420	3.15519	0.0167367	0.243659
TRINITY_DN113165_c1_g1_i3	3.51716	0.0161664845445253	0.30982141495733		Streb.7G018720	3.15187	0.0103644	0.207663
TRINITY_DN122224_c0_g1_i1	3.51388	0.0132190293080216	0.291322927884798		Streb.Contig05319G000010	3.15162	0.0037461	0.162826
TRINITY_DN19659_c0_g2_i1	3.51265	0.00402243439737823	0.207703261741229		Streb.4G016600	3.14937	0.00489913	0.174704
TRINITY_DN30980_c1_g3_i1	3.51185	0.0153703706519671	0.305540030941997		Streb.9G017890	3.14896	0.0219776	0.269933
TRINITY_DN21635_c5_g1_i1	3.51159	0.00197400400732389	0.163510245667821		Streb.1G039520	3.14883	0.00806841	0.192617
TRINITY_DN15421_c0_g2_i1	3.51118	0.0108548479384158	0.278652053619272		Streb.8G007480	3.14701	0.0164299	0.242363
TRINITY_DN121644_c1_g2_i3	3.51118	0.0108544655472855	0.278652053619272		Streb.Contig04007G000010	3.1441	0.000271273	0.0734244
TRINITY_DN36829_c4_g1_i1	3.51049	0.0167447898330984	0.313175495680901		Streb.4G002800	3.14257	0.00458809	0.170653
TRINITY_DN102872_c1_g1_i1	3.50713	0.0134397092476779	0.292045228336301		Streb.2G057560	3.14165	0.0188765	0.256965
TRINITY_DN97933_c2_g5_i1	3.5069	0.0121834806051193	0.28393123193225		Streb.8G016550	3.14149	0.0536918	0.399695
TRINITY_DN111992_c0_g2_i1	3.50686	0.000399551581748176	0.0948935006651919		Streb.4G018510	3.14144	0.00135631	0.119034
TRINITY_DN24840_c2_g3_i2	3.50681	0.00192433027304559	0.163510245667821		Streb.Contig04996G000010	3.14014	0.0101047	0.20618
TRINITY_DN23221_c0_g1_i2	3.50245	0.0275584205258276	0.376338155823706		Streb.9G026630	3.13966	0.0150657	0.235348
TRINITY_DN119555_c3_g2_i1	3.5003	0.00121420217560817	0.138838146793593		Streb.8G029480	3.13962	0.00444819	0.168817
TRINITY_DN102745_c0_g2_i1	3.4972	0.00679352418653289	0.237544430472599		Streb.9G026330	3.13653	0.0178769	0.252106
TRINITY_DN119692_c1_g1_i1	3.49436	0.00574838796925361	0.229599061014275		Streb.6G033050	3.1361	0.00542409	0.177765
TRINITY_DN33716_c2_g1_i4	3.49356	0.00589954485943603	0.230127940462167		Streb.2G047340	3.13529	0.0129786	0.22686
TRINITY_DN97223_c1_g1_i10	3.49356	0.00589818101422609	0.230127940462167		Streb.7G022200	3.13511	0.00916356	0.199333
TRINITY_DN121195_c1_g1_i1	3.49355	0.00589795832661044	0.230127940462167		Streb.11G009830	3.13271	0.00488849	0.174704
TRINITY_DN19023_c1_g2_i1	3.4931	0.0069308183338912	0.239145037651307		Streb.6G015350	3.13189	0.00919844	0.199333
TRINITY_DN111401_c0_g2_i2	3.49184	0.00776295014288435	0.250081612499196		Streb.4G026680	3.13106	0.00290164	0.153021
TRINITY_DN96627_c0_g2_i6	3.49184	0.00776232563570253	0.250081612499196		Streb.4G016970	3.13063	0.0441938	0.364735
TRINITY_DN116232_c2_g3_i1	3.48979	0.0122458911108683	0.284724355542249		Streb.4G017010	3.13063	0.0441932	0.364735
TRINITY_DN38477_c2_g2_i1	3.48939	0.0275035420023763	0.376230723973829		Streb.8G029320	3.12661	0.0146708	0.233533
TRINITY_DN29112_c0_g3_i3	3.4885	0.00147831668584111	0.147766525512074		Streb.7G017720	3.12522	0.00642824	0.184323
TRINITY_DN119014_c2_g3_i1	3.485	0.010277126390069	0.274238414595052		Streb.2G015850	3.1236	0.0183378	0.254238
TRINITY_DN24666_c1_g1_i5	3.4846	0.00191514610482834	0.163510245667821		Streb.1G032140	3.12336	0.00569573	0.180096
TRINITY_DN118077_c0_g2_i5	3.48227	0.00350680394781356	0.199273557200835		Streb.9G025000	3.12259	0.0035831	0.16173
TRINITY_DN16474_c0_g1_i4	3.48102	0.0150732752799642	0.304444871883671		Streb.10G004590	3.12152	0.0015423	0.123147
TRINITY_DN122394_c1_g1_i1	3.4803	0.00364361721695817	0.200763460310813		Streb.1G044490	3.12126	0.00248993	0.145704
TRINITY_DN123432_c6_g1_i1	3.47832	0.0103725061843536	0.274880050961393		Streb.4G017930	3.11982	0.00307208	0.154001
TRINITY_DN31224_c0_g1_i1	3.4766	0.00267068302124169	0.179598773462365		Streb.8G034220	3.11538	0.0130463	0.22686
TRINITY_DN115928_c1_g2_i4	3.47514	0.00417553384879249	0.209553391444236		Streb.5G003900	3.11524	0.00536183	0.176958
TRINITY_DN102066_c1_g2_i2	3.47444	0.00038557794973744	0.0942746506200952		Streb.2G015620	3.115	0.0324659	0.316526
TRINITY_DN37210_c5_g2_i1	3.47255	0.00446515395782922	0.214664743018946		Streb.6G034210	3.11347	0.0181229	0.253455
TRINITY_DN113729_c0_g1_i2	3.4721	0.00212464557740566	0.166098478408243		Streb.3G025110	3.10966	0.00725404	0.188243
TRINITY_DN100515_c0_g1_i3	3.47146	0.00169617849592646	0.158735158541891		Streb.Contig04464G000010	3.10589	0.00389479	0.16533
TRINITY_DN29746_c6_g2_i1	3.4682	0.0112763624770162	0.281187314746661		Streb.Contig03182G000010	3.10218	0.00770982	0.190037
TRINITY_DN94820_c1_g7_i1	3.46272	0.00856715029509208	0.256845748796195		Streb.3G018000	3.10103	0.00779643	0.190037
TRINITY_DN15641_c0_g1_i1	3.46241	0.0078860531427087	0.250081612499196		Streb.1G004380	3.10014	0.00621018	0.184323
TRINITY_DN28811_c2_g2_i6	3.46157	0.00435347791503289	0.212015946114778		Streb.5G010370	3.09918	0.0140944	0.231315
TRINITY_DN28913_c0_g1_i5	3.46156	0.00458444253096555	0.216105330385644		Streb.10G023430	3.09917	0.0309428	0.310096
TRINITY_DN114371_c1_g4_i1	3.46108	0.00300574391255635	0.187763459398756		Streb.2G031380	3.09915	0.0309365	0.310096
TRINITY_DN112411_c0_g1_i1	3.46066	0.0288852750483219	0.383903803351589		Streb.7G009750	3.09818	0.00154747	0.123147
TRINITY_DN122485_c1_g1_i2	3.45988	0.00312068245694673	0.190468829662756		Streb.7G028040	3.09788	0.0292512	0.30249
TRINITY_DN32891_c4_g2_i1	3.45975	0.0104619424910127	0.275049083006397		Streb.4G026730	3.0952	0.00359408	0.16173
TRINITY_DN19594_c1_g3_i1	3.45737	0.0143514229889227	0.298858746712824		Streb.1G038040	3.09489	0.00254705	0.146906
TRINITY_DN107976_c3_g1_i1	3.45587	0.000623039398903704	0.111475665259532		Streb.6G011750	3.08947	0.0112729	0.213499
TRINITY_DN27047_c0_g3_i1	3.45585	0.0063702269573915	0.233317940726608		Streb.6G030810	3.08363	0.0208455	0.26543
TRINITY_DN99929_c0_g1_i1	3.45338	0.0166152255942956	0.312324170877827		Streb.3G027680	3.08359	0.0150268	0.235048
TRINITY_DN107976_c3_g3_i1	3.45308	0.00130948334542238	0.139975676146973		Streb.2G006810	3.08186	0.00555525	0.17827
TRINITY_DN20082_c0_g2_i1	3.44991	0.00782871134087854	0.250081612499196		Streb.4G020920	3.07821	0.0185715	0.255337
TRINITY_DN19098_c1_g1_i2	3.4492	0.00863807702316515	0.257707149581122		Streb.9G016270	3.07712	0.0131752	0.227341
TRINITY_DN113020_c2_g1_i10	3.448	0.00590119438312642	0.230127940462167		Streb.1G011310	3.07521	0.00582698	0.181262
TRINITY_DN106383_c1_g1_i1	3.4475	0.00465723553995365	0.216647516111866		Streb.8G029370	3.07259	0.00913261	0.199333
TRINITY_DN37638_c2_g2_i1	3.44702	0.00615047329521446	0.232700601709163		Streb.5G033400	3.0708	0.0225978	0.272447
TRINITY_DN35376_c0_g2_i1	3.44663	0.00156041313665241	0.151438656211806		Streb.9G030720	3.06834	0.00939447	0.200582
TRINITY_DN25230_c3_g1_i1	3.44648	0.000578441402811794	0.108272617579447		Streb.11G015950	3.06711	0.0161524	0.240881
TRINITY_DN107631_c1_g1_i1	3.43993	0.0218380827487999	0.345200267598886		Streb.7G026570	3.0646	0.00726582	0.188243
TRINITY_DN91246_c0_g1_i2	3.43755	0.0104043159621467	0.275049083006397		Streb.8G028660	3.06396	0.00232523	0.142219
TRINITY_DN119555_c3_g1_i2	3.43376	0.0027059459658979	0.179818773792919		Streb.5G014350	3.06231	0.0246267	0.281993
TRINITY_DN108441_c1_g1_i10	3.42737	0.00494917388103631	0.220053907894462		Streb.2G057280	3.05902	0.0402582	0.350571
TRINITY_DN118431_c1_g1_i1	3.42506	0.010509621505232	0.27529086234093		Streb.5G027520	3.05883	0.0104156	0.20797
TRINITY_DN120605_c2_g2_i1	3.42122	0.0205665132807816	0.33955836465327		Streb.9G005420	3.0578	0.020243	0.26343
TRINITY_DN101375_c0_g1_i1	3.42116	0.00217251334801333	0.166797475232255		Streb.10G012450	3.05619	0.0239698	0.27924
TRINITY_DN100032_c0_g4_i1	3.41926	0.0125437871796426	0.286702518590085		Streb.4G009320	3.05528	0.00112773	0.116103
TRINITY_DN14740_c0_g1_i1	3.41852	0.00493904541158199	0.219748425469133		Streb.2G013190	3.05038	0.0199383	0.26096
TRINITY_DN94940_c1_g2_i2	3.41811	0.0238111916764029	0.354195479809305		Streb.8G029980	3.04873	0.0110151	0.212136
TRINITY_DN31066_c2_g3_i1	3.41811	0.0238103982689125	0.354195479809305		Streb.11G003510	3.04674	0.00121881	0.119034
TRINITY_DN112535_c3_g1_i1	3.41811	0.0238097449506044	0.354195479809305		Streb.6G001480	3.04497	0.0260211	0.288421
TRINITY_DN27416_c2_g1_i1	3.41811	0.0238092252882866	0.354195479809305		Streb.2G020400	3.04488	0.00806814	0.192617
TRINITY_DN114707_c0_g2_i1	3.41591	0.00457165846234894	0.216088551706683		Streb.1G002030	3.0444	0.000237494	0.0708185
TRINITY_DN31920_c0_g1_i7	3.41241	0.0182783660055992	0.32392952892214		Streb.8G014750	3.04217	0.00323842	0.155182
TRINITY_DN22053_c0_g1_i3	3.41241	0.0182774402715368	0.32392952892214		Streb.6G011410	3.04196	0.015984	0.2408
TRINITY_DN105493_c0_g1_i3	3.41146	0.00635882190140392	0.233317940726608		Streb.4G015640	3.04169	0.0192118	0.258029
TRINITY_DN30409_c5_g2_i3	3.41107	0.0199434775668937	0.33643233127884		Streb.11G017920	3.03996	0.0202905	0.263593
TRINITY_DN27941_c0_g1_i1	3.40983	0.000115355683681682	0.0578605293131057		Streb.2G056750	3.03971	0.0029952	0.154001
TRINITY_DN36270_c4_g1_i1	3.40831	0.00245772771742267	0.1749857371635		Streb.Contig04030G000030	3.03809	0.01775	0.250904
TRINITY_DN109570_c0_g1_i1	3.40789	0.000688164485146472	0.115639776720378		Streb.7G018590	3.03572	0.0182117	0.25367
TRINITY_DN107025_c0_g5_i2	3.40739	0.00167574680864663	0.158735158541891		Streb.5G029820	3.0357	0.0181981	0.25367
TRINITY_DN100515_c0_g2_i2	3.40715	0.0145636904687366	0.299681311647613		Streb.10G009070	3.03549	0.0190198	0.257345
TRINITY_DN111249_c0_g1_i2	3.40715	0.0145632830536509	0.299681311647613		Streb.2G038370	3.03216	0.00534552	0.176958
TRINITY_DN24065_c2_g1_i1	3.40715	0.0145622045566702	0.299681311647613		Streb.9G031380	3.03056	0.00597374	0.182175
TRINITY_DN123000_c6_g1_i2	3.40449	0.0134653962272343	0.29232088043996		Streb.5G025940	3.02814	0.0248201	0.282973
TRINITY_DN109051_c0_g2_i2	3.40449	0.0134645397634938	0.29232088043996		Streb.10G025120	3.02383	0.0167049	0.243606
TRINITY_DN34017_c1_g2_i1	3.40301	0.00195206312762864	0.163510245667821		Streb.2G044900	3.02383	0.0167045	0.243606
TRINITY_DN26891_c0_g1_i1	3.40278	0.0157912874650759	0.30769967231645		Streb.Contig00164G000010	3.02032	0.0177464	0.250904
TRINITY_DN101858_c1_g2_i1	3.40219	0.0209312276400434	0.342122575953503		Streb.8G015090	3.01888	0.0339369	0.32309
TRINITY_DN120477_c5_g2_i1	3.39918	0.0145091571879317	0.299681311647613		Streb.7G000520	3.01837	0.00632685	0.184323
TRINITY_DN91241_c2_g2_i1	3.39776	0.00214609504202257	0.166098478408243		Streb.5G029400	3.01617	0.00187081	0.133727
TRINITY_DN87372_c0_g1_i3	3.39492	0.0100175491213904	0.272502507691652		Streb.4G014870	3.01604	0.00706439	0.18782
TRINITY_DN29818_c1_g3_i1	3.39492	0.0100173546121849	0.272502507691652		Streb.10G022730	3.01546	0.00235261	0.142219
TRINITY_DN112753_c0_g1_i2	3.39492	0.0100165179787022	0.272502507691652		Streb.2G039060	3.01365	0.0118912	0.219283
TRINITY_DN24419_c1_g1_i1	3.39314	0.0115238462512675	0.282797127801421		Streb.7G007220	3.01304	0.0106904	0.209398
TRINITY_DN121434_c2_g1_i5	3.39298	0.00711591956722861	0.241408798934781		Streb.6G025770	3.011	0.0182284	0.25367
TRINITY_DN30213_c0_g1_i2	3.39298	0.00711485589478531	0.241408798934781		Streb.6G015780	3.00861	0.0133132	0.227541
TRINITY_DN115313_c0_g2_i2	3.39294	0.0253450918212401	0.362609815635187		Streb.11G014800	3.00769	0.00141698	0.121086
TRINITY_DN38675_c2_g3_i1	3.3913	0.0325422139710113	0.397143058394707		Streb.9G008450	3.00207	0.00213363	0.138411
TRINITY_DN15072_c0_g1_i1	3.3907	0.008324581015576	0.253610203026468		Streb.2G043050	3.002	0.00331206	0.157088
TRINITY_DN19758_c1_g1_i1	3.39015	0.0020363924030226	0.164162348600195		Streb.4G011390	3.00149	0.00840525	0.194306
TRINITY_DN22126_c1_g1_i3	3.38935	0.0163641944700974	0.310683176525467		Streb.9G011140	2.998	0.00679124	0.186021
TRINITY_DN19283_c0_g2_i2	3.38828	0.00559549664547855	0.229048467363133		Streb.11G018950	2.99731	0.0102065	0.206908
TRINITY_DN28394_c1_g2_i1	3.38828	0.00559495690417396	0.229048467363133		Streb.9G022400	2.99564	0.0408857	0.35369
TRINITY_DN32942_c0_g1_i12	3.38772	0.0135637505778056	0.292947478857825		Streb.7G006610	2.99475	0.00388158	0.16533
TRINITY_DN114032_c1_g4_i2	3.38768	0.00652281693205037	0.233317940726608		Streb.3G016590	2.99212	0.00308359	0.154001
TRINITY_DN22382_c0_g1_i5	3.38729	0.00803296083263124	0.250274464125465		Streb.6G027370	2.99143	0.0132859	0.227541
TRINITY_DN21771_c2_g1_i1	3.38656	0.00548932439633997	0.228552426255019		Streb.9G011240	2.99089	0.00969681	0.202472
TRINITY_DN95795_c1_g5_i1	3.38481	0.05075107881739	0.478879363733569		Streb.7G019110	2.98872	0.00829721	0.19402
TRINITY_DN117471_c0_g1_i5	3.38442	0.00336774816401006	0.195991901348127		Streb.8G008620	2.98544	0.0330581	0.319354
TRINITY_DN34048_c0_g2_i1	3.38303	0.00482757335528256	0.21865598817783		Streb.7G003160	2.98503	0.00125592	0.119034
TRINITY_DN16535_c0_g1_i2	3.38229	0.00470779295014473	0.217559395404598		Streb.9G011120	2.98303	0.000707759	0.0987135
TRINITY_DN37804_c2_g2_i1	3.38209	0.00766927176071566	0.248972235179216		Streb.7G017030	2.97876	0.0139362	0.230608
TRINITY_DN101357_c0_g1_i1	3.38082	0.00524168399025196	0.224905588513037		Streb.11G022250	2.97804	0.0342759	0.324483
TRINITY_DN36552_c2_g2_i1	3.37843	0.00396866320281893	0.20750878529468		Streb.6G017240	2.97451	0.00930721	0.200251
TRINITY_DN35149_c1_g2_i2	3.37773	0.00279562479051892	0.183435805334501		Streb.2G047380	2.97423	0.000250486	0.0721453
TRINITY_DN38742_c3_g2_i1	3.3773	0.0171713423982438	0.316536497611792		Streb.11G030040	2.97412	0.0359396	0.332144
TRINITY_DN38678_c2_g1_i1	3.37613	0.0123422541094129	0.285405971675231		Streb.9G015210	2.97373	0.00589336	0.181401
TRINITY_DN35855_c3_g1_i1	3.37411	0.00278625580659865	0.18334922356593		Streb.2G013180	2.97367	0.00860633	0.19491
TRINITY_DN26958_c0_g1_i2	3.37127	0.00232225726151885	0.171938806025737		Streb.10G021350	2.97337	0.0481067	0.379697
TRINITY_DN37666_c0_g2_i2	3.37013	0.00110147091368104	0.134723364687481		Streb.2G059090	2.97335	0.0480969	0.379697
TRINITY_DN99897_c7_g1_i1	3.36984	0.0030389117174498	0.188569084951232		Streb.3G014460	2.97334	0.0480863	0.379697
TRINITY_DN19764_c0_g2_i4	3.36956	0.0020269678430168	0.164128888933637		Streb.8G029460	2.97312	0.00575047	0.180879
TRINITY_DN113150_c1_g1_i1	3.36837	0.0104969776549096	0.275201718429425		Streb.10G025640	2.97311	0.0111079	0.212943
TRINITY_DN28598_c0_g1_i6	3.36832	0.00116154131315651	0.136253846212881		Streb.4G024060	2.97146	0.00588848	0.181401
TRINITY_DN113020_c2_g1_i11	3.36813	0.00498326683473771	0.220696879844425		Streb.Contig04329G000060	2.97083	0.0134155	0.227855
TRINITY_DN27822_c2_g1_i7	3.36613	0.00155985260383457	0.151438656211806		Streb.10G018000	2.97015	0.00581768	0.181262
TRINITY_DN112546_c1_g3_i3	3.36521	0.00620218562623397	0.232700601709163		Streb.10G026500	2.96922	0.0109593	0.211778
TRINITY_DN30225_c1_g5_i1	3.36473	0.0152689032533022	0.305324219426713		Streb.3G005850	2.96913	0.00671909	0.186021
TRINITY_DN107326_c3_g1_i2	3.3636	0.00586094342568811	0.230127940462167		Streb.6G015160	2.96837	0.00755999	0.189593
TRINITY_DN30767_c1_g1_i2	3.36319	0.00307193801737002	0.1892257710243		Streb.8G018580	2.96764	0.00657824	0.185539
TRINITY_DN101352_c1_g1_i1	3.36002	0.00849349036090598	0.255797081165367		Streb.3G029750	2.96721	0.000132611	0.0568437
TRINITY_DN22036_c0_g3_i1	3.35912	0.00104988182811751	0.132761063402031		Streb.9G032600	2.96657	0.00130572	0.119034
TRINITY_DN30845_c3_g1_i1	3.35744	0.0275373530170365	0.376295474270485		Streb.9G014800	2.96473	0.00831315	0.194242
TRINITY_DN23675_c0_g2_i2	3.35625	0.00179803623549837	0.160397472387371		Streb.8G008970	2.96467	0.00277011	0.151885
TRINITY_DN17574_c1_g3_i6	3.35612	0.00736663649271055	0.244407098589929		Streb.2G032290	2.96401	0.0278422	0.296792
TRINITY_DN104729_c0_g2_i1	3.34932	0.00749413088019643	0.246815980404907		Streb.8G025250	2.96398	0.0312356	0.311962
TRINITY_DN37317_c1_g1_i2	3.34822	0.00286499673739208	0.184922516686216		Streb.3G001740	2.9634	0.0071497	0.188243
TRINITY_DN108720_c1_g3_i1	3.3453	0.00317808257847986	0.190756953115407		Streb.Contig06136_ERROPOS2300000G000030	2.96289	0.0041466	0.168121
TRINITY_DN21475_c0_g3_i3	3.34039	0.0212190793931829	0.343384574153116		Streb.Contig05927_ERROPOS1434176G000020	2.9585	0.011136	0.213065
TRINITY_DN110029_c1_g1_i4	3.33853	0.00341588704594495	0.197430660881737		Streb.2G039020	2.9571	0.0216971	0.268565
TRINITY_DN26578_c0_g1_i4	3.33739	0.0115507075941396	0.282998629576722		Streb.4G016610	2.95688	0.00302371	0.154001
TRINITY_DN105735_c1_g1_i4	3.33723	0.0168546839258174	0.313247271418291		Streb.7G006300	2.95573	0.000608246	0.0944546
TRINITY_DN23341_c0_g1_i2	3.3362	0.0162060709138285	0.30982141495733		Streb.2G007420	2.955	0.0204097	0.263891
TRINITY_DN30076_c1_g1_i3	3.33582	0.0172751506902243	0.317668733384849		Streb.5G007910	2.954	0.0139059	0.230608
TRINITY_DN20947_c1_g1_i4	3.33558	0.00382188839050615	0.205080645934479		Streb.4G009390	2.95063	0.0242246	0.280652
TRINITY_DN114386_c0_g1_i1	3.3316	0.00488211219545422	0.219060402550208		Streb.10G024160	2.95012	0.0409684	0.354101
TRINITY_DN38441_c4_g2_i1	3.33115	0.00984635936946005	0.270636897322815		Streb.8G020760	2.94986	0.00791941	0.190703
TRINITY_DN115662_c2_g3_i1	3.32854	0.00560196493934984	0.229048467363133		Streb.Contig06107_ERROPOS400000G000080	2.94744	0.0223167	0.271554
TRINITY_DN122485_c1_g1_i3	3.32606	0.005174071578839	0.223425818177139		Streb.8G008560	2.9461	0.00232271	0.142219
TRINITY_DN19098_c1_g1_i3	3.3229	0.00585981074718629	0.230127940462167		Streb.6G003470	2.94566	0.021082	0.266641
TRINITY_DN115614_c1_g1_i1	3.32143	0.00160428802473775	0.154364090254724		Streb.8G009010	2.94559	0.0273654	0.293973
TRINITY_DN30407_c3_g2_i1	3.31821	0.00586974080992011	0.230127940462167		Streb.6G015560	2.94431	0.00630595	0.184323
TRINITY_DN120834_c3_g1_i2	3.31754	0.00208622722109584	0.165353732153836		Streb.2G053060	2.93993	0.0103224	0.207663
TRINITY_DN114754_c0_g1_i8	3.31717	0.00408437906079888	0.208577864345246		Streb.3G030280	2.93982	0.00016382	0.0588563
TRINITY_DN28940_c1_g1_i1	3.31701	0.0044405227699272	0.214664743018946		Streb.7G017690	2.93664	0.00875179	0.195989
TRINITY_DN28100_c2_g3_i3	3.31595	0.0134380686122328	0.292045228336301		Streb.10G021550	2.93546	0.038888	0.344712
TRINITY_DN105161_c0_g1_i1	3.31503	0.00844262172555073	0.255394570678514		Streb.1G025940	2.93145	0.0380064	0.341348
TRINITY_DN16790_c0_g1_i2	3.31491	0.022209806902676	0.346827325444628		Streb.Contig03934G000030	2.93144	0.0379999	0.341348
TRINITY_DN29189_c1_g1_i6	3.31439	0.00967430694602202	0.268624665380087		Streb.3G029170	2.93126	0.031984	0.314368
TRINITY_DN104949_c4_g1_i2	3.31138	0.0274155238382734	0.375619964024282		Streb.10G006110	2.92863	0.0137466	0.229036
TRINITY_DN34283_c2_g2_i3	3.31138	0.0274129431378003	0.375619964024282		Streb.4G003630	2.92808	0.0251051	0.284163
TRINITY_DN108106_c2_g1_i4	3.3087	0.0200306428785614	0.337008446535038		Streb.3G011000	2.92798	0.0337239	0.322537
TRINITY_DN28388_c4_g2_i1	3.30789	0.0468031631383061	0.460572966397064		Streb.4G009360	2.92692	0.000228909	0.0690505
TRINITY_DN115313_c0_g2_i5	3.30593	0.00901585614067125	0.261556772769151		Streb.11G023980	2.92653	0.000794451	0.100473
TRINITY_DN37210_c5_g2_i2	3.30518	0.0210349431177394	0.342122575953503		Streb.8G021230	2.92223	0.0268395	0.291438
TRINITY_DN109284_c1_g2_i5	3.30518	0.021034798328431	0.342122575953503		Streb.1G030100	2.92153	0.0392402	0.34669
TRINITY_DN15310_c0_g1_i1	3.30518	0.0210341104196908	0.342122575953503		Streb.10G015730	2.92027	0.00752283	0.189593
TRINITY_DN31137_c2_g1_i8	3.30518	0.0210326549671403	0.342122575953503		Streb.2G020250	2.91958	0.00434713	0.168817
TRINITY_DN111160_c0_g1_i7	3.30518	0.0210317036037201	0.342122575953503		Streb.Contig05279G000020	2.91856	0.0171216	0.245823
TRINITY_DN17265_c0_g2_i1	3.30397	0.0231344190939865	0.349815244808936		Streb.9G015820	2.91815	0.00690006	0.18644
TRINITY_DN108610_c0_g1_i1	3.30397	0.0231340214622856	0.349815244808936		Streb.1G007990	2.91717	0.0052673	0.176156
TRINITY_DN25731_c1_g1_i1	3.30397	0.0231331402879154	0.349815244808936		Streb.3G006110	2.91448	0.00746684	0.189593
TRINITY_DN18791_c1_g1_i5	3.30362	0.00984880502195055	0.270636897322815		Streb.11G027210	2.91231	0.00501712	0.174802
TRINITY_DN36037_c1_g1_i16	3.30093	0.00404419556460249	0.207703261741229		Streb.5G006930	2.90956	0.00373909	0.162756
TRINITY_DN30087_c0_g1_i1	3.30011	0.00729872731332343	0.242870822537575		Streb.9G007280	2.90915	0.00445174	0.168817
TRINITY_DN85410_c0_g1_i1	3.29984	0.00130802839594161	0.139975676146973		Streb.5G013470	2.90895	0.00990334	0.205093
TRINITY_DN116761_c2_g1_i1	3.29979	0.00894214246611341	0.260979971184569		Streb.6G017280	2.90741	0.0182204	0.25367
TRINITY_DN27997_c0_g2_i2	3.29953	0.0167789276259898	0.313175495680901		Streb.2G058060	2.9072	0.00483962	0.174417
TRINITY_DN20627_c0_g1_i5	3.29953	0.016777850555813	0.313175495680901		Streb.8G012970	2.90669	0.0122945	0.222341
TRINITY_DN118407_c0_g2_i1	3.29953	0.016777052880565	0.313175495680901		Streb.5G026690	2.90638	0.00590813	0.181486
TRINITY_DN30226_c2_g1_i4	3.29692	0.00415047671360628	0.20928301170736		Streb.11G028500	2.90632	0.00431236	0.168817
TRINITY_DN112618_c0_g2_i1	3.29679	0.0156337047897629	0.30769967231645		Streb.8G003640	2.90629	0.0188527	0.256861
TRINITY_DN112378_c4_g1_i2	3.29608	0.0160836392040379	0.30982141495733		Streb.3G008080	2.90401	0.0166647	0.243606
TRINITY_DN32680_c5_g2_i1	3.29483	0.00358426851837067	0.200297358379538		Streb.2G032770	2.90383	0.0100966	0.20618
TRINITY_DN35830_c1_g5_i1	3.29457	0.014046370433305	0.296780143226382		Streb.8G018080	2.90234	0.0282374	0.298556
TRINITY_DN17754_c0_g1_i10	3.29457	0.0140452178774862	0.296780143226382		Streb.2G015430	2.90028	0.0183091	0.254206
TRINITY_DN101698_c1_g3_i1	3.29261	0.000535200019523544	0.105294364075843		Streb.3G006190	2.90003	0.00724011	0.188243
TRINITY_DN121822_c3_g1_i1	3.29156	0.0103089611943066	0.274238414595052		Streb.6G000960	2.89896	0.0134409	0.227855
TRINITY_DN87785_c0_g1_i1	3.29052	0.0125953536279136	0.286746294307155		Streb.8G027950	2.89609	0.01591	0.239982
TRINITY_DN18306_c0_g2_i1	3.29022	0.0111057830995804	0.28026671864603		Streb.2G048740	2.89602	0.0286188	0.299997
TRINITY_DN118935_c2_g1_i3	3.28669	0.00177776677560925	0.159445283762852		Streb.2G008040	2.89539	0.000381752	0.0813161
TRINITY_DN119741_c1_g1_i1	3.28625	0.0157899475481097	0.30769967231645		Streb.7G000170	2.89464	0.00954398	0.201529
TRINITY_DN38457_c2_g2_i1	3.28455	0.00308009783467909	0.189542488692046		Streb.8G012620	2.89192	0.0455614	0.370647
TRINITY_DN18157_c2_g1_i3	3.28105	0.00431937050770724	0.211577008529305		Streb.11G009510	2.88673	0.00710437	0.187954
TRINITY_DN106788_c1_g1_i1	3.28105	0.00431847920547573	0.211577008529305		Streb.9G029170	2.88577	0.00925015	0.200117
TRINITY_DN109877_c4_g1_i5	3.28027	0.00643188405003926	0.233317940726608		Streb.2G048670	2.8832	0.00669997	0.186021
TRINITY_DN122058_c3_g2_i1	3.27995	0.0303922273330062	0.3922777382688		Streb.9G008930	2.88119	0.023498	0.278046
TRINITY_DN96505_c1_g3_i1	3.27975	0.00665116896013521	0.235475239961243		Streb.6G016410	2.88117	0.0234908	0.278046
TRINITY_DN21255_c0_g1_i1	3.27975	0.00665058263645335	0.235475239961243		Streb.7G026830	2.88068	0.0054046	0.177399
TRINITY_DN112546_c1_g1_i2	3.27797	0.00367168509052457	0.201509486864021		Streb.Contig04258G000010	2.87887	0.00181235	0.131671
TRINITY_DN31742_c0_g2_i1	3.27666	0.00602638380677759	0.231348655530534		Streb.2G050060	2.87838	0.0054606	0.177863
TRINITY_DN112024_c2_g1_i4	3.27512	0.00637402649945736	0.233317940726608		Streb.1G043160	2.87677	0.0244567	0.281269
TRINITY_DN120725_c1_g1_i2	3.27511	0.00637320706302164	0.233317940726608		Streb.5G000600	2.87663	0.0200483	0.261687
TRINITY_DN32624_c1_g1_i3	3.27495	0.0102474025029312	0.274238414595052		Streb.5G029490	2.87587	0.00647801	0.185398
TRINITY_DN122653_c1_g1_i1	3.27422	0.0227996571432936	0.349815244808936		Streb.9G011960	2.87532	0.00308026	0.154001
TRINITY_DN33473_c0_g1_i1	3.271	0.00166728362315133	0.158735158541891		Streb.9G002100	2.87516	0.0111667	0.213361
TRINITY_DN36737_c0_g1_i11	3.26924	0.00348709606394211	0.1990932238276		Streb.4G009780	2.87444	0.0371117	0.337524
TRINITY_DN112183_c4_g3_i1	3.26899	0.00112138955640626	0.135408975593506		Streb.4G013080	2.87443	0.0371031	0.337524
TRINITY_DN94126_c1_g2_i1	3.26848	0.0124711949571888	0.286408614185353		Streb.8G021620	2.87443	0.0370944	0.337524
TRINITY_DN93636_c0_g1_i2	3.26732	0.00511595567524901	0.222561955033269		Streb.10G025490	2.87407	0.010469	0.2081
TRINITY_DN22602_c1_g2_i6	3.2666	0.0111150996646127	0.28026671864603		Streb.3G000610	2.87349	0.0174407	0.248126
TRINITY_DN38105_c1_g2_i1	3.26554	0.00351609582953086	0.199294675379712		Streb.Contig05056G000010	2.87325	0.00370921	0.162157
TRINITY_DN37385_c0_g1_i2	3.26428	0.00258359803279017	0.177820089093569		Streb.10G009980	2.87303	0.0186318	0.255415
TRINITY_DN106224_c2_g2_i1	3.2642	0.0103850059990157	0.274880050961393		Streb.2G048760	2.87264	0.0345565	0.325239
TRINITY_DN22529_c2_g2_i1	3.26384	0.0108017022217941	0.278294428899929		Streb.10G026230	2.87136	0.0234148	0.277924
TRINITY_DN116232_c2_g5_i1	3.26187	0.0113310321630164	0.281226800727264		Streb.4G020130	2.87077	0.00641539	0.184323
TRINITY_DN88067_c0_g1_i2	3.26116	0.044989933817992	0.451795913739304		Streb.2G042200	2.87056	0.00493853	0.174704
TRINITY_DN21475_c0_g1_i1	3.25998	0.0160759575458052	0.30982141495733		Streb.11G029850	2.86938	0.0117064	0.217172
TRINITY_DN121108_c6_g1_i5	3.25919	0.00965508811832034	0.268496822914236		Streb.1G003410	2.869	0.0192616	0.25816
TRINITY_DN26458_c2_g1_i1	3.25816	0.00858857976701499	0.257237879789148		Streb.1G043420	2.86846	0.0115542	0.215058
TRINITY_DN37774_c6_g2_i1	3.25663	0.00170998221910854	0.158970333651539		Streb.6G014370	2.86834	0.00633971	0.184323
TRINITY_DN34221_c1_g1_i5	3.25573	0.00912081500170307	0.262984596451425		Streb.2G014420	2.86821	0.00583779	0.181262
TRINITY_DN107899_c1_g1_i1	3.25502	0.00509488279175163	0.222283211063161		Streb.2G048590	2.86421	0.0324975	0.316732
TRINITY_DN35293_c3_g2_i1	3.25385	0.00798181392118568	0.250229555906951		Streb.3G012720	2.8608	0.0533832	0.39859
TRINITY_DN94699_c0_g1_i1	3.25272	0.00376589388866363	0.203696505846321		Streb.10G003110	2.86046	0.041268	0.355194
TRINITY_DN107602_c0_g1_i1	3.25089	0.0526345693998002	0.48746419140691		Streb.8G023760	2.86026	0.00582327	0.181262
TRINITY_DN109529_c0_g3_i4	3.25015	0.00653233607291557	0.233317940726608		Streb.3G022020	2.85778	0.00437711	0.168817
TRINITY_DN115732_c1_g1_i1	3.24746	0.00141783125607184	0.145871439278264		Streb.8G008580	2.85343	0.0120806	0.220721
TRINITY_DN104647_c2_g2_i1	3.24596	0.00306153176412481	0.188929842168544		Streb.2G035230	2.85286	0.0190182	0.257345
TRINITY_DN112538_c1_g1_i3	3.24495	0.0021595971729575	0.166656963808985		Streb.5G022970	2.84889	0.00969905	0.202472
TRINITY_DN37437_c4_g1_i1	3.2437	0.00588460776422553	0.230127940462167		Streb.5G019020	2.84458	0.00384253	0.16533
TRINITY_DN31216_c3_g2_i1	3.2434	0.00836480839029585	0.254229244855537		Streb.9G002610	2.84329	0.00243653	0.144264
TRINITY_DN76908_c0_g1_i1	3.24235	0.0373504035624588	0.421971323310789		Streb.6G004460	2.83824	0.00952346	0.201529
TRINITY_DN20725_c4_g4_i1	3.24196	0.011716409687407	0.283733734672938		Streb.8G013520	2.83792	0.013525	0.228178
TRINITY_DN117176_c0_g1_i1	3.24111	0.0529075768111615	0.488630506398762		Streb.1G022630	2.83709	0.00677491	0.186021
TRINITY_DN36167_c2_g1_i2	3.24072	0.0126940528729635	0.287550560257944		Streb.10G004070	2.83536	0.00220742	0.140183
TRINITY_DN113296_c0_g2_i3	3.24017	0.0126978464502475	0.287550560257944		Streb.7G019060	2.83448	0.00909584	0.198859
TRINITY_DN22006_c1_g1_i1	3.23988	0.00263130162262474	0.178799755761182		Streb.6G020340	2.83377	0.00824267	0.19402
TRINITY_DN120532_c1_g1_i7	3.23908	0.00472498590479011	0.217559395404598		Streb.3G028880	2.83376	0.0187567	0.255901
TRINITY_DN24215_c1_g1_i4	3.23891	0.000566468427518138	0.107831051104686		Streb.7G013970	2.83115	0.00671605	0.186021
TRINITY_DN27591_c1_g1_i1	3.23767	0.00830627950957026	0.253294391501266		Streb.6G020630	2.83093	0.00295165	0.153748
TRINITY_DN23833_c1_g3_i1	3.23757	0.0161957387946927	0.30982141495733		Streb.2G044250	2.82703	0.00889906	0.197093
TRINITY_DN17072_c4_g1_i2	3.23656	0.000653558219457468	0.113614695624758		Streb.5G027700	2.82623	0.0018626	0.133727
TRINITY_DN122699_c1_g3_i1	3.23545	0.00882744400392066	0.259903201854073		Streb.8G009350	2.82536	0.00528308	0.176429
TRINITY_DN106991_c0_g1_i1	3.2342	0.00137784981874835	0.143447493522434		Streb.9G027580	2.82533	0.0480688	0.379697
TRINITY_DN19419_c0_g2_i1	3.23318	0.0043795941729254	0.21298026457377		Streb.6G015820	2.82501	0.00888046	0.197093
TRINITY_DN104011_c0_g1_i4	3.23177	0.00866629376292574	0.257848043365391		Streb.7G006730	2.8248	0.00655613	0.185539
TRINITY_DN103959_c0_g2_i14	3.23024	0.0161130157065243	0.30982141495733		Streb.4G021380	2.82391	0.0183123	0.254206
TRINITY_DN113053_c0_g2_i1	3.22985	0.0373549410153999	0.421971323310789		Streb.6G015340	2.8234	0.0236416	0.278254
TRINITY_DN38528_c0_g1_i2	3.22925	0.00305496790124091	0.18887038032878		Streb.2G020360	2.82321	0.012365	0.222423
TRINITY_DN120690_c2_g1_i1	3.22736	0.00591016019777713	0.230127940462167		Streb.7G027480	2.82165	0.00915601	0.199333
TRINITY_DN25583_c0_g1_i3	3.22633	0.000542104600707203	0.105985377732466		Streb.Contig05228G000010	2.82081	0.01898	0.257202
TRINITY_DN100701_c0_g1_i2	3.22578	0.00499454299593417	0.220761418791455		Streb.7G024040	2.82063	0.0236202	0.278254
TRINITY_DN109851_c0_g2_i1	3.22507	0.00258279172151361	0.177820089093569		Streb.9G007190	2.81785	0.00909491	0.198859
TRINITY_DN114563_c3_g1_i1	3.22452	0.0157665784641434	0.30769967231645		Streb.9G012070	2.81663	0.00351845	0.161373
TRINITY_DN92243_c0_g1_i1	3.22349	0.00512791762691788	0.222856174242831		Streb.6G001820	2.81392	0.0537372	0.399749
TRINITY_DN25812_c1_g1_i5	3.22237	0.0184712896485223	0.325978149344016		Streb.9G012480	2.8122	0.0279377	0.297191
TRINITY_DN114287_c2_g2_i1	3.22058	0.0218706169533782	0.345200267598886		Streb.2G054440	2.81056	0.023208	0.277036
TRINITY_DN35523_c3_g4_i1	3.22018	0.0153970271558655	0.305899700048049		Streb.2G030890	2.80923	0.00577545	0.181098
TRINITY_DN115339_c0_g2_i2	3.21777	0.00244048753656197	0.174746161720918		Streb.5G025300	2.80545	0.00529317	0.176429
TRINITY_DN38443_c1_g1_i1	3.21752	0.0549286864232327	0.499183494913371		Streb.9G007220	2.80526	0.0187387	0.255771
TRINITY_DN22027_c0_g2_i6	3.21737	0.0101316974836822	0.272955482954034		Streb.1G048330	2.80435	0.00556934	0.178533
TRINITY_DN120477_c5_g1_i1	3.21631	0.0230200099215542	0.349815244808936		Streb.2G040300	2.80407	0.00841065	0.194306
TRINITY_DN35531_c0_g1_i1	3.21467	0.0324635352216539	0.396743319784093		Streb.9G016760	2.80092	0.00320117	0.155182
TRINITY_DN17666_c0_g1_i1	3.21193	0.0315885017665342	0.392311626616228		Streb.3G019030	2.79936	0.00568682	0.180003
TRINITY_DN120240_c0_g2_i1	3.20952	0.00462660203906348	0.216647516111866		Streb.2G059120	2.79843	0.00271689	0.150376
TRINITY_DN94352_c1_g1_i1	3.20628	0.0062420715070817	0.232700601709163		Streb.4G011420	2.79713	0.0239851	0.27924
TRINITY_DN18159_c0_g1_i2	3.20611	0.01986044838634	0.335904524488122		Streb.3G021640	2.7969	0.00633629	0.184323
TRINITY_DN121184_c2_g2_i2	3.20553	0.00647437450992467	0.233317940726608		Streb.3G024040	2.79455	0.00967123	0.202311
TRINITY_DN33982_c0_g2_i1	3.20466	0.0034529372018019	0.198213288733224		Streb.11G011160	2.79435	0.00464276	0.17205
TRINITY_DN37517_c2_g2_i1	3.20343	0.0118012549448921	0.283733734672938		Streb.5G009630	2.79071	0.00724661	0.188243
TRINITY_DN108393_c0_g1_i3	3.20277	0.0164215007377525	0.311219506816916		Streb.2G059180	2.78928	0.00434878	0.168817
TRINITY_DN97373_c5_g3_i2	3.20147	0.0225195512241408	0.348461511830305		Streb.8G011530	2.78856	0.00709246	0.187835
TRINITY_DN16084_c0_g1_i4	3.20122	0.000146224278078995	0.0638944850848464		Streb.6G024060	2.78809	0.0169105	0.245151
TRINITY_DN29703_c0_g3_i2	3.20056	0.0330550715391918	0.400424672291395		Streb.5G018690	2.78573	0.00490743	0.174704
TRINITY_DN111160_c0_g1_i5	3.19648	0.0331126486187657	0.400494293323572		Streb.11G014710	2.7779	0.00403924	0.167031
TRINITY_DN28620_c1_g4_i4	3.19648	0.0331112468909089	0.400494293323572		Streb.Contig04560G000020	2.7779	0.00629576	0.184323
TRINITY_DN35651_c2_g1_i1	3.19648	0.0331091962820388	0.400494293323572		Streb.5G004670	2.77659	0.0104844	0.2081
TRINITY_DN17489_c1_g2_i3	3.19648	0.033107145755081	0.400494293323572		Streb.6G004880	2.77425	0.0308382	0.309871
TRINITY_DN95447_c0_g1_i3	3.19648	0.0331050953100399	0.400494293323572		Streb.11G011500	2.77183	0.01258	0.224276
TRINITY_DN17173_c0_g8_i1	3.19644	0.0120555234201223	0.28393123193225		Streb.6G027320	2.76853	0.00844341	0.194306
TRINITY_DN101128_c0_g1_i1	3.19369	0.00860901525936601	0.257580639250549		Streb.9G013000	2.76811	0.00728318	0.188243
TRINITY_DN110240_c1_g1_i1	3.19345	0.0106748612752657	0.277123818854048		Streb.Contig04977G000010	2.76765	0.00673851	0.186021
TRINITY_DN20513_c0_g2_i4	3.19265	0.0146869441156494	0.300814093576162		Streb.10G003120	2.76733	0.0409663	0.354101
TRINITY_DN36697_c1_g1_i4	3.18866	0.028115817685418	0.378556313561349		Streb.7G008040	2.76601	0.000897449	0.102757
TRINITY_DN31957_c0_g1_i3	3.18516	0.00201054831214781	0.163510245667821		Streb.Contig03431G000010	2.76524	0.0172342	0.246735
TRINITY_DN113126_c1_g3_i1	3.18475	0.00423844201801936	0.210777819059793		Streb.1G024380	2.76328	0.010982	0.211946
TRINITY_DN106761_c1_g1_i1	3.18423	0.00606306387973236	0.232032889272761		Streb.5G031770	2.76298	0.0100864	0.20618
TRINITY_DN105161_c0_g2_i3	3.18423	0.00606215882131738	0.232032889272761		Streb.Contig04010G000050	2.76113	0.050427	0.389335
TRINITY_DN115127_c0_g1_i4	3.18423	0.00606138523066845	0.232032889272761		Streb.8G011640	2.76097	0.00772661	0.190037
TRINITY_DN19272_c0_g1_i4	3.18374	0.0205304447272964	0.33955836465327		Streb.5G023010	2.75986	0.0110828	0.212793
TRINITY_DN29021_c4_g1_i1	3.18374	0.020529896076694	0.33955836465327		Streb.2G004250	2.75909	0.00511416	0.175305
TRINITY_DN112831_c1_g2_i3	3.18094	0.00135903854566528	0.14278372259365		Streb.8G034430	2.75696	0.00642016	0.184323
TRINITY_DN15962_c0_g1_i3	3.18083	0.0191117475871077	0.331431562984103		Streb.9G013940	2.7547	0.0528728	0.397593
TRINITY_DN106383_c1_g2_i1	3.18064	0.0105862112722769	0.276136202767033		Streb.9G014030	2.75468	0.0528576	0.397593
TRINITY_DN107964_c2_g2_i3	3.18057	0.0121546499133393	0.28393123193225		Streb.1G021660	2.75466	0.0528424	0.397593
TRINITY_DN119955_c1_g1_i2	3.17868	0.0174801258796555	0.318254648052917		Streb.3G031210	2.75423	0.0139921	0.230767
TRINITY_DN98444_c0_g2_i1	3.17533	0.00819248138137506	0.25136236572937		Streb.Contig03427G000030	2.75417	0.014109	0.231334
TRINITY_DN101269_c0_g4_i3	3.17489	0.0162455141371974	0.30982141495733		Streb.7G018330	2.75327	0.00792316	0.190703
TRINITY_DN122405_c2_g2_i7	3.17489	0.016244703745871	0.30982141495733		Streb.6G022590	2.75324	0.021207	0.266818
TRINITY_DN19763_c0_g2_i2	3.17489	0.0162442604445729	0.30982141495733		Streb.11G001950	2.75075	0.0455856	0.370647
TRINITY_DN36570_c2_g1_i4	3.17488	0.0162430109971519	0.30982141495733		Streb.6G014700	2.74607	0.00605637	0.183057
TRINITY_DN26640_c1_g1_i1	3.17401	0.0010707489768822	0.132761063402031		Streb.2G051840	2.74474	0.0136422	0.228743
TRINITY_DN37642_c2_g1_i1	3.17375	0.013624637136209	0.293604400906484		Streb.6G000440	2.74297	0.00812748	0.193348
TRINITY_DN22847_c2_g3_i1	3.17329	0.00291911413244694	0.186340055478035		Streb.6G030470	2.74224	0.0116451	0.216288
TRINITY_DN115416_c1_g2_i1	3.17293	0.00624964345757213	0.232700601709163		Streb.Contig03965G000020	2.74112	0.0107916	0.210153
TRINITY_DN15853_c0_g1_i1	3.17234	0.0168628738698268	0.313247271418291		Streb.2G011260	2.73997	0.0457678	0.37092
TRINITY_DN35855_c3_g1_i3	3.17234	0.016862107616417	0.313247271418291		Streb.5G000110	2.73995	0.0457584	0.37092
TRINITY_DN105638_c0_g2_i6	3.17102	0.0083104594276101	0.253294391501266		Streb.5G004910	2.73995	0.0457533	0.37092
TRINITY_DN21522_c0_g1_i1	3.17037	0.00572500934410849	0.229599061014275		Streb.11G014670	2.73952	0.02057	0.264536
TRINITY_DN100640_c3_g2_i2	3.16874	0.00787167116210605	0.250081612499196		Streb.1G001940	2.73897	0.00526715	0.176156
TRINITY_DN111953_c0_g2_i1	3.16857	0.0238746973937295	0.354702277358382		Streb.10G007790	2.73866	0.00844286	0.194306
TRINITY_DN104131_c4_g1_i2	3.16854	0.0132980907135582	0.291769781026638		Streb.6G003900	2.73853	0.0303697	0.307578
TRINITY_DN17072_c4_g1_i8	3.16789	0.0119117712400087	0.283733734672938		Streb.8G029200	2.73797	0.0015206	0.123147
TRINITY_DN21473_c0_g1_i7	3.16774	0.0103081146681898	0.274238414595052		Streb.1G040860	2.73718	0.00341245	0.159098
TRINITY_DN118399_c1_g1_i7	3.16774	0.0103075788391883	0.274238414595052		Streb.1G006930	2.73435	0.0339689	0.323139
TRINITY_DN120810_c1_g3_i1	3.16642	0.00455605189666011	0.216083061916773		Streb.9G026790	2.7296	0.0111212	0.212997
TRINITY_DN21802_c0_g1_i4	3.16333	0.00855166906814162	0.256790395114598		Streb.6G002780	2.72767	0.00292679	0.153275
TRINITY_DN114497_c1_g1_i5	3.16299	0.0344545672509802	0.407709738014902		Streb.Contig03670G000020	2.72513	0.0479867	0.379461
TRINITY_DN97373_c5_g3_i3	3.1622	0.0249701816999181	0.360646137195266		Streb.2G014190	2.72281	0.00721798	0.188243
TRINITY_DN17907_c1_g1_i6	3.16112	0.00830803859999269	0.253294391501266		Streb.11G010630	2.7192	0.00736703	0.189255
TRINITY_DN100942_c0_g1_i1	3.16048	0.00388604225516523	0.205815038173577		Streb.9G029940	2.71649	0.0185969	0.255415
TRINITY_DN20530_c1_g5_i1	3.15812	0.00877582613229034	0.259277035752511		Streb.10G029680	2.71365	0.00296213	0.153748
TRINITY_DN96819_c1_g1_i8	3.15703	0.012111636694842	0.28393123193225		Streb.1G043180	2.71357	0.0344193	0.324862
TRINITY_DN109885_c1_g2_i4	3.15555	0.0093606647104854	0.266179104014435		Streb.Contig00716G000020	2.71356	0.0344098	0.324862
TRINITY_DN103039_c1_g1_i3	3.15399	0.00687706880749301	0.238365000547484		Streb.7G005860	2.71331	0.00627353	0.184323
TRINITY_DN117245_c0_g1_i1	3.15225	0.0434334444578916	0.444614953752153		Streb.3G016570	2.71305	0.00295647	0.153748
TRINITY_DN24419_c1_g1_i2	3.15114	0.00811591255306244	0.250646926812361		Streb.2G029410	2.71304	0.00522663	0.176156
TRINITY_DN90985_c0_g1_i1	3.15041	0.0325762435119062	0.397407781674457		Streb.3G023640	2.71288	0.00810193	0.193197
TRINITY_DN22588_c1_g1_i2	3.14954	0.00920670533143775	0.264027327638383		Streb.9G016870	2.71076	0.00758891	0.18966
TRINITY_DN102571_c1_g1_i1	3.14919	0.00354571635883207	0.199631526213041		Streb.9G025780	2.70558	0.00512205	0.175376
TRINITY_DN103713_c0_g1_i1	3.14657	0.0118777105445011	0.283733734672938		Streb.6G033100	2.70287	0.00205259	0.137035
TRINITY_DN34995_c3_g4_i1	3.14489	0.00554060466792055	0.228712016036126		Streb.5G007690	2.70204	0.0299802	0.305938
TRINITY_DN99339_c2_g1_i1	3.14389	0.00600752825261341	0.23101501256685		Streb.Contig05897_ERROPOS3500000G000030	2.70185	0.0130184	0.22686
TRINITY_DN35748_c2_g1_i3	3.14333	0.0359056273680268	0.41569422690927		Streb.Contig00011G000010	2.69876	0.006969	0.186882
TRINITY_DN16323_c0_g1_i1	3.14315	0.0145035526295038	0.299681311647613		Streb.8G012110	2.6981	0.0184105	0.254391
TRINITY_DN113020_c0_g1_i3	3.14305	0.0028042434286271	0.183435805334501		Streb.1G017530	2.69741	0.0160055	0.2408
TRINITY_DN90042_c0_g1_i1	3.1424	0.00623577201457462	0.232700601709163		Streb.2G048890	2.69622	0.0318722	0.313884
TRINITY_DN30258_c0_g1_i5	3.1424	0.00623397134719846	0.232700601709163		Streb.8G008990	2.696	0.00869699	0.19535
TRINITY_DN26601_c0_g1_i1	3.14166	0.00363759284464129	0.200763460310813		Streb.Contig01229G000040	2.69508	0.0121991	0.22182
TRINITY_DN32431_c0_g1_i4	3.1413	0.00622420124593048	0.232700601709163		Streb.9G001240	2.69479	0.0100179	0.20618
TRINITY_DN118685_c2_g1_i9	3.14087	0.00543812632685641	0.227903061871701		Streb.3G007880	2.69228	0.0260259	0.288421
TRINITY_DN18305_c0_g1_i3	3.13925	0.0284319096425151	0.380817193299839		Streb.5G004810	2.69037	0.016891	0.245078
TRINITY_DN103001_c1_g2_i2	3.1385	0.00393688736896614	0.206349586708259		Streb.10G011490	2.68908	0.00835416	0.194306
TRINITY_DN35381_c1_g4_i1	3.13824	0.00315784108042846	0.190468829662756		Streb.6G025400	2.68708	0.0303833	0.307578
TRINITY_DN22523_c0_g1_i1	3.13634	0.0295238502250885	0.38803267686715		Streb.11G022880	2.68439	0.00654381	0.185539
TRINITY_DN20454_c0_g1_i3	3.13535	0.0257971583398022	0.365626881701966		Streb.6G005520	2.68379	0.00758049	0.189646
TRINITY_DN120727_c3_g3_i1	3.13474	0.009729929930381	0.269316875378198		Streb.5G032690	2.68348	0.00329309	0.156682
TRINITY_DN89426_c0_g1_i1	3.13455	0.0417700023169445	0.437007392008361		Streb.10G003220	2.68048	0.00535566	0.176958
TRINITY_DN38477_c2_g1_i1	3.13354	0.0181646547724255	0.32327334153037		Streb.2G042280	2.68021	0.00500573	0.174802
TRINITY_DN115339_c0_g1_i3	3.13343	0.0197277390757309	0.335543328307636		Streb.5G019780	2.67988	0.0137515	0.229036
TRINITY_DN121973_c2_g4_i1	3.13294	0.0125655854324151	0.28672149438985		Streb.11G026180	2.67983	0.00806125	0.192617
TRINITY_DN121386_c6_g2_i1	3.13267	0.00254973516316271	0.177481565278973		Streb.7G005960	2.67735	0.00534496	0.176958
TRINITY_DN106498_c0_g1_i8	3.13221	0.0176432100562577	0.319472353904586		Streb.6G022350	2.67711	0.00564357	0.179379
TRINITY_DN36399_c1_g5_i1	3.1319	0.0126317732180275	0.286986018025689		Streb.6G020740	2.67642	0.0220523	0.270141
TRINITY_DN36949_c2_g2_i1	3.13035	0.0197519275434745	0.335543328307636		Streb.4G028160	2.67612	0.00658749	0.185539
TRINITY_DN36621_c3_g2_i2	3.12963	0.0205970981155952	0.339724356634971		Streb.9G005090	2.67466	0.0514473	0.392888
TRINITY_DN30000_c0_g4_i1	3.12868	0.0125359001919874	0.286702518590085		Streb.9G020970	2.67451	0.01393	0.230608
TRINITY_DN121372_c3_g2_i1	3.12854	0.00882784633725251	0.259903201854073		Streb.4G017330	2.67445	0.00391224	0.165497
TRINITY_DN113126_c0_g3_i3	3.12778	0.019777871189226	0.335543328307636		Streb.7G021680	2.67149	0.00616407	0.184036
TRINITY_DN25119_c1_g1_i1	3.12649	0.00124459620225647	0.138987936612588		Streb.7G021280	2.67017	0.00244976	0.14433
TRINITY_DN14750_c0_g1_i1	3.12605	0.000579609167684461	0.108272617579447		Streb.6G018800	2.66851	0.0486989	0.382155
TRINITY_DN35033_c2_g1_i1	3.12559	0.0129263299132382	0.289277024767058		Streb.3G004840	2.66472	0.0406888	0.352492
TRINITY_DN113854_c1_g1_i1	3.12443	0.0102902314378146	0.274238414595052		Streb.4G021680	2.6637	0.0269483	0.292303
TRINITY_DN120605_c2_g1_i1	3.1231	0.0309739653470687	0.3922777382688		Streb.Contig03858G000010	2.66313	0.0132602	0.227541
TRINITY_DN32187_c3_g2_i1	3.12279	0.00319347521946883	0.190756953115407		Streb.2G048550	2.66216	0.0084732	0.194306
TRINITY_DN28868_c1_g1_i1	3.12265	0.0092372263658559	0.264677535419278		Streb.5G027970	2.65917	0.00980212	0.203777
TRINITY_DN85492_c0_g1_i2	3.12191	5.72371178945213e-05	0.0448912046742495		Streb.1G027550	2.65912	0.0102064	0.206908
TRINITY_DN18031_c0_g2_i1	3.12157	0.0131843222215222	0.291281537452235		Streb.6G000650	2.65602	0.00492863	0.174704
TRINITY_DN115120_c0_g2_i2	3.1213	0.00290886562894171	0.186150841244894		Streb.10G031420	2.65412	0.0081101	0.193239
TRINITY_DN27353_c1_g3_i4	3.12011	0.00890348148266969	0.260312018208093		Streb.6G015630	2.65372	0.0424283	0.359253
TRINITY_DN94913_c2_g4_i2	3.12005	0.0135872293137527	0.293266757508037		Streb.11G014840	2.65302	0.0218975	0.269481
TRINITY_DN37760_c3_g2_i6	3.11972	0.0304057980180343	0.3922777382688		Streb.9G002590	2.65278	0.0297995	0.305271
TRINITY_DN29397_c0_g1_i1	3.1189	0.00886772697570948	0.260111779645838		Streb.7G027430	2.65192	0.0170386	0.245621
TRINITY_DN34871_c3_g6_i1	3.11855	0.00464481858571509	0.216647516111866		Streb.7G010430	2.65182	0.0501694	0.387961
TRINITY_DN114648_c1_g2_i1	3.11795	0.0299120741900374	0.390720049025563		Streb.10G009950	2.65003	0.0146569	0.233514
TRINITY_DN24721_c1_g1_i4	3.11588	0.00766348041572103	0.248972235179216		Streb.6G028380	2.64753	0.00642086	0.184323
TRINITY_DN14470_c0_g1_i1	3.11588	0.00766334927827601	0.248972235179216		Streb.3G016250	2.64626	0.00962203	0.201714
TRINITY_DN38724_c0_g1_i1	3.11536	0.00289617619149691	0.185867825039455		Streb.10G025210	2.6457	0.00835297	0.194306
TRINITY_DN37364_c2_g2_i1	3.11167	0.0149522442740806	0.303580080467995		Streb.2G001200	2.64547	0.00510829	0.175303
TRINITY_DN24603_c0_g1_i3	3.11146	0.0117252626844469	0.283733734672938		Streb.10G027210	2.64499	0.00790453	0.190703
TRINITY_DN21244_c0_g2_i1	3.11141	0.000787060086201984	0.12045033457833		Streb.2G058490	2.64466	0.00420418	0.168817
TRINITY_DN37075_c5_g3_i2	3.1111	0.00486178364289941	0.218933277323643		Streb.6G021070	2.64451	0.000424576	0.0842587
TRINITY_DN29112_c0_g3_i2	3.11073	0.0213288416456581	0.343814720794583		Streb.5G015390	2.64354	0.00363965	0.161983
TRINITY_DN27047_c0_g3_i4	3.10786	0.0194069020165697	0.333360638305928		Streb.2G044890	2.64262	0.0271249	0.293361
TRINITY_DN119498_c3_g1_i1	3.10767	0.00516395416755541	0.223131780013845		Streb.1G042400	2.64228	0.00496022	0.174704
TRINITY_DN115698_c0_g1_i1	3.10762	0.00348857822739068	0.1990932238276		Streb.9G009190	2.64075	0.0115906	0.215556
TRINITY_DN99707_c3_g2_i1	3.10574	0.0183350652340923	0.324422914490956		Streb.1G015270	2.64034	0.0415043	0.355343
TRINITY_DN32327_c2_g1_i1	3.10567	0.00207730740239656	0.16507210837706		Streb.3G012460	2.63955	0.00928149	0.200251
TRINITY_DN116347_c0_g2_i1	3.10546	0.00937526146356627	0.266211529129726		Streb.8G013450	2.63942	0.0159049	0.239982
TRINITY_DN37947_c5_g1_i1	3.10539	0.0446817531952466	0.45028899641706		Streb.3G026470	2.63934	0.0153253	0.236735
TRINITY_DN108624_c2_g4_i1	3.10498	0.00541344146362719	0.227641288479834		Streb.10G025300	2.63344	0.012229	0.221838
TRINITY_DN102593_c0_g1_i2	3.10212	0.0023959845002371	0.173586632160035		Streb.9G010750	2.63291	0.0233993	0.277924
TRINITY_DN109740_c1_g1_i4	3.10035	0.00643211597639288	0.233317940726608		Streb.Contig03388G000010	2.63282	0.0334216	0.321378
TRINITY_DN116993_c1_g2_i1	3.1	0.00606828786771166	0.232032889272761		Streb.5G021310	2.6327	0.0150783	0.235349
TRINITY_DN108663_c0_g2_i3	3.09955	0.00643285912124966	0.233317940726608		Streb.6G033680	2.63264	0.00728611	0.188243
TRINITY_DN17072_c4_g3_i3	3.09667	0.00380020505708472	0.204404968979557		Streb.1G000710	2.63143	0.00652406	0.185539
TRINITY_DN37784_c4_g2_i2	3.09565	0.00833600052612066	0.253843447172387		Streb.6G034060	2.63102	0.00236025	0.142219
TRINITY_DN108752_c2_g1_i3	3.09518	0.00199682433259175	0.163510245667821		Streb.1G029650	2.62831	0.00126322	0.119034
TRINITY_DN32189_c3_g2_i1	3.09486	0.00552108548250415	0.228712016036126		Streb.2G013420	2.62818	0.0172834	0.247087
TRINITY_DN93636_c0_g3_i1	3.09451	0.0125715612567414	0.286746294307155		Streb.9G015920	2.62778	0.00945965	0.200668
TRINITY_DN104817_c0_g1_i14	3.09274	0.0299901173833545	0.390842394643235		Streb.5G033570	2.62765	0.00750142	0.189593
TRINITY_DN115840_c0_g1_i1	3.0923	0.00555881191566257	0.228902236698071		Streb.6G017340	2.62655	0.00635134	0.184323
TRINITY_DN91751_c0_g1_i2	3.09216	0.00143639864142269	0.146038430383527		Streb.6G017830	2.6264	0.0319032	0.313984
TRINITY_DN114995_c1_g3_i1	3.09098	0.0104945266644405	0.275201718429425		Streb.1G043870	2.62533	0.00285749	0.152391
TRINITY_DN97373_c5_g3_i1	3.09039	0.0153096044398555	0.305324219426713		Streb.7G021510	2.62323	0.00980987	0.203798
TRINITY_DN99050_c0_g2_i2	3.08987	0.0103015317766926	0.274238414595052		Streb.4G025160	2.62097	0.01865	0.255415
TRINITY_DN30778_c2_g2_i2	3.0846	0.002903029510672	0.186087210654003		Streb.8G029420	2.61697	0.00895687	0.197905
TRINITY_DN106882_c2_g2_i1	3.0844	0.0205610098643	0.33955836465327		Streb.Contig00505G000020	2.61668	0.00902241	0.198676
TRINITY_DN30300_c1_g3_i5	3.08368	0.00411166706883333	0.20900571450464		Streb.Contig01381G000010	2.61382	0.00361627	0.16173
TRINITY_DN93313_c0_g1_i1	3.08188	0.0391075624930823	0.425643744149489		Streb.5G000930	2.61313	0.0124424	0.222766
TRINITY_DN116135_c0_g4_i1	3.08158	0.00793051293087158	0.250081612499196		Streb.5G003350	2.61295	0.0170807	0.245621
TRINITY_DN32321_c0_g3_i1	3.08132	0.0163655645099331	0.310683176525467		Streb.7G002270	2.61142	0.00822587	0.194006
TRINITY_DN106222_c0_g2_i1	3.08127	0.00394630772522808	0.206660291977201		Streb.8G009630	2.61093	0.0132745	0.227541
TRINITY_DN103117_c1_g1_i1	3.07994	0.00371765645638903	0.202205180608192		Streb.8G002150	2.60996	0.00905846	0.198729
TRINITY_DN29577_c0_g1_i3	3.07947	0.0373401656161333	0.421971323310789		Streb.6G022620	2.60936	0.0323639	0.316146
TRINITY_DN118490_c0_g3_i1	3.07814	0.0108757026381957	0.278652053619272		Streb.9G016650	2.6089	0.0106534	0.209282
TRINITY_DN34480_c0_g1_i2	3.07721	0.0370761899851122	0.421576030764635		Streb.9G000920	2.6068	0.0201657	0.262764
TRINITY_DN105513_c2_g1_i1	3.07688	0.0164800473947854	0.311651084426669		Streb.6G028950	2.60603	0.00869735	0.19535
TRINITY_DN38025_c0_g1_i1	3.07527	0.0307981756321585	0.3922777382688		Streb.10G007020	2.60333	0.00861187	0.19491
TRINITY_DN20419_c3_g1_i1	3.07496	0.0422237575295033	0.439437192619194		Streb.6G027210	2.60296	0.0436405	0.363078
TRINITY_DN35360_c2_g4_i1	3.07436	0.0010632625911489	0.132761063402031		Streb.11G003090	2.60224	0.0261764	0.288684
TRINITY_DN109237_c0_g1_i3	3.07257	0.03158049374552	0.392284402050704		Streb.10G020380	2.60177	0.012556	0.224276
TRINITY_DN112072_c1_g4_i2	3.07157	0.00259285765772031	0.177914847205179		Streb.11G023320	2.59903	0.022842	0.274404
TRINITY_DN112996_c1_g1_i2	3.07127	0.0394802206549122	0.425643744149489		Streb.6G000490	2.59863	0.0161572	0.240881
TRINITY_DN31310_c0_g1_i1	3.07127	0.0394758793998007	0.425643744149489		Streb.9G005020	2.59838	0.0151391	0.236067
TRINITY_DN107445_c1_g5_i1	3.07127	0.0394731130226788	0.425643744149489		Streb.3G004650	2.59832	0.0347749	0.32617
TRINITY_DN36301_c3_g1_i1	3.06988	0.0397416145371767	0.426503086799136		Streb.1G011510	2.59779	0.0128861	0.226516
TRINITY_DN28060_c2_g2_i1	3.06977	0.000651185752156661	0.113614695624758		Streb.9G030580	2.59697	0.00679439	0.186021
TRINITY_DN85102_c0_g1_i5	3.06642	0.0338410813659277	0.404892881058882		Streb.4G003800	2.59637	0.00283515	0.152391
TRINITY_DN27281_c1_g1_i1	3.06572	0.0297927622251769	0.389895578596853		Streb.8G028640	2.59608	0.00859395	0.19491
TRINITY_DN121574_c1_g2_i1	3.06468	0.0115479951084594	0.282998629576722		Streb.Contig05074G000020	2.59563	0.0323568	0.316146
TRINITY_DN106472_c2_g4_i1	3.06389	0.0305477388048341	0.3922777382688		Streb.11G026360	2.5947	0.0179497	0.25278
TRINITY_DN28724_c0_g3_i1	3.06388	0.0305454938103983	0.3922777382688		Streb.1G047870	2.59455	0.00363405	0.161983
TRINITY_DN113801_c1_g1_i2	3.06388	0.0305425986993319	0.3922777382688		Streb.2G028110	2.59396	0.0128934	0.226516
TRINITY_DN94911_c0_g1_i1	3.06388	0.0305375537827024	0.3922777382688		Streb.3G022590	2.59304	0.00858153	0.19491
TRINITY_DN25856_c0_g1_i2	3.06329	0.0100933997948043	0.272635533350261		Streb.Contig03732G000010	2.5928	0.00735009	0.189016
TRINITY_DN20467_c3_g2_i1	3.06308	0.0338667778258733	0.404948818496613		Streb.2G043800	2.58983	0.00330188	0.156852
TRINITY_DN18377_c0_g1_i7	3.06308	0.0338610977012328	0.404948818496613		Streb.6G018660	2.58981	0.0411283	0.354753
TRINITY_DN33146_c1_g1_i7	3.06158	0.00129612857881729	0.139975676146973		Streb.9G007180	2.58921	0.0100402	0.20618
TRINITY_DN112535_c5_g1_i7	3.06045	0.0159711996186036	0.309101538405083		Streb.10G011340	2.58913	0.00497844	0.174704
TRINITY_DN32789_c5_g3_i1	3.05953	0.024590747723978	0.358637079738732		Streb.8G007880	2.58851	0.0424578	0.359253
TRINITY_DN101394_c1_g1_i1	3.05899	0.0516492514436394	0.482512743749789		Streb.1G040900	2.58474	0.00483496	0.174417
TRINITY_DN32492_c0_g4_i1	3.05859	0.0141119304954094	0.296780143226382		Streb.5G031950	2.58437	0.0126885	0.224618
TRINITY_DN121644_c1_g2_i9	3.05815	0.0196820610744132	0.335071938280961		Streb.Contig00887G000010	2.58305	0.0300265	0.306307
TRINITY_DN25778_c0_g1_i3	3.05793	0.00903782269263381	0.26174372718684		Streb.3G024120	2.58194	0.0249065	0.283145
TRINITY_DN24419_c1_g2_i1	3.05748	0.00874372902967337	0.258708853572788		Streb.6G030450	2.58007	0.00418611	0.168604
TRINITY_DN110863_c0_g1_i1	3.05748	0.00332513937382881	0.194350650576043		Streb.1G045000	2.5781	0.0013377	0.119034
TRINITY_DN16744_c1_g1_i1	3.05745	0.0247362016858575	0.359271490893861		Streb.2G045170	2.57698	0.0278572	0.296792
TRINITY_DN37881_c3_g3_i4	3.05745	0.024733376581984	0.359271490893861		Streb.1G024760	2.57698	0.0278549	0.296792
TRINITY_DN115928_c1_g3_i3	3.05745	0.0247319738248535	0.359271490893861		Streb.2G027980	2.57562	0.00599195	0.182175
TRINITY_DN107517_c3_g1_i7	3.05744	0.0247277730511824	0.359271490893861		Streb.3G023700	2.57521	0.0215224	0.268163
TRINITY_DN26919_c0_g2_i1	3.0574	0.0152770149356516	0.305324219426713		Streb.11G014770	2.5751	0.00119773	0.118957
TRINITY_DN29331_c2_g3_i4	3.05611	0.0175379902310446	0.318738602639044		Streb.5G024540	2.57457	0.030278	0.307417
TRINITY_DN24660_c0_g3_i1	3.05598	0.0176409788460128	0.319472353904586		Streb.2G046830	2.57005	0.00554658	0.17827
TRINITY_DN107553_c0_g1_i5	3.05536	0.0187462626732046	0.328727641198514		Streb.10G004120	2.56877	0.00537823	0.177112
TRINITY_DN18377_c0_g2_i4	3.05522	0.0281592809602141	0.378841118678096		Streb.2G055720	2.5671	0.0197012	0.260259
TRINITY_DN24668_c1_g4_i1	3.05461	0.0166720691295818	0.312630264884707		Streb.6G024360	2.56579	0.00671071	0.186021
TRINITY_DN19798_c0_g1_i11	3.05461	0.0166701556272142	0.312630264884707		Streb.2G061240	2.56566	0.01969	0.260259
TRINITY_DN36846_c1_g1_i1	3.05461	0.0166688035994497	0.312630264884707		Streb.5G005120	2.56531	0.00404963	0.167031
TRINITY_DN29703_c0_g1_i2	3.05461	0.0166673115653795	0.312630264884707		Streb.8G030830	2.5626	0.0166967	0.243606
TRINITY_DN34990_c1_g1_i1	3.05452	0.0120015377766959	0.283733734672938		Streb.9G004660	2.56138	0.0109684	0.211819
TRINITY_DN95255_c4_g1_i3	3.05443	0.0231022399862032	0.349815244808936		Streb.2G047460	2.56133	0.0458387	0.371098
TRINITY_DN98495_c1_g2_i1	3.05443	0.0230997260436435	0.349815244808936		Streb.6G029120	2.56035	0.00272917	0.150504
TRINITY_DN97878_c0_g1_i1	3.05443	0.0230972124725872	0.349815244808936		Streb.9G003990	2.55824	0.0172162	0.246595
TRINITY_DN107864_c1_g2_i1	3.05443	0.0230963155620602	0.349815244808936		Streb.8G010430	2.55699	0.00953613	0.201529
TRINITY_DN26479_c2_g1_i5	3.05443	0.0230940529092943	0.349815244808936		Streb.7G002940	2.55537	0.0069311	0.186509
TRINITY_DN17370_c2_g2_i1	3.05442	0.0230908805253023	0.349815244808936		Streb.6G000550	2.5553	0.0180859	0.25322
TRINITY_DN108462_c0_g1_i1	3.05442	0.0230877087767303	0.349815244808936		Streb.2G023940	2.55423	0.0330566	0.319354
TRINITY_DN22983_c0_g2_i3	3.05442	0.0230845238776553	0.349815244808936		Streb.3G021870	2.55358	0.0189028	0.256965
TRINITY_DN80700_c0_g1_i1	3.05429	0.0211685454630748	0.342960965529536		Streb.4G019240	2.55351	0.0235255	0.278046
TRINITY_DN34739_c1_g1_i2	3.05384	0.00820434318830033	0.25136236572937		Streb.8G023240	2.5531	0.0137478	0.229036
TRINITY_DN20561_c3_g3_i1	3.05246	0.0215916671764822	0.345200267598886		Streb.2G002920	2.55178	0.0285249	0.299899
TRINITY_DN91750_c2_g1_i2	3.05246	0.0215890821316254	0.345200267598886		Streb.4G023290	2.55167	0.0208308	0.265355
TRINITY_DN35834_c2_g2_i1	3.05061	0.0127213052137684	0.287550560257944		Streb.4G006400	2.55155	0.0141185	0.231334
TRINITY_DN23683_c1_g2_i1	3.04939	0.0212364998929652	0.343501658940168		Streb.8G002280	2.55074	0.00305552	0.154001
TRINITY_DN116945_c2_g1_i7	3.04938	0.0212313478021909	0.343500697831082		Streb.7G010420	2.54964	0.0345528	0.325239
TRINITY_DN93820_c2_g1_i2	3.04914	0.0111376498855251	0.280625507948699		Streb.8G033000	2.54913	0.0159113	0.239982
TRINITY_DN37947_c5_g3_i1	3.04911	0.026126819364936	0.367902706923785		Streb.Contig06136_ERROPOS2000000G000010	2.54838	0.00905858	0.198729
TRINITY_DN83674_c0_g1_i1	3.04848	0.0166355722312863	0.312380107739494		Streb.10G005740	2.54686	0.0120708	0.220677
TRINITY_DN31137_c2_g1_i13	3.04802	0.0128981427031123	0.288997675375964		Streb.1G050510	2.54654	0.00671047	0.186021
TRINITY_DN34783_c2_g2_i1	3.04802	0.0128966268390439	0.288997675375964		Streb.8G028720	2.54624	0.030336	0.307536
TRINITY_DN22514_c2_g4_i1	3.0478	0.0256719584834058	0.364541810464362		Streb.7G027010	2.54613	0.00278356	0.151885
TRINITY_DN23326_c0_g1_i1	3.04775	0.0238159533557957	0.354195479809305		Streb.6G028560	2.5457	0.007085	0.18782
TRINITY_DN110863_c0_g2_i4	3.04775	0.0238100452728923	0.354195479809305		Streb.5G000750	2.5452	0.00611173	0.183809
TRINITY_DN34438_c0_g2_i1	3.04775	0.0238043649909436	0.354195479809305		Streb.Contig05806G000030	2.54471	0.0173942	0.248039
TRINITY_DN106152_c0_g1_i1	3.04681	0.016614671938833	0.312324170877827		Streb.Contig02167_ERROPOS576662G000050	2.54385	0.0529069	0.397593
TRINITY_DN28734_c1_g1_i1	3.04681	0.0166130993098546	0.312324170877827		Streb.9G006800	2.54367	0.0133628	0.227855
TRINITY_DN37802_c1_g1_i4	3.04681	0.0166110077331783	0.312324170877827		Streb.10G026340	2.54208	0.0252236	0.285183
TRINITY_DN104286_c0_g1_i1	3.04633	0.0292108335821426	0.386828854987124		Streb.2G061870	2.54189	0.0389435	0.345103
TRINITY_DN111160_c0_g1_i6	3.04504	0.0101010555647487	0.272635533350261		Streb.2G048040	2.54147	0.0272618	0.293487
TRINITY_DN38214_c1_g1_i2	3.04413	0.0183311590346823	0.324422914490956		Streb.7G027710	2.54123	0.0131459	0.227117
TRINITY_DN38378_c5_g1_i1	3.04265	0.00881486881291338	0.259861407968098		Streb.Contig05927_ERROPOS1234176G000130	2.54111	0.00690914	0.18644
TRINITY_DN27439_c0_g9_i1	3.04229	0.00514591748860205	0.222923657422099		Streb.9G003910	2.54078	0.0203539	0.263705
TRINITY_DN36130_c1_g1_i11	3.04153	0.00196217741687865	0.163510245667821		Streb.4G005000	2.54011	0.0298665	0.305397
TRINITY_DN111715_c0_g1_i2	3.04102	0.00870739485162613	0.25805574883967		Streb.4G005010	2.54011	0.0298663	0.305397
TRINITY_DN31551_c3_g1_i7	3.04065	0.0127463182047495	0.287550560257944		Streb.1G001490	2.54008	0.0085129	0.194756
TRINITY_DN19444_c1_g4_i1	3.04064	0.0127433247790616	0.287550560257944		Streb.5G005800	2.54003	0.0122084	0.22182
TRINITY_DN36857_c4_g2_i1	3.03937	0.000717803635855173	0.116664711417907		Streb.11G010120	2.53986	0.0121283	0.221133
TRINITY_DN32891_c4_g3_i1	3.03842	0.0150440858322193	0.304421433569605		Streb.2G025570	2.53893	0.0112996	0.213533
TRINITY_DN18569_c0_g3_i1	3.03811	0.00175664650531016	0.159445283762852		Streb.1G003690	2.53877	0.00180509	0.131671
TRINITY_DN100840_c0_g4_i3	3.03788	0.00756059504465919	0.248036058250128		Streb.7G025360	2.5385	0.0348916	0.326561
TRINITY_DN98434_c0_g1_i2	3.03709	0.0112031961156122	0.280657576119522		Streb.8G030490	2.53845	0.0179806	0.252788
TRINITY_DN101411_c0_g3_i4	3.03709	0.0112029791193914	0.280657576119522		Streb.6G008290	2.53626	0.0154602	0.237332
TRINITY_DN26849_c2_g1_i1	3.03709	0.0112028756677661	0.280657576119522		Streb.2G061360	2.53578	0.0298034	0.305271
TRINITY_DN30939_c1_g1_i9	3.0365	0.0121481082936714	0.28393123193225		Streb.5G001630	2.53568	0.0419485	0.356779
TRINITY_DN17986_c0_g4_i3	3.0365	0.012148058239857	0.28393123193225		Streb.2G045700	2.5348	0.0108858	0.210899
TRINITY_DN36790_c0_g3_i1	3.03585	0.0111335572410237	0.280625507948699		Streb.5G010540	2.53456	0.00558145	0.178674
TRINITY_DN37804_c2_g1_i1	3.0353	0.0048977653164179	0.219060402550208		Streb.11G010470	2.53408	0.00783991	0.190037
TRINITY_DN32729_c1_g2_i1	3.03414	0.0317237070330952	0.392998378170883		Streb.1G038380	2.53271	0.00833528	0.194306
TRINITY_DN120540_c4_g3_i1	3.03217	0.0178039587241994	0.320385459615596		Streb.5G022880	2.52981	0.0151858	0.236554
TRINITY_DN122382_c1_g4_i3	3.0321	0.00379640138852276	0.204363346892147		Streb.6G015570	2.52976	0.0347791	0.32617
TRINITY_DN38647_c2_g3_i1	3.0317	0.0092665752427954	0.264843432257013		Streb.6G020480	2.52893	0.0271483	0.293361
TRINITY_DN30691_c3_g2_i1	3.03146	0.0131618732242956	0.291281537452235		Streb.5G017800	2.52881	0.00723448	0.188243
TRINITY_DN24779_c0_g2_i1	3.0292	0.00798360273256871	0.250229555906951		Streb.9G004110	2.5273	0.0271509	0.293361
TRINITY_DN118121_c0_g2_i2	3.0287	0.0109435132650887	0.278652053619272		Streb.2G013760	2.52643	0.00552483	0.17827
TRINITY_DN28698_c0_g1_i8	3.02846	0.0158283408060027	0.30769967231645		Streb.5G029300	2.52582	0.00681148	0.186021
TRINITY_DN18305_c0_g1_i2	3.02804	0.0312721845564793	0.3922777382688		Streb.4G006150	2.52518	0.0153076	0.236735
TRINITY_DN120647_c2_g1_i9	3.02796	0.00654171192871241	0.233317940726608		Streb.10G017790	2.5249	0.0333164	0.32057
TRINITY_DN21416_c0_g3_i1	3.02628	0.00361440045010132	0.200651284246365		Streb.5G000620	2.52456	0.032642	0.317611
TRINITY_DN20907_c0_g1_i2	3.02563	0.00250551960287249	0.176259468202403		Streb.5G015200	2.52456	0.0326397	0.317611
TRINITY_DN34597_c6_g1_i3	3.02324	0.0143112775423966	0.298391242730958		Streb.4G007110	2.52426	0.00445085	0.168817
TRINITY_DN36686_c4_g1_i2	3.02312	0.0187523309531172	0.328727641198514		Streb.4G025270	2.52339	0.0040067	0.167009
TRINITY_DN17122_c0_g1_i2	3.02309	0.00514481442968423	0.222923657422099		Streb.5G024640	2.52202	0.0211403	0.266818
TRINITY_DN104694_c0_g2_i1	3.02295	0.00363915695287034	0.200763460310813		Streb.6G007400	2.52194	0.0288164	0.300881
TRINITY_DN118121_c0_g2_i1	3.02172	0.0121434482897996	0.28393123193225		Streb.4G014620	2.52138	0.00656431	0.185539
TRINITY_DN27616_c0_g4_i1	3.01976	0.00205566340901544	0.164162348600195		Streb.4G026450	2.52128	0.0198579	0.260751
TRINITY_DN119498_c3_g3_i1	3.01785	0.0114358508658705	0.282129694878365		Streb.10G002660	2.51962	0.00483451	0.174417
TRINITY_DN97560_c1_g3_i1	3.01599	0.0206119289749879	0.339754303363375		Streb.3G014150	2.51924	0.00769876	0.190037
TRINITY_DN111480_c1_g3_i1	3.01568	0.00312010534334918	0.190468829662756		Streb.Contig05391G000020	2.51906	0.00258112	0.147741
TRINITY_DN110015_c4_g1_i8	3.01547	0.00170781921056889	0.158970333651539		Streb.9G008110	2.51866	0.0364267	0.335413
TRINITY_DN97467_c2_g3_i1	3.01538	0.0296684579585173	0.388948005695237		Streb.2G009680	2.51543	0.0150218	0.235048
TRINITY_DN94626_c0_g2_i2	3.01437	0.0181069382686487	0.322757131664998		Streb.4G020460	2.51507	0.016598	0.243606
TRINITY_DN21384_c1_g2_i1	3.0143	0.021303482700794	0.343814720794583		Streb.1G042410	2.51453	0.00587592	0.181401
TRINITY_DN95434_c0_g2_i2	3.01392	0.0203351021502738	0.338667318527399		Streb.7G015060	2.51435	0.0297389	0.305135
TRINITY_DN101788_c2_g1_i1	3.01335	0.015639841000398	0.30769967231645		Streb.5G007720	2.51419	0.00679808	0.186021
TRINITY_DN115527_c3_g1_i1	3.01252	0.00619498835540062	0.232700601709163		Streb.9G004120	2.51294	0.0117575	0.217987
TRINITY_DN92749_c0_g1_i2	3.0123	0.00645901373186546	0.233317940726608		Streb.Contig05897_ERROPOS3500000G000170	2.5098	0.0206323	0.264728
TRINITY_DN16279_c0_g3_i1	3.01025	0.00177858412608216	0.159445283762852		Streb.Contig04060G000050	2.50602	0.00396268	0.16579
TRINITY_DN34548_c3_g2_i2	3.00945	0.0117003810402253	0.283733734672938		Streb.2G002880	2.50524	0.0256905	0.286994
TRINITY_DN98725_c0_g1_i2	3.00538	0.0134918443976265	0.292612509524085		Streb.10G025510	2.504	0.00191994	0.135533
TRINITY_DN96319_c0_g1_i6	3.00343	0.00445609524669999	0.214664743018946		Streb.10G000380	2.50298	0.00678227	0.186021
TRINITY_DN108664_c0_g1_i1	3.00222	0.0111699195970847	0.280657576119522		Streb.10G008290	2.50293	0.0155344	0.237504
TRINITY_DN35784_c1_g1_i3	2.9999	0.0035146229385856	0.199294675379712		Streb.1G033450	2.50181	0.0159609	0.240609
TRINITY_DN103725_c0_g1_i1	2.999	0.00668475596171046	0.236066381998623		Streb.1G012060	2.50126	0.00755159	0.189593
TRINITY_DN106527_c0_g1_i1	2.99725	0.00254279465852932	0.177481565278973		Streb.3G022640	2.50111	0.0112289	0.213499
TRINITY_DN107986_c0_g3_i1	2.99345	0.0140016373624944	0.296780143226382		Streb.2G058070	2.49936	0.0131026	0.226889
TRINITY_DN98036_c0_g5_i1	2.99244	0.029452098458065	0.387899228242109		Streb.10G019440	2.49801	0.0314432	0.312928
TRINITY_DN104817_c0_g1_i16	2.99243	0.0199956819182791	0.336889659166645		Streb.10G009110	2.49796	0.0143688	0.232612
TRINITY_DN37082_c1_g2_i3	2.99095	0.00843251538535703	0.255394570678514		Streb.9G012910	2.49777	0.00698693	0.186882
TRINITY_DN120790_c1_g1_i6	2.9881	0.0075869394124126	0.248211064039532		Streb.9G029410	2.49725	0.0126276	0.224322
TRINITY_DN38166_c2_g2_i2	2.98796	0.0324352237958921	0.396743319784093		Streb.Contig03077G000050	2.49707	0.0136357	0.228743
TRINITY_DN103155_c0_g4_i1	2.98631	0.00777586310729763	0.250081612499196		Streb.2G045110	2.49464	0.00354841	0.161373
TRINITY_DN18618_c0_g1_i17	2.98526	0.00848233605444778	0.255797081165367		Streb.Contig03388G000020	2.49394	0.0178351	0.251634
TRINITY_DN35141_c1_g2_i1	2.98384	0.0259341566781991	0.366638563336285		Streb.Contig04026G000030	2.49327	0.00529084	0.176429
TRINITY_DN15959_c0_g1_i2	2.98384	0.0259332430927856	0.366638563336285		Streb.Contig05096G000010	2.48973	0.044063	0.364653
TRINITY_DN26958_c0_g1_i3	2.98235	0.00456347220372535	0.216088551706683		Streb.8G023180	2.48865	0.00928197	0.200251
TRINITY_DN22847_c2_g1_i1	2.98222	0.00459577783583232	0.216106465934724		Streb.Contig00224G000020	2.48809	0.011432	0.214322
TRINITY_DN111401_c0_g2_i1	2.98001	0.0170305817642825	0.315347367304032		Streb.2G032020	2.48727	0.0110831	0.212793
TRINITY_DN38695_c1_g1_i1	2.97994	0.0214215540882819	0.344594281720633		Streb.9G000670	2.48654	0.0144737	0.23298
TRINITY_DN118458_c0_g1_i1	2.97861	0.0219155283317275	0.345213074725601		Streb.7G000570	2.48189	0.0127533	0.22522
TRINITY_DN33234_c1_g1_i1	2.97767	0.0193312623951154	0.333123052413998		Streb.1G047250	2.48036	0.00558559	0.178674
TRINITY_DN29450_c0_g1_i2	2.97767	0.0193302064093434	0.333123052413998		Streb.5G007620	2.47993	0.00722539	0.188243
TRINITY_DN96038_c2_g1_i1	2.97728	0.00391320424861474	0.205815038173577		Streb.11G019190	2.47987	0.0536008	0.399369
TRINITY_DN102754_c1_g1_i1	2.97447	0.014529033999364	0.299681311647613		Streb.1G028120	2.47864	0.0352039	0.328016
TRINITY_DN103017_c2_g1_i1	2.97336	0.0144910722578088	0.299681311647613		Streb.8G013000	2.47813	0.0207348	0.265155
TRINITY_DN18992_c0_g1_i2	2.97336	0.0144907747536784	0.299681311647613		Streb.2G058500	2.47665	0.00738625	0.189255
TRINITY_DN38654_c3_g2_i3	2.97163	0.00135718599158981	0.14278372259365		Streb.2G042000	2.47556	0.0135346	0.228212
TRINITY_DN99193_c0_g1_i1	2.97153	0.0257149305771264	0.365075156267559		Streb.2G061250	2.47537	0.00784126	0.190037
TRINITY_DN101204_c0_g6_i2	2.96899	0.0120477397467118	0.28393123193225		Streb.2G010880	2.47232	0.00982784	0.20389
TRINITY_DN86414_c0_g1_i1	2.96736	0.0482344422717557	0.466372295187775		Streb.6G002310	2.47206	0.0140469	0.231039
TRINITY_DN101222_c0_g2_i1	2.96724	0.00836751554602359	0.254229244855537		Streb.10G007430	2.47076	0.0081616	0.19347
TRINITY_DN31455_c0_g2_i1	2.96702	0.00807816460699337	0.250274464125465		Streb.2G055510	2.46883	0.0224227	0.271831
TRINITY_DN121124_c3_g3_i1	2.96527	0.0131548391876332	0.291281537452235		Streb.Contig03431G000020	2.46652	0.0122143	0.22182
TRINITY_DN25916_c1_g2_i2	2.96525	0.00719290885126532	0.242084036979204		Streb.7G025390	2.46559	0.0067362	0.186021
TRINITY_DN104701_c0_g3_i1	2.96446	0.0112308053979921	0.280714914594396		Streb.3G004200	2.46508	0.0197054	0.260259
TRINITY_DN30907_c0_g1_i1	2.96443	0.0249215385702787	0.360646137195266		Streb.6G024730	2.46484	0.0375114	0.339392
TRINITY_DN105872_c0_g1_i1	2.96364	0.0102538809079403	0.274238414595052		Streb.1G020790	2.46254	0.00784657	0.190037
TRINITY_DN32536_c0_g2_i1	2.96259	0.00874892357301009	0.258708853572788		Streb.6G005330	2.46079	0.0124028	0.222632
TRINITY_DN24573_c0_g1_i4	2.96193	0.00965949835081927	0.268496822914236		Streb.1G024230	2.46079	0.00777521	0.190037
TRINITY_DN108702_c1_g2_i4	2.96193	0.00965921361586859	0.268496822914236		Streb.2G037650	2.46013	0.00923804	0.200047
TRINITY_DN114426_c0_g2_i1	2.96129	0.0241920286742018	0.356355609101312		Streb.9G032110	2.45973	0.0161797	0.240881
TRINITY_DN105745_c0_g1_i1	2.95994	0.000690053137592035	0.115639776720378		Streb.8G013010	2.4597	0.012241	0.221868
TRINITY_DN22022_c0_g1_i1	2.95963	0.00123655255300629	0.138987936612588		Streb.9G010410	2.4592	0.0225765	0.272299
TRINITY_DN111907_c1_g1_i1	2.95842	0.0109114889798538	0.278652053619272		Streb.9G005140	2.45821	0.0153452	0.236796
TRINITY_DN101222_c0_g1_i3	2.95679	0.0110354639583957	0.279801272963263		Streb.2G020320	2.45661	0.0185823	0.255369
TRINITY_DN17569_c0_g1_i3	2.95677	0.00618123695968317	0.232700601709163		Streb.8G033870	2.45384	0.0176174	0.249849
TRINITY_DN105847_c1_g2_i1	2.95625	0.00618182153792563	0.232700601709163		Streb.6G017870	2.45203	0.0481485	0.379713
TRINITY_DN107331_c0_g1_i4	2.95594	0.00783807464673681	0.250081612499196		Streb.2G016360	2.45127	0.0247465	0.28265
TRINITY_DN33235_c0_g2_i2	2.95392	0.00477502700189094	0.218101040310442		Streb.8G009460	2.45066	0.01612	0.2408
TRINITY_DN97204_c0_g1_i7	2.95328	0.00493455726211097	0.219693655002894		Streb.5G003130	2.44842	0.00928752	0.200251
TRINITY_DN25807_c1_g1_i1	2.95294	0.00594881680779361	0.230388606716949		Streb.4G007200	2.44508	0.00217398	0.138643
TRINITY_DN113354_c0_g7_i1	2.95245	0.0115367942430398	0.282863239437671		Streb.1G046960	2.44413	0.0499959	0.387196
TRINITY_DN115366_c1_g1_i8	2.95191	0.00637279080641072	0.233317940726608		Streb.7G006340	2.4433	0.00468895	0.172452
TRINITY_DN119578_c4_g3_i1	2.9519	0.0012704410754446	0.138987936612588		Streb.3G027400	2.44265	0.0040622	0.167031
TRINITY_DN33234_c3_g2_i1	2.95115	0.024330397366789	0.357003058056049		Streb.11G024670	2.4425	0.00272463	0.150504
TRINITY_DN90485_c0_g1_i1	2.95064	0.00385835851238529	0.205470117834047		Streb.2G057850	2.44121	0.045726	0.37092
TRINITY_DN21682_c1_g1_i1	2.95032	0.011699855687777	0.283733734672938		Streb.7G005810	2.43943	0.00642796	0.184323
TRINITY_DN35784_c1_g1_i2	2.94753	0.00335209459274447	0.195249378480669		Streb.10G017260	2.43918	0.0255167	0.28602
TRINITY_DN121210_c2_g2_i1	2.94682	0.00853868071763794	0.25663328638053		Streb.5G018740	2.43802	0.0167636	0.243801
TRINITY_DN111931_c1_g1_i1	2.9456	0.00506061901440729	0.221504706373635		Streb.7G014650	2.43712	0.00326493	0.155587
TRINITY_DN29119_c1_g1_i2	2.94543	0.0171603336329448	0.316425108335686		Streb.6G017630	2.43695	0.0346799	0.326033
TRINITY_DN32884_c2_g2_i2	2.94518	0.0102838290309057	0.274238414595052		Streb.1G025800	2.43592	0.0144628	0.23298
TRINITY_DN95727_c2_g1_i3	2.94507	0.0284484474610715	0.380817193299839		Streb.6G025110	2.43522	0.0394156	0.347043
TRINITY_DN120106_c4_g1_i3	2.94422	0.037229496342465	0.421971323310789		Streb.8G002270	2.43437	0.00818518	0.193652
TRINITY_DN108959_c0_g1_i3	2.94379	0.00577598357398771	0.229846661985529		Streb.10G002170	2.43387	0.00544065	0.177765
TRINITY_DN25082_c1_g1_i3	2.94351	0.0070841304248744	0.240841438155827		Streb.10G016320	2.43156	0.0427507	0.360317
TRINITY_DN108862_c0_g2_i1	2.94072	0.0233983583548109	0.352123889119142		Streb.6G023110	2.43002	0.00718826	0.188243
TRINITY_DN29888_c1_g1_i10	2.93978	0.0203431695241948	0.338718041077991		Streb.5G009280	2.42956	0.00771499	0.190037
TRINITY_DN18983_c2_g1_i3	2.9385	0.000977657083797037	0.131099344536998		Streb.1G042730	2.42489	0.00492813	0.174704
TRINITY_DN117414_c0_g3_i1	2.93832	0.00426920585706808	0.210958194182595		Streb.9G010790	2.4247	0.00544523	0.177765
TRINITY_DN16146_c1_g1_i2	2.93691	0.0102957387747751	0.274238414595052		Streb.4G015730	2.42333	0.044533	0.366379
TRINITY_DN37702_c2_g2_i1	2.93663	0.00305475939687891	0.18887038032878		Streb.4G024100	2.42303	0.00248476	0.145704
TRINITY_DN89170_c0_g1_i7	2.93536	0.00677123338189795	0.237270127014227		Streb.8G012720	2.4221	0.0300945	0.306722
TRINITY_DN101776_c2_g1_i1	2.93536	0.00677090008631795	0.237270127014227		Streb.7G014800	2.42121	0.0236608	0.278254
TRINITY_DN35468_c0_g1_i2	2.93416	0.0310913063756997	0.3922777382688		Streb.4G003480	2.42121	0.0479212	0.379408
TRINITY_DN84408_c0_g1_i1	2.93415	0.0480387964083621	0.465950074452692		Streb.4G020710	2.41743	0.0270123	0.292736
TRINITY_DN29888_c1_g1_i3	2.93415	0.0480358632140663	0.465950074452692		Streb.10G009860	2.41736	0.0316909	0.313572
TRINITY_DN100574_c1_g1_i1	2.93415	0.0480341929484268	0.465950074452692		Streb.5G006890	2.41671	0.00937107	0.200582
TRINITY_DN26393_c1_g3_i1	2.93415	0.0480341506984276	0.465950074452692		Streb.2G006200	2.41602	0.00873431	0.195743
TRINITY_DN30845_c3_g2_i2	2.93415	0.0480306460778627	0.465950074452692		Streb.11G003370	2.41447	0.0104165	0.20797
TRINITY_DN12280_c0_g1_i1	2.93415	0.0480295107397443	0.465950074452692		Streb.2G048710	2.41377	0.0146107	0.233514
TRINITY_DN103659_c0_g1_i1	2.93414	0.0480271810316654	0.465950074452692		Streb.5G001240	2.40983	0.00637536	0.184323
TRINITY_DN28351_c0_g1_i1	2.93414	0.0480271417386415	0.465950074452692		Streb.1G014220	2.40958	0.0212378	0.266818
TRINITY_DN105392_c0_g1_i2	2.93414	0.0480247877363162	0.465950074452692		Streb.1G003230	2.40941	0.0332318	0.32037
TRINITY_DN36686_c4_g2_i1	2.93199	0.0106999348962077	0.277261742810184		Streb.3G027140	2.40909	0.0462999	0.373244
TRINITY_DN98434_c0_g3_i1	2.92975	0.00136422465329963	0.142976160485171		Streb.2G023970	2.40891	0.00252052	0.146094
TRINITY_DN28090_c0_g2_i1	2.92934	0.00858842755777906	0.257237879789148		Streb.1G005120	2.40781	0.0386165	0.343684
TRINITY_DN33983_c4_g1_i1	2.92593	0.0372678821689424	0.421971323310789		Streb.Contig00909G000010	2.4078	0.00901208	0.198676
TRINITY_DN115116_c0_g1_i1	2.92593	0.0372632503657594	0.421971323310789		Streb.5G017130	2.40772	0.00847537	0.194306
TRINITY_DN17632_c1_g1_i6	2.92593	0.0372588716998416	0.421971323310789		Streb.10G016500	2.40753	0.0143469	0.232612
TRINITY_DN121236_c0_g2_i3	2.92559	0.041556831471426	0.435493022617239		Streb.1G044980	2.40559	0.00293695	0.153541
TRINITY_DN121268_c6_g2_i1	2.92559	0.0415552725673015	0.435493022617239		Streb.7G023190	2.40061	0.0427041	0.360091
TRINITY_DN35376_c0_g4_i1	2.92559	0.0415537137288657	0.435493022617239		Streb.9G008190	2.39947	0.0078273	0.190037
TRINITY_DN123420_c0_g1_i2	2.92529	0.0313831136197418	0.3922777382688		Streb.6G009510	2.39938	0.0052302	0.176156
TRINITY_DN109102_c1_g1_i3	2.92291	0.0445179627967906	0.449713432775727		Streb.9G010060	2.39826	0.0211613	0.266818
TRINITY_DN37953_c1_g2_i2	2.92221	0.0282047612660599	0.379192973369691		Streb.2G030570	2.39785	0.0213245	0.266818
TRINITY_DN27521_c2_g1_i1	2.92191	0.0494369369515761	0.472139851441169		Streb.6G008740	2.39416	0.0113936	0.214136
TRINITY_DN119827_c1_g1_i4	2.92084	0.0514427484288538	0.481551319179627		Streb.11G015370	2.39381	0.0095713	0.201573
TRINITY_DN17718_c0_g2_i7	2.92061	0.0304467372498104	0.3922777382688		Streb.10G028490	2.39175	0.028632	0.299997
TRINITY_DN27430_c2_g3_i1	2.91993	0.0150592205558059	0.304444871883671		Streb.9G000940	2.39114	0.0371048	0.337524
TRINITY_DN26179_c6_g2_i1	2.91986	0.00353872648444104	0.199631526213041		Streb.4G015600	2.39113	0.0370992	0.337524
TRINITY_DN29602_c1_g2_i1	2.91908	0.0304764907083113	0.3922777382688		Streb.8G020060	2.3903	0.0365527	0.335769
TRINITY_DN32094_c0_g2_i4	2.91908	0.0304747152702708	0.3922777382688		Streb.Contig00593G000010	2.38903	0.0292712	0.30251
TRINITY_DN15725_c0_g1_i3	2.91908	0.0304737605016284	0.3922777382688		Streb.2G050530	2.38856	0.0166754	0.243606
TRINITY_DN16364_c0_g1_i3	2.91908	0.0304729400185186	0.3922777382688		Streb.1G018010	2.38637	0.0225107	0.271831
TRINITY_DN31768_c0_g2_i1	2.91907	0.030472453161351	0.3922777382688		Streb.10G009310	2.38598	0.0229212	0.274733
TRINITY_DN106605_c3_g1_i5	2.91907	0.0304715438478703	0.3922777382688		Streb.9G009460	2.38241	0.0318435	0.313859
TRINITY_DN28289_c1_g1_i6	2.91907	0.030471109011434	0.3922777382688		Streb.8G009750	2.38141	0.0206681	0.264961
TRINITY_DN109877_c4_g1_i1	2.91839	0.00984610275811229	0.270636897322815		Streb.4G025380	2.38093	0.0180692	0.25322
TRINITY_DN86081_c0_g1_i1	2.91733	0.0382861148354183	0.425643744149489		Streb.8G023810	2.38083	0.00361901	0.16173
TRINITY_DN24248_c2_g3_i1	2.91594	0.0284667203649783	0.380817193299839		Streb.10G007560	2.38068	0.00866905	0.195151
TRINITY_DN20812_c1_g2_i1	2.91594	0.0284652269498233	0.380817193299839		Streb.8G001220	2.38038	0.0133332	0.227541
TRINITY_DN121635_c0_g2_i1	2.91594	0.0284648488848093	0.380817193299839		Streb.3G003060	2.37985	0.00816075	0.19347
TRINITY_DN21773_c0_g2_i1	2.91594	0.0284644708444192	0.380817193299839		Streb.2G006900	2.37891	0.0213722	0.266917
TRINITY_DN33897_c1_g2_i1	2.91594	0.0284634098523857	0.380817193299839		Streb.11G011410	2.37655	0.0307905	0.309701
TRINITY_DN109941_c2_g3_i3	2.91594	0.0284631890511233	0.380817193299839		Streb.2G042620	2.37642	0.00864917	0.195151
TRINITY_DN109222_c5_g1_i5	2.91594	0.0284629682512382	0.380817193299839		Streb.8G003650	2.37572	0.00718156	0.188243
TRINITY_DN112342_c1_g2_i7	2.91594	0.0284620756092602	0.380817193299839		Streb.5G002030	2.3757	0.0103438	0.207663
TRINITY_DN31244_c3_g3_i1	2.91594	0.028461032817246	0.380817193299839		Streb.8G002260	2.37555	0.00885612	0.197093
TRINITY_DN34489_c1_g1_i4	2.9147	0.0278483055821235	0.377409727047264		Streb.11G006880	2.37102	0.0148186	0.233911
TRINITY_DN102864_c0_g1_i2	2.91311	0.0449157863998589	0.451514630184981		Streb.2G001310	2.37092	0.0147132	0.233911
TRINITY_DN96796_c1_g2_i1	2.91283	0.0293750524090327	0.387899228242109		Streb.7G009130	2.37073	0.0103836	0.207844
TRINITY_DN20651_c0_g2_i2	2.91223	0.00467257732521631	0.216906634952402		Streb.10G014340	2.3705	0.010105	0.20618
TRINITY_DN115389_c1_g1_i1	2.90879	0.0116221174662803	0.283733734672938		Streb.8G002070	2.37019	0.0240773	0.279774
TRINITY_DN96819_c1_g2_i2	2.90844	0.00620239496657664	0.232700601709163		Streb.3G003380	2.3697	0.0144842	0.23298
TRINITY_DN26814_c1_g3_i2	2.90757	0.0204757724983374	0.339485251840424		Streb.4G020820	2.36927	0.00974185	0.203154
TRINITY_DN27414_c0_g3_i4	2.90756	0.0204746917212346	0.339485251840424		Streb.3G023360	2.36847	0.00914632	0.199333
TRINITY_DN24039_c1_g3_i1	2.90756	0.0204746589862022	0.339485251840424		Streb.4G019540	2.36811	0.0261649	0.288684
TRINITY_DN21018_c3_g1_i3	2.90756	0.0204743964068967	0.339485251840424		Streb.9G007550	2.36736	0.0213348	0.266818
TRINITY_DN112546_c1_g2_i1	2.90591	0.0366160440540234	0.41874401007865		Streb.2G010020	2.36616	0.00457345	0.170653
TRINITY_DN108702_c1_g2_i10	2.90591	0.0366160254528864	0.41874401007865		Streb.6G001980	2.36284	0.00714323	0.188243
TRINITY_DN34002_c1_g1_i1	2.90591	0.0366139561670476	0.41874401007865		Streb.1G030310	2.36214	0.0149223	0.2342
TRINITY_DN20487_c0_g1_i6	2.9025	0.00445236873795137	0.214664743018946		Streb.3G015180	2.3617	0.0272272	0.293453
TRINITY_DN113174_c0_g1_i4	2.90245	0.00593658437960223	0.230127940462167		Streb.11G002450	2.35899	0.0392599	0.34669
TRINITY_DN21021_c0_g2_i1	2.90234	0.0177733675494627	0.320372512238583		Streb.7G027510	2.35509	0.0154784	0.237373
TRINITY_DN107547_c0_g1_i3	2.90177	0.0162841436333862	0.310010016390602		Streb.3G023900	2.35383	0.0329841	0.319262
TRINITY_DN31299_c1_g1_i10	2.90177	0.0162840295357244	0.310010016390602		Streb.10G020860	2.35245	0.0115403	0.215058
TRINITY_DN106498_c0_g1_i5	2.90177	0.0162839154337326	0.310010016390602		Streb.5G031040	2.34882	0.00698932	0.186882
TRINITY_DN114701_c0_g1_i1	2.90155	0.0293783574267987	0.387899228242109		Streb.4G006430	2.34857	0.0242261	0.280652
TRINITY_DN29628_c0_g3_i1	2.90155	0.0293761935237128	0.387899228242109		Streb.4G023900	2.34842	0.0101353	0.20618
TRINITY_DN90218_c1_g1_i7	2.90015	0.0157810575470058	0.30769967231645		Streb.9G030130	2.3477	0.053495	0.399227
TRINITY_DN35739_c0_g2_i1	2.90014	0.0157790830371803	0.30769967231645		Streb.1G005560	2.34755	0.0319626	0.314363
TRINITY_DN27614_c1_g2_i20	2.90014	0.0157766840205444	0.30769967231645		Streb.2G048580	2.34719	0.0165599	0.24348
TRINITY_DN104817_c0_g1_i6	2.90005	0.0182578801443154	0.323906895248309		Streb.6G012740	2.34717	0.0178288	0.251634
TRINITY_DN35661_c0_g1_i1	2.89922	0.0184372645439083	0.325718568225933		Streb.2G009270	2.34617	0.00159594	0.125037
TRINITY_DN32391_c0_g3_i1	2.89835	0.00700876931736848	0.239805785663541		Streb.9G025500	2.34558	0.0153713	0.237053
TRINITY_DN20708_c1_g1_i5	2.89743	0.0243029102168738	0.356897734406301		Streb.6G019010	2.34497	0.0143351	0.232612
TRINITY_DN110688_c2_g2_i1	2.89743	0.0243017302631336	0.356897734406301		Streb.11G026390	2.34496	0.0140177	0.230854
TRINITY_DN25757_c2_g1_i5	2.89743	0.0243001545516556	0.356897734406301		Streb.1G013710	2.34433	0.0272272	0.293453
TRINITY_DN33176_c0_g2_i2	2.89719	0.0221259034278332	0.346298102292147		Streb.5G029980	2.34366	0.0033457	0.157939
TRINITY_DN36577_c3_g1_i1	2.89663	0.014061032409911	0.296780143226382		Streb.11G015350	2.34019	0.0300536	0.306479
TRINITY_DN18985_c0_g2_i1	2.89551	0.00110374168155561	0.134723364687481		Streb.7G021140	2.33796	0.0238909	0.27924
TRINITY_DN38215_c1_g1_i1	2.89544	0.0144465679944987	0.299681311647613		Streb.8G030260	2.33785	0.0356782	0.330843
TRINITY_DN102789_c0_g1_i1	2.89522	0.0120055756672582	0.283733734672938		Streb.1G042860	2.33774	0.00508434	0.174972
TRINITY_DN35517_c1_g1_i1	2.8952	0.0120055756672582	0.283733734672938		Streb.9G013610	2.33754	0.0163821	0.242363
TRINITY_DN36938_c2_g1_i1	2.89497	0.00384327478838103	0.205470117834047		Streb.8G031610	2.33736	0.0399247	0.349112
TRINITY_DN33858_c1_g1_i13	2.89352	0.0206326433519283	0.339846591962776		Streb.8G002020	2.3372	0.0196539	0.260259
TRINITY_DN113419_c1_g1_i1	2.89352	0.020631221995123	0.339846591962776		Streb.10G022860	2.33399	0.020519	0.264285
TRINITY_DN119014_c2_g1_i14	2.89328	0.0102008665817899	0.273903036396849		Streb.2G042660	2.33109	0.00585238	0.181262
TRINITY_DN110240_c1_g2_i1	2.89315	0.0165583695330768	0.312080953242716		Streb.4G004780	2.33051	0.00546039	0.177863
TRINITY_DN120131_c0_g3_i3	2.89265	0.00950657091761135	0.268066392049955		Streb.5G026860	2.33036	0.00848337	0.194306
TRINITY_DN19074_c2_g1_i8	2.89259	0.0423260836385919	0.440085787468873		Streb.8G030180	2.32859	0.0271722	0.293361
TRINITY_DN112546_c1_g3_i2	2.89147	0.0146009278992043	0.299937782088917		Streb.2G014960	2.32843	0.0419222	0.356748
TRINITY_DN110134_c1_g1_i1	2.89006	0.0223501984493304	0.34726874517373		Streb.Contig04161G000010	2.32776	0.0476837	0.37882
TRINITY_DN37713_c1_g1_i2	2.88927	0.0023695303104252	0.172712867198833		Streb.2G004810	2.32768	0.0172122	0.246595
TRINITY_DN37517_c2_g1_i1	2.88823	0.0217173678037276	0.345200267598886		Streb.9G030770	2.32728	0.0420157	0.357015
TRINITY_DN108225_c0_g1_i20	2.88682	0.0301967483453037	0.391803451839963		Streb.8G033290	2.32703	0.035963	0.332258
TRINITY_DN113678_c1_g1_i4	2.88616	0.0163143257459241	0.310146919831617		Streb.2G048720	2.32614	0.0174466	0.248126
TRINITY_DN84103_c0_g1_i2	2.88419	0.0102167119393443	0.27400287089812		Streb.7G021730	2.32609	0.0185566	0.255295
TRINITY_DN23414_c2_g1_i4	2.88333	0.0193862390900173	0.333294651306106		Streb.5G004800	2.32503	0.0290742	0.301854
TRINITY_DN99289_c0_g1_i1	2.88296	0.0111023325929932	0.28026671864603		Streb.3G028610	2.3244	0.0202812	0.263593
TRINITY_DN38456_c4_g3_i2	2.88236	0.010728010076462	0.277524539611153		Streb.4G021510	2.32429	0.0135713	0.228576
TRINITY_DN118332_c1_g2_i2	2.88217	0.0133129153267982	0.291769781026638		Streb.8G011010	2.32325	0.0148711	0.234069
TRINITY_DN21385_c0_g2_i1	2.88202	0.0229511818218333	0.349815244808936		Streb.4G022400	2.32243	0.0282998	0.298692
TRINITY_DN23826_c3_g2_i1	2.88196	0.0112945694589094	0.281226800727264		Streb.6G031360	2.32064	0.0141732	0.231978
TRINITY_DN87795_c0_g1_i1	2.8818	0.00811954833335818	0.250646926812361		Streb.1G009830	2.32011	0.0244223	0.281183
TRINITY_DN109913_c1_g2_i1	2.88135	0.0236072619340598	0.354161436266089		Streb.1G005130	2.32009	0.0106369	0.209282
TRINITY_DN38233_c4_g1_i5	2.881	0.00227495572993518	0.170360236551403		Streb.3G016210	2.31963	0.009547	0.201529
TRINITY_DN34857_c0_g1_i2	2.88045	0.0191743012510821	0.332042777762641		Streb.2G021900	2.31939	0.0145937	0.233514
TRINITY_DN118357_c4_g1_i1	2.87929	0.0179512930451878	0.321256226027571		Streb.10G010610	2.31886	0.00491822	0.174704
TRINITY_DN30214_c2_g1_i1	2.87906	0.0192576992610562	0.332718190358156		Streb.3G031240	2.31874	0.0120915	0.220787
TRINITY_DN120790_c1_g1_i4	2.87835	0.0130848690582665	0.290605783454957		Streb.2G050050	2.31812	0.0246433	0.281993
TRINITY_DN20891_c3_g4_i2	2.87825	0.00861148022994794	0.257580639250549		Streb.8G033390	2.31742	0.0254339	0.285704
TRINITY_DN116888_c0_g1_i5	2.87698	0.0103149422954432	0.274238414595052		Streb.10G025630	2.31681	0.0096181	0.201714
TRINITY_DN34052_c0_g2_i1	2.87579	0.0117071322738014	0.283733734672938		Streb.10G004970	2.31584	0.0353514	0.328824
TRINITY_DN18795_c0_g1_i1	2.87561	0.00187181300413185	0.163510245667821		Streb.10G005780	2.31563	0.0247629	0.28273
TRINITY_DN103074_c0_g1_i8	2.87538	0.0100732465716146	0.272635533350261		Streb.1G025760	2.31543	0.0148037	0.233911
TRINITY_DN33217_c0_g1_i2	2.87464	0.00865888728370797	0.257794674112783		Streb.1G003880	2.31411	0.0227264	0.273669
TRINITY_DN24091_c2_g1_i1	2.87412	0.0134172246879854	0.291932840388586		Streb.1G017900	2.31364	0.0124039	0.222632
TRINITY_DN32715_c0_g1_i2	2.87362	0.0126846508670952	0.287550560257944		Streb.10G025680	2.31228	0.0173261	0.247462
TRINITY_DN38678_c2_g2_i1	2.87332	0.0239326599245628	0.355371876684238		Streb.1G043900	2.31205	0.0273561	0.293973
TRINITY_DN104767_c2_g2_i1	2.87265	0.00658783936171606	0.234485364088522		Streb.Contig03427G000020	2.31205	0.0103539	0.207663
TRINITY_DN108102_c1_g1_i1	2.87237	0.0188683861133438	0.329513229101478		Streb.2G012210	2.31175	0.0379499	0.341348
TRINITY_DN107964_c2_g2_i4	2.87221	0.0355353798692479	0.413893333895067		Streb.6G033750	2.31136	0.00848065	0.194306
TRINITY_DN29366_c0_g3_i4	2.87181	0.00852241874492391	0.256280492351813		Streb.2G041100	2.31124	0.037507	0.339392
TRINITY_DN32449_c1_g1_i1	2.87172	0.0117673235884741	0.283733734672938		Streb.7G011120	2.30942	0.0162855	0.241638
TRINITY_DN110271_c1_g2_i1	2.8711	0.0121863336316045	0.28393123193225		Streb.4G002980	2.30895	0.0170807	0.245621
TRINITY_DN96819_c1_g1_i9	2.87109	0.026979558239044	0.372766131883195		Streb.Contig03870G000040	2.30777	0.0243354	0.280837
TRINITY_DN19552_c0_g1_i2	2.8693	0.00219335367890232	0.167683220587519		Streb.6G007530	2.30742	0.0392807	0.346755
TRINITY_DN110107_c1_g1_i1	2.86892	0.0332648763295408	0.401523963569708		Streb.1G005900	2.30685	0.0142137	0.232136
TRINITY_DN107279_c0_g2_i2	2.86877	0.0137225090811684	0.294661866713736		Streb.2G044160	2.30667	0.0139718	0.230767
TRINITY_DN106956_c0_g1_i2	2.86783	0.00569031284715586	0.229552393265947		Streb.9G009890	2.30665	0.0149447	0.234429
TRINITY_DN101222_c0_g1_i4	2.86774	0.0168327118311654	0.313247271418291		Streb.2G032710	2.30407	0.0301345	0.306722
TRINITY_DN29228_c1_g1_i1	2.86697	0.00564567888171986	0.2293473368506		Streb.11G021330	2.2998	0.00727963	0.188243
TRINITY_DN30742_c0_g1_i3	2.86689	0.00563891252651183	0.2293473368506		Streb.1G047410	2.29934	0.0129816	0.22686
TRINITY_DN30407_c3_g3_i2	2.8661	0.0187496353413671	0.328727641198514		Streb.4G017540	2.2987	0.0184354	0.254393
TRINITY_DN30300_c1_g1_i2	2.86562	0.00892182529561487	0.260622397656658		Streb.1G041050	2.29787	0.0182316	0.25367
TRINITY_DN25565_c2_g1_i1	2.8648	0.0249519363761834	0.360646137195266		Streb.10G025480	2.29673	0.00595644	0.182033
TRINITY_DN36213_c2_g2_i1	2.86423	0.0197586983282055	0.335543328307636		Streb.2G058910	2.29551	0.00966566	0.202311
TRINITY_DN36552_c2_g4_i1	2.86213	0.0198389362722638	0.3358650246244		Streb.5G004790	2.29473	0.0289468	0.301606
TRINITY_DN107396_c0_g1_i4	2.862	0.00174505918822163	0.159445283762852		Streb.9G011920	2.29423	0.0123606	0.222423
TRINITY_DN71849_c0_g1_i1	2.86173	0.00284040579214553	0.184216702577131		Streb.2G043520	2.29416	0.0301196	0.306722
TRINITY_DN122192_c2_g1_i7	2.8615	0.0295215983451294	0.38803267686715		Streb.6G025480	2.29209	0.0160387	0.2408
TRINITY_DN110799_c0_g1_i2	2.86118	0.00341010518964638	0.197379957368892		Streb.7G024920	2.2917	0.00825153	0.19402
TRINITY_DN111448_c4_g1_i1	2.86107	0.00642527457210056	0.233317940726608		Streb.5G016910	2.29103	0.0513715	0.392508
TRINITY_DN36891_c3_g2_i1	2.86095	0.0165623416403758	0.312080953242716		Streb.9G003580	2.28915	0.00672827	0.186021
TRINITY_DN19195_c2_g3_i1	2.85986	0.00547657601803582	0.22826696929581		Streb.1G046480	2.28631	0.00636535	0.184323
TRINITY_DN107326_c3_g1_i1	2.85795	0.0117332107813045	0.283733734672938		Streb.11G026690	2.28383	0.0362443	0.334129
TRINITY_DN115366_c0_g1_i1	2.85795	0.00652130531818869	0.233317940726608		Streb.3G005740	2.28365	0.0145578	0.233458
TRINITY_DN119692_c1_g2_i1	2.85745	0.0247891768675236	0.359545366902222		Streb.2G048570	2.28335	0.0182758	0.253952
TRINITY_DN99990_c0_g1_i2	2.85686	0.00326474387661634	0.193224724732289		Streb.5G021170	2.28252	0.00452669	0.169624
TRINITY_DN30407_c3_g3_i3	2.8562	0.0105698381293291	0.27601067821264		Streb.5G000850	2.28216	0.0155749	0.237993
TRINITY_DN36646_c5_g2_i2	2.85591	0.00565078300136968	0.2293473368506		Streb.6G011470	2.28215	0.0106774	0.209282
TRINITY_DN23516_c1_g1_i1	2.85556	0.00417098905915048	0.209553391444236		Streb.4G025110	2.28202	0.0271633	0.293361
TRINITY_DN24300_c2_g1_i1	2.85458	0.00604965403360914	0.231977921868639		Streb.8G012390	2.28165	0.0212377	0.266818
TRINITY_DN38644_c2_g1_i1	2.85392	0.0410467171541736	0.433067585178948		Streb.2G001120	2.28033	0.0130096	0.22686
TRINITY_DN96314_c0_g1_i3	2.85379	0.00864857777593947	0.257794674112783		Streb.8G024110	2.27969	0.0322512	0.315823
TRINITY_DN36167_c2_g2_i1	2.85308	0.0186392522606775	0.327827265966805		Streb.1G009460	2.27633	0.013471	0.227855
TRINITY_DN119980_c3_g1_i1	2.85276	0.00581850999190438	0.230127940462167		Streb.10G002070	2.27538	0.00585607	0.181262
TRINITY_DN105161_c0_g1_i5	2.85141	0.0294475639342223	0.387899228242109		Streb.9G023430	2.27512	0.0160375	0.2408
TRINITY_DN16084_c0_g1_i1	2.84968	0.000486881697195769	0.103485240847783		Streb.3G021090	2.27487	0.0292833	0.30251
TRINITY_DN118357_c5_g1_i1	2.84967	0.0276664073794384	0.37644873545259		Streb.9G009180	2.27348	0.0103519	0.207663
TRINITY_DN100433_c1_g1_i2	2.84832	0.0203057070691985	0.338428451153308		Streb.2G046140	2.2734	0.0120452	0.220475
TRINITY_DN107025_c0_g4_i2	2.8482	0.00635599812474905	0.233317940726608		Streb.Contig03842G000020	2.27251	0.0194341	0.25882
TRINITY_DN15432_c0_g1_i1	2.84787	0.0103577159311306	0.274870072639462		Streb.1G037420	2.27033	0.00554701	0.17827
TRINITY_DN97449_c0_g1_i1	2.84735	0.00205508975157287	0.164162348600195		Streb.10G030420	2.27028	0.0171215	0.245823
TRINITY_DN104701_c0_g1_i1	2.84179	0.0231679701681878	0.350219540081637		Streb.8G007760	2.26946	0.0101292	0.20618
TRINITY_DN100522_c0_g2_i1	2.84088	0.00424973005472264	0.210777819059793		Streb.Contig05150G000030	2.26654	0.0441088	0.364732
TRINITY_DN38493_c3_g1_i1	2.83999	0.0115825496719259	0.283469874953339		Streb.7G003000	2.26532	0.021583	0.26842
TRINITY_DN130835_c0_g1_i1	2.83931	0.00505191618719939	0.221504706373635		Streb.8G031840	2.26482	0.018735	0.255771
TRINITY_DN30643_c1_g1_i4	2.83716	0.0427520485292768	0.442129503864743		Streb.2G016920	2.26322	0.0023062	0.142219
TRINITY_DN108975_c0_g1_i5	2.83673	0.00679238092308064	0.237544430472599		Streb.8G014260	2.26256	0.0150309	0.235048
TRINITY_DN32151_c0_g3_i4	2.83647	0.0219282974478879	0.345252955849682		Streb.Contig00660G000010	2.26141	0.0271572	0.293361
TRINITY_DN17574_c1_g3_i7	2.83462	0.0160843514012673	0.30982141495733		Streb.2G011610	2.2612	0.014298	0.232612
TRINITY_DN108058_c0_g2_i1	2.8341	0.0166342859136383	0.312380107739494		Streb.3G014000	2.26063	0.027822	0.296765
TRINITY_DN98071_c0_g3_i1	2.83354	0.00234366158035139	0.172388193669249		Streb.5G029590	2.26055	0.0312403	0.311962
TRINITY_DN122192_c2_g1_i5	2.83212	0.0159900509612254	0.309211277905577		Streb.10G011220	2.25947	0.00476614	0.173636
TRINITY_DN115945_c4_g1_i1	2.83207	0.00386309121276727	0.205470117834047		Streb.6G030260	2.25928	0.00758206	0.189646
TRINITY_DN97281_c1_g4_i1	2.83186	0.0062777766269874	0.233248857639183		Streb.1G000310	2.25763	0.0068984	0.18644
TRINITY_DN105793_c0_g2_i1	2.83116	0.0197280288375334	0.335543328307636		Streb.1G012390	2.25382	0.0131347	0.227108
TRINITY_DN33851_c2_g1_i1	2.83047	0.00389818712178867	0.205815038173577		Streb.8G023610	2.25307	0.00755893	0.189593
TRINITY_DN35351_c2_g6_i1	2.82862	0.0104555053956202	0.275049083006397		Streb.2G045880	2.25292	0.0225572	0.272175
TRINITY_DN22720_c0_g3_i1	2.82862	0.0104539121233668	0.275049083006397		Streb.7G023910	2.25182	0.0339573	0.32313
TRINITY_DN38670_c0_g2_i1	2.82861	0.00195784590760176	0.163510245667821		Streb.8G020860	2.2517	0.0394809	0.347517
TRINITY_DN104701_c0_g2_i2	2.82698	0.0217646264093677	0.345200267598886		Streb.1G013670	2.2512	0.0208159	0.265305
TRINITY_DN123420_c0_g1_i1	2.8257	0.0208026556872044	0.341297288908894		Streb.1G032830	2.25029	0.0345804	0.325263
TRINITY_DN15420_c0_g1_i1	2.82536	0.0321511510046189	0.395152174792555		Streb.2G046120	2.24797	0.0162517	0.241494
TRINITY_DN19184_c2_g4_i1	2.82536	0.0147138574360196	0.301015979393244		Streb.1G012410	2.24727	0.0347958	0.32617
TRINITY_DN115754_c0_g1_i1	2.82533	0.00454280189022917	0.21597256182147		Streb.7G024390	2.24657	0.0368099	0.337268
TRINITY_DN34232_c2_g1_i1	2.82481	0.028930678103863	0.384142217148926		Streb.10G015130	2.24597	0.0100513	0.20618
TRINITY_DN96051_c1_g5_i1	2.82479	0.001037949351343	0.132761063402031		Streb.2G043480	2.24539	0.0125678	0.224276
TRINITY_DN16487_c0_g1_i3	2.82476	0.0026936724020603	0.179604483367951		Streb.10G030680	2.24415	0.01855	0.255295
TRINITY_DN106366_c0_g1_i6	2.82232	0.0125964309863914	0.286746294307155		Streb.2G051880	2.24348	0.00929497	0.200251
TRINITY_DN36297_c0_g3_i1	2.82227	0.0093573533804739	0.266179104014435		Streb.7G026270	2.24307	0.0539488	0.400434
TRINITY_DN117747_c0_g2_i3	2.82219	0.0240994448316712	0.355872112542349		Streb.6G002540	2.24196	0.0250597	0.284076
TRINITY_DN113354_c0_g4_i1	2.82147	0.00787374858608732	0.250081612499196		Streb.1G018960	2.23906	0.0347566	0.32617
TRINITY_DN32680_c5_g1_i3	2.81989	0.00595355584147729	0.230388606716949		Streb.9G004300	2.23796	0.0233558	0.277924
TRINITY_DN96646_c2_g1_i1	2.81984	0.0174165364788028	0.317974753486442		Streb.9G010080	2.23783	0.0378135	0.340862
TRINITY_DN33992_c1_g1_i2	2.81983	0.0267213326766651	0.371083773737094		Streb.6G013090	2.23732	0.0212573	0.266818
TRINITY_DN32391_c0_g1_i2	2.81945	0.0012928535940595	0.139975676146973		Streb.9G026810	2.23729	0.0261521	0.288684
TRINITY_DN107683_c1_g1_i3	2.81904	0.00422463527712577	0.210763054321104		Streb.1G043510	2.23673	0.0472535	0.377393
TRINITY_DN38705_c0_g1_i1	2.81876	0.0405378764966643	0.43081945008789		Streb.Contig02728G000030	2.23412	0.0171715	0.246422
TRINITY_DN121804_c3_g1_i4	2.81838	0.00254709506853699	0.177481565278973		Streb.1G003720	2.23409	0.0162052	0.241041
TRINITY_DN116980_c1_g1_i5	2.8171	0.00719333681091193	0.242084036979204		Streb.9G000070	2.23398	0.000892386	0.102757
TRINITY_DN33234_c3_g3_i1	2.81697	0.0527754349727285	0.488176307208107		Streb.6G007360	2.2339	0.0125874	0.224276
TRINITY_DN119741_c1_g1_i2	2.81676	0.00283442326342239	0.184005629564813		Streb.9G012000	2.23352	0.0139366	0.230608
[truncated: 5,854 more rows]

## Sheet: WS(Leaf)
Supplemenatry data 2. Diffrential expression between control vs Waterlogg in leaf tissues(denovo based)
[truncated: 1,166 more rows]

[truncated: 3 more sheets: DS(root), SS(root), WS(root)]
