# Supplementary material for: Genome-wide transcriptional profiling and physiological investigation elucidating the molecular mechanism of multiple abiotic stress response in Stevia rebaudiana Bertoni
Source: Sci Rep. 2023 Nov 13;13:19853. doi: 10.1038/s41598-023-46000-7 (PMC10645737; doi:10.1038/s41598-023-46000-7)
Supplement: Supplementary file 3 — Supplementary Information 3. [file 41598_2023_46000_MOESM3_ESM.xlsx]

## Sheet: Sheet1
Supplemenatry data 3. Common DEGs expressed under DS, SS and WS in root
Upregulated DEG
TRINITY_DN31596_c0_g1_i1	Dedicator of cytokinesis protein 8
TRINITY_DN94926_c2_g2_i1	Chlorophyll a-b binding protein 1B, chloroplastic (LHCII type I CAB-1B) (LHCP)
TRINITY_DN105805_c1_g2_i1	Myb-related protein 305
TRINITY_DN102470_c2_g1_i3	#N/A
TRINITY_DN94304_c2_g2_i1	50S ribosomal protein L19
TRINITY_DN121473_c2_g2_i1	Chlorophyll a-b binding protein 1D (LHCII type I CAB-1D) (LHCP) (Fragment)
TRINITY_DN18941_c0_g3_i1	Protein YLR162W
TRINITY_DN86414_c0_g1_i1	Dedicator of cytokinesis protein 8
TRINITY_DN115524_c0_g1_i2	Chlorophyll a-b binding protein 40, chloroplastic (LHCII type I CAB-40) (LHCP)
TRINITY_DN16213_c0_g1_i2	Segregation and condensation protein A
TRINITY_DN18810_c0_g2_i1	Chlorophyll a-b binding protein 3C, chloroplastic (LHCII type I CAB-3C) (LHCP)
TRINITY_DN94398_c1_g1_i4	Expansin-A4 (Alpha-expansin-4) (OsEXP4) (OsEXPA4) (OsaEXPa1.22)
TRINITY_DN107008_c2_g1_i2	Chlorophyll a-b binding protein 7, chloroplastic (LHCI type II CAB-7)
TRINITY_DN106389_c0_g3_i1	Photosystem I reaction center subunit III, chloroplastic (Light-harvesting complex I 17 kDa protein) (PSI-F)
TRINITY_DN31325_c2_g3_i5	Basic leucine zipper 9 (AtbZIP9) (bZIP protein 9) (Basic leucine zipper OPAQUE 2 homolog 2) (Basic leucine zipper O2 homolog 2)
TRINITY_DN98005_c3_g1_i1	Gibberellin-regulated protein 1 (GAST1 protein homolog 1)
TRINITY_DN19685_c0_g2_i1	Gibberellin-regulated protein 11 (GAST1 protein homolog 11)
TRINITY_DN23881_c0_g1_i1	Chlorophyll a-b binding protein 36, chloroplastic (LHCII type I CAB-36) (LHCP)
TRINITY_DN94061_c0_g1_i6	GMP synthase [glutamine-hydrolyzing] (EC 6.3.5.2) (GMP synthetase) (Glutamine amidotransferase)
TRINITY_DN92802_c2_g1_i4	Chlorophyll a-b binding protein 1D (LHCII type I CAB-1D) (LHCP) (Fragment)
TRINITY_DN21069_c1_g1_i1	Chlorophyll a-b binding protein 1D (LHCII type I CAB-1D) (LHCP) (Fragment)
TRINITY_DN94401_c1_g4_i1	Putative uncharacterized protein YLR154W-B
TRINITY_DN103571_c0_g2_i1	Putative 3-methyladenine DNA glycosylase (EC 3.2.2.-)
TRINITY_DN19685_c0_g1_i1	Snakin-2
TRINITY_DN17078_c1_g1_i1	Chlorophyll a-b binding protein AB80, chloroplastic (LHCII type I CAB-AB80) (LHCP)
TRINITY_DN35784_c1_g1_i3	Putative late blight resistance protein homolog R1B-12
TRINITY_DN100527_c1_g1_i3	Protein FD (bZIP transcription factor 14) (AtbZIP14)
TRINITY_DN92802_c1_g1_i1	Chlorophyll a-b binding protein 1D (LHCII type I CAB-1D) (LHCP) (Fragment)
TRINITY_DN88898_c0_g1_i1	Thylakoid lumenal 19 kDa protein, chloroplastic (P19)
TRINITY_DN29555_c1_g1_i1	Probable carboxylesterase 1 (AtCXE1) (EC 3.1.1.1)
TRINITY_DN110940_c1_g2_i4	Glyceraldehyde-3-phosphate dehydrogenase GAPB, chloroplastic (EC 1.2.1.13) (NADP-dependent glyceraldehydephosphate dehydrogenase B)
TRINITY_DN25646_c5_g1_i2	Chlorophyll a-b binding protein CP24 10B, chloroplastic (CAB-10B) (LHCP)
TRINITY_DN18810_c0_g3_i1	Chlorophyll a-b binding protein 1D (LHCII type I CAB-1D) (LHCP) (Fragment)
TRINITY_DN25701_c0_g1_i2	Cytochrome P450 94C1 (EC 1.14.14.49) (12-hydroxyjasmonoyl-L-amino acid 12-hydroxylase)
TRINITY_DN113289_c0_g5_i1	Chlorophyll a-b binding protein CP24, chloroplastic
TRINITY_DN109718_c0_g3_i1	#N/A
TRINITY_DN27978_c0_g1_i1	30S ribosomal protein S8, chloroplastic
TRINITY_DN21436_c1_g1_i1	Chlorophyll a-b binding protein 13, chloroplastic (LHCII type III CAB-13)
TRINITY_DN17114_c0_g2_i1	#N/A
TRINITY_DN28523_c2_g1_i2	Replicase polyprotein 1ab (pp1ab) (ORF1ab polyprotein) [Cleaved into: Non-structural protein 1 (nsp1); Non-structural protein 2 (nsp2); Non-structural protein 3 (nsp3) (EC 3.4.19.12) (EC 3.4.22.-) (PL1-PRO/PL2-PRO) (PLP1/PLP2) (Papain-like proteinases 1/2) (p195); Non-structural protein 4 (nsp4) (Peptide HD2); 3C-like proteinase (3CL-PRO) (3CLp) (EC 3.4.22.-) (M-PRO) (nsp5); Non-structural protei…
TRINITY_DN36938_c2_g3_i1	3-oxo-Delta(4,5)-steroid 5-beta-reductase (EC 1.3.1.3) (Delta(4)-3-oxosteroid 5-beta-reductase) (Delta-4,5-steroid 5-beta-reductase) (At5beta-StR) (Progesterone 5-beta-reductase) (5beta-POR)
TRINITY_DN100263_c0_g1_i1	Geranylgeranyl diphosphate reductase, chloroplastic (EC 1.3.1.83) (Geranylgeranyl reductase)
TRINITY_DN122503_c1_g3_i1	#N/A
TRINITY_DN104162_c2_g1_i4	Chlorophyll a-b binding protein 1, chloroplastic (LHCII type I CAB-1) (LHCP)
TRINITY_DN38203_c1_g3_i2	Taste receptor type 1 member 3 (Saccharin preference protein) (Sweet taste receptor T1R3)
TRINITY_DN27152_c2_g1_i1	Stem-specific protein TSJT1
TRINITY_DN25138_c0_g2_i1	Potassium channel subfamily K member 18 (TWIK-related individual potassium channel) (TWIK-related spinal cord potassium channel)
TRINITY_DN29951_c0_g1_i8	Uncharacterized protein YLR154C-G
TRINITY_DN17147_c0_g1_i3	Chlorophyll a-b binding protein 8, chloroplastic (LHCII type I CAB-8)
TRINITY_DN108664_c0_g1_i1	Transcription factor MYB108 (Myb-related protein 108) (AtMYB108) (Protein BOTRYTIS-SUSCEPTIBLE 1)
TRINITY_DN18810_c0_g1_i3	Chlorophyll a-b binding protein 8, chloroplastic (LHCII type I CAB-8)
TRINITY_DN94926_c2_g2_i2	Chlorophyll a-b binding protein 3C, chloroplastic (LHCII type I CAB-3C) (LHCP)
TRINITY_DN95781_c0_g2_i1	#N/A
Downregulated DEGs
TRINITY_DN121438_c0_g1_i1	(Lyso)-N-acylphosphatidylethanolamine lipase (EC 3.1.1.-) (Alpha/beta hydrolase domain-containing protein 4) (Abhydrolase domain-containing protein 4) (Alpha/beta-hydrolase 4)
TRINITY_DN115733_c0_g1_i3	[Pyruvate dehydrogenase (acetyl-transferring)] kinase, mitochondrial (DmPDK) (Pyruvate dehydrogenase kinase) (EC 2.7.11.2)
TRINITY_DN119232_c0_g1_i1	[Pyruvate dehydrogenase [acetyl-transferring]]-phosphatase 1, mitochondrial (PDP 1) (EC 3.1.3.43) (Protein phosphatase 2C) (Pyruvate dehydrogenase phosphatase catalytic subunit 1) (PDPC 1)
TRINITY_DN111928_c0_g1_i9	1-(5-phosphoribosyl)-5-[(5-phosphoribosylamino)methylideneamino] imidazole-4-carboxamide isomerase (EC 5.3.1.16) (Phosphoribosylformimino-5-aminoimidazole carboxamide ribotide isomerase)
TRINITY_DN122626_c1_g2_i1	1-(5-phosphoribosyl)-5-[(5-phosphoribosylamino)methylideneamino] imidazole-4-carboxamide isomerase (EC 5.3.1.16) (Phosphoribosylformimino-5-aminoimidazole carboxamide ribotide isomerase)
TRINITY_DN111123_c1_g1_i1	1,3-beta-glucan synthase component FKS1 (EC 2.4.1.34) (1,3-beta-D-glucan-UDP glucosyltransferase) (Calcineurin dependent protein 1) (Calcofluor white hypersensitivity protein 53) (Echinocandin target gene protein 1) (FK506 sensitivity protein 1) (Glucan synthase of cerevisiae protein 1) (Papulacandin B resistance protein 1)
TRINITY_DN81528_c0_g1_i1	1,4-alpha-glucan branching enzyme GlgB (EC 2.4.1.18) (1,4-alpha-D-glucan:1,4-alpha-D-glucan 6-glucosyl-transferase) (Alpha-(1->4)-glucan branching enzyme) (Glycogen branching enzyme) (BE)
TRINITY_DN104812_c0_g2_i1	1,4-alpha-glucan branching enzyme GlgB (EC 2.4.1.18) (1,4-alpha-D-glucan:1,4-alpha-D-glucan 6-glucosyl-transferase) (Alpha-(1->4)-glucan branching enzyme) (Glycogen branching enzyme) (BE)
TRINITY_DN63803_c0_g1_i1	1,4-alpha-glucan branching enzyme GlgB (EC 2.4.1.18) (1,4-alpha-D-glucan:1,4-alpha-D-glucan 6-glucosyl-transferase) (Alpha-(1->4)-glucan branching enzyme) (Glycogen-branching enzyme) (BE)
TRINITY_DN117061_c0_g2_i1	1,4-alpha-glucan-branching enzyme (EC 2.4.1.18) (Brancher enzyme) (Glycogen-branching enzyme)
TRINITY_DN117061_c0_g1_i1	1,4-alpha-glucan-branching enzyme (EC 2.4.1.18) (Brancher enzyme) (Glycogen-branching enzyme)
TRINITY_DN109901_c0_g1_i5	1,5-anhydro-D-fructose reductase (AF reductase) (EC 1.1.1.263) (Aldo-keto reductase family 1 member C-like protein 2) (Aldo-keto reductase family 1 member CL2) (Aldo-keto reductase family 1 member E2)
TRINITY_DN27291_c0_g1_i1	10 kDa heat shock protein, mitochondrial (Hsp10) (10 kDa chaperonin) (Chaperonin 10) (CPN10)
TRINITY_DN109828_c2_g2_i3	10 kDa heat shock protein, mitochondrial (Hsp10) (10 kDa chaperonin) (Chaperonin 10) (CPN10)
TRINITY_DN121215_c0_g1_i2	116 kDa U5 small nuclear ribonucleoprotein component (Elongation factor Tu GTP-binding domain protein 2) (U5 snRNP-specific protein, 116 kDa) (U5-116 kDa)
TRINITY_DN91308_c0_g1_i2	11-beta-hydroxysteroid dehydrogenase-like 2 (EC 1.1.1.-) (17-beta-hydroxysteroid dehydrogenase-like 2) (EC 1.1.1.-) (Hydroxysteroid dehydrogenase 2) (AtHSD2)
TRINITY_DN114799_c0_g4_i1	11-beta-hydroxysteroid dehydrogenase-like 2 (EC 1.1.1.-) (17-beta-hydroxysteroid dehydrogenase-like 2) (EC 1.1.1.-) (Hydroxysteroid dehydrogenase 2) (AtHSD2)
TRINITY_DN79284_c0_g1_i1	11-beta-hydroxysteroid dehydrogenase-like 3 (EC 1.1.1.-) (17-beta-hydroxysteroid dehydrogenase-like 3) (EC 1.1.1.-) (Hydroxysteroid dehydrogenase 3) (AtHSD3)
TRINITY_DN114307_c0_g1_i6	12 kDa FK506-binding protein (FKBP) (EC 5.2.1.8) (Macrolide-binding protein) (Peptidyl-prolyl cis-trans isomerase) (PPIase) (Rotamase)
TRINITY_DN114307_c0_g1_i2	12 kDa FK506-binding protein (FKBP) (EC 5.2.1.8) (Macrolide-binding protein) (Peptidyl-prolyl cis-trans isomerase) (PPIase) (Rotamase)
TRINITY_DN102878_c1_g2_i3	14 kDa phosphohistidine phosphatase (EC 3.9.1.3) (Phosphohistidine phosphatase 1) (PHPT1) (Protein histidine phosphatase) (PHP) (Protein janus-A homolog)
TRINITY_DN103468_c4_g1_i1	14-3-3 protein epsilon (14-3-3E) (Protein kinase C inhibitor protein 1) (KCIP-1)
TRINITY_DN97443_c0_g1_i1	14-3-3 protein epsilon (Suppressor of Ras1 3-9)
TRINITY_DN115166_c0_g1_i5	14-3-3 protein zeta
TRINITY_DN10442_c0_g1_i1	14-3-3 protein zeta
TRINITY_DN97232_c1_g2_i1	14-3-3-like protein 2
TRINITY_DN105233_c0_g2_i1	14-3-3-like protein 2
TRINITY_DN97215_c0_g1_i2	18 kDa learning-associated protein of slug
TRINITY_DN112398_c0_g1_i1	187-kDa microtubule-associated protein AIR9 (Auxin-induced in root cultures protein 9)
TRINITY_DN117367_c0_g1_i1	1-acyl-sn-glycerol-3-phosphate acyltransferase delta (EC 2.3.1.51) (1-acylglycerol-3-phosphate O-acyltransferase 4) (1-AGP acyltransferase 4) (1-AGPAT 4) (Lysophosphatidic acid acyltransferase delta) (LPAAT-delta)
TRINITY_DN110411_c0_g1_i2	1-acyl-sn-glycerol-3-phosphate acyltransferase delta (EC 2.3.1.51) (1-acylglycerol-3-phosphate O-acyltransferase 4) (1-AGP acyltransferase 4) (1-AGPAT 4) (Lysophosphatidic acid acyltransferase delta) (LPAAT-delta)
TRINITY_DN121433_c0_g1_i1	1-acyl-sn-glycerol-3-phosphate acyltransferase delta (EC 2.3.1.51) (1-acylglycerol-3-phosphate O-acyltransferase 4) (1-AGP acyltransferase 4) (1-AGPAT 4) (Lysophosphatidic acid acyltransferase delta) (LPAAT-delta)
TRINITY_DN109047_c0_g1_i3	1-acyl-sn-glycerol-3-phosphate acyltransferase delta (EC 2.3.1.51) (1-acylglycerol-3-phosphate O-acyltransferase 4) (1-AGP acyltransferase 4) (1-AGPAT 4) (Lysophosphatidic acid acyltransferase delta) (LPAAT-delta)
TRINITY_DN27778_c2_g3_i1	1-aminocyclopropane-1-carboxylate oxidase 1 (ACC oxidase 1) (EC 1.14.17.4) (Ethylene-forming enzyme) (EFE)
TRINITY_DN105611_c1_g1_i1	1-aminocyclopropane-1-carboxylate oxidase 1 (ACC oxidase 1) (EC 1.14.17.4) (Ethylene-forming enzyme) (EFE)
TRINITY_DN105611_c1_g1_i3	1-aminocyclopropane-1-carboxylate oxidase 1 (ACC oxidase 1) (EC 1.14.17.4) (Ethylene-forming enzyme) (EFE)
TRINITY_DN97393_c0_g1_i8	1-aminocyclopropane-1-carboxylate oxidase 1 (ACC oxidase 1) (EC 1.14.17.4) (Ethylene-forming enzyme) (EFE) (PAE12) (Protein AP4)
TRINITY_DN106337_c0_g2_i12	1-aminocyclopropane-1-carboxylate synthase-like protein 1 (ACC synthase-like protein 1)
TRINITY_DN122348_c1_g1_i4	1-phosphatidylinositol 4,5-bisphosphate phosphodiesterase beta-4 (EC 3.1.4.11) (Phosphoinositide phospholipase C-beta-4) (Phospholipase C-beta-4) (PLC-beta-4)
TRINITY_DN82502_c0_g1_i1	1-phosphatidylinositol 4,5-bisphosphate phosphodiesterase classes I and II (EC 3.1.4.11) (Phosphoinositide phospholipase C)
TRINITY_DN111282_c0_g2_i4	1-phosphatidylinositol 4,5-bisphosphate phosphodiesterase delta-1 (EC 3.1.4.11) (Phosphoinositide phospholipase C-delta-1) (Phospholipase C-delta-1) (PLC-delta-1)
TRINITY_DN86000_c0_g1_i1	2,3-bisphosphoglycerate-dependent phosphoglycerate mutase (BPG-dependent PGAM) (PGAM) (Phosphoglyceromutase) (dPGM) (EC 5.4.2.11)
TRINITY_DN108421_c0_g1_i2	2,3-bisphosphoglycerate-independent phosphoglycerate mutase (BPG-independent PGAM) (Phosphoglyceromutase) (iPGM) (EC 5.4.2.12)
TRINITY_DN86248_c0_g1_i1	2,3-bisphosphoglycerate-independent phosphoglycerate mutase (BPG-independent PGAM) (Phosphoglyceromutase) (iPGM) (EC 5.4.2.12)
TRINITY_DN115756_c2_g1_i3	2'-5'-oligoadenylate synthase-like protein (2'-5'-OAS-related protein) (2'-5'-OAS-RP) (59 kDa 2'-5'-oligoadenylate synthase-like protein) (Thyroid receptor-interacting protein 14) (TR-interacting protein 14) (TRIP-14) (p59 OASL) (p59OASL)
TRINITY_DN123134_c4_g1_i1	25S rRNA (adenine(645)-N(1))-methyltransferase (EC 2.1.1.287) (Ribosomal RNA-processing protein 8)
TRINITY_DN97037_c0_g1_i1	26.7 kDa heat shock protein, chloroplastic (OsHsp26.7)
TRINITY_DN116556_c0_g1_i1	26S proteasome non-ATPase regulatory subunit 1 (26S proteasome regulatory subunit RPN2) (26S proteasome regulatory subunit S1) (26S proteasome subunit p112)
TRINITY_DN105017_c1_g1_i1	26S proteasome non-ATPase regulatory subunit 11 (26S proteasome regulatory complex subunit p42B) (26S proteasome regulatory subunit Rpn6)
TRINITY_DN95122_c0_g1_i4	26S proteasome non-ATPase regulatory subunit 12 (26S proteasome regulatory subunit RPN5) (26S proteasome regulatory subunit p55)
TRINITY_DN95122_c0_g2_i2	26S proteasome non-ATPase regulatory subunit 12 (26S proteasome regulatory subunit RPN5) (26S proteasome regulatory subunit p55)
TRINITY_DN117796_c0_g1_i3	26S proteasome non-ATPase regulatory subunit 13 (26S proteasome regulatory subunit RPN9) (26S proteasome regulatory subunit S11) (26S proteasome regulatory subunit p40.5)
TRINITY_DN115836_c2_g2_i1	26S proteasome non-ATPase regulatory subunit 14 (EC 3.4.19.-) (26S proteasome regulatory complex subunit p37B) (26S proteasome regulatory subunit rpn11) (Yippee-interacting protein 5)
TRINITY_DN116313_c2_g1_i1	26S proteasome non-ATPase regulatory subunit 2
TRINITY_DN113283_c0_g1_i2	26S proteasome non-ATPase regulatory subunit 3 (26S proteasome regulatory subunit RPN3) (26S proteasome regulatory subunit S3) (Proteasome subunit p58) (Transplantation antigen P91A) (Tum-P91A antigen)
TRINITY_DN109812_c0_g1_i1	26S proteasome non-ATPase regulatory subunit 4 (26S proteasome regulatory subunit RPN10)
TRINITY_DN115521_c0_g1_i1	26S proteasome non-ATPase regulatory subunit 6 (26S proteasome regulatory subunit RPN7) (26S proteasome regulatory subunit S10) (p42A)
TRINITY_DN105272_c0_g1_i1	26S proteasome non-ATPase regulatory subunit 7 (26S proteasome regulatory subunit RPN8) (26S proteasome regulatory subunit S12) (Proteasome subunit p39B) (Proteasome subunit p40) (Protein Mov34)
TRINITY_DN78983_c0_g1_i2	26S proteasome non-ATPase regulatory subunit 8 (26S proteasome regulatory subunit RPN12) (26S proteasome regulatory subunit S14) (p31)
TRINITY_DN90025_c0_g1_i2	26S proteasome non-ATPase regulatory subunit 9 (26S proteasome regulatory subunit p27)
TRINITY_DN114141_c0_g1_i2	26S proteasome regulatory subunit 4 (P26s4)
TRINITY_DN106022_c0_g1_i1	26S proteasome regulatory subunit 6A (26S proteasome AAA-ATPase subunit RPT5) (Proteasome 26S subunit ATPase 3) (Tat-binding protein 1) (TBP-1)
TRINITY_DN110383_c0_g1_i1	26S proteasome regulatory subunit 6B (ATPase MS73)
TRINITY_DN121700_c1_g1_i3	26S proteasome regulatory subunit 7 (26S proteasome AAA-ATPase subunit RPT1) (Proteasome 26S subunit ATPase 2) (Protein MSS1)
TRINITY_DN121700_c1_g2_i1	26S proteasome regulatory subunit 7 (26S proteasome AAA-ATPase subunit RPT1) (Proteasome 26S subunit ATPase 2) (Protein MSS1)
TRINITY_DN113029_c1_g1_i3	26S proteasome regulatory subunit 8
TRINITY_DN121700_c0_g2_i1	26S proteasome regulatory subunit 8 (Protein 18-56)
TRINITY_DN96426_c0_g1_i1	28 kDa heat- and acid-stable phosphoprotein (PDGF-associated protein) (PAP) (PDGFA-associated protein 1) (PAP1)
TRINITY_DN100800_c0_g1_i1	28 kDa heat- and acid-stable phosphoprotein (PDGF-associated protein) (PAP) (PDGFA-associated protein 1) (PAP1)
TRINITY_DN93510_c0_g2_i1	28S ribosomal protein S11, mitochondrial (MRP-S11) (S11mt)
TRINITY_DN103150_c0_g1_i2	28S ribosomal protein S12, mitochondrial (MRP-S12) (S12mt) (MT-RPS12)
TRINITY_DN87900_c0_g1_i1	28S ribosomal protein S15, mitochondrial (MRP-S15) (S15mt) (DmMRPS15) (Protein bonsai)
TRINITY_DN112917_c0_g2_i1	28S ribosomal protein S18b, mitochondrial (MRP-S18-b) (Mrps18-b) (S18mt-b) (28S ribosomal protein S18-2, mitochondrial) (MRP-S18-2)
TRINITY_DN97229_c0_g1_i2	28S ribosomal protein S18c, mitochondrial (MRP-S18-c) (Mrps18-c) (S18mt-c) (28S ribosomal protein S18-1, mitochondrial) (MRP-S18-1)
TRINITY_DN111369_c0_g1_i1	28S ribosomal protein S2, mitochondrial (MRP-S2) (S2mt)
TRINITY_DN107251_c0_g1_i1	28S ribosomal protein S21, mitochondrial (MRP-S21) (S21mt)
TRINITY_DN92602_c0_g1_i1	28S ribosomal protein S23, mitochondrial (MRP-S23) (S23mt)
TRINITY_DN69768_c0_g1_i1	28S ribosomal protein S24, mitochondrial (MRP-S24) (S24mt)
TRINITY_DN97568_c4_g1_i2	28S ribosomal protein S28, mitochondrial (MRP-S28) (S28mt)
TRINITY_DN112971_c0_g2_i1	28S ribosomal protein S29, mitochondrial (MRP-S29) (S29mt) (Death-associated protein 3) (DAP-3)
TRINITY_DN105834_c0_g1_i2	28S ribosomal protein S31, mitochondrial (MRP-S31) (S31mt) (Imogen 38)
TRINITY_DN60546_c0_g1_i1	28S ribosomal protein S33, mitochondrial (MRP-S33) (S33mt)
TRINITY_DN96126_c0_g1_i2	28S ribosomal protein S34, mitochondrial (MRP-S34) (S34mt) (T-complex expressed gene 2 protein)
TRINITY_DN100711_c0_g1_i1	28S ribosomal protein S5, mitochondrial (MRP-S5) (S5mt)
TRINITY_DN97695_c0_g1_i6	28S ribosomal protein S7, mitochondrial (MRP-S7) (S7mt)
TRINITY_DN92194_c1_g1_i1	28S ribosomal protein S9, mitochondrial (MRP-S9) (S9mt)
TRINITY_DN102733_c0_g1_i1	2-acylglycerol O-acyltransferase 1 (EC 2.3.1.22) (Acyl CoA:monoacylglycerol acyltransferase 1) (MGAT1) (Monoacylglycerol O-acyltransferase 1)
TRINITY_DN93948_c1_g1_i1	2-aminoethanethiol dioxygenase (EC 1.13.11.19) (Cysteamine dioxygenase)
TRINITY_DN96145_c0_g1_i1	2-C-methyl-D-erythritol 2,4-cyclodiphosphate synthase (MECDP-synthase) (MECPP-synthase) (MECPS) (EC 4.6.1.12)
TRINITY_DN100429_c0_g1_i1	2-C-methyl-D-erythritol 4-phosphate cytidylyltransferase (EC 2.7.7.60) (4-diphosphocytidyl-2C-methyl-D-erythritol synthase) (MEP cytidylyltransferase) (MCT)
TRINITY_DN80773_c0_g1_i1	2-C-methyl-D-erythritol 4-phosphate cytidylyltransferase (EC 2.7.7.60) (4-diphosphocytidyl-2C-methyl-D-erythritol synthase) (MEP cytidylyltransferase) (MCT)
TRINITY_DN96872_c0_g1_i2	2-isopropylmalate synthase (EC 2.3.3.13) (Alpha-IPM synthase) (Alpha-isopropylmalate synthase)
TRINITY_DN22436_c0_g1_i4	2-isopropylmalate synthase A (EC 2.3.3.13) (Alpha-IPM synthase A) (Alpha-isopropylmalate synthase A)
TRINITY_DN114422_c0_g1_i4	2-oxoglutarate dehydrogenase E1 component (EC 1.2.4.2) (Alpha-ketoglutarate dehydrogenase)
TRINITY_DN122738_c0_g1_i2	2-oxoglutarate dehydrogenase, mitochondrial (EC 1.2.4.2) (2-oxoglutarate dehydrogenase complex component E1) (OGDC-E1) (Alpha-ketoglutarate dehydrogenase)
TRINITY_DN122738_c0_g2_i1	2-oxoglutarate dehydrogenase, mitochondrial (EC 1.2.4.2) (2-oxoglutarate dehydrogenase complex component E1) (OGDC-E1) (Alpha-ketoglutarate dehydrogenase)
TRINITY_DN26091_c1_g2_i1	2-oxoglutarate-dependent dioxygenase AOP2 (EC 1.14.11.-)
TRINITY_DN117393_c1_g2_i1	2-oxoisovalerate dehydrogenase subunit beta, mitochondrial (EC 1.2.4.4) (Branched-chain alpha-keto acid dehydrogenase E1 component beta chain) (BCKDE1B) (BCKDH E1-beta)
TRINITY_DN101131_c0_g1_i1	2-succinyl-5-enolpyruvyl-6-hydroxy-3-cyclohexene-1-carboxylate synthase (SEPHCHC synthase) (EC 2.2.1.9)
TRINITY_DN111294_c0_g1_i1	3 beta-hydroxysteroid dehydrogenase type 7 (3 beta-hydroxysteroid dehydrogenase type VII) (3-beta-HSD VII) (3-beta-hydroxy-Delta(5)-C27 steroid oxidoreductase) (C(27) 3-beta-HSD) (EC 1.1.1.-) (Cholest-5-ene-3-beta,7-alpha-diol 3-beta-dehydrogenase) (EC 1.1.1.181)
TRINITY_DN113806_c0_g1_i7	3'(2'),5'-bisphosphate nucleotidase (EC 3.1.3.7) (3'(2'),5-bisphosphonucleoside 3'(2')-phosphohydrolase) (DPNPase)
TRINITY_DN105719_c0_g1_i1	3'(2'),5'-bisphosphate nucleotidase 1 (EC 3.1.3.7) (Bisphosphate 3'-nucleotidase 1) (PAP-inositol 1,4-phosphatase) (PIP)
TRINITY_DN120797_c0_g1_i1	30S ribosomal protein S10
TRINITY_DN100623_c0_g1_i1	30S ribosomal protein S13
TRINITY_DN100623_c0_g1_i2	30S ribosomal protein S13
TRINITY_DN120776_c0_g2_i3	30S ribosomal protein S14
TRINITY_DN122853_c2_g2_i1	30S ribosomal protein S14 type Z
TRINITY_DN116546_c0_g1_i1	30S ribosomal protein S15
TRINITY_DN27353_c1_g2_i3	30S ribosomal protein S19
TRINITY_DN89777_c0_g2_i2	30S ribosomal protein S2
TRINITY_DN114428_c0_g1_i5	30S ribosomal protein S3
TRINITY_DN116901_c0_g1_i2	30S ribosomal protein S3
TRINITY_DN102895_c0_g1_i1	30S ribosomal protein S6
TRINITY_DN119074_c0_g1_i3	30S ribosomal protein S6
TRINITY_DN99025_c1_g6_i2	30S ribosomal protein S7
TRINITY_DN115143_c0_g1_i1	30S ribosomal protein S8
TRINITY_DN113300_c1_g1_i16	30S ribosomal protein S8 (Small ribosomal subunit protein uS8)
TRINITY_DN114693_c2_g1_i2	30S ribosomal protein S8e
TRINITY_DN91071_c0_g1_i1	32 kDa beta-galactoside-binding lectin (32 kDa GBP)
TRINITY_DN78727_c0_g1_i2	32 kDa beta-galactoside-binding lectin (32 kDa GBP)
TRINITY_DN120568_c0_g1_i4	3'-5' ssDNA/RNA exonuclease TatD (EC 3.1.11.-) (EC 3.1.13.-) (DNase TatD)
TRINITY_DN84488_c0_g1_i1	39S ribosomal protein L10, mitochondrial (L10mt) (MRP-L10)
TRINITY_DN98697_c1_g1_i1	39S ribosomal protein L11, mitochondrial (L11mt) (MRP-L11)
TRINITY_DN95787_c3_g2_i2	39S ribosomal protein L12, mitochondrial (L12mt) (MRP-L12) (P2A1)
TRINITY_DN106380_c0_g1_i1	39S ribosomal protein L13, mitochondrial (L13mt) (MRP-L13)
TRINITY_DN97353_c0_g1_i2	39S ribosomal protein L14, mitochondrial (L14mt) (MRP-L14)
TRINITY_DN111726_c0_g2_i2	39S ribosomal protein L15, mitochondrial (L15mt) (MRP-L15)
TRINITY_DN111726_c0_g1_i2	39S ribosomal protein L15, mitochondrial (L15mt) (MRP-L15)
TRINITY_DN111726_c0_g1_i4	39S ribosomal protein L15, mitochondrial (L15mt) (MRP-L15)
TRINITY_DN93956_c0_g1_i1	39S ribosomal protein L16, mitochondrial (L16mt) (MRP-L16)
TRINITY_DN113481_c0_g2_i2	39S ribosomal protein L17, mitochondrial (L17mt) (MRP-L17) (LYST-interacting protein 2) (Mitochondrial large ribosomal subunit protein bL17m)
TRINITY_DN95207_c0_g1_i1	39S ribosomal protein L18, mitochondrial (L18mt) (MRP-L18)
TRINITY_DN102395_c0_g1_i1	39S ribosomal protein L2, mitochondrial (L2mt) (MRP-L2)
TRINITY_DN106262_c0_g2_i1	39S ribosomal protein L21, mitochondrial (L21mt) (MRP-L21)
TRINITY_DN113440_c0_g2_i1	39S ribosomal protein L22, mitochondrial (L22mt) (MRP-L22)
TRINITY_DN101860_c1_g1_i2	39S ribosomal protein L23, mitochondrial (L23mt) (MRP-L23)
TRINITY_DN90138_c0_g1_i1	39S ribosomal protein L27, mitochondrial (L27mt) (MRP-L27)
TRINITY_DN101342_c0_g1_i2	39S ribosomal protein L28, mitochondrial (L28mt) (MRP-L28)
TRINITY_DN112246_c3_g1_i1	39S ribosomal protein L3, mitochondrial (L3mt) (MRP-L3)
TRINITY_DN112196_c0_g1_i2	39S ribosomal protein L30, mitochondrial (L30mt) (MRP-L30)
TRINITY_DN91483_c0_g1_i2	39S ribosomal protein L32, mitochondrial (L32mt) (MRP-L32)
TRINITY_DN107530_c0_g2_i1	39S ribosomal protein L33, mitochondrial (L33mt) (MRP-L33)
TRINITY_DN106855_c2_g2_i3	39S ribosomal protein L34, mitochondrial (L34mt) (MRP-L34)
TRINITY_DN92658_c0_g1_i2	39S ribosomal protein L35, mitochondrial (L35mt) (MRP-L35)
TRINITY_DN103758_c0_g1_i1	39S ribosomal protein L36, mitochondrial (L36mt) (MRP-L36) (BRCA1-interacting protein 1) (Mitochondrial large ribosomal subunit protein bL36m)
TRINITY_DN118223_c0_g2_i2	39S ribosomal protein L37, mitochondrial (L37mt) (MRP-L37) (39S ribosomal protein L2, mitochondrial) (L2mt) (MRP-L2) (Mitochondrial large ribosomal subunit protein mL37)
TRINITY_DN96550_c0_g1_i1	39S ribosomal protein L38, mitochondrial (L38mt) (MRP-L38)
TRINITY_DN86275_c0_g1_i1	39S ribosomal protein L4, mitochondrial (L4mt) (MRP-L4) (Mitochondrial large ribosomal subunit protein uL4m)
TRINITY_DN108678_c0_g2_i1	39S ribosomal protein L40, mitochondrial (L40mt) (MRP-L40)
TRINITY_DN98600_c0_g1_i6	39S ribosomal protein L41, mitochondrial (L41mt) (MRP-L41)
TRINITY_DN115228_c0_g1_i2	39S ribosomal protein L42, mitochondrial (L42mt) (MRP-L42) (39S ribosomal protein L31, mitochondrial) (L31mt) (MRP-L31) (Mitochondrial large ribosomal subunit protein mL42)
TRINITY_DN95156_c0_g1_i4	39S ribosomal protein L43, mitochondrial (L43mt) (MRP-L43) (Retina-specific 15.7 kDa protein)
TRINITY_DN104807_c0_g1_i5	39S ribosomal protein L46, mitochondrial (L46mt) (MRP-L46)
TRINITY_DN113147_c0_g1_i2	39S ribosomal protein L47, mitochondrial (L47mt) (MRP-L47) (Mitochondrial large ribosomal subunit protein uL29m) (Nasopharyngeal carcinoma metastasis-related protein 1)
TRINITY_DN101682_c0_g2_i2	39S ribosomal protein L48, mitochondrial (L48mt) (MRP-L48)
TRINITY_DN104315_c0_g1_i4	39S ribosomal protein L50, mitochondrial (L50mt) (MRP-L50) (Mitochondrial large ribosomal subunit protein mL50)
TRINITY_DN95443_c0_g1_i1	39S ribosomal protein L51, mitochondrial (L51mt) (MRP-L51)
TRINITY_DN87166_c0_g1_i1	39S ribosomal protein L52, mitochondrial (L52mt) (MRP-L52)
TRINITY_DN108019_c0_g3_i1	39S ribosomal protein L53, mitochondrial (L53mt) (MRP-L53) (Mitochondrial large ribosomal subunit protein mL53)
TRINITY_DN111072_c0_g1_i1	39S ribosomal protein L54, mitochondrial (L54mt) (MRP-L54) (Mitochondrial large ribosomal subunit protein mL54)
TRINITY_DN84327_c0_g1_i1	3-dehydroquinate dehydratase (3-dehydroquinase) (EC 4.2.1.10) (Type I DHQase) (Type I dehydroquinase) (DHQ1)
TRINITY_DN119701_c1_g1_i9	3-dehydroquinate synthase, chloroplastic (EC 4.2.3.4)
TRINITY_DN122105_c0_g1_i1	3-hydroxy-3-methylglutaryl-coenzyme A reductase (HMG-CoA reductase) (EC 1.1.1.34)
TRINITY_DN90117_c0_g1_i2	3-hydroxy-3-methylglutaryl-coenzyme A reductase 1 (HMG-CoA reductase 1) (EC 1.1.1.34)
TRINITY_DN80547_c0_g1_i1	3-hydroxyacyl-[acyl-carrier-protein] dehydratase FabZ (EC 4.2.1.59) ((3R)-hydroxymyristoyl-[acyl-carrier-protein] dehydratase) ((3R)-hydroxymyristoyl-ACP dehydrase) (Beta-hydroxyacyl-ACP dehydratase)
TRINITY_DN105130_c0_g1_i2	3-hydroxyacyl-CoA dehydrogenase type-2 (EC 1.1.1.35) (17-beta-hydroxysteroid dehydrogenase 10) (17-beta-HSD 10) (EC 1.1.1.51) (3-hydroxy-2-methylbutyryl-CoA dehydrogenase) (EC 1.1.1.178) (3-hydroxyacyl-CoA dehydrogenase type II) (Mitochondrial ribonuclease P protein 2) (Mitochondrial RNase P protein 2) (Scully protein) (Type II HADH)
TRINITY_DN106058_c0_g1_i3	3-hydroxyanthranilate 3,4-dioxygenase (EC 1.13.11.6) (3-hydroxyanthranilate oxygenase) (3-HAO) (3-hydroxyanthranilic acid dioxygenase) (HAD)
TRINITY_DN115314_c0_g1_i4	3-hydroxyisobutyrate dehydrogenase, mitochondrial (HIBADH) (EC 1.1.1.31)
TRINITY_DN115314_c0_g2_i2	3-hydroxyisobutyrate dehydrogenase, mitochondrial (HIBADH) (EC 1.1.1.31)
TRINITY_DN105807_c0_g1_i2	3-hydroxyisobutyrate dehydrogenase, mitochondrial (HIBADH) (EC 1.1.1.31)
TRINITY_DN113688_c0_g1_i1	3-hydroxyisobutyryl-CoA hydrolase, mitochondrial (EC 3.1.2.4) (3-hydroxyisobutyryl-coenzyme A hydrolase) (HIB-CoA hydrolase) (HIBYL-CoA-H)
TRINITY_DN96308_c0_g1_i5	3-hydroxyisobutyryl-CoA hydrolase-like protein 1, mitochondrial (EC 3.1.2.-)
TRINITY_DN108317_c0_g1_i5	3-isopropylmalate dehydratase large subunit (EC 4.2.1.33) (Alpha-IPM isomerase) (IPMI) (Isopropylmalate isomerase)
TRINITY_DN121431_c1_g1_i2	3-isopropylmalate dehydratase small subunit (EC 4.2.1.33) (Alpha-IPM isomerase) (IPMI) (Isopropylmalate isomerase)
TRINITY_DN117086_c0_g1_i4	3-ketoacyl-CoA thiolase, mitochondrial (EC 2.3.1.16) (Acetyl-CoA acetyltransferase) (EC 2.3.1.9) (Acetyl-CoA acyltransferase) (Acyl-CoA hydrolase, mitochondrial) (EC 3.1.2.-) (EC 3.1.2.1) (EC 3.1.2.2) (Beta-ketothiolase) (Mitochondrial 3-oxoacyl-CoA thiolase)
TRINITY_DN118099_c0_g3_i1	3-ketoacyl-CoA thiolase, mitochondrial (EC 2.3.1.16) (Acetyl-CoA acetyltransferase) (EC 2.3.1.9) (Acetyl-CoA acyltransferase) (Acyl-CoA hydrolase, mitochondrial) (EC 3.1.2.-) (EC 3.1.2.1) (EC 3.1.2.2) (Beta-ketothiolase) (Mitochondrial 3-oxoacyl-CoA thiolase)
TRINITY_DN118099_c0_g2_i2	3-ketoacyl-CoA thiolase, mitochondrial (EC 2.3.1.16) (Acetyl-CoA acetyltransferase) (EC 2.3.1.9) (Acetyl-CoA acyltransferase) (Acyl-CoA hydrolase, mitochondrial) (EC 3.1.2.-) (EC 3.1.2.1) (EC 3.1.2.2) (Beta-ketothiolase) (Mitochondrial 3-oxoacyl-CoA thiolase)
TRINITY_DN117086_c0_g1_i6	3-ketoacyl-CoA thiolase, mitochondrial (EC 2.3.1.16) (Acetyl-CoA acetyltransferase) (EC 2.3.1.9) (Acetyl-CoA acyltransferase) (Acyl-CoA hydrolase, mitochondrial) (EC 3.1.2.-) (EC 3.1.2.1) (EC 3.1.2.2) (Beta-ketothiolase) (Mitochondrial 3-oxoacyl-CoA thiolase)
TRINITY_DN118099_c0_g1_i1	3-ketoacyl-CoA thiolase, mitochondrial (EC 2.3.1.16) (Acetyl-CoA acetyltransferase) (EC 2.3.1.9) (Acetyl-CoA acyltransferase) (Acyl-CoA hydrolase, mitochondrial) (EC 3.1.2.-) (EC 3.1.2.1) (EC 3.1.2.2) (Beta-ketothiolase) (Mitochondrial 3-oxoacyl-CoA thiolase)
TRINITY_DN86084_c0_g1_i1	3-ketodihydrosphingosine reductase (KDS reductase) (EC 1.1.1.102) (3-dehydrosphinganine reductase) (Follicular variant translocation protein 1 homolog) (FVT-1)
TRINITY_DN91308_c0_g1_i1	3-oxoacyl-[acyl-carrier-protein] reductase FabG (EC 1.1.1.100) (3-ketoacyl-acyl carrier protein reductase) (Beta-Ketoacyl-acyl carrier protein reductase) (Beta-ketoacyl-ACP reductase)
TRINITY_DN93056_c0_g1_i2	3-oxoacyl-[acyl-carrier-protein] reductase FabG (EC 1.1.1.100) (3-ketoacyl-acyl carrier protein reductase) (Beta-Ketoacyl-acyl carrier protein reductase) (Beta-ketoacyl-ACP reductase)
TRINITY_DN103231_c0_g1_i8	3-oxoacyl-[acyl-carrier-protein] reductase FabG (EC 1.1.1.100) (3-ketoacyl-acyl carrier protein reductase) (Beta-Ketoacyl-acyl carrier protein reductase) (Beta-ketoacyl-ACP reductase)
TRINITY_DN113559_c0_g2_i1	3-oxoacyl-[acyl-carrier-protein] reductase FabG (EC 1.1.1.100) (3-ketoacyl-acyl carrier protein reductase) (Beta-Ketoacyl-acyl carrier protein reductase) (Beta-ketoacyl-ACP reductase)
TRINITY_DN114799_c0_g2_i2	3-oxoacyl-[acyl-carrier-protein] reductase FabG (EC 1.1.1.100) (3-ketoacyl-acyl carrier protein reductase) (Beta-Ketoacyl-acyl carrier protein reductase) (Beta-ketoacyl-ACP reductase)
TRINITY_DN111659_c1_g1_i1	3-oxoacyl-[acyl-carrier-protein] synthase 3 (EC 2.3.1.180) (3-oxoacyl-[acyl-carrier-protein] synthase III) (Beta-ketoacyl-ACP synthase III) (KAS III)
TRINITY_DN93979_c0_g1_i1	3-phenylpropionate/cinnamic acid dioxygenase subunit alpha (EC 1.14.12.19)
TRINITY_DN107504_c3_g1_i1	3-phosphoinositide-dependent protein kinase 1 (mPDK1) (EC 2.7.11.1)
TRINITY_DN114666_c0_g3_i1	3-phosphoshikimate 1-carboxyvinyltransferase (EC 2.5.1.19) (5-enolpyruvylshikimate-3-phosphate synthase) (EPSP synthase) (EPSPS)
TRINITY_DN92958_c1_g2_i1	40S ribosomal protein S10
TRINITY_DN45419_c0_g1_i1	40S ribosomal protein S10-A (Small ribosomal subunit protein eS10-A)
TRINITY_DN106387_c0_g1_i1	40S ribosomal protein S11
TRINITY_DN72236_c0_g1_i1	40S ribosomal protein S11
TRINITY_DN106387_c0_g1_i2	40S ribosomal protein S11
TRINITY_DN96059_c0_g1_i1	40S ribosomal protein S12
TRINITY_DN11463_c0_g1_i1	40S ribosomal protein S12
TRINITY_DN101491_c1_g1_i3	40S ribosomal protein S13
TRINITY_DN96191_c1_g5_i1	40S ribosomal protein S13 (40S ribosomal protein S15)
TRINITY_DN96394_c1_g1_i2	40S ribosomal protein S14
TRINITY_DN107156_c3_g2_i1	40S ribosomal protein S14
TRINITY_DN97728_c0_g1_i5	40S ribosomal protein S15
TRINITY_DN97728_c0_g1_i2	40S ribosomal protein S15
TRINITY_DN104724_c0_g1_i1	40S ribosomal protein S15 (S12)
TRINITY_DN97050_c2_g3_i1	40S ribosomal protein S15a
TRINITY_DN97050_c2_g1_i1	40S ribosomal protein S15a
TRINITY_DN93412_c3_g3_i2	40S ribosomal protein S16
TRINITY_DN66337_c0_g1_i1	40S ribosomal protein S16
TRINITY_DN99422_c2_g1_i1	40S ribosomal protein S17
TRINITY_DN101007_c2_g2_i1	40S ribosomal protein S18
TRINITY_DN113075_c2_g3_i1	40S ribosomal protein S18
TRINITY_DN113075_c2_g3_i2	40S ribosomal protein S18
TRINITY_DN89140_c0_g2_i1	40S ribosomal protein S19
TRINITY_DN58738_c0_g1_i1	40S ribosomal protein S19S
TRINITY_DN95611_c0_g2_i6	40S ribosomal protein S2
TRINITY_DN95611_c0_g2_i1	40S ribosomal protein S2 (Protein strings of pearls)
TRINITY_DN114688_c0_g1_i2	40S ribosomal protein S2 (Protein strings of pearls)
TRINITY_DN92874_c0_g1_i1	40S ribosomal protein S20
TRINITY_DN28573_c0_g1_i1	40S ribosomal protein S20 (S22)
TRINITY_DN120067_c1_g1_i1	40S ribosomal protein S21
TRINITY_DN87299_c0_g1_i2	40S ribosomal protein S21 (Overgrown hematopoietic organs at 23B)
TRINITY_DN24687_c1_g4_i1	40S ribosomal protein S23
TRINITY_DN96792_c1_g3_i1	40S ribosomal protein S23
TRINITY_DN96792_c0_g1_i1	40S ribosomal protein S23
TRINITY_DN32870_c0_g1_i1	40S ribosomal protein S24
TRINITY_DN91880_c1_g1_i1	40S ribosomal protein S24
TRINITY_DN103934_c0_g1_i1	40S ribosomal protein S25
TRINITY_DN78051_c0_g1_i1	40S ribosomal protein S25
TRINITY_DN22155_c0_g3_i3	40S ribosomal protein S25
TRINITY_DN91407_c0_g2_i1	40S ribosomal protein S26
TRINITY_DN88159_c2_g1_i1	40S ribosomal protein S27
TRINITY_DN88320_c0_g1_i2	40S ribosomal protein S27
TRINITY_DN89046_c1_g1_i1	40S ribosomal protein S28
TRINITY_DN90484_c1_g1_i1	40S ribosomal protein S29
TRINITY_DN21673_c0_g1_i1	40S ribosomal protein S29
TRINITY_DN94551_c2_g1_i1	40S ribosomal protein S3 (EC 4.2.99.18)
TRINITY_DN90002_c1_g1_i1	40S ribosomal protein S30
TRINITY_DN115865_c0_g1_i4	40S ribosomal protein S3a
TRINITY_DN93336_c3_g2_i1	40S ribosomal protein S3a
TRINITY_DN102887_c3_g1_i1	40S ribosomal protein S4
TRINITY_DN96135_c4_g3_i1	40S ribosomal protein S5 (Small ribosomal subunit protein uS7) [Cleaved into: 40S ribosomal protein S5, N-terminally processed]
TRINITY_DN110727_c2_g2_i1	40S ribosomal protein S5 (Small ribosomal subunit protein uS7) [Cleaved into: 40S ribosomal protein S5, N-terminally processed]
TRINITY_DN94010_c1_g1_i1	40S ribosomal protein S6
TRINITY_DN95835_c0_g2_i2	40S ribosomal protein S6
TRINITY_DN59068_c0_g1_i1	40S ribosomal protein S7
TRINITY_DN95487_c0_g2_i4	40S ribosomal protein S7 (40S ribosomal protein S8)
TRINITY_DN71820_c0_g1_i1	40S ribosomal protein S8
TRINITY_DN102114_c1_g1_i1	40S ribosomal protein S8
TRINITY_DN117104_c5_g5_i1	40S ribosomal protein S9
TRINITY_DN100319_c4_g1_i7	40S ribosomal protein S9
TRINITY_DN72049_c1_g1_i1	40S ribosomal protein SA
TRINITY_DN107108_c1_g1_i4	40S ribosomal protein SA (37 kDa laminin receptor precursor) (37LRP) (37/67 kDa laminin receptor) (LRP/LR) (67 kDa laminin receptor) (67LR) (Laminin receptor 1) (LamR) (Laminin-binding protein precursor p40) (LBP/p40)
TRINITY_DN118124_c2_g1_i2	46 kDa FK506-binding nuclear protein (EC 5.2.1.8) (Peptidyl-prolyl cis-trans isomerase) (PPIase) (Rotamase)
TRINITY_DN114623_c0_g2_i3	4-aminobutyrate aminotransferase (EC 2.6.1.19) (GABA aminotransferase) (GABA-AT) (Gamma-amino-N-butyrate transaminase) (GABA transaminase)
TRINITY_DN114623_c0_g1_i5	4-aminobutyrate aminotransferase, mitochondrial (EC 2.6.1.19) ((S)-3-amino-2-methylpropionate transaminase) (EC 2.6.1.22) (GABA aminotransferase) (GABA-AT) (Gamma-amino-N-butyrate transaminase) (GABA transaminase) (GABA-T) (L-AIBAT)
TRINITY_DN115496_c0_g1_i1	4-coumarate--CoA ligase 1 (4CL 1) (EC 6.2.1.12) (4-coumaroyl-CoA synthase 1)
TRINITY_DN112667_c1_g2_i3	4-coumarate--CoA ligase 1 (4CL 1) (EC 6.2.1.12) (4-coumaroyl-CoA synthase 1)
TRINITY_DN110722_c0_g1_i2	4-coumarate--CoA ligase 2 (4CL 2) (EC 6.2.1.12) (4-coumarate--CoA ligase isoform 2) (At4CL2) (4-coumaroyl-CoA synthase 2)
TRINITY_DN120906_c2_g2_i1	4-coumarate--CoA ligase 2 (4CL 2) (EC 6.2.1.12) (4-coumaroyl-CoA synthase 2)
TRINITY_DN114783_c1_g2_i2	4-coumarate--CoA ligase-like 7 (EC 6.2.1.-) (4-coumarate--CoA ligase isoform 6) (At4CL6)
TRINITY_DN120535_c0_g2_i10	4F2 cell-surface antigen heavy chain (4F2hc) (Solute carrier family 3 member 2) (CD antigen CD98)
TRINITY_DN113764_c0_g1_i1	4-formylbenzenesulfonate dehydrogenase TsaC1/TsaC2 (EC 1.2.1.62) (Toluenesulfonate zinc-independent alcohol dehydrogenase TsaC)
TRINITY_DN113764_c0_g1_i5	4-formylbenzenesulfonate dehydrogenase TsaC1/TsaC2 (EC 1.2.1.62) (Toluenesulfonate zinc-independent alcohol dehydrogenase TsaC)
TRINITY_DN120220_c0_g2_i3	4-hydroxy-3-methylbut-2-enyl diphosphate reductase (HMBPP reductase) (EC 1.17.7.4)
TRINITY_DN87807_c0_g1_i1	4-hydroxy-3-methylbut-2-enyl diphosphate reductase (HMBPP reductase) (EC 1.17.7.4)
TRINITY_DN14180_c0_g3_i1	4-hydroxy-3-methylbut-2-enyl diphosphate reductase (HMBPP reductase) (EC 1.17.7.4)
TRINITY_DN91267_c0_g1_i1	4-hydroxybenzoate polyprenyltransferase, mitochondrial (4-HB polyprenyltransferase) (EC 2.5.1.39) (Coenzyme Q biosynthesis protein 2) (Para-hydroxybenzoate--polyprenyltransferase) (PHB:PPT) (PHB:polyprenyltransferase)
TRINITY_DN97378_c2_g2_i1	4-hydroxybenzoate transporter PcaK
TRINITY_DN117532_c0_g3_i1	4-hydroxybutyrate coenzyme A transferase (EC 2.8.3.-)
TRINITY_DN117532_c0_g3_i2	4-hydroxybutyrate coenzyme A transferase (EC 2.8.3.-)
TRINITY_DN117532_c0_g4_i1	4-hydroxybutyrate coenzyme A transferase (EC 2.8.3.-)
TRINITY_DN90451_c0_g1_i1	4-hydroxyphenylpyruvate dioxygenase (4HPPD) (HPD) (HPPDase) (EC 1.13.11.27)
TRINITY_DN119034_c0_g2_i2	4-hydroxyphenylpyruvate dioxygenase (EC 1.13.11.27) (4-hydroxyphenylpyruvic acid oxidase) (4HPPD) (HPD) (HPPDase)
TRINITY_DN119034_c0_g1_i3	4-hydroxyphenylpyruvate dioxygenase (EC 1.13.11.27) (4-hydroxyphenylpyruvic acid oxidase) (4HPPD) (HPD) (HPPDase)
TRINITY_DN95083_c0_g1_i1	4-hydroxyphenylpyruvate dioxygenase (EC 1.13.11.27) (4-hydroxyphenylpyruvic acid oxidase) (4HPPD) (HPD) (HPPDase) (F Alloantigen) (F protein)
TRINITY_DN90167_c0_g1_i2	4-hydroxy-tetrahydrodipicolinate reductase (HTPA reductase) (EC 1.17.1.8)
TRINITY_DN117155_c0_g2_i1	4-hydroxy-tetrahydrodipicolinate synthase (HTPA synthase) (EC 4.3.3.7)
TRINITY_DN97758_c0_g1_i1	4-hydroxy-tetrahydrodipicolinate synthase (HTPA synthase) (EC 4.3.3.7)
TRINITY_DN87937_c0_g1_i2	4-hydroxy-tetrahydrodipicolinate synthase (HTPA synthase) (EC 4.3.3.7)
TRINITY_DN113227_c0_g1_i1	50S ribosomal protein L1
TRINITY_DN121785_c0_g1_i1	50S ribosomal protein L1
TRINITY_DN116445_c1_g1_i2	50S ribosomal protein L1, chloroplastic
TRINITY_DN98279_c0_g3_i1	50S ribosomal protein L14
TRINITY_DN117442_c0_g1_i19	50S ribosomal protein L14
TRINITY_DN30997_c0_g1_i1	50S ribosomal protein L16, organellar chromatophore
TRINITY_DN101725_c0_g2_i1	50S ribosomal protein L19
TRINITY_DN85703_c0_g1_i1	50S ribosomal protein L20
TRINITY_DN92605_c3_g1_i1	50S ribosomal protein L22, chloroplastic
TRINITY_DN122697_c2_g1_i1	50S ribosomal protein L23
TRINITY_DN38188_c0_g1_i1	50S ribosomal protein L23
TRINITY_DN113188_c0_g1_i1	50S ribosomal protein L23
TRINITY_DN9823_c0_g1_i1	50S ribosomal protein L28
TRINITY_DN109075_c2_g1_i4	50S ribosomal protein L3
TRINITY_DN92567_c0_g1_i2	50S ribosomal protein L30
TRINITY_DN120334_c0_g2_i1	50S ribosomal protein L31
TRINITY_DN98328_c0_g1_i1	5'-3' exonuclease PLD3 (EC 3.1.16.1) (Choline phosphatase 3) (Phosphatidylcholine-hydrolyzing phospholipase D3) (Phospholipase D3) (PLD 3)
TRINITY_DN91274_c0_g2_i1	5'-3' exoribonuclease 1 (EC 3.1.13.-) (Strand-exchange protein 1 homolog)
TRINITY_DN115904_c0_g1_i1	5'-3' exoribonuclease 1 (mXRN1) (EC 3.1.13.-) (Protein Dhm2) (Strand-exchange protein 1 homolog)
TRINITY_DN113164_c0_g1_i4	5-aminolevulinate synthase, erythroid-specific, mitochondrial (ALAS-E) (EC 2.3.1.37) (5-aminolevulinic acid synthase 2) (Delta-ALA synthase 2) (Delta-aminolevulinate synthase 2)
TRINITY_DN113164_c0_g1_i2	5-aminolevulinate synthase, erythroid-specific, mitochondrial (ALAS-E) (EC 2.3.1.37) (5-aminolevulinic acid synthase 2) (Delta-ALA synthase 2) (Delta-aminolevulinate synthase 2)
TRINITY_DN117440_c0_g1_i4	5'-AMP-activated protein kinase catalytic subunit alpha-2 (AMPK subunit alpha-2) (EC 2.7.11.1) (Acetyl-CoA carboxylase kinase) (ACACA kinase) (EC 2.7.11.27) (Hydroxymethylglutaryl-CoA reductase kinase) (HMGCR kinase) (EC 2.7.11.31)
TRINITY_DN120659_c2_g1_i2	5'-AMP-activated protein kinase subunit beta-1 (AMPK subunit beta-1) (AMPKb) (5'-AMP-activated protein kinase 40 kDa subunit)
TRINITY_DN121332_c2_g1_i1	5'-AMP-activated protein kinase subunit gamma-2 (AMPK gamma2) (AMPK subunit gamma-2)
TRINITY_DN109052_c0_g2_i1	5-demethoxyubiquinone hydroxylase, mitochondrial (DMQ hydroxylase) (EC 1.14.13.-) (Timing protein clk-1 homolog) (Ubiquinone biosynthesis monooxygenase COQ7) (Fragment)
TRINITY_DN92248_c0_g2_i1	5'-deoxyadenosine deaminase (5'-dA deaminase) (EC 3.5.4.41) (5'-methylthioadenosine deaminase) (MTA deaminase) (EC 3.5.4.31) (Adenosine deaminase) (EC 3.5.4.4) (S-adenosylhomocysteine deaminase) (SAH deaminase) (EC 3.5.4.28)
TRINITY_DN103012_c0_g1_i1	5'-deoxynucleotidase HDDC2 (EC 3.1.3.89) (HD domain-containing protein 2)
TRINITY_DN80507_c0_g1_i1	5-formyltetrahydrofolate cyclo-ligase (EC 6.3.3.2) (5,10-methenyl-tetrahydrofolate synthetase) (MTHFS) (Methenyl-THF synthetase)
TRINITY_DN121433_c0_g1_i3	5-hydroxytryptamine receptor 6 (5-HT-6) (5-HT6) (Serotonin receptor 6)
TRINITY_DN114061_c1_g1_i1	5-methyltetrahydropteroyltriglutamate--homocysteine methyltransferase (EC 2.1.1.14) (Cobalamin-independent methionine synthase) (Methionine synthase, vitamin-B12 independent isozyme)
TRINITY_DN103023_c0_g1_i1	5'-nucleotidase domain-containing protein 3 (EC 3.1.3.-) (GRP94-neighboring nucleotidase)
TRINITY_DN118532_c0_g1_i2	5-oxoprolinase (EC 3.5.2.9) (5-oxo-L-prolinase) (5-OPase) (Pyroglutamase)
TRINITY_DN112308_c0_g1_i1	60 kDa chaperonin (GroEL protein) (Protein Cpn60)
TRINITY_DN82503_c0_g1_i1	60S acidic ribosomal protein P0
TRINITY_DN89695_c0_g1_i1	60S acidic ribosomal protein P1 (Acidic ribosomal protein RPA2) (RP21C)
TRINITY_DN106817_c0_g1_i1	60S acidic ribosomal protein P2
TRINITY_DN92839_c1_g2_i2	60S acidic ribosomal protein P2
TRINITY_DN90260_c0_g3_i2	60S ribosomal export protein NMD3 (hNMD3)
TRINITY_DN103510_c4_g1_i5	60S ribosomal protein L10 (QM protein homolog)
TRINITY_DN90482_c1_g1_i2	60S ribosomal protein L10 (QM protein homolog)
TRINITY_DN103510_c4_g1_i1	60S ribosomal protein L10 (QM protein homolog)
TRINITY_DN103510_c4_g3_i1	60S ribosomal protein L10 (Ribosomal protein L10)
TRINITY_DN116656_c0_g2_i1	60S ribosomal protein L10a
TRINITY_DN104361_c1_g4_i2	60S ribosomal protein L10a-2
TRINITY_DN101291_c5_g1_i2	60S ribosomal protein L11
TRINITY_DN89430_c4_g1_i1	60S ribosomal protein L12
TRINITY_DN106936_c0_g3_i1	60S ribosomal protein L12
TRINITY_DN107706_c0_g4_i1	60S ribosomal protein L12
TRINITY_DN74588_c0_g1_i1	60S ribosomal protein L13
TRINITY_DN110580_c0_g1_i2	60S ribosomal protein L13
TRINITY_DN110580_c0_g5_i1	60S ribosomal protein L13 (Breast basic conserved protein 1) (Large ribosomal subunit protein eL13)
TRINITY_DN100573_c2_g2_i4	60S ribosomal protein L13a
TRINITY_DN89737_c2_g1_i2	60S ribosomal protein L13a (23 kDa highly basic protein) (Large ribosomal subunit protein uL13)
TRINITY_DN97506_c0_g1_i1	60S ribosomal protein L14
TRINITY_DN97506_c0_g1_i2	60S ribosomal protein L14
TRINITY_DN96066_c0_g1_i1	60S ribosomal protein L15
TRINITY_DN101335_c2_g1_i3	60S ribosomal protein L15 (YL10)
TRINITY_DN10321_c0_g1_i1	60S ribosomal protein L17
TRINITY_DN98839_c0_g1_i1	60S ribosomal protein L17
TRINITY_DN109587_c2_g2_i1	60S ribosomal protein L17
TRINITY_DN65340_c0_g1_i1	60S ribosomal protein L18
TRINITY_DN96815_c1_g2_i1	60S ribosomal protein L18
TRINITY_DN96815_c1_g1_i1	60S ribosomal protein L18 (Fragment)
TRINITY_DN129110_c0_g1_i1	60S ribosomal protein L18a
TRINITY_DN94149_c0_g2_i1	60S ribosomal protein L18a (Large ribosomal subunit protein eL20)
TRINITY_DN92414_c3_g1_i4	60S ribosomal protein L19
TRINITY_DN101236_c1_g2_i4	60S ribosomal protein L21
TRINITY_DN101236_c1_g2_i2	60S ribosomal protein L21
TRINITY_DN101236_c1_g2_i6	60S ribosomal protein L21
TRINITY_DN49854_c0_g1_i1	60S ribosomal protein L21
TRINITY_DN101236_c1_g2_i1	60S ribosomal protein L21-1
TRINITY_DN111610_c0_g1_i3	60S ribosomal protein L22
TRINITY_DN111610_c0_g3_i1	60S ribosomal protein L22 (Heparin-binding protein HBp15)
TRINITY_DN111610_c0_g1_i2	60S ribosomal protein L22 (Heparin-binding protein HBp15)
TRINITY_DN71956_c0_g1_i1	60S ribosomal protein L23
TRINITY_DN106713_c3_g1_i3	60S ribosomal protein L23 (L17A)
TRINITY_DN92916_c3_g2_i1	60S ribosomal protein L23a
TRINITY_DN133934_c0_g1_i1	60S ribosomal protein L23a
TRINITY_DN104100_c3_g1_i3	60S ribosomal protein L23a
TRINITY_DN90284_c0_g1_i1	60S ribosomal protein L24
TRINITY_DN92084_c3_g3_i2	60S ribosomal protein L26 (Silica-induced gene 20 protein) (SIG-20)
TRINITY_DN80550_c0_g2_i2	60S ribosomal protein L26 (Silica-induced gene 20 protein) (SIG-20)
TRINITY_DN95154_c0_g1_i2	60S ribosomal protein L27
TRINITY_DN95154_c0_g1_i3	60S ribosomal protein L27
TRINITY_DN94834_c0_g2_i1	60S ribosomal protein L27a
TRINITY_DN86517_c3_g2_i2	60S ribosomal protein L27a
TRINITY_DN89582_c0_g1_i1	60S ribosomal protein L28
TRINITY_DN59233_c0_g1_i1	60S ribosomal protein L28
TRINITY_DN63438_c0_g1_i1	60S ribosomal protein L29
TRINITY_DN92381_c1_g3_i1	60S ribosomal protein L29 (L43)
TRINITY_DN115109_c2_g2_i1	60S ribosomal protein L3
TRINITY_DN120143_c0_g5_i2	60S ribosomal protein L3
TRINITY_DN11569_c0_g2_i1	60S ribosomal protein L3
TRINITY_DN115109_c2_g1_i1	60S ribosomal protein L3
TRINITY_DN53051_c0_g1_i1	60S ribosomal protein L30
TRINITY_DN97707_c3_g1_i3	60S ribosomal protein L30
TRINITY_DN110496_c0_g2_i2	60S ribosomal protein L31
TRINITY_DN67737_c0_g1_i1	60S ribosomal protein L31
TRINITY_DN94607_c0_g1_i2	60S ribosomal protein L32
TRINITY_DN73031_c0_g1_i1	60S ribosomal protein L32 (Ribosomal protein 49)
TRINITY_DN86848_c0_g1_i1	60S ribosomal protein L34 (L31)
TRINITY_DN107149_c2_g1_i1	60S ribosomal protein L34-A
TRINITY_DN92024_c0_g1_i3	60S ribosomal protein L35
TRINITY_DN78817_c0_g1_i1	60S ribosomal protein L35
TRINITY_DN103757_c2_g5_i1	60S ribosomal protein L35a
TRINITY_DN92450_c0_g1_i1	60S ribosomal protein L36
TRINITY_DN92450_c0_g1_i2	60S ribosomal protein L36
TRINITY_DN4097_c0_g1_i1	60S ribosomal protein L36
TRINITY_DN124616_c0_g1_i1	60S ribosomal protein L37a
TRINITY_DN88487_c0_g1_i3	60S ribosomal protein L37a
TRINITY_DN69406_c0_g1_i1	60S ribosomal protein L38
TRINITY_DN77073_c0_g1_i1	60S ribosomal protein L39
TRINITY_DN98258_c0_g1_i1	60S ribosomal protein L39
TRINITY_DN99550_c0_g1_i5	60S ribosomal protein L4 (L1)
TRINITY_DN91449_c2_g1_i2	60S ribosomal protein L44
TRINITY_DN97661_c0_g1_i4	60S ribosomal protein L5
TRINITY_DN100487_c0_g1_i2	60S ribosomal protein L6
TRINITY_DN100487_c0_g1_i3	60S ribosomal protein L6 (Neoplasm-related protein C140)
TRINITY_DN111003_c2_g1_i3	60S ribosomal protein L7
TRINITY_DN4651_c1_g1_i1	60S ribosomal protein L7a (Surfeit locus protein 3)
TRINITY_DN115027_c0_g1_i2	60S ribosomal protein L7a (Surfeit locus protein 3)
TRINITY_DN71329_c0_g1_i1	60S ribosomal protein L7a (Surfeit locus protein 3)
TRINITY_DN115027_c0_g1_i3	60S ribosomal protein L7a (Surfeit locus protein 3)
TRINITY_DN91602_c3_g1_i1	60S ribosomal protein L8
TRINITY_DN103467_c2_g2_i1	60S ribosomal protein L8
TRINITY_DN101943_c3_g1_i2	60S ribosomal protein L9
TRINITY_DN60018_c0_g1_i1	60S ribosomal protein L9
TRINITY_DN97711_c0_g1_i1	60S ribosome subunit biogenesis protein NIP7 homolog
TRINITY_DN121267_c1_g1_i3	6-phosphofructo-2-kinase/fructose-2,6-bisphosphatase (6PF-2-K/Fru-2,6-P2ase) (PFK/FBPase) (6PF-2-K/Fru-2,6-P2ase liver/muscle isozymes) [Includes: 6-phosphofructo-2-kinase (EC 2.7.1.105); Fructose-2,6-bisphosphatase (EC 3.1.3.46)]
TRINITY_DN106032_c2_g1_i1	6-phosphogluconate dehydrogenase, decarboxylating (EC 1.1.1.44)
TRINITY_DN106760_c0_g1_i2	6-phosphogluconolactonase (6PGL) (EC 3.1.1.31)
TRINITY_DN103654_c3_g1_i1	6-pyruvoyl tetrahydrobiopterin synthase (PTP synthase) (PTPS) (EC 4.2.3.12) (Protein purple) (Sepiapterin synthase A)
TRINITY_DN107996_c0_g1_i2	7-cyano-7-deazaguanine synthase (EC 6.3.4.20) (7-cyano-7-carbaguanine synthase) (Archaeosine biosynthesis protein QueC) (PreQ(0) synthase)
TRINITY_DN34196_c0_g1_i17	7-ethoxycoumarin O-deethylase (ECOD) (EC 1.14.-.-) (Cytochrome P450 76B1) (Phenylurea dealkylase)
TRINITY_DN119760_c0_g1_i3	85/88 kDa calcium-independent phospholipase A2 (CaI-PLA2) (EC 3.1.1.4) (Group VI phospholipase A2) (GVI PLA2) (Intracellular membrane-associated calcium-independent phospholipase A2 beta) (iPLA2-beta) (Patatin-like phospholipase domain-containing protein 9) (PNPLA9)
TRINITY_DN107244_c0_g1_i2	A disintegrin and metalloproteinase with thrombospondin motifs gon-1 (ADAMTS gon-1) (EC 3.4.24.-) (Abnormal gonad development protein 1)
TRINITY_DN110756_c0_g1_i1	AarF domain-containing protein kinase 1 (EC 2.7.-.-)
TRINITY_DN104642_c1_g2_i2	AB hydrolase superfamily protein YfhM (EC 3.-.-.-)
TRINITY_DN97991_c3_g4_i1	ABC transporter C family member 5 (ABC transporter ABCC.5)
TRINITY_DN121401_c0_g1_i2	ABC transporter G family member 20 (ABC transporter ABCG.20)
TRINITY_DN122205_c2_g2_i1	ABC transporter G family member 20 (ABC transporter ABCG.20)
TRINITY_DN113992_c1_g1_i1	ABC transporter G family member 20 (ABC transporter ABCG.20)
TRINITY_DN109777_c0_g1_i3	ABC transporter G family member 20 (ABC transporter ABCG.20)
TRINITY_DN101427_c0_g2_i1	ABC transporter G family member 20 (ABC transporter ABCG.20)
TRINITY_DN122205_c1_g1_i1	ABC transporter G family member 23 (ABC transporter ABCG.23)
TRINITY_DN121499_c0_g1_i4	ABC transporter G family member 23 (ABC transporter ABCG.23)
TRINITY_DN120795_c0_g1_i2	ABC transporter G family member 23 (ABC transporter ABCG.23)
TRINITY_DN123358_c0_g1_i3	ABC transporter G family member 23 (ABC transporter ABCG.23)
TRINITY_DN106658_c0_g2_i3	ABC transporter G family member 23 (ABC transporter ABCG.23)
TRINITY_DN122205_c1_g2_i1	ABC transporter G family member 23 (ABC transporter ABCG.23)
TRINITY_DN113992_c1_g1_i3	ABC transporter G family member 23 (ABC transporter ABCG.23)
TRINITY_DN121401_c0_g2_i1	ABC transporter G family member 23 (ABC transporter ABCG.23)
TRINITY_DN70311_c0_g1_i1	ABC transporter G family member 5 (ABC transporter ABCG.5)
TRINITY_DN122493_c2_g2_i3	ABC transporter G family member 6 (ABC transporter ABCG.6) (AtABCG6) (White-brown complex homolog protein 6) (AtWBC6)
TRINITY_DN29145_c0_g1_i2	ABC transporter G family member 6 (ABC transporter ABCG.6) (AtABCG6) (White-brown complex homolog protein 6) (AtWBC6)
TRINITY_DN106558_c2_g2_i6	Abdominal ganglion neuropeptide L11
TRINITY_DN107283_c0_g1_i1	Abl interactor 2 (Abelson interactor 2) (Abi-2) (Abl-binding protein 3) (AblBP3) (Arg-binding protein 1) (ArgBP1)
TRINITY_DN98952_c3_g1_i2	Abl interactor 2 (Abelson interactor 2) (Abi-2) (Abl-binding protein 3) (AblBP3) (Arg-binding protein 1) (ArgBP1)
TRINITY_DN104996_c0_g1_i1	Abscission/NoCut checkpoint regulator (ANCHR) (MLL partner containing FYVE domain) (Zinc finger FYVE domain-containing protein 19)
TRINITY_DN115428_c1_g1_i1	Accessory Sec system protein translocase subunit SecY2
TRINITY_DN101365_c1_g4_i1	Acetate kinase (EC 2.7.2.1) (Acetokinase)
TRINITY_DN106374_c0_g1_i1	Acetylcholine receptor subunit beta
TRINITY_DN117839_c0_g1_i4	Acetylcholinesterase (AChE) (EC 3.1.1.7)
TRINITY_DN121785_c0_g2_i4	Acetylcholinesterase (AChE) (EC 3.1.1.7)
TRINITY_DN122020_c1_g1_i6	Acetylcholinesterase (AChE) (EC 3.1.1.7)
TRINITY_DN102407_c0_g1_i1	Acetylcholinesterase (AChE) (EC 3.1.1.7)
TRINITY_DN118220_c0_g1_i2	Acetylcholinesterase (AChE) (EC 3.1.1.7)
TRINITY_DN101553_c0_g2_i5	Acetylcholinesterase (AChE) (EC 3.1.1.7)
TRINITY_DN114079_c0_g2_i8	Acetylcholinesterase (AChE) (EC 3.1.1.7) [Cleaved into: Acetylcholinesterase 16 kDa subunit; Acetylcholinesterase 55 kDa subunit]
TRINITY_DN90939_c0_g1_i2	Acetylcholinesterase (BfAChE) (EC 3.1.1.7)
TRINITY_DN112627_c0_g1_i2	Acetylcholinesterase (BfAChE) (EC 3.1.1.7)
TRINITY_DN121858_c2_g2_i2	Acetylcholinesterase (BfAChE) (EC 3.1.1.7)
TRINITY_DN110636_c0_g1_i10	Acetylcholinesterase (BfAChE) (EC 3.1.1.7)
TRINITY_DN121992_c1_g2_i3	Acetylcholinesterase (BfAChE) (EC 3.1.1.7)
TRINITY_DN117657_c0_g1_i6	Acetylcholinesterase (BfAChE) (EC 3.1.1.7)
TRINITY_DN113485_c0_g1_i2	Acetylcholinesterase (BfAChE) (EC 3.1.1.7)
TRINITY_DN109993_c0_g1_i5	Acetylcholinesterase-1 (AChE) (EC 3.1.1.7)
TRINITY_DN121275_c1_g2_i1	Acetylcholinesterase-1 (AChE) (EC 3.1.1.7)
TRINITY_DN122020_c1_g2_i2	Acetylcholinesterase-1 (AChE) (EC 3.1.1.7)
TRINITY_DN120057_c0_g1_i8	Acetylcholinesterase-1 (AChE) (EC 3.1.1.7)
TRINITY_DN121858_c2_g1_i4	Acetylcholinesterase-1 (AChE) (EC 3.1.1.7)
TRINITY_DN102613_c0_g1_i4	Acetylcholinesterase-1 (AChE) (EC 3.1.1.7)
TRINITY_DN114079_c0_g1_i3	Acetylcholinesterase-1 (AChE) (EC 3.1.1.7)
TRINITY_DN113467_c0_g1_i3	Acetylcholinesterase-1 (AChE) (EC 3.1.1.7)
TRINITY_DN109591_c1_g1_i1	Acetylcholinesterase-1 (AChE) (EC 3.1.1.7)
TRINITY_DN111858_c0_g2_i2	Acetylcholinesterase-1 (AChE) (EC 3.1.1.7)
TRINITY_DN122020_c1_g2_i3	Acetylcholinesterase-1 (AChE) (EC 3.1.1.7)
TRINITY_DN120388_c0_g2_i1	Acetyl-CoA acetyltransferase A, mitochondrial (EC 2.3.1.9) (Acetoacetyl-CoA thiolase A)
TRINITY_DN119228_c0_g2_i4	Acetyl-CoA acetyltransferase, mitochondrial (EC 2.3.1.9) (Acetoacetyl-CoA thiolase)
TRINITY_DN118304_c0_g2_i3	Acetyl-CoA carboxylase (ACC) (EC 6.4.1.2) [Includes: Biotin carboxylase (EC 6.3.4.14)]
TRINITY_DN118304_c0_g1_i1	Acetyl-CoA carboxylase (ACC) (EC 6.4.1.2) [Includes: Biotin carboxylase (EC 6.3.4.14)]
TRINITY_DN121545_c0_g1_i1	Acetyl-CoA carboxylase (ACC) (EC 6.4.1.2) [Includes: Biotin carboxylase (EC 6.3.4.14)]
TRINITY_DN102648_c3_g1_i1	Acetyl-coenzyme A carboxylase carboxyl transferase subunit alpha, chloroplastic (ACCase subunit alpha) (Acetyl-CoA carboxylase carboxyltransferase subunit alpha) (EC 2.1.3.15) (pIEP96)
TRINITY_DN93395_c0_g2_i3	Acetyl-coenzyme A carboxylase carboxyl transferase subunit beta (ACCase subunit beta) (Acetyl-CoA carboxylase carboxyltransferase subunit beta) (EC 2.1.3.15)
TRINITY_DN119574_c0_g3_i1	Acetyl-coenzyme A carboxylase carboxyl transferase subunit beta (ACCase subunit beta) (Acetyl-CoA carboxylase carboxyltransferase subunit beta) (EC 2.1.3.15)
TRINITY_DN123274_c5_g1_i6	Acetyl-coenzyme A carboxylase carboxyl transferase subunit beta, chloroplastic (ACCase subunit beta) (Acetyl-CoA carboxylase carboxyltransferase subunit beta) (EC 2.1.3.15)
TRINITY_DN88786_c0_g1_i2	Acetyl-coenzyme A synthetase 2 (EC 6.2.1.1) (Acetate--CoA ligase 2) (Acyl-activating enzyme 2)
TRINITY_DN106934_c0_g1_i1	Acetyl-coenzyme A synthetase, cytoplasmic (EC 6.2.1.1) (Acetate--CoA ligase) (Acetyl-CoA synthetase) (ACS) (AceCS) (Acetyl-CoA synthetase 1) (AceCS1) (Acyl-CoA synthetase short-chain family member 2) (Acyl-activating enzyme) (Propionate--CoA ligase) (EC 6.2.1.17)
TRINITY_DN118641_c0_g1_i7	Acetyl-coenzyme A synthetase, cytoplasmic (EC 6.2.1.1) (Acetate--CoA ligase) (Acetyl-CoA synthetase) (ACS) (AceCS) (Acetyl-CoA synthetase 1) (AceCS1) (Acyl-CoA synthetase short-chain family member 2) (Acyl-activating enzyme) (Propionate--CoA ligase) (EC 6.2.1.17)
TRINITY_DN107131_c0_g1_i1	Acetyl-coenzyme A transporter 1 (AT-1) (Acetyl-CoA transporter 1) (Solute carrier family 33 member 1)
TRINITY_DN96726_c0_g1_i1	Acetylgalactosaminyl-O-glycosyl-glycoprotein beta-1,3-N-acetylglucosaminyltransferase (EC 2.4.1.147) (Core 3 synthase) (UDP-GlcNAc:betaGal beta-1,3-N-acetylglucosaminyltransferase 6) (BGnT-6) (Beta-1,3-Gn-T6) (Beta-1,3-N-acetylglucosaminyltransferase 6) (Beta3Gn-T6)
TRINITY_DN122538_c0_g2_i2	Acetylglutamate kinase (EC 2.7.2.8) (N-acetyl-L-glutamate 5-phosphotransferase) (NAG kinase) (NAGK)
TRINITY_DN101951_c0_g1_i1	Acetylornithine aminotransferase (ACOAT) (EC 2.6.1.11)
TRINITY_DN118203_c1_g4_i1	Acetylornithine deacetylase (AO) (Acetylornithinase) (EC 3.5.1.16) (N-acetylornithinase) (NAO)
TRINITY_DN101951_c0_g2_i2	Acetylornithine/succinyldiaminopimelate aminotransferase (ACOAT) (DapATase) (Succinyldiaminopimelate transferase) (EC 2.6.1.11) (EC 2.6.1.17)
TRINITY_DN110259_c0_g1_i1	Acidic fibroblast growth factor intracellular-binding protein (aFGF intracellular-binding protein) (FGF-1 intracellular-binding protein)
TRINITY_DN115150_c1_g2_i1	Acidic leucine-rich nuclear phosphoprotein 32 family member A
TRINITY_DN114369_c0_g1_i2	Acidic mammalian chitinase (AMCase) (EC 3.2.1.14)
TRINITY_DN112294_c0_g1_i1	Acidic mammalian chitinase (AMCase) (EC 3.2.1.14)
TRINITY_DN117946_c0_g1_i3	Acidic mammalian chitinase (AMCase) (EC 3.2.1.14) (Chitin-binding protein b04) (CBPb04)
TRINITY_DN118740_c0_g2_i1	Acidic mammalian chitinase (AMCase) (EC 3.2.1.14) (Chitin-binding protein b04) (CBPb04)
TRINITY_DN113057_c0_g1_i2	Acidic mammalian chitinase (AMCase) (EC 3.2.1.14) (Lung-specific protein TSA1902)
TRINITY_DN71633_c0_g1_i1	Aconitate hydratase, mitochondrial (Aconitase) (EC 4.2.1.3) (Citrate hydro-lyase)
TRINITY_DN122838_c2_g1_i1	Aconitate hydratase, mitochondrial (Aconitase) (EC 4.2.1.3) (Citrate hydro-lyase)
TRINITY_DN90893_c0_g1_i10	Actin
TRINITY_DN103092_c1_g1_i1	Actin (Fragment)
TRINITY_DN93345_c0_g2_i1	Actin (Fragment)
TRINITY_DN95919_c1_g2_i1	Actin (Fragment)
TRINITY_DN111520_c1_g1_i1	Actin (Fragment)
TRINITY_DN123040_c3_g1_i1	Actin (Fragment)
TRINITY_DN107816_c1_g3_i1	Actin (Fragment)
TRINITY_DN90914_c4_g1_i2	Actin (Fragment)
TRINITY_DN102272_c6_g2_i1	Actin (Fragment)
TRINITY_DN92852_c1_g1_i2	Actin, alpha skeletal muscle (Alpha-actin-1) (OlMA1) [Cleaved into: Actin, alpha skeletal muscle, intermediate form]
TRINITY_DN93331_c1_g1_i2	Actin, alpha skeletal muscle (Fragment)
TRINITY_DN98724_c1_g1_i2	Actin, alpha skeletal muscle (Fragment)
TRINITY_DN103092_c1_g2_i1	Actin, alpha skeletal muscle (Fragment)
TRINITY_DN95476_c0_g1_i3	Actin, alpha skeletal muscle (Fragment)
TRINITY_DN93331_c1_g1_i3	Actin, alpha skeletal muscle (Fragment)
TRINITY_DN23537_c1_g1_i2	Actin, clone 302 (Fragment)
TRINITY_DN111792_c2_g1_i7	Actin, clone 302 (Fragment)
TRINITY_DN95681_c1_g1_i2	Actin, clone 403
TRINITY_DN111792_c2_g1_i5	Actin, cytoplasmic 1 (Beta-actin) (Cytoplasmic beta-actin) [Cleaved into: Actin, cytoplasmic 1, N-terminally processed]
TRINITY_DN89760_c0_g2_i4	Actin, cytoplasmic 1 (Beta-actin) [Cleaved into: Actin, cytoplasmic 1, N-terminally processed]
TRINITY_DN118193_c1_g1_i2	Actin, cytoplasmic A3a
TRINITY_DN91354_c1_g2_i5	Actin, cytoplasmic type 5
TRINITY_DN93345_c0_g1_i3	Actin, cytoskeletal (M)
TRINITY_DN23537_c1_g2_i10	Actin, muscle (LPM) (Fragment)
TRINITY_DN94472_c1_g1_i3	Actin, muscle (LPM) (Fragment)
TRINITY_DN123040_c2_g2_i1	Actin, muscle-type (A2)
TRINITY_DN97474_c0_g1_i1	Actin-1
TRINITY_DN116258_c2_g4_i1	Actin-1
TRINITY_DN116258_c2_g2_i1	Actin-1
TRINITY_DN122169_c0_g1_i7	Actin-1 (Fragment)
TRINITY_DN123040_c2_g1_i4	Actin-1 (Fragment)
TRINITY_DN93345_c0_g1_i1	Actin-1 (Fragment)
TRINITY_DN89112_c0_g1_i1	Actin-1 (Fragment)
TRINITY_DN108927_c1_g1_i1	Actin-2
TRINITY_DN100463_c1_g2_i3	Actin-2
TRINITY_DN100463_c1_g1_i1	Actin-4
TRINITY_DN95681_c1_g1_i7	Actin-4
TRINITY_DN27005_c1_g2_i1	Actin-5C (Actin-1D, cytoplasmic)
TRINITY_DN94467_c0_g2_i2	Actin-5C (Actin-1D, cytoplasmic)
TRINITY_DN92852_c1_g1_i6	Actin-5C (Actin-1D, cytoplasmic)
TRINITY_DN94582_c3_g1_i1	Actin-85C (Fragment)
TRINITY_DN97671_c0_g2_i1	Actin-85C (Fragment)
TRINITY_DN120574_c0_g2_i3	Actin-binding LIM protein 2 (abLIM-2) (Actin-binding LIM protein family member 2)
TRINITY_DN120634_c0_g1_i2	Actin-binding protein IPP (Intracisternal A particle-promoted polypeptide) (IPP) (Murine IAP-promoted placenta-expressed protein) (Protein MIPP)
TRINITY_DN107809_c1_g1_i1	Actin-histidine N-methyltransferase (EC 2.1.1.85) (Endothelial differentiation inhibitory protein D10) (SET domain-containing protein 3)
TRINITY_DN121520_c0_g1_i3	Actin-interacting protein 1 (AIP1) (Protein flare)
TRINITY_DN99712_c0_g1_i1	Actin-interacting protein 1 (AIP1) (Protein flare)
TRINITY_DN99712_c0_g1_i2	Actin-interacting protein 1 (AIP1) (Protein flare)
TRINITY_DN75857_c0_g1_i1	Actin-interacting protein 1 (AIP1) (Protein flare)
TRINITY_DN119457_c1_g1_i1	Actin-like protein 6A (53 kDa BRG1-associated factor A) (Actin-related protein Baf53a) (ArpNbeta) (BRG1-associated factor 53A) (BAF53A) (INO80 complex subunit K)
TRINITY_DN96033_c0_g1_i1	Actin-related protein 10 (Actin-related protein 11) (hARP11)
TRINITY_DN115870_c0_g1_i1	Actin-related protein 2 (Actin-like protein 2)
TRINITY_DN122321_c1_g1_i1	Actin-related protein 2/3 complex subunit 1A
TRINITY_DN110125_c0_g1_i3	Actin-related protein 2/3 complex subunit 2 (Arp2/3 complex 34 kDa subunit) (p34-ARC)
TRINITY_DN109787_c0_g1_i3	Actin-related protein 2/3 complex subunit 3 (Arp2/3 complex 21 kDa subunit) (p21-ARC)
TRINITY_DN97645_c0_g1_i1	Actin-related protein 2/3 complex subunit 3 (Arp2/3 complex 21 kDa subunit) (p21-ARC)
TRINITY_DN114100_c0_g1_i1	Actin-related protein 2/3 complex subunit 4 (Arp2/3 complex 20 kDa subunit) (p20-ARC)
TRINITY_DN91031_c0_g1_i1	Actin-related protein 2/3 complex subunit 5 (Arp2/3 complex 16 kDa subunit) (p16-ARC)
TRINITY_DN105890_c2_g1_i2	Actin-related protein 3 (Actin-2) (Actin-like protein 3) (Actin-like protein 66B)
TRINITY_DN80695_c0_g1_i2	Activated RNA polymerase II transcriptional coactivator p15 (Positive cofactor 4) (PC4) (SUB1 homolog) (Single-stranded DNA-binding protein p9) (p14)
TRINITY_DN109961_c0_g1_i2	Activating signal cointegrator 1 (ASC-1) (Thyroid receptor-interacting protein 4) (TR-interacting protein 4) (TRIP-4)
TRINITY_DN121927_c1_g1_i4	Activating signal cointegrator 1 complex subunit 2 (ASC-1 complex subunit p100) (Trip4 complex subunit p100)
TRINITY_DN121927_c1_g2_i3	Activating signal cointegrator 1 complex subunit 2 (ASC-1 complex subunit p100) (Trip4 complex subunit p100)
TRINITY_DN115214_c1_g1_i1	Activator of 90 kDa heat shock protein ATPase homolog 1 (AHA1) (p38)
TRINITY_DN115214_c1_g2_i2	Activator of 90 kDa heat shock protein ATPase homolog 1 (AHA1) (p38)
TRINITY_DN112723_c0_g2_i1	Activator of basal transcription 1
TRINITY_DN86632_c0_g1_i1	Active breakpoint cluster region-related protein
TRINITY_DN123207_c0_g1_i1	Activin receptor type-2A (EC 2.7.11.30) (Activin receptor type IIA) (ACTR-IIA)
TRINITY_DN113976_c0_g1_i2	Acyl carrier protein (ACP)
TRINITY_DN103511_c0_g1_i1	Acyl carrier protein, mitochondrial (ACP) (NADH-ubiquinone oxidoreductase 9.6 kDa subunit) (NADH-ubiquinone oxidoreductase acyl-carrier subunit)
TRINITY_DN102603_c0_g1_i2	Acyl carrier protein, mitochondrial (ACP) (NADH-ubiquinone oxidoreductase 9.6 kDa subunit) (NADH-ubiquinone oxidoreductase acyl-carrier subunit)
TRINITY_DN120256_c0_g2_i3	Acylamino-acid-releasing enzyme (AARE) (EC 3.4.19.1) (Acyl-peptide hydrolase) (APH) (Acylaminoacyl-peptidase)
TRINITY_DN121952_c1_g3_i3	Acyl-CoA Delta(11) desaturase (EC 1.14.19.5) (Acyl-CoA Delta-11 desaturase) (Delta(11)-desaturase) (Acyl-CoA Z/E11 desaturase)
TRINITY_DN121952_c1_g1_i1	Acyl-CoA Delta(11) desaturase (EC 1.14.19.5) (Acyl-CoA Delta-11 desaturase) (Delta(11)-desaturase) (SlsZ/E11)
TRINITY_DN116705_c0_g3_i1	Acyl-CoA desaturase (EC 1.14.19.1) (Delta(9)-desaturase) (Delta-9 desaturase) (Fatty acid desaturase) (Stearoyl-CoA desaturase)
TRINITY_DN12715_c0_g2_i1	Acyl-CoA desaturase (EC 1.14.19.1) (Delta(9)-desaturase) (Delta-9 desaturase) (Fatty acid desaturase) (Stearoyl-CoA desaturase) (hSCD1)
TRINITY_DN89370_c0_g1_i1	Acyl-CoA wax alcohol acyltransferase 2 (EC 2.3.1.75) (11-cis-specific retinyl-ester synthase) (11-cis-RE-synthase) (Acyl-CoA retinol O-fatty-acyltransferase) (ARAT) (Retinol O-fatty-acyltransferase) (EC 2.3.1.76) (Diacylglycerol O-acyltransferase 2-like protein 4) (Long-chain-alcohol O-fatty-acyltransferase 2) (Wax synthase) (mWS)
TRINITY_DN115224_c1_g1_i1	Acyl-CoA:lysophosphatidylglycerol acyltransferase 1 (EC 2.3.1.-)
TRINITY_DN102104_c4_g1_i1	Acyl-CoA-binding domain-containing protein 5
TRINITY_DN93149_c0_g1_i5	Acyl-CoA-binding protein (ACBP) (Diazepam-binding inhibitor) (DBI)
TRINITY_DN93149_c0_g1_i3	Acyl-CoA-binding protein (ACBP) (Diazepam-binding inhibitor) (DBI)
TRINITY_DN93149_c0_g1_i4	Acyl-CoA-binding protein (ACBP) (Diazepam-binding inhibitor) (DBI)
TRINITY_DN59774_c0_g1_i1	Acyl-CoA-binding protein homolog 3 (ACBP-3)
TRINITY_DN117671_c0_g1_i3	Acyl-coenzyme A synthetase ACSM3, mitochondrial (EC 6.2.1.2) (Acyl-CoA synthetase medium-chain family member 3) (Butyrate--CoA ligase 3) (Butyryl-coenzyme A synthetase 3) (Middle-chain acyl-CoA synthetase 3) (Propionate--CoA ligase) (EC 6.2.1.17) (Protein SA homolog)
TRINITY_DN79414_c0_g1_i1	Acyl-coenzyme A thioesterase 13 (Acyl-CoA thioesterase 13) (EC 3.1.2.-) (Thioesterase superfamily member 2) [Cleaved into: Acyl-coenzyme A thioesterase 13, N-terminally processed]
TRINITY_DN120824_c0_g1_i6	Acyl-homoserine-lactone synthase VanM (AHL synthase VanM) (EC 2.3.1.184)
TRINITY_DN107322_c2_g1_i3	Acylphosphatase-1 (EC 3.6.1.7) (Acylphosphate phosphohydrolase 1)
TRINITY_DN97837_c0_g1_i1	Acyl-protein thioesterase 1 (APT-1) (EC 3.1.2.-) (Lysophospholipase 1) (Lysophospholipase I) (LPL-I) (LysoPLA I)
TRINITY_DN115446_c0_g3_i1	Acylpyruvase FAHD1, mitochondrial (EC 3.7.1.5) (Fumarylacetoacetate hydrolase domain-containing protein 1) (Oxaloacetate decarboxylase) (OAA decarboxylase) (EC 4.1.1.112)
TRINITY_DN114336_c0_g1_i4	Adapter molecule Crk
TRINITY_DN119475_c1_g1_i1	Adapter protein MecA
TRINITY_DN104005_c0_g1_i2	Adaptin ear-binding coat-associated protein 2 (NECAP-2)
TRINITY_DN110992_c1_g1_i2	Adenine deaminase (ADE) (EC 3.5.4.2) (Adenine aminohydrolase) (AAH)
TRINITY_DN109053_c3_g5_i3	Adenine phosphoribosyltransferase (APRT) (EC 2.4.2.7)
TRINITY_DN94581_c0_g1_i1	Adenosine deaminase (EC 3.5.4.4) (Adenosine aminohydrolase)
TRINITY_DN114385_c0_g1_i2	Adenosine deaminase (EC 3.5.4.4) (Adenosine aminohydrolase)
TRINITY_DN92479_c1_g1_i3	Adenosine deaminase (EC 3.5.4.4) (Adenosine aminohydrolase)
TRINITY_DN112262_c0_g1_i1	Adenosine kinase (AK) (EC 2.7.1.20) (Adenosine 5'-phosphotransferase)
TRINITY_DN112262_c0_g1_i4	Adenosine kinase (AK) (EC 2.7.1.20) (Adenosine 5'-phosphotransferase)
TRINITY_DN115666_c0_g1_i1	Adenosine kinase (AK) (EC 2.7.1.20) (Adenosine 5'-phosphotransferase)
TRINITY_DN110204_c0_g4_i6	Adenosylcobinamide-GDP ribazoletransferase (EC 2.7.8.26) (Cobalamin synthase) (Cobalamin-5'-phosphate synthase)
TRINITY_DN104457_c0_g1_i1	Adenosylhomocysteinase (AdoHcyase) (EC 3.3.1.1) (Protein dumpy-14) (S-adenosyl-L-homocysteine hydrolase)
TRINITY_DN92996_c0_g1_i2	Adenosylhomocysteinase (AdoHcyase) (EC 3.3.1.1) (Protein dumpy-14) (S-adenosyl-L-homocysteine hydrolase)
TRINITY_DN103928_c6_g2_i2	Adenosylhomocysteinase (AdoHcyase) (EC 3.3.1.1) (Protein dumpy-14) (S-adenosyl-L-homocysteine hydrolase)
TRINITY_DN108285_c0_g1_i1	Adenylate cyclase type 3 (EC 4.6.1.1) (ATP pyrophosphate-lyase 3) (Adenylate cyclase type III) (AC-III) (Adenylate cyclase, olfactive type) (Adenylyl cyclase 3) (AC3)
TRINITY_DN116931_c0_g1_i1	Adenylate cyclase type 8 (EC 4.6.1.1) (ATP pyrophosphate-lyase 8) (Adenylate cyclase type VIII) (Adenylyl cyclase 8) (AC8) (Ca(2+)/calmodulin-activated adenylyl cyclase)
TRINITY_DN103990_c2_g1_i1	Adenylate kinase (EC 2.7.4.3) (ATP-AMP transphosphorylase) (ATP:AMP phosphotransferase) (Adenylate kinase cytosolic and mitochondrial) (Adenylate monophosphate kinase)
TRINITY_DN115714_c0_g1_i4	Adenylate kinase (EC 2.7.4.3) (ATP-AMP transphosphorylase) (ATP:AMP phosphotransferase) (Adenylate kinase cytosolic and mitochondrial) (Adenylate monophosphate kinase)
TRINITY_DN122762_c0_g1_i1	Adenylosuccinate lyase (ADSL) (ASL) (EC 4.3.2.2) (Adenylosuccinase) (ASase)
TRINITY_DN97496_c0_g1_i1	Adenylosuccinate synthetase (AMPSase) (AdSS) (EC 6.3.4.4) (IMP--aspartate ligase)
TRINITY_DN109115_c0_g1_i1	Adenylosuccinate synthetase (AMPSase) (AdSS) (EC 6.3.4.4) (IMP--aspartate ligase)
TRINITY_DN97496_c0_g1_i2	Adenylosuccinate synthetase (AMPSase) (AdSS) (EC 6.3.4.4) (IMP--aspartate ligase)
TRINITY_DN89871_c0_g1_i2	Adenylosuccinate synthetase (AMPSase) (AdSS) (EC 6.3.4.4) (IMP--aspartate ligase)
TRINITY_DN120035_c0_g1_i2	Adenylosuccinate synthetase (AMPSase) (AdSS) (EC 6.3.4.4) (IMP--aspartate ligase)
TRINITY_DN122572_c1_g2_i2	Adenylosuccinate synthetase isozyme 1 A (AMPSase 1 A) (AdSS 1 A) (EC 6.3.4.4) (Adenylosuccinate synthetase, basic isozyme A) (Adenylosuccinate synthetase, muscle isozyme A) (M-type adenylosuccinate synthetase A) (IMP--aspartate ligase 1 A)
TRINITY_DN122572_c1_g1_i2	Adenylosuccinate synthetase isozyme 2 (AMPSase 2) (AdSS 2) (EC 6.3.4.4) (Adenylosuccinate synthetase, acidic isozyme) (Adenylosuccinate synthetase, liver isozyme) (L-type adenylosuccinate synthetase) (IMP--aspartate ligase 2)
TRINITY_DN118614_c0_g1_i2	Adenylyl cyclase-associated protein 1 (CAP 1)
TRINITY_DN118614_c0_g1_i3	Adenylyl cyclase-associated protein 1 (CAP 1)
TRINITY_DN118614_c0_g2_i1	Adenylyl cyclase-associated protein 2 (CAP 2)
TRINITY_DN103445_c0_g1_i1	Adenylyltransferase and sulfurtransferase MOCS3 (Molybdenum cofactor synthesis protein 3) [Includes: Molybdopterin-synthase adenylyltransferase (EC 2.7.7.80) (Adenylyltransferase MOCS3) (Sulfur carrier protein MOCS2A adenylyltransferase); Molybdopterin-synthase sulfurtransferase (EC 2.8.1.11) (Sulfur carrier protein MOCS2A sulfurtransferase) (Sulfurtransferase MOCS3)]
TRINITY_DN120317_c0_g1_i2	Adipocyte plasma membrane-associated protein
TRINITY_DN120496_c0_g2_i2	Adipocyte plasma membrane-associated protein
TRINITY_DN102431_c3_g2_i1	Adipocyte plasma membrane-associated protein
TRINITY_DN120496_c0_g1_i1	Adipocyte plasma membrane-associated protein
TRINITY_DN104468_c0_g1_i4	Adipocyte plasma membrane-associated protein
TRINITY_DN103383_c0_g1_i1	Adipocyte plasma membrane-associated protein
TRINITY_DN119196_c0_g1_i5	Adiponectin receptor protein
TRINITY_DN121604_c0_g1_i3	Adiponectin receptor protein
TRINITY_DN4848_c0_g1_i1	ADP,ATP carrier protein (ADP/ATP translocase) (Adenine nucleotide translocator) (ANT) (Stress-sensitive protein B)
TRINITY_DN120117_c0_g1_i1	ADP,ATP carrier protein (ADP/ATP translocase) (Adenine nucleotide translocator) (ANT) (Stress-sensitive protein B)
TRINITY_DN89209_c0_g1_i1	ADP,ATP carrier protein 1 (ADP/ATP translocase 1) (Adenine nucleotide translocator 1) (ANT 1)
TRINITY_DN119076_c0_g1_i1	ADP,ATP carrier protein 3 (ADP/ATP translocase 3) (Adenine nucleotide translocator 3) (ANT 3)
TRINITY_DN88936_c0_g1_i1	ADP-ribose glycohydrolase MACROD1 (MACRO domain-containing protein 1) (O-acetyl-ADP-ribose deacetylase MACROD1) (EC 3.1.1.106) (Protein LRP16) ([Protein ADP-ribosylaspartate] hydrolase MACROD1) (EC 3.2.2.-) ([Protein ADP-ribosylglutamate] hydrolase MACROD1) (EC 3.2.2.-) (Fragment)
TRINITY_DN100612_c0_g1_i1	ADP-ribosylation factor 1 (lARF1)
TRINITY_DN100612_c0_g1_i2	ADP-ribosylation factor 1 (lARF1)
TRINITY_DN107357_c0_g1_i1	ADP-ribosylation factor 1 (lARF1)
TRINITY_DN93637_c3_g1_i2	ADP-ribosylation factor 1 (lARF1)
TRINITY_DN90955_c1_g1_i2	ADP-ribosylation factor 4
TRINITY_DN108535_c0_g1_i1	ADP-ribosylation factor 6
TRINITY_DN116533_c1_g2_i1	ADP-ribosylation factor GTPase-activating protein 1 (ARF GAP 1) (ADP-ribosylation factor 1 GTPase-activating protein) (ARF1 GAP) (ARF1-directed GTPase-activating protein)
TRINITY_DN113885_c0_g2_i1	ADP-ribosylation factor GTPase-activating protein 2 (ARF GAP 2) (GTPase-activating protein ZNF289) (Zinc finger protein 289)
TRINITY_DN107026_c0_g1_i3	ADP-ribosylation factor-like protein 1
TRINITY_DN96205_c0_g3_i2	ADP-ribosylation factor-like protein 2
TRINITY_DN121218_c2_g3_i1	ADP-ribosylation factor-like protein 4C (ADP-ribosylation factor-like 7)
TRINITY_DN99382_c0_g1_i3	ADP-ribosylation factor-like protein 5B (ADP-ribosylation factor-like protein 8)
TRINITY_DN105306_c1_g2_i1	ADP-ribosylation factor-like protein 6-interacting protein 1 (ARL-6-interacting protein 1) (Aip-1) (Protein TBX2)
TRINITY_DN107663_c0_g1_i1	ADP-ribosylation factor-like protein 8B
TRINITY_DN112682_c0_g1_i3	ADP-sugar pyrophosphatase (EC 3.6.1.13) (8-oxo-dGDP phosphatase) (EC 3.6.1.58) (Nuclear ATP-synthesis protein NUDIX5) (EC 2.7.7.96) (Nucleoside diphosphate-linked moiety X motif 5) (Nudix motif 5)
TRINITY_DN97046_c0_g1_i2	Adult-specific rigid cuticular protein 15.7 (ACP 15.7)
TRINITY_DN118445_c0_g1_i1	AFG3-like protein 2 (EC 3.4.24.-)
TRINITY_DN100474_c0_g1_i2	Agglutinin receptor (SSP-5)
TRINITY_DN111260_c3_g1_i1	A-kinase anchor protein 1, mitochondrial (A-kinase anchor protein 149 kDa) (AKAP 149) (Dual specificity A-kinase-anchoring protein 1) (D-AKAP-1) (Protein kinase A-anchoring protein 1) (PRKA1) (Spermatid A-kinase anchor protein 84) (S-AKAP84)
TRINITY_DN100382_c0_g1_i2	A-kinase anchor protein 9 (AKAP-9) (Protein kinase A-anchoring protein 9) (PRKA9)
TRINITY_DN123017_c0_g1_i1	AKT-interacting protein (Fused toes protein homolog)
TRINITY_DN117000_c1_g1_i1	Alanine aminotransferase 2 (ALT2) (EC 2.6.1.2) (Glutamate pyruvate transaminase 2) (GPT 2) (Glutamic--alanine transaminase 2) (Glutamic--pyruvic transaminase 2)
TRINITY_DN118046_c0_g1_i2	Alanine--glyoxylate aminotransferase 2, mitochondrial (AGT 2) (EC 2.6.1.44) ((R)-3-amino-2-methylpropionate--pyruvate transaminase) (EC 2.6.1.40) (Beta-ALAAT II) (Beta-alanine-pyruvate aminotransferase) (D-AIBAT)
TRINITY_DN103660_c2_g1_i1	Alanine--tRNA ligase (EC 6.1.1.7) (Alanyl-tRNA synthetase) (AlaRS)
TRINITY_DN93544_c0_g2_i1	Alanine--tRNA ligase (EC 6.1.1.7) (Alanyl-tRNA synthetase) (AlaRS)
TRINITY_DN121025_c1_g1_i1	Alanine--tRNA ligase, cytoplasmic (EC 6.1.1.7) (Alanyl-tRNA synthetase) (AlaRS)
TRINITY_DN109133_c0_g1_i1	Alcohol dehydrogenase class-3 (EC 1.1.1.1) (Alcohol dehydrogenase class-III) (Glutathione-dependent formaldehyde dehydrogenase) (FALDH) (FDH) (GSH-FDH) (EC 1.1.1.-) (S-(hydroxymethyl)glutathione dehydrogenase) (EC 1.1.1.284)
TRINITY_DN109133_c0_g2_i1	Alcohol dehydrogenase class-3 (EC 1.1.1.1) (Alcohol dehydrogenase class-III) (Glutathione-dependent formaldehyde dehydrogenase) (FALDH) (FDH) (GSH-FDH) (EC 1.1.1.-) (S-(hydroxymethyl)glutathione dehydrogenase) (EC 1.1.1.284)
TRINITY_DN85642_c0_g2_i1	Alcohol-sensitive RING finger protein 1
TRINITY_DN36793_c2_g1_i2	Aldehyde dehydrogenase family 2 member B4, mitochondrial (ALDH2a) (EC 1.2.1.3)
TRINITY_DN105102_c0_g2_i1	Aldehyde dehydrogenase family 2 member B4, mitochondrial (ALDH2a) (EC 1.2.1.3)
TRINITY_DN87833_c0_g1_i1	Aldehyde dehydrogenase family 2 member B7, mitochondrial (ALDH2b) (EC 1.2.1.3)
TRINITY_DN24010_c2_g1_i5	Aldehyde dehydrogenase family 2 member C4 (EC 1.2.1.3) (ALDH1a) (Protein REDUCED EPIDERMAL FLUORESCENCE 1)
TRINITY_DN120052_c0_g1_i2	Aldehyde dehydrogenase family 3 member B1 (EC 1.2.1.28) (EC 1.2.1.5) (EC 1.2.1.7)
TRINITY_DN120980_c1_g1_i1	Aldehyde dehydrogenase family 3 member B1 (EC 1.2.1.28) (EC 1.2.1.5) (EC 1.2.1.7)
TRINITY_DN119243_c1_g4_i1	Aldehyde dehydrogenase X, mitochondrial (EC 1.2.1.3) (Aldehyde dehydrogenase family 1 member B1)
TRINITY_DN108014_c0_g3_i3	Aldehyde dehydrogenase, cytosolic 2 (EC 1.2.1.3) (ALDH class 1) (ALDH1-NL) (Non-lens ALDH1) (Fragment)
TRINITY_DN119243_c1_g2_i1	Aldehyde dehydrogenase, cytosolic 2 (EC 1.2.1.3) (ALDH class 1) (ALDH1-NL) (Non-lens ALDH1) (Fragment)
TRINITY_DN107193_c0_g1_i1	Aldo-keto reductase family 1 member A1-A (Alcohol dehydrogenase [NADP(+)] A) (EC 1.1.1.2) (Aldehyde reductase-A)
TRINITY_DN113025_c2_g2_i1	Aldo-keto reductase family 1 member B1 (EC 1.1.1.300) (EC 1.1.1.372) (EC 1.1.1.54) (Aldehyde reductase) (Aldo-keto reductase family 1 member B3) (Aldose reductase) (AR) (EC 1.1.1.21)
TRINITY_DN119215_c0_g1_i3	Aldo-keto reductase family 1 member B10 (EC 1.1.1.300) (EC 1.1.1.54) (ARL-1) (Aldose reductase-like) (Aldose reductase-related protein) (ARP) (hARP) (Small intestine reductase) (SI reductase)
TRINITY_DN109901_c0_g1_i4	Aldo-keto reductase family 1 member B10 (EC 1.1.1.300) (EC 1.1.1.54) (ARL-1) (Aldose reductase-like) (Aldose reductase-related protein) (ARP) (hARP) (Small intestine reductase) (SI reductase)
TRINITY_DN120493_c1_g1_i1	Aldo-keto reductase family 1 member B10 (EC 1.1.1.300) (EC 1.1.1.54) (ARL-1) (Aldose reductase-like) (Aldose reductase-related protein) (ARP) (hARP) (Small intestine reductase) (SI reductase)
TRINITY_DN110645_c0_g1_i1	Alkaline ceramidase (AlkCDase) (EC 3.5.1.23) (Alkaline N-acylsphingosine amidohydrolase) (Alkaline acylsphingosine deacylase) (Protein brainwashing)
TRINITY_DN114601_c0_g1_i1	Alkaline phosphatase, tissue-nonspecific isozyme (AP-TNAP) (TNSALP) (EC 3.1.3.1)
TRINITY_DN118172_c0_g1_i3	Alkylglycerol monooxygenase (EC 1.14.16.5) (Transmembrane protein 195)
TRINITY_DN111900_c1_g1_i4	Allene oxide synthase (EC 4.2.1.92) (Cytochrome P450 74A2) (Rubber particle protein) (RPP)
TRINITY_DN123506_c0_g1_i2	Allergen Mag (allergen Der f 14) (Fragment)
TRINITY_DN110150_c1_g3_i3	Allergen MAG29 (Fragment)
TRINITY_DN115101_c1_g2_i3	Allergen MAG29 (Fragment)
TRINITY_DN108356_c0_g1_i1	Alpha- and gamma-adaptin-binding protein p34
TRINITY_DN94331_c0_g1_i1	Alpha N-terminal protein methyltransferase 1 (EC 2.1.1.244) (X-Pro-Lys N-terminal protein methyltransferase 1) (NTM1)
TRINITY_DN122853_c2_g1_i1	Alpha-(1,6)-fucosyltransferase (Alpha1-6FucT) (EC 2.4.1.68) (Fucosyltransferase 8) (GDP-L-Fuc:N-acetyl-beta-D-glucosaminide alpha1,6-fucosyltransferase) (GDP-fucose--glycoprotein fucosyltransferase) (Glycoprotein 6-alpha-L-fucosyltransferase)
TRINITY_DN100820_c0_g1_i2	Alpha-(1,6)-fucosyltransferase (Alpha1-6FucT) (EC 2.4.1.68) (GDP-L-Fuc:N-acetyl-beta-D-glucosaminide alpha1,6-fucosyltransferase) (GDP-fucose--glycoprotein fucosyltransferase) (Glycoprotein 6-alpha-L-fucosyltransferase)
TRINITY_DN118942_c2_g1_i2	Alpha/beta hydrolase domain-containing protein 17C (Abhydrolase domain-containing protein 17C) (EC 3.1.2.22)
TRINITY_DN115683_c0_g1_i1	Alpha-1,2-mannosyltransferase ALG9 (EC 2.4.1.259) (EC 2.4.1.261) (Dol-P-Man:Man(6)GlcNAc(2)-PP-Dol alpha-1,2-mannosyltransferase) (Dol-P-Man:Man(8)GlcNAc(2)-PP-Dol alpha-1,2-mannosyltransferase)
TRINITY_DN105790_c0_g1_i1	Alpha-1,3/1,6-mannosyltransferase ALG2 (EC 2.4.1.132) (EC 2.4.1.257) (Asparagine-linked glycosylation protein 2 homolog) (GDP-Man:Man(1)GlcNAc(2)-PP-Dol alpha-1,3-mannosyltransferase) (GDP-Man:Man(1)GlcNAc(2)-PP-dolichol mannosyltransferase) (GDP-Man:Man(2)GlcNAc(2)-PP-Dol alpha-1,6-mannosyltransferase)
TRINITY_DN112805_c0_g2_i5	Alpha-1,3-galactosidase A (EC 3.2.1.n1) (Exo-alpha-galactosidase A) (EC 3.2.1.22) (SgGal110A)
TRINITY_DN118795_c0_g1_i2	Alpha-1,3-mannosyl-glycoprotein 2-beta-N-acetylglucosaminyltransferase (EC 2.4.1.101) (N-glycosyl-oligosaccharide-glycoprotein N-acetylglucosaminyltransferase I) (GNT-I) (GlcNAc-T I)
TRINITY_DN109643_c0_g1_i2	Alpha-1,6-mannosyl-glycoprotein 2-beta-N-acetylglucosaminyltransferase (EC 2.4.1.143) (Beta-1,2-N-acetylglucosaminyltransferase II) (GlcNAc-T II) (GNT-II) (Mannoside acetylglucosaminyltransferase 2) (N-glycosyl-oligosaccharide-glycoprotein N-acetylglucosaminyltransferase II)
TRINITY_DN113077_c0_g1_i6	Alpha-2-macroglobulin receptor-associated protein (Alpha-2-MRAP) (Gp330-binding 45 kDa protein) (Low density lipoprotein receptor-related protein-associated protein 1) (RAP)
TRINITY_DN109246_c0_g1_i2	Alpha-2-macroglobulin receptor-associated protein (Alpha-2-MRAP) (Low density lipoprotein receptor-related protein-associated protein 1) (RAP)
TRINITY_DN122578_c2_g1_i1	Alpha-actinin, sarcomeric (F-actin cross-linking protein)
TRINITY_DN114599_c0_g3_i1	Alpha-aminoadipic semialdehyde dehydrogenase (Alpha-AASA dehydrogenase) (EC 1.2.1.31) (Aldehyde dehydrogenase family 7 member A1) (EC 1.2.1.3) (Antiquitin-1) (Betaine aldehyde dehydrogenase) (EC 1.2.1.8) (Delta1-piperideine-6-carboxylate dehydrogenase) (P6c dehydrogenase)
TRINITY_DN93233_c0_g1_i2	Alpha-amylase (EC 3.2.1.1)
TRINITY_DN121821_c2_g1_i1	Alpha-amylase/trypsin inhibitor CM1 (Chloroform/methanol-soluble protein CM1)
TRINITY_DN107852_c0_g1_i1	Alpha-centractin (Centractin)
TRINITY_DN94877_c0_g2_i1	Alpha-crystallin A chain
TRINITY_DN108638_c0_g1_i2	Alpha-crystallin A chain
TRINITY_DN123080_c1_g1_i3	Alpha-endosulfine (ARPP-19e)
TRINITY_DN119445_c0_g2_i2	Alpha-L-fucosidase (EC 3.2.1.51) (Alpha-L-fucoside fucohydrolase)
TRINITY_DN115391_c1_g1_i7	Alpha-mannosidase (EC 3.2.1.24) (Alpha-D-mannoside mannohydrolase)
TRINITY_DN122425_c0_g1_i2	Alpha-mannosidase 2 (EC 3.2.1.114) (Golgi alpha-mannosidase II) (AMan II) (Man II) (Mannosidase alpha class 2A member 1) (Mannosyl-oligosaccharide 1,3-1,6-alpha-mannosidase)
TRINITY_DN118794_c0_g1_i2	Alpha-mannosidase 2x (EC 3.2.1.114) (Alpha-mannosidase IIx) (Man IIx) (Mannosidase alpha class 2A member 2) (Mannosyl-oligosaccharide 1,3-1,6-alpha-mannosidase)
TRINITY_DN105169_c0_g2_i1	Alpha-methylacyl-CoA racemase (EC 5.1.99.4) (2-arylpropionyl-CoA epimerase) (2-methylacyl-CoA racemase)
TRINITY_DN101073_c0_g1_i2	Alpha-N-acetylgalactosaminidase (EC 3.2.1.49) (Alpha-galactosidase B)
TRINITY_DN110415_c0_g2_i1	Alpha-N-acetylgalactosaminidase (EC 3.2.1.49) (Alpha-galactosidase B)
TRINITY_DN99930_c0_g1_i1	Alpha-N-acetylgalactosaminidase (EC 3.2.1.49) (Alpha-galactosidase B)
TRINITY_DN99930_c1_g1_i3	Alpha-N-acetylgalactosaminidase (EC 3.2.1.49) (Alpha-galactosidase B)
TRINITY_DN111355_c0_g1_i1	Alpha-N-acetylglucosaminidase (EC 3.2.1.50) (N-acetyl-alpha-glucosaminidase) (NAG) [Cleaved into: Alpha-N-acetylglucosaminidase 82 kDa form; Alpha-N-acetylglucosaminidase 77 kDa form]
TRINITY_DN111355_c0_g2_i1	Alpha-N-acetylglucosaminidase (EC 3.2.1.50) (N-acetyl-alpha-glucosaminidase) (NAG) [Cleaved into: Alpha-N-acetylglucosaminidase 82 kDa form; Alpha-N-acetylglucosaminidase 77 kDa form]
TRINITY_DN103049_c0_g1_i1	Alpha-parvin (Actopaxin) (CH-ILKBP) (Calponin-like integrin-linked kinase-binding protein) (Matrix-remodeling-associated protein 2)
TRINITY_DN119242_c1_g3_i4	Alpha-soluble NSF attachment protein (SNAP-alpha) (N-ethylmaleimide-sensitive factor attachment protein alpha)
TRINITY_DN119242_c1_g4_i1	Alpha-soluble NSF attachment protein (SNAP-alpha) (N-ethylmaleimide-sensitive factor attachment protein alpha)
TRINITY_DN119242_c0_g1_i3	Alpha-soluble NSF attachment protein (SNAP-alpha) (N-ethylmaleimide-sensitive factor attachment protein)
TRINITY_DN119242_c0_g1_i2	Alpha-soluble NSF attachment protein 2 (Alpha-SNAP2) (N-ethylmaleimide-sensitive factor attachment protein alpha 2)
TRINITY_DN118036_c0_g1_i1	Alstrom syndrome protein 1 homolog
TRINITY_DN119071_c1_g1_i2	Altered inheritance of mitochondria protein 44
TRINITY_DN86398_c0_g1_i1	Aluminum-activated malate transporter 9 (AtALMT9)
TRINITY_DN120341_c0_g1_i3	Amidophosphoribosyltransferase (ATase) (EC 2.4.2.14) (Glutamine phosphoribosylpyrophosphate amidotransferase) (GPAT)
TRINITY_DN113969_c0_g1_i3	Amine oxidase [flavin-containing] A (EC 1.4.3.4) (Monoamine oxidase type A) (MAO-A)
TRINITY_DN111119_c1_g1_i2	Amine oxidase [flavin-containing] B (EC 1.4.3.4) (Monoamine oxidase type B) (MAO-B)
TRINITY_DN102275_c1_g1_i2	Amine oxidase [flavin-containing] B (EC 1.4.3.4) (Monoamine oxidase type B) (MAO-B)
TRINITY_DN123253_c0_g2_i1	Amino-acid acetyltransferase, mitochondrial (EC 2.3.1.1) (Arginine-requiring protein 2) (Glutamate N-acetyltransferase) (N-acetylglutamate synthase) (AGS) (NAGS)
TRINITY_DN116934_c0_g1_i1	Aminoacyl tRNA synthase complex-interacting multifunctional protein 1 (Multisynthase complex auxiliary component p43) [Cleaved into: Endothelial monocyte-activating polypeptide 2 (EMAP-2) (Endothelial monocyte-activating polypeptide II) (EMAP-II) (Small inducible cytokine subfamily E member 1)]
TRINITY_DN100437_c0_g2_i2	Aminomethyltransferase, mitochondrial (EC 2.1.2.10) (Glycine cleavage system T protein) (GCVT)
TRINITY_DN105945_c1_g1_i1	Aminopeptidase N (AP-N) (rbAPN) (EC 3.4.11.2) (Alanyl aminopeptidase) (Aminopeptidase M) (AP-M) (Microsomal aminopeptidase) (CD antigen CD13)
TRINITY_DN115561_c1_g1_i3	AMMECR1-like protein
TRINITY_DN92060_c1_g1_i3	AMMECR1-like protein
TRINITY_DN121266_c1_g1_i4	AMP deaminase 2 (EC 3.5.4.6) (AMP deaminase isoform L)
TRINITY_DN122599_c1_g2_i1	Amyloid-beta-like protein
TRINITY_DN100343_c0_g1_i1	AN1-type zinc finger protein 2A
TRINITY_DN121708_c1_g1_i1	AN1-type zinc finger protein 6 (Zinc finger A20 domain-containing protein 3)
TRINITY_DN114450_c1_g2_i1	Anamorsin homolog (Fe-S cluster assembly protein DRE2 homolog)
TRINITY_DN9941_c0_g2_i1	Ananain (EC 3.4.22.31)
TRINITY_DN116785_c0_g3_i2	Ananain (EC 3.4.22.31)
TRINITY_DN88381_c0_g1_i1	Anaphase-promoting complex subunit 10 (APC10) (Cyclosome subunit 10)
TRINITY_DN104640_c1_g2_i1	Anaphase-promoting complex subunit 11 (APC11) (Cyclosome subunit 11)
TRINITY_DN105716_c1_g1_i1	Anaphase-promoting complex subunit 15 (APC15)
TRINITY_DN89850_c0_g2_i1	Anaphase-promoting complex subunit CDC26 (Cell division cycle protein 26 homolog)
TRINITY_DN122982_c0_g1_i4	Ancient ubiquitous protein 1
TRINITY_DN75634_c0_g1_i1	Ancient ubiquitous protein 1
TRINITY_DN106855_c2_g1_i2	Androgen-dependent TFPI-regulating protein (Androgen-dependent-expressed protein FAR-17a) (Fatty acid esters of hydroxy fatty acids hydrolase ADTRP) (FAHFA hydrolase ADTRP) (EC 3.1.-.-)
TRINITY_DN116971_c0_g1_i1	Angiomotin
TRINITY_DN118103_c0_g2_i2	Angiotensin-converting enzyme (ACE) (EC 3.2.1.-) (EC 3.4.15.1) (Dipeptidyl carboxypeptidase I) (Kininase II) (Fragment)
TRINITY_DN102378_c0_g1_i2	Angiotensin-converting enzyme-related protein (EC 3.4.15.1)
TRINITY_DN116975_c0_g1_i4	Angiotensin-converting enzyme-related protein (EC 3.4.15.1)
TRINITY_DN119449_c0_g1_i1	Anillin
TRINITY_DN105661_c0_g1_i1	Ankyrin repeat and BTB/POZ domain-containing protein 2 (CCA3) (Confluent 3Y1 cell-associated protein)
TRINITY_DN123339_c0_g1_i1	Ankyrin repeat and KH domain-containing protein mask (Multiple ankyrin repeat single KH domain-containing protein)
TRINITY_DN106803_c0_g1_i2	Ankyrin repeat and MYND domain-containing protein 2
TRINITY_DN39689_c0_g1_i1	Ankyrin repeat and SOCS box protein 2 (ASB-2)
TRINITY_DN121998_c0_g1_i1	Ankyrin repeat domain-containing protein 12 (Ankyrin repeat-containing cofactor 2) (GAC-1 protein)
TRINITY_DN122027_c1_g1_i1	Ankyrin repeat domain-containing protein 12 (Ankyrin repeat-containing cofactor 2) (GAC-1 protein)
TRINITY_DN103034_c0_g1_i1	Ankyrin repeat domain-containing protein 54 (Lyn-interacting ankyrin repeat protein)
TRINITY_DN123250_c2_g1_i4	Ankyrin-2 (ANK-2) (Ankyrin-B) (Brain ankyrin)
TRINITY_DN114096_c0_g1_i6	Antagonist of mitotic exit network protein 1
TRINITY_DN106015_c0_g1_i2	Anthocyanidin-3-O-glucoside rhamnosyltransferase (EC 2.4.1.-) (Anthocyanin rhamnosyl transferase)
TRINITY_DN101689_c3_g1_i4	Anthocyanidin-3-O-glucoside rhamnosyltransferase (EC 2.4.1.-) (Anthocyanin rhamnosyl transferase)
TRINITY_DN104914_c1_g3_i1	Anthocyanidin-3-O-glucoside rhamnosyltransferase (EC 2.4.1.-) (Anthocyanin rhamnosyl transferase)
TRINITY_DN116588_c0_g1_i2	Anthranilate phosphoribosyltransferase (EC 2.4.2.18)
TRINITY_DN117091_c2_g2_i5	Anthranilate synthase component 1 (AS) (ASI) (EC 4.1.3.27)
TRINITY_DN100337_c0_g1_i1	Antigen-presenting glycoprotein CD1d (R3G1) (CD antigen CD1d)
TRINITY_DN119888_c1_g1_i1	Anti-sigma-D factor RsdA (Regulator of SigD) (Sigma-D anti-sigma factor RsdA)
TRINITY_DN119396_c0_g2_i1	Antizyme inhibitor 2 (AzI2) (Ornithine decarboxylase 2) (ODC 2) (xODC2) (Ornithine decarboxylase-like protein) (ODC-like protein) (ornithine decarboxylase paralog) (ODC-p)
TRINITY_DN122532_c1_g2_i1	AP-1 complex subunit beta-1 (Adaptor protein complex AP-1 subunit beta-1) (Adaptor-related protein complex 1 subunit beta-1) (Beta-1-adaptin) (Beta-adaptin 1) (Clathrin assembly protein complex 1 beta large chain) (Golgi adaptor HA1/AP1 adaptin beta subunit)
TRINITY_DN113798_c0_g1_i1	AP-1 complex subunit gamma-1 (Adaptor protein complex AP-1 subunit gamma-1) (Adaptor-related protein complex 1 subunit gamma-1) (Clathrin assembly protein complex 1 gamma-1 large chain) (Gamma1-adaptin) (Golgi adaptor HA1/AP1 adaptin subunit gamma-1)
TRINITY_DN111745_c0_g1_i2	AP-1 complex subunit mu-1 (AP-mu chain family member mu1A) (Adaptor protein complex AP-1 subunit mu-1) (Adaptor-related protein complex 1 subunit mu-1) (Clathrin assembly protein complex 1 mu-1 medium chain 1) (Clathrin coat assembly protein AP47) (Clathrin coat-associated protein AP47) (Golgi adaptor HA1/AP1 adaptin mu-1 subunit) (Mu-adaptin 1) (Mu1A-adaptin)
TRINITY_DN121895_c0_g1_i2	AP-2 complex subunit alpha (Alpha-adaptin)
TRINITY_DN121895_c0_g2_i1	AP-2 complex subunit alpha-2 (100 kDa coated vesicle protein C) (Adaptor protein complex AP-2 subunit alpha-2) (Adaptor-related protein complex 2 subunit alpha-2) (Alpha-adaptin C) (Alpha2-adaptin) (Clathrin assembly protein complex 2 alpha-C large chain) (Plasma membrane adaptor HA2/AP2 adaptin alpha C subunit)
TRINITY_DN122532_c1_g1_i1	AP-2 complex subunit beta (AP105B) (Adaptor protein complex AP-2 subunit beta) (Adaptor-related protein complex 2 subunit beta) (Beta-2-adaptin) (Beta-adaptin) (Clathrin assembly protein complex 2 beta large chain) (Plasma membrane adaptor HA2/AP2 adaptin beta subunit)
TRINITY_DN121161_c0_g2_i1	AP-2 complex subunit mu (AP-2 mu chain) (Clathrin assembly protein complex 2 mu medium chain) (Clathrin coat assembly protein AP50) (Clathrin coat-associated protein AP50) (HA2 50 kDa subunit) (Mu2-adaptin) (Plasma membrane adaptor AP-2 50 kDa protein)
TRINITY_DN80734_c1_g1_i1	AP-2 complex subunit sigma (Adaptor protein complex AP-2 subunit sigma) (Adaptor-related protein complex 2 subunit sigma) (Clathrin assembly protein 2 sigma small chain) (Clathrin coat assembly protein AP17) (Clathrin coat-associated protein AP17) (Plasma membrane adaptor AP-2 17 kDa protein) (Sigma-adaptin 3b) (Sigma2-adaptin)
TRINITY_DN116394_c1_g2_i1	AP-3 complex subunit beta-1 (Adaptor protein complex AP-3 subunit beta-1) (Adaptor-related protein complex 3 subunit beta-1) (Beta-3A-adaptin) (Clathrin assembly protein complex 3 beta-1 large chain)
TRINITY_DN121319_c1_g1_i5	AP-3 complex subunit delta (Delta adaptin subunit of AP-3) (Delta-adaptin) (Garnet protein)
TRINITY_DN119410_c0_g1_i3	AP-3 complex subunit mu-1 (AP-3 adaptor complex mu3A subunit) (Adaptor-related protein complex 3 subunit mu-1) (Mu-adaptin 3A) (Mu3A-adaptin)
TRINITY_DN105090_c0_g1_i2	AP-3 complex subunit sigma-2 (AP-3 complex subunit sigma-3B) (Adaptor-related protein complex 3 subunit sigma-2) (Sigma-3B-adaptin) (Sigma3B-adaptin) (Sigma-adaptin 3b)
TRINITY_DN100623_c0_g1_i5	APC/C activator protein CDH1 (CDC20 homolog 1) (Homolog of CDC twenty 1)
TRINITY_DN119858_c0_g2_i1	Apical endosomal glycoprotein (MAM domain-containing protein 4)
TRINITY_DN123552_c0_g1_i1	Apolipophorins [Cleaved into: Apolipophorin-2 (Apolipophorin II) (apoLp-2); Apolipophorin-1 (Apolipophorin I) (apoLp-1)]
TRINITY_DN75379_c0_g1_i3	Apolipophorins [Cleaved into: Apolipophorin-2 (Apolipophorin II) (apoLp-2); Apolipophorin-1 (Apolipophorin I) (apoLp-1)]
TRINITY_DN99746_c0_g2_i1	Apolipoprotein N-acyltransferase 1 (ALP N-acyltransferase 1) (EC 2.3.1.269)
TRINITY_DN120691_c0_g1_i2	Apoptosis inhibitor 5 (API-5)
TRINITY_DN96911_c3_g5_i1	Apoptosis regulatory protein Siva (CD27-binding protein) (CD27BP)
TRINITY_DN106066_c0_g1_i1	Apoptosis-inducing factor 1, mitochondrial (EC 1.6.99.-) (Programmed cell death protein 8)
TRINITY_DN113699_c0_g1_i1	Apoptosis-resistant E3 ubiquitin protein ligase 1 (EC 2.3.2.26) (Apoptosis-resistant HECT-type E3 ubiquitin transferase 1)
TRINITY_DN119490_c2_g2_i1	Apoptotic chromatin condensation inducer in the nucleus (Acinus)
TRINITY_DN100821_c0_g1_i1	Aprataxin (EC 3.6.1.71) (EC 3.6.1.72) (Forkhead-associated domain histidine triad-like protein) (FHA-HIT)
TRINITY_DN96939_c0_g1_i1	Aprataxin and PNK-like factor (EC 4.2.99.18) (Apurinic-apyrimidinic endonuclease APLF)
TRINITY_DN116050_c0_g1_i2	Aprataxin and PNK-like factor (EC 4.2.99.18) (Apurinic-apyrimidinic endonuclease APLF)
TRINITY_DN122523_c0_g2_i1	Aquaporin NIP1-1 (NOD26-like intrinsic protein 1-1) (AtNIP1;1) (Nodulin-26-like major intrinsic protein 1) (NodLikeMip1) (Protein NLM1)
TRINITY_DN122523_c0_g1_i4	Aquaporin-10 (AQP-10) (Aquaglyceroporin-10) (Small intestine aquaporin)
TRINITY_DN118542_c1_g1_i1	Aquaporin-9 (AQP-9) (Aquaglyceroporin-9)
TRINITY_DN107759_c0_g1_i3	Aquaporin-9 (AQP-9) (Aquaglyceroporin-9) (Small solute channel 1)
TRINITY_DN104038_c0_g1_i11	Archaemetzincin (EC 3.4.-.-)
TRINITY_DN101092_c0_g1_i1	Arfaptin-1 (ADP-ribosylation factor-interacting protein 1)
TRINITY_DN121544_c1_g1_i4	Arf-GAP with coiled-coil, ANK repeat and PH domain-containing protein 2 (Centaurin-beta-2) (Cnt-b2)
TRINITY_DN122082_c0_g2_i2	Arginase-2, mitochondrial (EC 3.5.3.1) (Arginase II) (Kidney-type arginase) (Non-hepatic arginase) (Type II arginase)
TRINITY_DN100271_c0_g1_i2	Arginine biosynthesis bifunctional protein ArgJ [Cleaved into: Arginine biosynthesis bifunctional protein ArgJ alpha chain; Arginine biosynthesis bifunctional protein ArgJ beta chain] [Includes: Glutamate N-acetyltransferase (EC 2.3.1.35) (Ornithine acetyltransferase) (OATase) (Ornithine transacetylase); Amino-acid acetyltransferase (EC 2.3.1.1) (N-acetylglutamate synthase) (AGSase)]
TRINITY_DN106820_c0_g2_i1	Arginine biosynthesis bifunctional protein ArgJ, mitochondrial [Cleaved into: Arginine biosynthesis bifunctional protein ArgJ alpha chain; Arginine biosynthesis bifunctional protein ArgJ beta chain] [Includes: Glutamate N-acetyltransferase (GAT) (EC 2.3.1.35) (Ornithine acetyltransferase) (OATase) (Ornithine transacetylase); Amino-acid acetyltransferase (EC 2.3.1.1) (N-acetylglutamate synthase) (…
TRINITY_DN121169_c2_g2_i1	Arginine kinase (AK) (EC 2.7.3.3)
TRINITY_DN109919_c0_g2_i4	Arginine kinase (AK) (EC 2.7.3.3)
TRINITY_DN109919_c0_g2_i7	Arginine kinase (AK) (EC 2.7.3.3)
TRINITY_DN94816_c0_g1_i3	Arginine kinase (AK) (EC 2.7.3.3)
TRINITY_DN121169_c2_g1_i4	Arginine kinase (AK) (EC 2.7.3.3) (allergen Pen m 2)
TRINITY_DN121169_c2_g1_i11	Arginine kinase (AK) (EC 2.7.3.3) (allergen Pen m 2)
TRINITY_DN116883_c0_g1_i7	Arginine-hydroxylase NDUFAF5, mitochondrial (EC 1.-.-.-) (NADH dehydrogenase [ubiquinone] 1 alpha subcomplex assembly factor 5) (Putative methyltransferase NDUFAF5) (EC 2.1.1.-)
TRINITY_DN97356_c0_g1_i1	Arginine-hydroxylase NDUFAF5, mitochondrial (EC 1.-.-.-) (NADH dehydrogenase [ubiquinone] 1 alpha subcomplex assembly factor 5) (Putative methyltransferase NDUFAF5) (EC 2.1.1.-)
TRINITY_DN120769_c1_g2_i4	Arginine--tRNA ligase (EC 6.1.1.19) (Arginyl-tRNA synthetase) (ArgRS)
TRINITY_DN110080_c0_g1_i2	Arginine--tRNA ligase (EC 6.1.1.19) (Arginyl-tRNA synthetase) (ArgRS)
TRINITY_DN112257_c0_g1_i1	Arginine--tRNA ligase (EC 6.1.1.19) (Arginyl-tRNA synthetase) (ArgRS)
TRINITY_DN119759_c0_g1_i1	Arginine--tRNA ligase, cytoplasmic (EC 6.1.1.19) (Arginyl-tRNA synthetase) (ArgRS)
TRINITY_DN110327_c1_g1_i2	Argininosuccinate lyase (ASAL) (EC 4.3.2.1) (Arginosuccinase)
TRINITY_DN110399_c0_g2_i3	Argininosuccinate synthase (EC 6.3.4.5) (Citrulline--aspartate ligase)
TRINITY_DN108344_c0_g1_i2	Arginyl-tRNA--protein transferase 1 (Arginyltransferase 1) (R-transferase 1) (EC 2.3.2.8) (Arginine-tRNA--protein transferase 1)
TRINITY_DN119515_c0_g1_i1	Armadillo repeat-containing protein 8
TRINITY_DN121959_c0_g1_i1	Armadillo segment polarity protein
TRINITY_DN111744_c0_g1_i2	Arrestin domain-containing protein 2
TRINITY_DN118092_c3_g2_i2	Arrestin domain-containing protein 3
TRINITY_DN101329_c0_g1_i1	Arrestin domain-containing protein 3
TRINITY_DN101602_c0_g1_i2	Arrestin domain-containing protein 4
TRINITY_DN118092_c3_g1_i2	Arrestin domain-containing protein 5
TRINITY_DN103287_c0_g1_i1	Arsenical pump membrane protein (Arsenic efflux pump protein)
TRINITY_DN101741_c0_g2_i1	Aryl hydrocarbon receptor nuclear translocator homolog (dARNT) (Hypoxia-inducible factor 1-beta) (Protein tango)
TRINITY_DN116291_c0_g1_i1	Arylsulfatase B (ASB) (EC 3.1.6.12) (N-acetylgalactosamine-4-sulfatase) (G4S)
TRINITY_DN96347_c0_g2_i1	Arylsulfatase J (ASJ) (EC 3.1.6.-)
TRINITY_DN119365_c0_g2_i1	Asparagine--tRNA ligase, cytoplasmic (EC 6.1.1.22) (Asparaginyl-tRNA synthetase) (AsnRS) (Asparaginyl-tRNA synthetase 1)
TRINITY_DN119365_c0_g1_i1	Asparagine--tRNA ligase, cytoplasmic (EC 6.1.1.22) (Asparaginyl-tRNA synthetase) (AsnRS) (Asparaginyl-tRNA synthetase 1)
TRINITY_DN112237_c0_g2_i6	Aspartate aminotransferase, cytoplasmic (cAspAT) (EC 2.6.1.1) (EC 2.6.1.3) (Cysteine aminotransferase, cytoplasmic) (Cysteine transaminase, cytoplasmic) (cCAT) (Glutamate oxaloacetate transaminase 1) (Transaminase A)
TRINITY_DN121196_c0_g3_i2	Aspartate aminotransferase, mitochondrial (mAspAT) (EC 2.6.1.1) (EC 2.6.1.7) (Glutamate oxaloacetate transaminase 2) (Kynurenine aminotransferase 4) (Kynurenine aminotransferase IV) (Kynurenine--oxoglutarate transaminase 4) (Kynurenine--oxoglutarate transaminase IV) (Transaminase A)
TRINITY_DN117392_c0_g3_i1	Aspartate carbamoyltransferase (EC 2.1.3.2) (Aspartate transcarbamylase) (ATCase)
TRINITY_DN92890_c0_g1_i1	Aspartate carbamoyltransferase (EC 2.1.3.2) (Aspartate transcarbamylase) (ATCase)
TRINITY_DN96433_c0_g1_i1	Aspartate carbamoyltransferase (EC 2.1.3.2) (Aspartate transcarbamylase) (ATCase)
TRINITY_DN118677_c0_g2_i1	Aspartate carbamoyltransferase (EC 2.1.3.2) (Aspartate transcarbamylase) (ATCase)
TRINITY_DN119400_c0_g1_i2	Aspartate--tRNA ligase, cytoplasmic (EC 6.1.1.12) (Aspartyl-tRNA synthetase) (AspRS)
TRINITY_DN107159_c1_g1_i1	Aspartate--tRNA(Asp/Asn) ligase (EC 6.1.1.23) (Aspartyl-tRNA synthetase) (AspRS) (Non-discriminating aspartyl-tRNA synthetase) (ND-AspRS)
TRINITY_DN121508_c0_g1_i2	Aspartyl/glutamyl-tRNA(Asn/Gln) amidotransferase subunit B (Asp/Glu-ADT subunit B) (EC 6.3.5.-)
TRINITY_DN89729_c0_g1_i1	Aspartyl/glutamyl-tRNA(Asn/Gln) amidotransferase subunit B (Asp/Glu-ADT subunit B) (EC 6.3.5.-)
TRINITY_DN120769_c1_g2_i1	Aspartyl/glutamyl-tRNA(Asn/Gln) amidotransferase subunit B (Asp/Glu-ADT subunit B) (EC 6.3.5.-)
TRINITY_DN107227_c0_g2_i1	Astacin (EC 3.4.24.21) (Crayfish small molecule proteinase)
TRINITY_DN99322_c0_g2_i1	Astacin-like metalloprotease toxin 1 (EC 3.4.24.-) (Loxosceles astacin-like protease 1) (LALP) (LALP1)
TRINITY_DN85251_c0_g1_i1	Astacin-like metalloprotease toxin 1 (EC 3.4.24.-) (Loxosceles astacin-like protease 1) (LALP) (LALP1)
TRINITY_DN99156_c2_g2_i1	Ataxin-2 (Spinocerebellar ataxia type 2 protein) (Trinucleotide repeat-containing gene 13 protein)
TRINITY_DN109052_c0_g1_i3	Ataxin-3 (EC 3.4.19.12) (Machado-Joseph disease protein 1 homolog)
TRINITY_DN107758_c1_g2_i1	Atherin (Sterile alpha motif domain-containing protein 1) (SAM domain-containing protein 1)
TRINITY_DN120779_c1_g1_i2	Atlastin-2 (EC 3.6.5.-) (ADP-ribosylation factor-like protein 6-interacting protein 2) (ARL-6-interacting protein 2) (Aip-2)
TRINITY_DN120876_c1_g2_i4	Atlastin-3 (EC 3.6.5.-)
TRINITY_DN120876_c1_g2_i1	Atlastin-3 (EC 3.6.5.-)
TRINITY_DN107131_c0_g2_i2	ATM interactor (ATM/ATR-substrate CHK2-interacting zinc finger protein) (ASCIZ)
TRINITY_DN99209_c0_g1_i4	ATP phosphoribosyltransferase regulatory subunit
TRINITY_DN110610_c1_g1_i1	ATP synthase gamma chain (ATP synthase F1 sector gamma subunit) (F-ATPase gamma subunit)
TRINITY_DN98463_c0_g1_i1	ATP synthase gamma chain (ATP synthase F1 sector gamma subunit) (F-ATPase gamma subunit)
TRINITY_DN98668_c0_g4_i1	ATP synthase lipid-binding protein, mitochondrial (ATP synthase c subunit) (ATPase protein 9) (ATPase subunit c)
TRINITY_DN85279_c0_g1_i2	ATP synthase lipid-binding protein, mitochondrial (ATP synthase c subunit) (ATPase protein 9) (ATPase subunit c)
TRINITY_DN113323_c0_g2_i3	ATP synthase mitochondrial F1 complex assembly factor 1 (ATP11 homolog)
TRINITY_DN95511_c0_g1_i1	ATP synthase mitochondrial F1 complex assembly factor 2
TRINITY_DN91829_c0_g1_i1	ATP synthase subunit a (F-ATPase protein 6)
TRINITY_DN123366_c1_g2_i1	ATP synthase subunit a (F-ATPase protein 6)
TRINITY_DN9039_c0_g1_i1	ATP synthase subunit a (F-ATPase protein 6)
TRINITY_DN121284_c0_g1_i1	ATP synthase subunit alpha, mitochondrial (ATP synthase F1 subunit alpha)
TRINITY_DN98577_c0_g1_i5	ATP synthase subunit alpha, mitochondrial (Protein bellwether)
TRINITY_DN114997_c0_g1_i2	ATP synthase subunit b (ATP synthase F(0) sector subunit b) (ATPase subunit I) (F-type ATPase subunit b) (F-ATPase subunit b)
TRINITY_DN117697_c0_g2_i1	ATP synthase subunit b (ATP synthase F(0) sector subunit b) (ATPase subunit I) (F-type ATPase subunit b) (F-ATPase subunit b)
TRINITY_DN112836_c0_g1_i2	ATP synthase subunit b, mitochondrial (ATPase subunit b) (FO-ATP synthase subunit b)
TRINITY_DN83206_c0_g1_i1	ATP synthase subunit beta (EC 7.1.2.2) (ATP synthase F1 sector subunit beta) (F-ATPase subunit beta)
TRINITY_DN109520_c0_g3_i1	ATP synthase subunit beta (EC 7.1.2.2) (ATP synthase F1 sector subunit beta) (F-ATPase subunit beta)
TRINITY_DN100907_c0_g1_i1	ATP synthase subunit beta (EC 7.1.2.2) (ATP synthase F1 sector subunit beta) (F-ATPase subunit beta)
TRINITY_DN121276_c0_g3_i3	ATP synthase subunit beta, mitochondrial (EC 7.1.2.2)
TRINITY_DN111335_c0_g1_i4	ATP synthase subunit d, mitochondrial (ATPase subunit d)
TRINITY_DN112987_c0_g1_i5	ATP synthase subunit delta (ATP synthase F(1) sector subunit delta) (F-type ATPase subunit delta) (F-ATPase subunit delta)
TRINITY_DN122894_c2_g1_i1	ATP synthase subunit delta (ATP synthase F(1) sector subunit delta) (F-type ATPase subunit delta) (F-ATPase subunit delta)
TRINITY_DN123103_c1_g2_i1	ATP synthase subunit delta (ATP synthase F(1) sector subunit delta) (F-type ATPase subunit delta) (F-ATPase subunit delta)
TRINITY_DN91012_c0_g1_i1	ATP synthase subunit delta, mitochondrial (ATP synthase F1 subunit delta) (F-ATPase delta subunit)
TRINITY_DN92916_c3_g5_i1	ATP synthase subunit e, mitochondrial (ATPase subunit e) (ATP synthase membrane subunit e)
TRINITY_DN92916_c3_g1_i2	ATP synthase subunit e, mitochondrial (ATPase subunit e) (ATP synthase membrane subunit e)
TRINITY_DN89125_c0_g1_i1	ATP synthase subunit epsilon, mitochondrial (ATPase subunit epsilon) (ATP synthase F1 subunit epsilon)
TRINITY_DN84057_c0_g1_i1	ATP synthase subunit g, mitochondrial (ATPase subunit g) (ATP synthase membrane subunit g)
TRINITY_DN79797_c0_g1_i1	ATP synthase subunit gamma, mitochondrial (F-ATPase gamma subunit)
TRINITY_DN101775_c1_g3_i2	ATP synthase subunit gamma, mitochondrial (F-ATPase gamma subunit)
TRINITY_DN108707_c0_g3_i2	ATP synthase subunit O, mitochondrial (ATP synthase peripheral stalk subunit OSCP) (Oligomycin sensitivity conferral protein) (OSCP)
TRINITY_DN112083_c0_g2_i1	ATP synthase-coupling factor 6, mitochondrial (ATPase subunit F6)
TRINITY_DN113238_c0_g1_i2	ATPase ASNA1 homolog (EC 3.6.-.-) (Arsenical pump-driving ATPase homolog) (Arsenite-stimulated ATPase)
TRINITY_DN104119_c0_g1_i1	ATPase family AAA domain-containing protein 1 (EC 3.6.1.3) (Thorase)
TRINITY_DN120228_c0_g2_i2	ATPase family AAA domain-containing protein 5 (Chromosome fragility-associated gene 1 protein)
TRINITY_DN122462_c0_g1_i1	ATP-binding cassette sub-family A member 3 (ABC-C transporter) (ATP-binding cassette transporter 3) (ATP-binding cassette 3)
TRINITY_DN120640_c0_g1_i1	ATP-binding cassette sub-family A member 3 (ABC-C transporter) (ATP-binding cassette transporter 3) (ATP-binding cassette 3)
TRINITY_DN102080_c0_g1_i2	ATP-binding cassette sub-family B member 7, mitochondrial (ATP-binding cassette transporter 7) (ABC transporter 7 protein)
TRINITY_DN118454_c1_g3_i1	ATP-binding cassette sub-family E member 1 (RNase L inhibitor) (Ribonuclease 4 inhibitor) (RNS4I)
TRINITY_DN118454_c1_g5_i1	ATP-binding cassette sub-family E member 1 (RNase L inhibitor) (Ribonuclease 4 inhibitor) (RNS4I)
TRINITY_DN118417_c0_g1_i2	ATP-binding cassette sub-family F member 1
TRINITY_DN121931_c0_g1_i2	ATP-binding cassette sub-family F member 2
TRINITY_DN109185_c0_g1_i4	ATP-binding cassette sub-family F member 2 (Iron-inhibited ABC transporter 2)
TRINITY_DN121931_c0_g2_i3	ATP-binding cassette sub-family F member 3
TRINITY_DN115824_c0_g1_i2	ATP-binding cassette sub-family F member 3
TRINITY_DN123015_c1_g1_i4	ATP-binding cassette sub-family G member 1 (EC 7.6.2.-) (ATP-binding cassette transporter 8) (White protein homolog)
TRINITY_DN119838_c1_g1_i3	ATP-binding cassette sub-family G member 1 (EC 7.6.2.-) (ATP-binding cassette transporter 8) (White protein homolog)
TRINITY_DN119838_c1_g2_i1	ATP-binding cassette sub-family G member 1 (EC 7.6.2.-) (ATP-binding cassette transporter 8) (White protein homolog)
TRINITY_DN122924_c3_g1_i1	ATP-citrate synthase (EC 2.3.3.8) (ATP-citrate (pro-S-)-lyase) (Citrate cleavage enzyme)
TRINITY_DN33933_c4_g1_i3	ATP-citrate synthase alpha chain protein 1 (ATP-citrate synthase A-1) (EC 2.3.3.8) (ATP-citrate lyase A-1) (Citrate cleavage enzyme A-1)
TRINITY_DN33933_c4_g1_i1	ATP-citrate synthase alpha chain protein 1 (ATP-citrate synthase A-1) (EC 2.3.3.8) (ATP-citrate lyase A-1) (Citrate cleavage enzyme A-1)
TRINITY_DN33933_c4_g1_i2	ATP-citrate synthase alpha chain protein 1 (ATP-citrate synthase A-1) (EC 2.3.3.8) (ATP-citrate lyase A-1) (Citrate cleavage enzyme A-1)
TRINITY_DN104140_c0_g2_i1	ATP-citrate synthase alpha chain protein 1 (ATP-citrate synthase A-1) (EC 2.3.3.8) (ATP-citrate lyase A-1) (Citrate cleavage enzyme A-1)
TRINITY_DN121884_c0_g1_i4	ATP-dependent 6-phosphofructokinase (ATP-PFK) (Phosphofructokinase) (EC 2.7.1.11) (Phosphohexokinase)
TRINITY_DN121884_c0_g3_i2	ATP-dependent 6-phosphofructokinase (ATP-PFK) (Phosphofructokinase) (EC 2.7.1.11) (Phosphohexokinase)
TRINITY_DN121884_c0_g2_i2	ATP-dependent 6-phosphofructokinase, liver type (ATP-PFK) (PFK-L) (EC 2.7.1.11) (6-phosphofructokinase type B) (Phosphofructo-1-kinase isozyme B) (PFK-B) (Phosphohexokinase)
TRINITY_DN123637_c0_g1_i5	ATP-dependent Clp protease ATP-binding subunit ClpX
TRINITY_DN105408_c0_g1_i1	ATP-dependent Clp protease ATP-binding subunit clpX-like, mitochondrial
TRINITY_DN119841_c0_g1_i1	ATP-dependent Clp protease ATP-binding subunit clpX-like, mitochondrial
TRINITY_DN100317_c0_g1_i2	ATP-dependent Clp protease proteolytic subunit, mitochondrial (EC 3.4.21.92) (Endopeptidase Clp)
TRINITY_DN120739_c1_g1_i1	ATP-dependent dethiobiotin synthetase BioD (EC 6.3.3.3) (DTB synthetase) (DTBS) (Dethiobiotin synthase)
TRINITY_DN117814_c0_g1_i1	ATP-dependent DNA helicase MPH1 (EC 3.6.4.12) (FANCM-like protein 1)
TRINITY_DN103963_c0_g1_i4	ATP-dependent DNA helicase Q5 (EC 3.6.4.12) (DNA helicase, RecQ-like type 5) (RecQ5) (RECQL5beta) (RecQ protein-like 5)
TRINITY_DN103140_c0_g1_i2	ATP-dependent DNA helicase RecG (EC 3.6.4.12)
TRINITY_DN122048_c1_g1_i1	ATP-dependent helicase/deoxyribonuclease subunit B (EC 3.1.-.-) (EC 3.6.4.12) (ATP-dependent helicase/nuclease AddB)
TRINITY_DN108865_c0_g1_i2	ATP-dependent helicase/deoxyribonuclease subunit B (EC 3.1.-.-) (EC 3.6.4.12) (ATP-dependent helicase/nuclease RexB)
TRINITY_DN119297_c1_g2_i1	ATP-dependent helicase/nuclease subunit A (EC 3.1.-.-) (EC 3.6.4.12) (ATP-dependent helicase/nuclease AddA)
TRINITY_DN101690_c0_g1_i1	ATP-dependent helicase/nuclease subunit A (EC 3.1.-.-) (EC 3.6.4.12) (ATP-dependent helicase/nuclease AddA)
TRINITY_DN85358_c0_g1_i1	ATP-dependent protease ATPase subunit HslU (Unfoldase HslU)
TRINITY_DN120461_c0_g1_i2	ATP-dependent RNA helicase dbp10 (EC 3.6.4.13)
TRINITY_DN115800_c0_g1_i1	ATP-dependent RNA helicase DBP2 (EC 3.6.4.13)
TRINITY_DN111724_c3_g1_i1	ATP-dependent RNA helicase DBP2-A (EC 3.6.4.13)
TRINITY_DN122542_c1_g2_i2	ATP-dependent RNA helicase DBP7 (EC 3.6.4.13)
TRINITY_DN108639_c0_g2_i1	ATP-dependent RNA helicase DDX18 (EC 3.6.4.13) (DEAD box protein 18)
TRINITY_DN118280_c0_g2_i3	ATP-dependent RNA helicase DDX19A (EC 3.6.4.13) (DEAD box protein 19A)
TRINITY_DN118280_c0_g1_i2	ATP-dependent RNA helicase DDX19A (EC 3.6.4.13) (DEAD box protein 19A)
TRINITY_DN104098_c1_g1_i3	ATP-dependent RNA helicase DDX39A (EC 3.6.4.13) (DEAD box protein 39)
TRINITY_DN104098_c1_g1_i1	ATP-dependent RNA helicase DDX39A (EC 3.6.4.13) (DEAD box protein 39) (Nuclear RNA helicase, DECD variant of DEAD box family)
TRINITY_DN113645_c0_g1_i3	ATP-dependent RNA helicase DDX51 (EC 3.6.4.13) (DEAD box protein 51)
TRINITY_DN107805_c0_g1_i1	ATP-dependent RNA helicase DED1 (EC 3.6.4.13)
TRINITY_DN111654_c1_g1_i1	ATP-dependent RNA helicase eIF4A (EC 3.6.4.13) (Eukaryotic initiation factor 4A) (eIF-4A) (Translation initiation factor 1)
TRINITY_DN113852_c0_g1_i1	ATP-dependent RNA helicase FAL1 (EC 3.6.4.13)
TRINITY_DN107118_c0_g1_i1	ATP-dependent RNA helicase glh-1 (EC 3.6.4.13) (Germline helicase 1)
TRINITY_DN111021_c2_g1_i1	ATP-dependent RNA helicase me31b (EC 3.6.4.13) (Maternal expression at 31B)
TRINITY_DN102489_c0_g1_i1	ATP-dependent RNA helicase mrh4, mitochondrial (EC 3.6.4.13)
TRINITY_DN115800_c0_g2_i2	ATP-dependent RNA helicase p62 (EC 3.6.4.13)
TRINITY_DN108793_c0_g1_i1	ATP-dependent rRNA helicase SPB4 (EC 3.6.4.13)
TRINITY_DN122289_c0_g1_i1	ATP-dependent rRNA helicase SPB4 (EC 3.6.4.13)
TRINITY_DN122197_c1_g2_i4	ATP-dependent translocase ABCB1 (ATP-binding cassette sub-family B member 1) (Multidrug resistance protein 1) (EC 7.6.2.2) (P-glycoprotein 1) (Phospholipid transporter ABCB1) (EC 7.6.2.1) (CD antigen CD243)
TRINITY_DN123466_c2_g1_i1	ATP-dependent translocase ABCB1 (ATP-binding cassette sub-family B member 1) (Multidrug resistance protein 1) (EC 7.6.2.2) (P-glycoprotein 1) (Phospholipid transporter ABCB1) (EC 7.6.2.1) (CD antigen CD243)
TRINITY_DN114080_c0_g1_i2	ATP-dependent translocase ABCB1 (ATP-binding cassette sub-family B member 1) (Multidrug resistance protein 1) (EC 7.6.2.2) (P-glycoprotein 1) (Phospholipid transporter ABCB1) (EC 7.6.2.1) (CD antigen CD243)
TRINITY_DN123466_c1_g1_i2	ATP-dependent translocase ABCB1 (ATP-binding cassette sub-family B member 1) (Multidrug resistance protein 1) (EC 7.6.2.2) (P-glycoprotein 1) (Phospholipid transporter ABCB1) (EC 7.6.2.1) (CD antigen CD243)
TRINITY_DN115672_c0_g1_i3	ATP-dependent translocase ABCB1 (ATP-binding cassette sub-family B member 1) (Multidrug resistance protein 1) (EC 7.6.2.2) (P-glycoprotein 1) (Phospholipid transporter ABCB1) (EC 7.6.2.1) (CD antigen CD243)
TRINITY_DN123466_c2_g2_i3	ATP-dependent translocase ABCB1 (ATP-binding cassette sub-family B member 1A) (MDR1A) (Multidrug resistance protein 1A) (EC 7.6.2.2) (Multidrug resistance protein 3) (P-glycoprotein 3) (Phospholipid transporter ABCB1) (EC 7.6.2.1)
TRINITY_DN123466_c2_g3_i1	ATP-dependent translocase ABCB1 (ATP-binding cassette sub-family B member 1A) (MDR1A) (Multidrug resistance protein 1A) (EC 7.6.2.2) (Multidrug resistance protein 3) (P-glycoprotein 3) (Phospholipid transporter ABCB1) (EC 7.6.2.1)
TRINITY_DN122398_c1_g3_i1	ATP-dependent zinc metalloprotease FtsH (EC 3.4.24.-)
TRINITY_DN117206_c0_g1_i1	ATP-dependent zinc metalloprotease YME1 homolog (EC 3.4.24.-)
TRINITY_DN119298_c2_g1_i1	AT-rich interactive domain-containing protein 1A (ARID domain-containing protein 1A) (B120) (BRG1-associated factor 250) (BAF250) (BRG1-associated factor 250a) (BAF250A) (Osa homolog 1) (hOSA1) (SWI-like protein) (SWI/SNF complex protein p270) (SWI/SNF-related, matrix-associated, actin-dependent regulator of chromatin subfamily F member 1) (hELD)
TRINITY_DN83249_c0_g1_i1	AT-rich interactive domain-containing protein cfi-1 (ARID domain-containing protein CFI-1)
TRINITY_DN114632_c1_g1_i1	Aurora kinase A-A (EC 2.7.11.1) (Aurora/IPL1-related kinase 1) (ARK-1) (Aurora-related kinase 1) (Serine/threonine-protein kinase 6-A) (Serine/threonine-protein kinase Eg2-A) (pEg2) (Serine/threonine-protein kinase aurora-A) (p46Eg265)
TRINITY_DN98037_c0_g1_i1	Aurora kinase B-B (EC 2.7.11.1) (Aurora/IPL1-related kinase 2-B) (AIRK2-B) (XAIRK2-B) (Serine/threonine-protein kinase 12-B) (Serine/threonine-protein kinase aurora-B-B) (xAurora-B-B)
TRINITY_DN102056_c0_g1_i6	Autonomous transposable element EN-1 mosaic protein (Suppressor-mutator system protein) (SPM)
TRINITY_DN110913_c0_g1_i1	Autophagy protein 12-like (APG12-like)
TRINITY_DN94766_c0_g1_i3	Autophagy protein 5
TRINITY_DN119465_c0_g1_i2	Autophagy protein 5 (Meiotically up-regulated gene 77 protein)
TRINITY_DN92951_c0_g1_i1	Autophagy-related protein 101
TRINITY_DN114789_c0_g1_i1	Autophagy-related protein 11
TRINITY_DN117033_c0_g2_i2	Autophagy-related protein 13 homolog
TRINITY_DN122233_c0_g1_i6	Autophagy-related protein 16-1 (APG16-like 1)
TRINITY_DN123022_c1_g1_i1	Autophagy-related protein 2 homolog A
TRINITY_DN90781_c0_g1_i2	Autophagy-related protein 32
TRINITY_DN122157_c0_g1_i1	Autophagy-related protein 9A (APG9-like 1)
TRINITY_DN95348_c0_g1_i7	Auxin-responsive protein IAA9 (Indoleacetic acid-induced protein 9)
TRINITY_DN111711_c2_g1_i2	Axin-1 (Axis inhibition protein 1)
TRINITY_DN100897_c0_g3_i1	B3 domain-containing protein Os07g0183700
TRINITY_DN113748_c0_g3_i6	Baculoviral IAP repeat-containing protein 2 (EC 2.3.2.27) (Cellular inhibitor of apoptosis 1) (C-IAP1) (Inhibitor of apoptosis protein 2) (mIAP2) (RING-type E3 ubiquitin transferase BIRC2)
TRINITY_DN94422_c0_g1_i2	Baculoviral IAP repeat-containing protein 5 (Apoptosis inhibitor survivin)
TRINITY_DN120976_c1_g1_i1	BAG domain-containing protein Samui
TRINITY_DN118934_c0_g1_i1	Band 4.1-like protein 3 (4.1B) (Differentially expressed in adenocarcinoma of the lung protein 1) (DAL-1) (DAL1P) (mDAL-1) [Cleaved into: Band 4.1-like protein 3, N-terminally processed]
TRINITY_DN24353_c0_g1_i1	Bark storage protein A
TRINITY_DN94396_c0_g1_i1	Barrier-to-autointegration factor [Cleaved into: Barrier-to-autointegration factor, N-terminally processed]
TRINITY_DN110204_c0_g4_i3	Basement membrane proteoglycan (Perlecan homolog) (Uncoordinated protein 52) (Protein unc-52)
TRINITY_DN111762_c0_g1_i1	Bax inhibitor 1 (BI-1) (Testis-enhanced gene transcript protein) (Transmembrane BAX inhibitor motif-containing protein 6)
TRINITY_DN111762_c0_g1_i2	Bax inhibitor 1 (BI-1) (Testis-enhanced gene transcript protein) (Transmembrane BAX inhibitor motif-containing protein 6)
TRINITY_DN89041_c0_g1_i2	B-cell CLL/lymphoma 7 protein family member A
TRINITY_DN118691_c1_g1_i1	B-cell lymphoma/leukemia 11A (BCL-11A) (B-cell CLL/lymphoma 11A) (COUP-TF-interacting protein 1) (Ecotropic viral integration site 9 protein homolog) (EVI-9) (Zinc finger protein 856)
TRINITY_DN122213_c0_g1_i1	B-cell lymphoma/leukemia 11B (BCL-11B) (B-cell CLL/lymphoma 11B) (COUP-TF-interacting protein 2) (Radiation-induced tumor suppressor gene 1 protein) (hRit1)
TRINITY_DN110917_c0_g1_i6	B-cell receptor-associated protein 29 (BCR-associated protein 29) (Bap29)
TRINITY_DN98814_c0_g1_i3	B-cell receptor-associated protein 29 (BCR-associated protein 29) (Bap29)
TRINITY_DN111841_c0_g3_i1	Bcl-2-like protein 1 (Bcl2-L-1) (Apoptosis regulator Bcl-X)
TRINITY_DN116206_c0_g1_i1	BDNF/NT-3 growth factors receptor (EC 2.7.10.1) (GP145-TrkB/GP95-TrkB) (Trk-B) (Neurotrophic tyrosine kinase receptor type 2) (TrkB tyrosine kinase)
TRINITY_DN102547_c0_g1_i1	Beclin 1-associated autophagy-related key regulator (Barkor) (Autophagy-related protein 14-like protein) (Atg14L)
TRINITY_DN110926_c0_g1_i1	Beclin-1 [Cleaved into: Beclin-1-C 35 kDa; Beclin-1-C 37 kDa]
TRINITY_DN117160_c1_g1_i1	Beige protein homolog 1
TRINITY_DN111248_c1_g2_i2	BET1-like protein (Golgi SNARE with a size of 15 kDa) (GOS-15) (GS15) (Vesicle transport protein GOS15)
TRINITY_DN97628_c0_g1_i1	BET1-like protein (Golgi SNARE with a size of 15 kDa) (GOS-15) (GS15) (Vesicle transport protein GOS15)
TRINITY_DN119475_c1_g2_i1	Beta carbonic anhydrase 1 (EC 4.2.1.1)
TRINITY_DN115169_c0_g1_i2	Beta-1,3-galactosyltransferase 1 (Beta-1,3-GalTase 1) (Beta3Gal-T1) (Beta3GalT1) (EC 2.4.1.86) (UDP-galactose:beta-N-acetyl-glucosamine-beta-1,3-galactosyltransferase 1)
TRINITY_DN111567_c1_g1_i1	Beta-1,3-galactosyltransferase 5 (Beta-1,3-GalTase 5) (Beta3Gal-T5) (Beta3GalT5) (b3Gal-T5) (EC 2.4.1.-) (Beta-3-Gx-T5) (UDP-Gal:beta-GlcNAc beta-1,3-galactosyltransferase 5) (UDP-galactose:beta-N-acetylglucosamine beta-1,3-galactosyltransferase 5)
TRINITY_DN105700_c0_g2_i1	Beta-1,3-galactosyltransferase 5 (Beta-1,3-GalTase 5) (Beta3Gal-T5) (Beta3GalT5) (b3Gal-T5) (EC 2.4.1.-) (Beta-3-Gx-T5) (UDP-Gal:beta-GlcNAc beta-1,3-galactosyltransferase 5) (UDP-galactose:beta-N-acetylglucosamine beta-1,3-galactosyltransferase 5) (Fragment)
TRINITY_DN96050_c0_g2_i2	Beta-1,3-galactosyltransferase 5 (Beta-1,3-GalTase 5) (Beta3Gal-T5) (Beta3GalT5) (b3Gal-T5) (EC 2.4.1.-) (Beta-3-Gx-T5) (UDP-Gal:beta-GlcNAc beta-1,3-galactosyltransferase 5) (UDP-galactose:beta-N-acetylglucosamine beta-1,3-galactosyltransferase 5) (Fragment)
TRINITY_DN102059_c0_g1_i1	Beta-1,4-galactosyltransferase 1 (Beta-1,4-GalTase 1) (Beta4Gal-T1) (b4Gal-T1) (EC 2.4.1.-) (Beta-N-acetylglucosaminyl-glycolipid beta-1,4-galactosyltransferase) (Beta-N-acetylglucosaminylglycopeptide beta-1,4-galactosyltransferase) (EC 2.4.1.38) (Lactose synthase A protein) (EC 2.4.1.22) (N-acetyllactosamine synthase) (EC 2.4.1.90) (Nal synthase) (Neolactotriaosylceramide beta-1,4-galactosyltran…
TRINITY_DN112902_c1_g1_i8	Beta-1,4-galactosyltransferase 6 (Beta-1,4-GalTase 6) (Beta4Gal-T6) (b4Gal-T6) (EC 2.4.1.-) (Glucosylceramide beta-1,4-galactosyltransferase) (EC 2.4.1.274) (Lactosylceramide synthase) (LacCer synthase) (UDP-Gal:beta-GlcNAc beta-1,4-galactosyltransferase 6) (UDP-Gal:glucosylceramide beta-1,4-galactosyltransferase) (UDP-galactose:beta-N-acetylglucosamine beta-1,4-galactosyltransferase 6)
TRINITY_DN109413_c0_g1_i1	Beta-1,4-mannosyltransferase egh (EC 2.4.1.-) (Protein egghead) (Protein zeste-white 4)
TRINITY_DN101516_c1_g1_i2	Beta-2-glycoprotein 1 (Apolipoprotein H) (Apo-H) (Beta-2-glycoprotein I) (B2GPI) (Beta(2)GPI)
TRINITY_DN113466_c5_g1_i1	Beta-arrestin arr-1
TRINITY_DN113019_c0_g1_i5	Beta-fructofuranosidase, soluble isoenzyme I (EC 3.2.1.26) (Invertase) (Saccharase) (Sucrose hydrolase)
TRINITY_DN123367_c1_g2_i1	Beta-galactosidase (Beta-gal) (EC 3.2.1.23) (Lactase)
TRINITY_DN99728_c5_g1_i1	Beta-galactosidase (EC 3.2.1.23) (Acid beta-galactosidase) (Lactase)
TRINITY_DN106567_c0_g2_i1	Beta-galactosidase (EC 3.2.1.23) (Acid beta-galactosidase) (Lactase)
TRINITY_DN32678_c1_g1_i1	Beta-galactosidase 9 (Lactase 9) (EC 3.2.1.23)
TRINITY_DN102708_c0_g1_i1	Beta-galactosidase LacZ (Beta-gal) (EC 3.2.1.23)
TRINITY_DN116311_c0_g1_i6	Beta-galactosidase-1-like protein 2 (EC 3.2.1.-)
TRINITY_DN112585_c0_g2_i3	Beta-galactosidase-1-like protein 3 (EC 3.2.1.-)
TRINITY_DN109557_c0_g1_i3	Beta-galactosidase-1-like protein 3 (EC 3.2.1.-)
TRINITY_DN117980_c0_g1_i1	Beta-glucanase (EC 3.2.1.73) (1,3-1,4-beta-D-glucan 4-glucanohydrolase) (Endo-beta-1,3-1,4 glucanase) (Lichenase)
TRINITY_DN85721_c1_g1_i1	Beta-glucanase (EC 3.2.1.73) (1,3-1,4-beta-D-glucan 4-glucanohydrolase) (Endo-beta-1,3-1,4 glucanase) (Lichenase)
TRINITY_DN116100_c1_g1_i9	Beta-glucosidase 18 (Os4bglu18) (EC 3.2.1.21)
TRINITY_DN102224_c0_g1_i1	Beta-glucuronidase (EC 3.2.1.31)
TRINITY_DN121364_c1_g3_i1	Beta-glucuronidase (EC 3.2.1.31)
TRINITY_DN121364_c1_g1_i3	Beta-glucuronidase (EC 3.2.1.31) (Beta-G1)
TRINITY_DN121364_c0_g1_i1	Beta-glucuronidase (EC 3.2.1.31) (Beta-G1)
TRINITY_DN94429_c0_g1_i2	Beta-glucuronidase (GUS) (EC 3.2.1.31) (Beta-D-glucuronoside glucuronosohydrolase)
TRINITY_DN117108_c0_g2_i1	Beta-hexosaminidase subunit alpha (EC 3.2.1.52) (Beta-N-acetylhexosaminidase subunit alpha) (Hexosaminidase subunit A) (N-acetyl-beta-glucosaminidase subunit alpha)
TRINITY_DN117963_c0_g2_i3	Beta-hexosaminidase subunit alpha (EC 3.2.1.52) (Beta-N-acetylhexosaminidase subunit alpha) (Hexosaminidase subunit A) (N-acetyl-beta-glucosaminidase subunit alpha)
TRINITY_DN115708_c0_g1_i3	Beta-hexosaminidase subunit beta (EC 3.2.1.52) (Beta-N-acetylhexosaminidase subunit beta) (Hexosaminidase subunit B) (Cervical cancer proto-oncogene 7 protein) (HCC-7) (N-acetyl-beta-glucosaminidase subunit beta) [Cleaved into: Beta-hexosaminidase subunit beta chain B; Beta-hexosaminidase subunit beta chain A]
TRINITY_DN117108_c0_g1_i2	Beta-hexosaminidase subunit beta (EC 3.2.1.52) (Beta-N-acetylhexosaminidase subunit beta) (Hexosaminidase subunit B) (Cervical cancer proto-oncogene 7 protein) (HCC-7) (N-acetyl-beta-glucosaminidase subunit beta) [Cleaved into: Beta-hexosaminidase subunit beta chain B; Beta-hexosaminidase subunit beta chain A]
TRINITY_DN122577_c2_g1_i5	Beta-hexosaminidase subunit beta (EC 3.2.1.52) (Beta-N-acetylhexosaminidase subunit beta) (Hexosaminidase subunit B) (N-acetyl-beta-glucosaminidase subunit beta)
TRINITY_DN122577_c2_g2_i1	Beta-hexosaminidase subunit beta (EC 3.2.1.52) (Beta-N-acetylhexosaminidase subunit beta) (Hexosaminidase subunit B) (N-acetyl-beta-glucosaminidase subunit beta)
TRINITY_DN120126_c0_g1_i10	Beta-hexosaminidase subunit beta (EC 3.2.1.52) (Beta-N-acetylhexosaminidase subunit beta) (Hexosaminidase subunit B) (N-acetyl-beta-glucosaminidase subunit beta)
TRINITY_DN115708_c0_g2_i1	Beta-hexosaminidase subunit beta (EC 3.2.1.52) (Beta-N-acetylhexosaminidase subunit beta) (Hexosaminidase subunit B) (N-acetyl-beta-glucosaminidase subunit beta)
TRINITY_DN119747_c0_g2_i1	Beta-lactamase (EC 3.5.2.6) (Cephalosporinase)
TRINITY_DN114422_c0_g1_i2	Beta-lactamase (EC 3.5.2.6) (Penicillinase)
TRINITY_DN120635_c0_g1_i1	Beta-mannosidase (EC 3.2.1.25) (Lysosomal beta A mannosidase) (Mannanase) (Mannase)
TRINITY_DN111535_c0_g1_i3	Beta-mannosidase (EC 3.2.1.25) (Lysosomal beta A mannosidase) (Mannanase) (Mannase)
TRINITY_DN121176_c0_g2_i1	Beta-mannosidase (EC 3.2.1.25) (Lysosomal beta A mannosidase) (Mannanase) (Mannase)
TRINITY_DN104672_c3_g2_i1	Beta-parvin (Affixin)
TRINITY_DN106359_c0_g1_i1	Beta-ureidopropionase (EC 3.5.1.6) (Beta-alanine synthase) (N-carbamoyl-beta-alanine amidohydrolase)
TRINITY_DN107142_c0_g2_i1	Bicyclogermacrene synthase (EC 4.2.3.100) (Terpene synthase 5) (LdTPS5)
TRINITY_DN113142_c1_g1_i3	Bifunctional 3-dehydroquinate dehydratase/shikimate dehydrogenase, chloroplastic (DHQ-SDH protein) (DHQase-SORase) (Protein EMBRYO DEFECTIVE 3004) [Includes: Dehydroquinate dehydratase (DHQ) (EC 4.2.1.10); Shikimate dehydrogenase (SDH) (EC 1.1.1.25)]
TRINITY_DN110991_c0_g1_i1	Bifunctional coenzyme A synthase (CoA synthase) [Includes: Phosphopantetheine adenylyltransferase (EC 2.7.7.3) (Dephospho-CoA pyrophosphorylase) (Pantetheine-phosphate adenylyltransferase) (PPAT); Dephospho-CoA kinase (DPCK) (EC 2.7.1.24) (Dephosphocoenzyme A kinase) (DPCOAK)]
TRINITY_DN95434_c0_g2_i2	Bifunctional epoxide hydrolase 2 [Includes: Cytosolic epoxide hydrolase 2 (CEH) (EC 3.3.2.10) (Epoxide hydratase) (Soluble epoxide hydrolase) (SEH); Lipid-phosphate phosphatase (EC 3.1.3.76)]
TRINITY_DN106643_c0_g1_i2	Bifunctional fucokinase/fucose pyrophosphorylase (AtFKGP) [Includes: L-fucokinase (EC 2.7.1.52); Fucose-1-phosphate guanylyltransferase (EC 2.7.7.30) (GDP-fucose pyrophosphorylase)]
TRINITY_DN102392_c0_g1_i2	Bifunctional glutamate/proline--tRNA ligase (Bifunctional aminoacyl-tRNA synthetase) (Cell proliferation-inducing gene 32 protein) (Glutamatyl-prolyl-tRNA synthetase) [Includes: Glutamate--tRNA ligase (EC 6.1.1.17) (Glutamyl-tRNA synthetase) (GluRS); Proline--tRNA ligase (EC 6.1.1.15) (Prolyl-tRNA synthetase)]
TRINITY_DN123326_c3_g1_i2	Bifunctional glutamate/proline--tRNA ligase (Bifunctional aminoacyl-tRNA synthetase) [Includes: Glutamate--tRNA ligase (EC 6.1.1.17) (Glutamyl-tRNA synthetase) (GluRS); Proline--tRNA ligase (EC 6.1.1.15) (Prolyl-tRNA synthetase) (ProRS)]
TRINITY_DN115609_c2_g1_i1	Bifunctional glutamate/proline--tRNA ligase (Bifunctional aminoacyl-tRNA synthetase) [Includes: Glutamate--tRNA ligase (EC 6.1.1.17) (Glutamyl-tRNA synthetase); Proline--tRNA ligase (EC 6.1.1.15) (Prolyl-tRNA synthetase) (ProRS)]
TRINITY_DN116242_c0_g1_i4	Bifunctional L-3-cyanoalanine synthase/cysteine synthase, mitochondrial (EC 2.5.1.47) (EC 4.4.1.9) (Beta-cyanoalanine synthase) (SoCAS) (Beta-substituted Ala synthase 3-1) (SPIol-Bsas3-1) (Cysteine synthase C)
TRINITY_DN108593_c0_g1_i1	Bifunctional polynucleotide phosphatase/kinase (DNA 5'-kinase/3'-phosphatase) (Polynucleotide kinase-3'-phosphatase) [Includes: Polynucleotide 3'-phosphatase (EC 3.1.3.32) (2'(3')-polynucleotidase); Polynucleotide 5'-hydroxyl-kinase (EC 2.7.1.78)]
TRINITY_DN106868_c0_g3_i1	Bifunctional protein FolD [Includes: Methylenetetrahydrofolate dehydrogenase (EC 1.5.1.5); Methenyltetrahydrofolate cyclohydrolase (EC 3.5.4.9)]
TRINITY_DN90724_c2_g2_i1	Bifunctional protein GlmU [Includes: UDP-N-acetylglucosamine pyrophosphorylase (EC 2.7.7.23) (N-acetylglucosamine-1-phosphate uridyltransferase); Glucosamine-1-phosphate N-acetyltransferase (EC 2.3.1.157)]
TRINITY_DN119982_c2_g3_i1	Bifunctional protein GlmU [Includes: UDP-N-acetylglucosamine pyrophosphorylase (EC 2.7.7.23) (N-acetylglucosamine-1-phosphate uridyltransferase); Glucosamine-1-phosphate N-acetyltransferase (EC 2.3.1.157)]
TRINITY_DN85603_c0_g1_i1	Bifunctional protein GlmU [Includes: UDP-N-acetylglucosamine pyrophosphorylase (EC 2.7.7.23) (N-acetylglucosamine-1-phosphate uridyltransferase); Glucosamine-1-phosphate N-acetyltransferase (EC 2.3.1.157)]
TRINITY_DN111636_c0_g1_i9	Bifunctional protein HldE [Includes: D-beta-D-heptose 7-phosphate kinase (EC 2.7.1.167) (D-beta-D-heptose 7-phosphotransferase) (D-glycero-beta-D-manno-heptose-7-phosphate kinase); D-beta-D-heptose 1-phosphate adenylyltransferase (EC 2.7.7.70) (D-glycero-beta-D-manno-heptose 1-phosphate adenylyltransferase)]
TRINITY_DN95821_c2_g4_i1	Bifunctional purine biosynthesis protein PURH [Cleaved into: Bifunctional purine biosynthesis protein PURH, N-terminally processed] [Includes: Phosphoribosylaminoimidazolecarboxamide formyltransferase (EC 2.1.2.3) (5-aminoimidazole-4-carboxamide ribonucleotide formyltransferase) (AICAR transformylase); IMP cyclohydrolase (EC 3.5.4.10) (ATIC) (IMP synthase) (Inosinicase)]
TRINITY_DN94782_c0_g1_i2	Bifunctional purine biosynthesis protein PURH [Includes: Phosphoribosylaminoimidazolecarboxamide formyltransferase (EC 2.1.2.3) (5-aminoimidazole-4-carboxamide ribonucleotide formyltransferase) (AICAR transformylase); IMP cyclohydrolase (EC 3.5.4.10) (ATIC) (IMP synthase) (Inosinicase)]
TRINITY_DN95821_c2_g1_i1	Bifunctional purine biosynthesis protein PURH [Includes: Phosphoribosylaminoimidazolecarboxamide formyltransferase (EC 2.1.2.3) (5-aminoimidazole-4-carboxamide ribonucleotide formyltransferase) (AICAR transformylase); IMP cyclohydrolase (EC 3.5.4.10) (ATIC) (IMP synthase) (Inosinicase)]
TRINITY_DN98490_c3_g1_i6	Bifunctional uridylyltransferase/uridylyl-removing enzyme (UTase/UR) (Bifunctional [protein-PII] modification enzyme) (Bifunctional nitrogen sensor protein) [Includes: [Protein-PII] uridylyltransferase (PII uridylyltransferase) (UTase) (EC 2.7.7.59); [Protein-PII]-UMP uridylyl-removing enzyme (UR) (EC 3.1.4.-)]
TRINITY_DN117187_c3_g1_i1	Bifunctional uridylyltransferase/uridylyl-removing enzyme (UTase/UR) (Bifunctional [protein-PII] modification enzyme) (Bifunctional nitrogen sensor protein) [Includes: [Protein-PII] uridylyltransferase (PII uridylyltransferase) (UTase) (EC 2.7.7.59); [Protein-PII]-UMP uridylyl-removing enzyme (UR) (EC 3.1.4.-)]
TRINITY_DN123405_c1_g1_i2	Bile acid receptor (Farnesoid X-activated receptor) (Farnesol receptor HRR-1) (Nuclear receptor subfamily 1 group H member 4)
TRINITY_DN93302_c1_g1_i5	Bile acid receptor (Farnesoid X-activated receptor) (Farnesol receptor HRR-1) (Nuclear receptor subfamily 1 group H member 4)
TRINITY_DN101611_c0_g1_i3	Bile acid receptor (Farnesoid X-activated receptor) (Farnesol receptor HRR-1) (Nuclear receptor subfamily 1 group H member 4) (Retinoid X receptor-interacting protein 14) (RXR-interacting protein 14)
TRINITY_DN94459_c0_g1_i1	Bile pigment transporter 1
TRINITY_DN116706_c0_g1_i2	Bile salt-activated lipase (BAL) (EC 3.1.1.13) (EC 3.1.1.3) (EC 3.1.1.6) (Bile salt-stimulated lipase) (BSSL) (Carboxyl ester lipase) (Cholesterol esterase) (Pancreatic lysophospholipase) (Sterol esterase)
TRINITY_DN112340_c0_g1_i2	Bile salt-activated lipase (BAL) (EC 3.1.1.13) (EC 3.1.1.3) (EC 3.1.1.6) (Bile salt-stimulated lipase) (BSSL) (Carboxyl ester lipase) (Cholesterol esterase) (Pancreatic lysophospholipase) (Sterol esterase)
TRINITY_DN92331_c0_g2_i1	Biogenesis of lysosome-related organelles complex 1 subunit 1 (BLOC-1 subunit 1)
TRINITY_DN82045_c0_g1_i1	Biogenesis of lysosome-related organelles complex 1 subunit 6 (BLOC-1 subunit 6) (Pallid protein homolog)
TRINITY_DN102359_c0_g1_i3	Biosynthetic arginine decarboxylase (ADC) (EC 4.1.1.19)
TRINITY_DN95063_c0_g1_i2	Biotin synthase (EC 2.8.1.6)
TRINITY_DN100947_c2_g1_i1	Biotin synthase (EC 2.8.1.6)
TRINITY_DN112882_c0_g2_i1	Biotin--protein ligase (EC 6.3.4.-) (Biotin apo-protein ligase) [Includes: Biotin--[methylmalonyl-CoA-carboxytransferase] ligase (EC 6.3.4.9); Biotin--[propionyl-CoA-carboxylase [ATP-hydrolyzing]] ligase (EC 6.3.4.10) (Holocarboxylase synthetase) (HCS); Biotin--[methylcrotonoyl-CoA-carboxylase] ligase (EC 6.3.4.11); Biotin--[acetyl-CoA-carboxylase] ligase (EC 6.3.4.15)]
TRINITY_DN116638_c0_g3_i1	Blood vessel epicardial substance (BVES) (Popeye domain-containing protein 1) (Popeye protein 1)
TRINITY_DN116712_c0_g1_i3	Bloom syndrome protein homolog (Dmblm) (EC 3.6.4.12) (Bloom syndrome helicase ortholog) (Mutagen-sensitive protein 309) (RecQ helicase homolog)
TRINITY_DN81593_c0_g1_i1	BolA-like protein 2
TRINITY_DN109917_c0_g1_i2	BolA-like protein 3
TRINITY_DN114971_c1_g1_i2	Bone morphogenetic protein receptor type-2 (BMP type-2 receptor) (BMPR-2) (EC 2.7.11.30) (BRK-3) (Bone morphogenetic protein receptor type II) (BMP type II receptor) (BMPR-II)
TRINITY_DN119820_c1_g1_i1	Bone morphogenetic protein receptor type-2 (BMP type-2 receptor) (BMPR-2) (EC 2.7.11.30) (BRK-3) (Bone morphogenetic protein receptor type II) (BMP type II receptor) (BMPR-II)
TRINITY_DN117283_c1_g3_i1	Box A-binding factor (ABF) (GATA-binding factor B) (Protein serpent) (Transcription factor GATA-B) (dGATA-B)
TRINITY_DN92295_c0_g1_i2	Box C/D snoRNA protein 1 (Zinc finger HIT domain-containing protein 6)
TRINITY_DN96591_c0_g2_i1	Brain tumor protein
TRINITY_DN91972_c0_g1_i1	Brain tumor protein
TRINITY_DN122983_c0_g1_i3	Brain tumor protein
TRINITY_DN111981_c1_g1_i1	Branched-chain-amino-acid aminotransferase (BCAT) (EC 2.6.1.42)
TRINITY_DN114621_c0_g1_i2	Branched-chain-amino-acid aminotransferase, cytosolic (BCAT(c)) (EC 2.6.1.42) (Protein ECA39)
TRINITY_DN113163_c2_g2_i1	Breast cancer metastasis-suppressor 1-like protein
TRINITY_DN102374_c4_g2_i3	Brefeldin A-inhibited guanine nucleotide-exchange protein 2 (Brefeldin A-inhibited GEP 2) (ADP-ribosylation factor guanine nucleotide-exchange factor 2)
TRINITY_DN123628_c1_g1_i1	BRISC and BRCA1-A complex member 1 (Mediator of RAP80 interactions and targeting subunit of 40 kDa) (New component of the BRCA1-A complex)
TRINITY_DN95505_c0_g1_i1	BRO1 domain-containing protein BROX (BRO1 domain- and CAAX motif-containing protein)
TRINITY_DN122137_c0_g1_i1	Broad-complex core protein isoforms 1/2/3/4/5
TRINITY_DN117574_c1_g1_i1	Bromodomain adjacent to zinc finger domain protein 1A (Cbp146)
TRINITY_DN122742_c0_g1_i1	Bromodomain adjacent to zinc finger domain protein 2A (Transcription termination factor I-interacting protein 5) (TTF-I-interacting protein 5) (Tip5)
TRINITY_DN116224_c2_g1_i4	Bromodomain adjacent to zinc finger domain protein 2A (Transcription termination factor I-interacting protein 5) (TTF-I-interacting protein 5) (Tip5) (hWALp3)
TRINITY_DN123034_c1_g1_i1	Bromodomain adjacent to zinc finger domain protein 2B (hWALp4)
TRINITY_DN118438_c1_g1_i1	Bromodomain-containing protein 4 (Protein HUNK1)
TRINITY_DN107912_c1_g1_i12	Bromodomain-containing protein 4A
TRINITY_DN116861_c0_g2_i1	Bromodomain-containing protein C631.02
TRINITY_DN119601_c0_g1_i4	BSD domain-containing protein 1
TRINITY_DN117800_c0_g3_i4	BTB and MATH domain-containing protein 40
TRINITY_DN95613_c0_g1_i1	BTB/POZ domain-containing adapter for CUL3-mediated RhoA degradation protein 3 (hBACURD3) (BTB/POZ domain-containing protein KCTD10) (Potassium channel tetramerization domain-containing protein 10)
TRINITY_DN111750_c0_g1_i1	BTB/POZ domain-containing protein 10 (Glucose metabolism-related protein 1)
TRINITY_DN114549_c1_g1_i2	BTB/POZ domain-containing protein 2
TRINITY_DN112176_c0_g1_i1	BTB/POZ domain-containing protein 9
TRINITY_DN102244_c0_g1_i2	BTB/POZ domain-containing protein At3g56230
TRINITY_DN111085_c0_g2_i1	BUB3-interacting and GLEBS motif-containing protein ZNF207 (BuGZ) (xBuGZ) (Zinc finger protein 207)
TRINITY_DN114232_c0_g3_i1	Bud site selection protein 3
TRINITY_DN118013_c0_g1_i1	Bystin
TRINITY_DN97994_c0_g1_i1	C-1-tetrahydrofolate synthase, cytoplasmic (C1-THF synthase) [Cleaved into: C-1-tetrahydrofolate synthase, cytoplasmic, N-terminally processed] [Includes: Methylenetetrahydrofolate dehydrogenase (EC 1.5.1.5); Methenyltetrahydrofolate cyclohydrolase (EC 3.5.4.9); Formyltetrahydrofolate synthetase (EC 6.3.4.3)]
TRINITY_DN94592_c1_g1_i2	C-1-tetrahydrofolate synthase, cytoplasmic (C1-THF synthase) [Includes: Methylenetetrahydrofolate dehydrogenase (EC 1.5.1.5); Methenyltetrahydrofolate cyclohydrolase (EC 3.5.4.9); Formyltetrahydrofolate synthetase (EC 6.3.4.3)]
TRINITY_DN117698_c0_g1_i2	C-1-tetrahydrofolate synthase, cytoplasmic (C1-THF synthase) [Includes: Methylenetetrahydrofolate dehydrogenase (EC 1.5.1.5); Methenyltetrahydrofolate cyclohydrolase (EC 3.5.4.9); Formyltetrahydrofolate synthetase (EC 6.3.4.3)]
TRINITY_DN117698_c0_g1_i4	C-1-tetrahydrofolate synthase, cytoplasmic (C1-THF synthase) [Includes: Methylenetetrahydrofolate dehydrogenase (EC 1.5.1.5); Methenyltetrahydrofolate cyclohydrolase (EC 3.5.4.9); Formyltetrahydrofolate synthetase (EC 6.3.4.3)]
TRINITY_DN120849_c0_g1_i5	C2 domain-containing protein 5 (C2 domain-containing phosphoprotein of 138 kDa)
TRINITY_DN121356_c0_g1_i3	C3 and PZP-like alpha-2-macroglobulin domain-containing protein 8
TRINITY_DN113049_c1_g1_i1	CAAX prenyl protease 1 homolog (EC 3.4.24.84) (Farnesylated proteins-converting enzyme 1) (FACE-1) (Prenyl protein-specific endoprotease 1) (Zinc metalloproteinase Ste24 homolog)
TRINITY_DN94207_c0_g1_i1	CAD protein (Protein rudimentary) [Includes: Glutamine-dependent carbamoyl-phosphate synthase (EC 6.3.5.5); Aspartate carbamoyltransferase (EC 2.1.3.2); Dihydroorotase (EC 3.5.2.3)]
TRINITY_DN120747_c0_g2_i2	CAD protein (Protein rudimentary) [Includes: Glutamine-dependent carbamoyl-phosphate synthase (EC 6.3.5.5); Aspartate carbamoyltransferase (EC 2.1.3.2); Dihydroorotase (EC 3.5.2.3)]
TRINITY_DN92190_c0_g1_i2	CAD protein (Protein rudimentary) [Includes: Glutamine-dependent carbamoyl-phosphate synthase (EC 6.3.5.5); Aspartate carbamoyltransferase (EC 2.1.3.2); Dihydroorotase (EC 3.5.2.3)]
TRINITY_DN102027_c0_g1_i1	Cadherin EGF LAG seven-pass G-type receptor 1
TRINITY_DN38349_c1_g1_i2	Caffeic acid 3-O-methyltransferase (CAOMT) (COMT) (EC 2.1.1.68) (S-adenosysl-L-methionine:caffeic acid 3-O-methyltransferase)
TRINITY_DN31139_c0_g1_i4	Caffeic acid 3-O-methyltransferase (CAOMT) (COMT) (EC 2.1.1.68) (S-adenosysl-L-methionine:caffeic acid 3-O-methyltransferase)
TRINITY_DN27071_c2_g1_i2	Caffeic acid 3-O-methyltransferase (CAOMT) (COMT) (EC 2.1.1.68) (S-adenosysl-L-methionine:caffeic acid 3-O-methyltransferase)
TRINITY_DN92471_c1_g2_i3	Caffeic acid 3-O-methyltransferase (CAOMT) (COMT) (EC 2.1.1.68) (S-adenosysl-L-methionine:caffeic acid 3-O-methyltransferase)
TRINITY_DN38349_c1_g1_i1	Caffeic acid 3-O-methyltransferase (CAOMT) (COMT) (EC 2.1.1.68) (S-adenosysl-L-methionine:caffeic acid 3-O-methyltransferase)
TRINITY_DN122230_c4_g2_i1	Caffeic acid 3-O-methyltransferase (CAOMT) (COMT) (EC 2.1.1.68) (S-adenosysl-L-methionine:caffeic acid 3-O-methyltransferase)
TRINITY_DN122230_c4_g3_i1	Caffeic acid 3-O-methyltransferase (CAOMT) (COMT) (EC 2.1.1.68) (S-adenosysl-L-methionine:caffeic acid 3-O-methyltransferase)
TRINITY_DN38349_c1_g2_i1	Caffeic acid 3-O-methyltransferase (CAOMT) (COMT) (EC 2.1.1.68) (S-adenosysl-L-methionine:caffeic acid 3-O-methyltransferase)
TRINITY_DN27071_c2_g2_i1	Caffeic acid 3-O-methyltransferase 1 (CAOMT-1) (COMT-1) (EC 2.1.1.68) (S-adenosysl-L-methionine:caffeic acid 3-O-methyltransferase 1)
TRINITY_DN110141_c0_g2_i2	Calcineurin B homologous protein 1 (Calcineurin B-like protein) (Calcium-binding protein CHP) (Calcium-binding protein p22) (EF-hand calcium-binding domain-containing protein p22)
TRINITY_DN114616_c1_g1_i3	Calcineurin B homologous protein 1 (Calcineurin B-like protein) (Calcium-binding protein CHP) (Calcium-binding protein p22) (EF-hand calcium-binding domain-containing protein p22)
TRINITY_DN114616_c1_g3_i1	Calcineurin B homologous protein 1 (Calcineurin B-like protein) (Calcium-binding protein CHP) (Calcium-binding protein p22) (EF-hand calcium-binding domain-containing protein p22)
TRINITY_DN116435_c0_g1_i5	Calcineurin subunit B type 2 (Protein phosphatase 2B regulatory subunit 2) (dCNB2)
TRINITY_DN116435_c0_g1_i3	Calcineurin subunit B type 2 (Protein phosphatase 2B regulatory subunit 2) (dCNB2)
TRINITY_DN93471_c0_g1_i1	Calcitonin gene-related peptide 1 (Alpha-type CGRP) (Calcitonin gene-related peptide I) (CGRP-I)
TRINITY_DN116812_c0_g1_i3	Calcium channel flower
TRINITY_DN91201_c0_g1_i8	Calcium homeostasis endoplasmic reticulum protein (SR-related CTD-associated factor 6)
TRINITY_DN107634_c0_g2_i1	Calcium load-activated calcium channel (CLAC channel) (Meg-2-like protein) (Transmembrane and coiled-coil domain-containing protein 1)
TRINITY_DN121392_c0_g1_i3	Calcium uptake protein 1 homolog, mitochondrial (Mitochondrial calcium uptake 1)
TRINITY_DN95454_c1_g1_i1	Calcium/calmodulin-dependent protein kinase type 1 (EC 2.7.11.17) (CaM kinase I) (CaM-KI)
TRINITY_DN100294_c0_g1_i1	Calcium/calmodulin-dependent protein kinase type 1 (EC 2.7.11.17) (CaM kinase I) (CaM-KI)
TRINITY_DN100739_c1_g1_i1	Calcium-binding and coiled-coil domain-containing protein 2 (Antigen nuclear dot 52 kDa protein) (Nuclear domain 10 protein NDP52) (Nuclear domain 10 protein 52) (Nuclear dot protein 52)
TRINITY_DN112267_c0_g3_i1	Calcium-binding mitochondrial carrier protein Aralar1
TRINITY_DN117556_c0_g1_i2	Calcium-binding mitochondrial carrier protein SCaMC-2 (Small calcium-binding mitochondrial carrier protein 2) (Solute carrier family 25 member 25)
TRINITY_DN116778_c1_g1_i2	Calcium-binding protein E63-1
TRINITY_DN97472_c0_g1_i4	Calcium-dependent protein kinase 13 (EC 2.7.11.1)
TRINITY_DN86142_c0_g1_i1	Calcium-dependent protein kinase 15 (EC 2.7.11.1)
TRINITY_DN121861_c1_g1_i5	Calcium-independent phospholipase A2-gamma (EC 3.1.1.5) (Intracellular membrane-associated calcium-independent phospholipase A2 gamma) (iPLA2-gamma) (Patatin-like phospholipase domain-containing protein 8)
TRINITY_DN121366_c0_g1_i1	Calcium-independent protein kinase C (EC 2.7.11.13) (APL II)
TRINITY_DN73011_c0_g1_i1	Calcium-transporting ATPase sarcoplasmic/endoplasmic reticulum type (EC 7.2.2.10) (Calcium ATPase at 60A) (Calcium pump) (Sarcoplasmic/endoplasmic reticulum Ca(2+)-ATPase)
TRINITY_DN123309_c0_g1_i1	Calcium-transporting ATPase sarcoplasmic/endoplasmic reticulum type (EC 7.2.2.10) (Calcium pump) (Sarcoplasmic/endoplasmic reticulum Ca(2+)-ATPase)
TRINITY_DN105286_c0_g2_i1	Calcyclin-binding protein (CacyBP) (Siah-interacting protein)
TRINITY_DN120565_c0_g1_i2	Calcyphosin-like protein
TRINITY_DN34125_c1_g2_i9	Callose synthase 3 (EC 2.4.1.34) (1,3-beta-glucan synthase) (Protein GLUCAN SYNTHASE-LIKE 12)
TRINITY_DN97695_c0_g2_i4	Callose synthase 7 (EC 2.4.1.34) (1,3-beta-glucan synthase) (Protein GLUCAN SYNTHASE-LIKE 7)
TRINITY_DN102700_c0_g1_i2	Calmodulin (CaM)
TRINITY_DN99214_c3_g5_i1	Calmodulin (CaM)
TRINITY_DN76955_c0_g1_i1	Calmodulin-like protein 4
TRINITY_DN94445_c0_g1_i1	Calmodulin-like protein 4
TRINITY_DN115105_c0_g1_i1	Calnexin
TRINITY_DN94850_c0_g5_i1	Calpain-1 catalytic subunit (EC 3.4.22.52) (Calcium-activated neutral proteinase 1) (CANP 1) (Calpain mu-type) (Calpain-1 large subunit) (Micromolar-calpain) (muCANP)
TRINITY_DN116916_c0_g1_i4	Calpain-7 (EC 3.4.22.-) (PalB homolog) (PalBH)
TRINITY_DN121805_c1_g1_i3	Calpain-B (EC 3.4.22.-) (Calcium-activated neutral proteinase B) (CANP B) [Cleaved into: Calpain-B catalytic subunit 1; Calpain-B catalytic subunit 2]
TRINITY_DN120335_c0_g1_i1	Calreticulin
TRINITY_DN120335_c0_g1_i4	Calreticulin
TRINITY_DN97799_c0_g1_i1	Calumenin-A
TRINITY_DN109174_c0_g1_i3	Calumenin-A
TRINITY_DN121130_c1_g5_i1	cAMP-dependent protein kinase catalytic subunit alpha (PKA C-alpha) (EC 2.7.11.11)
TRINITY_DN110838_c2_g1_i3	cAMP-dependent protein kinase catalytic subunit alpha (PKA C-alpha) (EC 2.7.11.11)
TRINITY_DN110838_c2_g1_i6	cAMP-dependent protein kinase catalytic subunit alpha (PKA C-alpha) (EC 2.7.11.11)
TRINITY_DN117685_c2_g1_i9	cAMP-dependent protein kinase type I regulatory subunit (DRI class I to class IV)
TRINITY_DN114462_c0_g1_i1	cAMP-dependent protein kinase type II regulatory subunit
TRINITY_DN106073_c0_g1_i4	cAMP-responsive element-binding protein-like 2
TRINITY_DN122891_c1_g2_i1	cAMP-specific 3',5'-cyclic phosphodiesterase 4D (EC 3.1.4.53) (DPDE3)
TRINITY_DN111375_c0_g4_i1	Canalicular multispecific organic anion transporter 2 (ATP-binding cassette sub-family C member 3) (Multidrug resistance-associated protein 3)
TRINITY_DN122551_c0_g1_i3	Canalicular multispecific organic anion transporter 2 (ATP-binding cassette sub-family C member 3) (Multi-specific organic anion transporter D) (MOAT-D) (Multidrug resistance-associated protein 3)
TRINITY_DN71110_c0_g1_i1	Capsid-associated protein Vp91
TRINITY_DN120063_c0_g2_i1	Cap-specific mRNA (nucleoside-2'-O-)-methyltransferase 2 (EC 2.1.1.296) (Cap methyltransferase 2) (Cap2 2'O-ribose methyltransferase 2) (MTr2) (FtsJ methyltransferase domain-containing protein 1)
TRINITY_DN108917_c0_g1_i1	Capsule polysaccharide export inner-membrane protein KpsE
TRINITY_DN119425_c2_g1_i1	Carbohydrate-responsive element-binding protein (ChREBP) (Class D basic helix-loop-helix protein 14) (bHLHd14) (MLX interactor) (MLX-interacting protein-like) (WS basic-helix-loop-helix leucine zipper protein) (WS-bHLH) (Williams-Beuren syndrome chromosomal region 14 protein)
TRINITY_DN92654_c0_g2_i3	Carbon monoxide dehydrogenase (CODH) (EC 1.2.7.4)
TRINITY_DN60171_c0_g1_i1	Carbonic anhydrase (EC 4.2.1.1) (Carbonate dehydratase) (Non-classical export protein 103)
TRINITY_DN99751_c1_g1_i5	Carbonic anhydrase 1 (EC 4.2.1.1) (Carbonate dehydratase I) (Carbonic anhydrase I) (CA-I)
TRINITY_DN84595_c0_g1_i1	Carbonic anhydrase 2 (EC 4.2.1.1) (Carbonate dehydratase II) (Carbonic anhydrase II) (CA-II)
TRINITY_DN119437_c0_g3_i5	Carbonic anhydrase 7 (EC 4.2.1.1) (Carbonate dehydratase VII) (Carbonic anhydrase VII) (CA-VII)
TRINITY_DN100422_c0_g1_i1	Carbonic anhydrase 7 (EC 4.2.1.1) (Carbonate dehydratase VII) (Carbonic anhydrase VII) (CA-VII)
TRINITY_DN113038_c0_g2_i1	Carbonyl reductase [NADPH] 2 (EC 1.1.1.184) (Lung carbonyl reductase) (LCR) (NADPH-dependent carbonyl reductase 2)
TRINITY_DN121992_c1_g1_i1	Carboxylesterase 3B (EC 3.1.1.1) (Liver carboxylesterase 31-like)
TRINITY_DN87490_c0_g1_i5	Carboxylic acid reductase (CAR) (EC 1.2.1.-) (ATP/NADPH-dependent carboxylic acid reductase) (Fatty acid reductase)
TRINITY_DN118844_c0_g1_i3	Carboxypeptidase A1 (EC 3.4.17.1)
TRINITY_DN120769_c1_g1_i1	Carboxypeptidase A2 (EC 3.4.17.15)
TRINITY_DN118844_c0_g2_i1	Carboxypeptidase A4 (EC 3.4.17.-) (Carboxypeptidase A3)
TRINITY_DN114021_c0_g1_i3	Carboxypeptidase B (EC 3.4.17.2)
TRINITY_DN114021_c0_g1_i1	Carboxypeptidase B (EC 3.4.17.2)
TRINITY_DN118765_c0_g3_i1	Carboxypeptidase E (CPE) (EC 3.4.17.10) (Carboxypeptidase H) (CPH) (Enkephalin convertase) (Prohormone-processing carboxypeptidase)
TRINITY_DN88819_c0_g1_i1	Carboxypeptidase E (CPE) (EC 3.4.17.10) (Carboxypeptidase H) (CPH) (Enkephalin convertase) (Prohormone-processing carboxypeptidase)
TRINITY_DN118765_c0_g2_i1	Carboxypeptidase E (CPE) (EC 3.4.17.10) (Carboxypeptidase H) (CPH) (Enkephalin convertase) (Prohormone-processing carboxypeptidase)
TRINITY_DN103142_c0_g1_i1	Carboxypeptidase N subunit 2 (Carboxypeptidase N 83 kDa chain) (Carboxypeptidase N large subunit) (Carboxypeptidase N polypeptide 2) (Carboxypeptidase N regulatory subunit)
TRINITY_DN90144_c0_g1_i4	Carboxypeptidase Q (EC 3.4.17.-) (Hematopoietic lineage switch 2 related protein) (Hls2-rp) (Liver annexin-like protein 1) (LAL-1) (Plasma glutamate carboxypeptidase)
TRINITY_DN121572_c1_g1_i2	Carboxypeptidase Q (EC 3.4.17.-) (Hematopoietic lineage switch 2) (Plasma glutamate carboxypeptidase)
TRINITY_DN92889_c0_g1_i3	Carboxypeptidase Q (EC 3.4.17.-) (Plasma glutamate carboxypeptidase)
TRINITY_DN100962_c0_g1_i2	Carboxypeptidase Q (EC 3.4.17.-) (Plasma glutamate carboxypeptidase)
TRINITY_DN78896_c0_g1_i1	Carboxypeptidase Q (EC 3.4.17.-) (Plasma glutamate carboxypeptidase)
TRINITY_DN91534_c0_g1_i2	Carboxypeptidase Q (EC 3.4.17.-) (Plasma glutamate carboxypeptidase)
TRINITY_DN121572_c2_g1_i5	Carboxypeptidase Q (EC 3.4.17.-) (Plasma glutamate carboxypeptidase)
TRINITY_DN121572_c2_g2_i4	Carboxypeptidase Q (EC 3.4.17.-) (Plasma glutamate carboxypeptidase)
TRINITY_DN119286_c0_g1_i5	Carboxypeptidase Y homolog A (EC 3.4.16.5)
TRINITY_DN47065_c0_g1_i1	Carboxypeptidase Y homolog A (EC 3.4.16.5)
TRINITY_DN122435_c0_g1_i1	Carboxy-terminal domain RNA polymerase II polypeptide A small phosphatase 1 (EC 3.1.3.16) (Nuclear LIM interactor-interacting factor 3) (NLI-IF) (NLI-interacting factor 3) (Small C-terminal domain phosphatase 1) (SCP1) (Small CTD phosphatase 1)
TRINITY_DN107701_c1_g1_i2	Carcinoembryonic antigen-related cell adhesion molecule 5 (Carcinoembryonic antigen) (CEA) (Meconium antigen 100) (CD antigen CD66e)
TRINITY_DN105173_c4_g1_i6	Caricain (EC 3.4.22.30) (Papaya peptidase A) (Papaya proteinase III) (PPIII) (Papaya proteinase omega)
TRINITY_DN120879_c1_g1_i4	Casein kinase I isoform alpha (CKI-alpha) (EC 2.7.11.1) (CK1)
TRINITY_DN105893_c0_g1_i1	Casein kinase I isoform alpha (CKI-alpha) (EC 2.7.11.1) (CK1)
TRINITY_DN106983_c0_g1_i2	Casein kinase I isoform delta-A (CKI-delta-A) (CKId-A) (EC 2.7.11.1) (Casein kinase I isoform delta-like)
TRINITY_DN99411_c0_g1_i3	Casein kinase I isoform delta-A (CKI-delta-A) (CKId-A) (EC 2.7.11.1) (Casein kinase I isoform delta-like)
TRINITY_DN117780_c1_g1_i1	Casein kinase I isoform epsilon (CKI-epsilon) (CKIe) (EC 2.7.11.1)
TRINITY_DN117780_c1_g1_i2	Casein kinase I isoform epsilon (CKI-epsilon) (CKIe) (EC 2.7.11.1)
TRINITY_DN110938_c0_g2_i4	Casein kinase I isoform gamma-3 (CKI-gamma 3) (EC 2.7.11.1)
TRINITY_DN105585_c2_g1_i1	Casein kinase II subunit alpha (CK II) (EC 2.7.11.1)
TRINITY_DN103088_c4_g1_i1	Casein kinase II subunit beta (CK II beta)
TRINITY_DN111314_c0_g1_i3	Casein kinase II subunit beta (CK II beta) (Phosvitin)
TRINITY_DN122767_c3_g1_i2	Caskin-1 (CASK-interacting protein 1)
TRINITY_DN99202_c0_g1_i1	Caspase-1 (EC 3.4.22.-) [Cleaved into: Caspase-1 subunit p19/18; Caspase-1 subunit p12]
TRINITY_DN119361_c1_g1_i5	Caspase-8 (CASP-8) (EC 3.4.22.61) [Cleaved into: Caspase-8 subunit p18; Caspase-8 subunit p10]
TRINITY_DN121065_c0_g1_i1	Catalase (EC 1.11.1.6)
TRINITY_DN114153_c0_g3_i1	Catalase-peroxidase (CP) (EC 1.11.1.21) (Hydroperoxidase I) (HPI) (Peroxidase/catalase)
TRINITY_DN113227_c0_g1_i7	Catalase-peroxidase (CP) (EC 1.11.1.21) (Peroxidase/catalase)
TRINITY_DN107971_c0_g1_i1	Catenin alpha
TRINITY_DN115461_c0_g1_i1	Cathepsin B (EC 3.4.22.1) (BCSB) [Cleaved into: Cathepsin B light chain; Cathepsin B heavy chain]
TRINITY_DN115461_c0_g1_i4	Cathepsin B (EC 3.4.22.1) (BCSB) [Cleaved into: Cathepsin B light chain; Cathepsin B heavy chain]
TRINITY_DN119355_c1_g1_i3	Cathepsin B (EC 3.4.22.1) (BCSB) [Cleaved into: Cathepsin B light chain; Cathepsin B heavy chain]
TRINITY_DN86796_c0_g1_i1	Cathepsin B (EC 3.4.22.1) (Cathepsin B1) (RSG-2) [Cleaved into: Cathepsin B light chain; Cathepsin B heavy chain]
TRINITY_DN90792_c0_g2_i1	Cathepsin B (EC 3.4.22.1) [Cleaved into: Cathepsin B light chain; Cathepsin B heavy chain]
TRINITY_DN64863_c0_g1_i1	Cathepsin B (EC 3.4.22.1) [Cleaved into: Cathepsin B light chain; Cathepsin B heavy chain]
TRINITY_DN93128_c0_g1_i4	Cathepsin B-like cysteine proteinase 3 (EC 3.4.22.-) (Fragment)
TRINITY_DN42918_c0_g1_i1	Cathepsin B-like cysteine proteinase 4 (EC 3.4.22.-) (Cysteine protease-related 4)
TRINITY_DN117749_c2_g1_i1	Cathepsin G (EC 3.4.21.20) (Vimentin-specific protease) (VSP)
TRINITY_DN99202_c0_g2_i1	Cathepsin J (EC 3.4.22.-) (Cathepsin L-related protein) (Cathepsin P) (Catlrp-p)
TRINITY_DN121272_c2_g1_i1	Cathepsin L (EC 3.4.22.15) (Cysteine proteinase 1) [Cleaved into: Cathepsin L heavy chain; Cathepsin L light chain]
TRINITY_DN12210_c0_g1_i1	Cathepsin L (EC 3.4.22.15) (Cysteine proteinase 1) [Cleaved into: Cathepsin L heavy chain; Cathepsin L light chain]
TRINITY_DN112202_c0_g1_i2	Cathepsin L (EC 3.4.22.15) (Cysteine proteinase 1) [Cleaved into: Cathepsin L heavy chain; Cathepsin L light chain]
TRINITY_DN111635_c0_g1_i2	Cathepsin L (EC 3.4.22.15) [Cleaved into: Cathepsin L heavy chain; Cathepsin L light chain]
TRINITY_DN59709_c0_g1_i1	Cathepsin L (EC 3.4.22.15) [Cleaved into: Cathepsin L heavy chain; Cathepsin L light chain]
TRINITY_DN108385_c0_g3_i2	Cathepsin L (EC 3.4.22.15) [Cleaved into: Cathepsin L heavy chain; Cathepsin L light chain]
TRINITY_DN107669_c0_g1_i1	Cathepsin L (EC 3.4.22.15) [Cleaved into: Cathepsin L heavy chain; Cathepsin L light chain]
TRINITY_DN94832_c0_g1_i3	Cathepsin L1 (EC 3.4.22.15) (Cathepsin L) (Cyclic protein 2) (CP-2) (Major excreted protein) (MEP) [Cleaved into: Procathepsin L; Cathepsin L1 heavy chain; Cathepsin L1 light chain]
TRINITY_DN118824_c0_g1_i2	Cathepsin L1 (EC 3.4.22.15) (Cathepsin L) [Cleaved into: Cathepsin L1 heavy chain; Cathepsin L1 light chain] (Fragments)
TRINITY_DN115920_c0_g2_i5	Cathepsin L1 (EC 3.4.22.15) (Cathepsin L) [Cleaved into: Cathepsin L1 heavy chain; Cathepsin L1 light chain] (Fragments)
TRINITY_DN113376_c0_g1_i3	Cathepsin L1 (EC 3.4.22.15) (Cathepsin L) [Cleaved into: Cathepsin L1 heavy chain; Cathepsin L1 light chain] (Fragments)
TRINITY_DN119996_c0_g1_i1	Cathepsin L-like proteinase (EC 3.4.22.-)
TRINITY_DN118059_c0_g2_i2	Cathepsin L-like proteinase (EC 3.4.22.-)
TRINITY_DN92564_c0_g1_i3	Cathepsin O (EC 3.4.22.42)
TRINITY_DN114855_c0_g1_i1	Cathepsin S (EC 3.4.22.27)
TRINITY_DN109086_c0_g1_i1	Cathepsin S (EC 3.4.22.27)
TRINITY_DN109924_c0_g1_i4	Cathepsin S (EC 3.4.22.27)
TRINITY_DN82681_c0_g1_i1	Cathepsin Z (EC 3.4.18.1)
TRINITY_DN107712_c0_g1_i1	Cation/acetate symporter ActP (Acetate permease) (Acetate transporter ActP)
TRINITY_DN115676_c0_g1_i3	Cation/H(+) antiporter 18 (Protein CATION/H+ EXCHANGER 18) (AtCHX18)
TRINITY_DN112651_c2_g1_i1	Cation/H(+) antiporter 5 (Protein CATION/H+ EXCHANGER 5) (AtCHX5)
TRINITY_DN118926_c0_g1_i2	Cationic amino acid transporter 2 (CAT-2) (CAT2) (20.5) (Low affinity cationic amino acid transporter 2) (Solute carrier family 7 member 2) (T-cell early activation protein) (TEA)
TRINITY_DN117742_c0_g1_i1	Cationic amino acid transporter 2 (CAT-2) (CAT2) (Low affinity cationic amino acid transporter 2) (Solute carrier family 7 member 2)
TRINITY_DN115888_c0_g1_i1	Cation-independent mannose-6-phosphate receptor (CI Man-6-P receptor) (CI-MPR) (M6PR) (300 kDa mannose 6-phosphate receptor) (MPR 300) (Insulin-like growth factor 2 receptor) (Insulin-like growth factor II receptor) (IGF-II receptor) (CD antigen CD222)
TRINITY_DN120337_c0_g1_i4	Cation-independent mannose-6-phosphate receptor (CI Man-6-P receptor) (CI-MPR) (M6PR) (300 kDa mannose 6-phosphate receptor) (MPR 300) (Insulin-like growth factor 2 receptor) (Insulin-like growth factor II receptor) (IGF-II receptor) (M6P/IGF2 receptor) (M6P/IGF2R) (CD antigen CD222)
TRINITY_DN121710_c0_g1_i1	Cation-transporting ATPase 13A2 (EC 7.2.2.-)
TRINITY_DN102317_c0_g1_i2	CB1 cannabinoid receptor-interacting protein 1 (CRIP-1)
TRINITY_DN115307_c0_g1_i1	CCA tRNA nucleotidyltransferase 1, mitochondrial (EC 2.7.7.72) (mitochondrial tRNA nucleotidyl transferase, CCA-adding) (mt CCA-adding enzyme) (mt tRNA CCA-diphosphorylase) (mt tRNA CCA-pyrophosphorylase) (mt tRNA adenylyltransferase)
TRINITY_DN118278_c1_g1_i2	CCAAT/enhancer-binding protein gamma (C/EBP gamma) (Granulocyte colony-stimulating factor promoter element 1-binding protein) (GPE1-BP) (GPE1-binding protein) (Immunoglobulin enhancer-binding protein 1) (IG/EBP-1)
TRINITY_DN104002_c0_g1_i2	CCHC-type zinc finger protein CG3800
TRINITY_DN123625_c1_g1_i1	CCR4-NOT transcription complex subunit 1 (CCR4-associated factor 1)
TRINITY_DN78861_c0_g1_i1	CCR4-NOT transcription complex subunit 1 (CCR4-associated factor 1)
TRINITY_DN123625_c0_g1_i2	CCR4-NOT transcription complex subunit 1 (CCR4-associated factor 1)
TRINITY_DN78764_c0_g1_i1	CCR4-NOT transcription complex subunit 1 (CCR4-associated factor 1)
TRINITY_DN80977_c0_g1_i1	CCR4-NOT transcription complex subunit 1 (CCR4-associated factor 1)
TRINITY_DN102060_c0_g1_i1	CCR4-NOT transcription complex subunit 2 (CCR4-associated factor 2)
TRINITY_DN106764_c0_g1_i1	CCR4-NOT transcription complex subunit 3 (CCR4-associated factor 3) (Leukocyte receptor cluster member 2)
TRINITY_DN119814_c2_g2_i1	CCR4-NOT transcription complex subunit 6-like (EC 3.1.13.4)
TRINITY_DN93856_c0_g1_i4	CCR4-NOT transcription complex subunit 7 (EC 3.1.13.4) (CCR4-associated factor 1) (CAF-1)
TRINITY_DN123237_c1_g1_i2	CD109 antigen (150 kDa TGF-beta-1-binding protein) (C3 and PZP-like alpha-2-macroglobulin domain-containing protein 7) (Platelet-specific Gov antigen) (p180) (r150) (CD antigen CD109)
TRINITY_DN122498_c0_g1_i2	CD2 antigen cytoplasmic tail-binding protein 2 homolog (Protein hole-in-one)
TRINITY_DN101694_c0_g2_i1	CD63 antigen (CD antigen CD63)
TRINITY_DN101136_c0_g1_i1	CD63 antigen (CD antigen CD63)
TRINITY_DN108935_c0_g1_i3	CD63 antigen (CD antigen CD63)
TRINITY_DN115949_c0_g1_i2	CD9 antigen (CD antigen CD9)
TRINITY_DN120896_c0_g1_i4	Cdc42 homolog (EC 3.6.5.2)
TRINITY_DN120896_c0_g2_i1	Cdc42 homolog (EC 3.6.5.2)
TRINITY_DN120896_c0_g1_i3	Cdc42 homolog (EC 3.6.5.2)
TRINITY_DN95792_c0_g1_i1	CDC42 small effector protein 2-A
TRINITY_DN116020_c0_g1_i2	CDGSH iron-sulfur domain-containing protein 1 (MitoNEET)
TRINITY_DN94003_c1_g1_i1	CDGSH iron-sulfur domain-containing protein 2A
TRINITY_DN115371_c0_g1_i5	CDGSH iron-sulfur domain-containing protein 3, mitochondrial (MitoNEET-related protein 2) (Miner2) (Mitochondrial inner NEET protein) (MiNT)
TRINITY_DN117176_c1_g1_i1	CDGSH iron-sulfur domain-containing protein 3, mitochondrial (MitoNEET-related protein 2) (Miner2) (Mitochondrial inner NEET protein) (MiNT)
TRINITY_DN94003_c1_g1_i3	CDGSH iron-sulfur domain-containing protein NEET (At-NEET)
TRINITY_DN117335_c2_g1_i3	CDK5 and ABL1 enzyme substrate 1 (Interactor with CDK3 1) (Ik3-1)
TRINITY_DN118749_c0_g1_i1	CDK5 regulatory subunit-associated protein 3 (CDK5 activator-binding protein C53)
TRINITY_DN81917_c0_g1_i1	CDP-diacylglycerol pyrophosphatase (EC 3.6.1.26) (CDP-diacylglycerol phosphatidylhydrolase) (CDP-diglyceride hydrolase)
TRINITY_DN122210_c3_g1_i1	Cell cycle and apoptosis regulator protein 2 (Cell division cycle and apoptosis regulator protein 2)
TRINITY_DN116188_c0_g1_i2	Cell cycle control protein 50A (P4-ATPase flippase complex beta subunit TMEM30A) (Transmembrane protein 30A)
TRINITY_DN89224_c0_g1_i1	Cell division control protein 15
TRINITY_DN80914_c0_g1_i1	Cell division control protein 3
TRINITY_DN118954_c0_g1_i1	Cell division cycle 5-like protein (Cdc5-like protein) (Pombe Cdc5-related protein)
TRINITY_DN123248_c1_g1_i1	Cell division cycle and apoptosis regulator protein 1
TRINITY_DN106464_c0_g1_i1	Cell division cycle protein 123 homolog
TRINITY_DN112146_c1_g1_i2	Cell division cycle protein 20 homolog (mmCdc20) (p55CDC)
TRINITY_DN122289_c1_g1_i1	Cell division cycle protein 20 homolog (p55CDC)
TRINITY_DN117167_c0_g1_i1	Cell division cycle protein 27 homolog
TRINITY_DN96683_c0_g3_i1	Cell division protein FtsA
TRINITY_DN97208_c4_g2_i1	Cell division protein SepF
TRINITY_DN122282_c1_g1_i6	Cell division topological specificity factor
TRINITY_DN108309_c0_g2_i1	Cell growth regulator with RING finger domain protein 1 (Cell growth regulatory gene 19 protein)
TRINITY_DN93510_c0_g1_i1	Cell growth-regulating nucleolar protein (Ly1 antibody-reactive protein) (Protein expressed in male leptotene and zygotene spermatocytes 264) (MLZ-264)
TRINITY_DN115574_c0_g1_i1	Cell surface superoxide dismutase [Cu-Zn] 4 (EC 1.15.1.1) (GPI-anchored protein 2)
TRINITY_DN119679_c0_g2_i2	Cell wall protein PRY3 (Pathogenesis-related protein 3)
TRINITY_DN98515_c3_g1_i5	Cell wall protein PRY3 (Pathogenesis-related protein 3)
TRINITY_DN105547_c0_g2_i2	Cell wall protein RTB1 (Repressed by TUP1 protein 1)
TRINITY_DN90957_c0_g1_i1	Cellular nucleic acid-binding protein (CNBP) (Zinc finger protein 9)
TRINITY_DN92194_c0_g1_i1	Cellular nucleic acid-binding protein (CNBP) (Zinc finger protein 9)
TRINITY_DN90957_c0_g1_i2	Cellular nucleic acid-binding protein (CNBP) (Zinc finger protein 9)
TRINITY_DN120085_c0_g1_i2	Cellulose synthase A catalytic subunit 4 [UDP-forming] (AtCesA4) (EC 2.4.1.12) (Protein IRREGULAR XYLEM 5) (AtIRX5)
TRINITY_DN18853_c0_g2_i1	Cellulose synthase A catalytic subunit 4 [UDP-forming] (AtCesA4) (EC 2.4.1.12) (Protein IRREGULAR XYLEM 5) (AtIRX5)
TRINITY_DN107319_c0_g1_i1	Cellulose synthase A catalytic subunit 6 [UDP-forming] (AtCesA6) (EC 2.4.1.12) (AraxCelA) (Isoxaben-resistant protein 2) (Protein PROCUSTE 1) (Protein QUILL)
TRINITY_DN103519_c0_g1_i1	Cellulose synthase A catalytic subunit 7 [UDP-forming] (AtCesA7) (EC 2.4.1.12) (Protein FRAGILE FIBER 5) (Protein IRREGULAR XYLEM 3) (AtIRX3)
TRINITY_DN106120_c0_g1_i1	Cellulose synthase A catalytic subunit 9 [UDP-forming] (EC 2.4.1.12) (OsCesA9)
TRINITY_DN121901_c0_g1_i4	Centaurin-gamma-1A
TRINITY_DN101860_c1_g2_i1	Centrin-2 (Caltractin isoform 1)
TRINITY_DN119136_c2_g1_i1	Centromere protein C (CENP-C) (Centromere autoantigen C) (Centromere protein C 1) (CENP-C 1)
TRINITY_DN87852_c0_g1_i1	Centromere/kinetochore protein zw10 (Mitotic 15 protein)
TRINITY_DN107145_c0_g1_i1	Centromere-associated protein E (Centromere protein E) (CENP-E) (Kinesin-7) (Kinesin-related protein CENPE)
TRINITY_DN14086_c0_g1_i5	Centrosomal protein of 57 kDa (Cep57) (FGF2-interacting protein) (Testis-specific protein 57) (Translokin)
TRINITY_DN106422_c0_g1_i1	Cephalotoxin-like protein (Fragment)
TRINITY_DN106886_c1_g1_i1	Ceramide glucosyltransferase (EC 2.4.1.80) (GLCT-1) (Glucosylceramide synthase) (GCS) (UDP-glucose ceramide glucosyltransferase) (UDP-glucose:N-acylsphingosine D-glucosyltransferase)
TRINITY_DN89899_c0_g1_i1	Ceramide synthase 1 (CerS1) (EC 2.3.1.-) (LAG1 longevity assurance homolog 1) (Longevity assurance gene 1 protein homolog 1) (Protein UOG-1)
TRINITY_DN123187_c1_g1_i3	Ceramide synthase 6 (CerS6) (EC 2.3.1.-) (LAG1 longevity assurance homolog 6)
TRINITY_DN104505_c1_g1_i1	C-factor (C signal)
TRINITY_DN111766_c0_g2_i1	C-factor (C signal)
TRINITY_DN111133_c0_g1_i5	C-factor (C signal)
TRINITY_DN90855_c0_g1_i1	CGG triplet repeat-binding protein 1 (CGG-binding protein 1) (20 kDa CGG-binding protein) (p20-CGGBP DNA-binding protein)
TRINITY_DN111400_c3_g1_i1	cGMP-dependent protein kinase 1 (cGK 1) (cGK1) (EC 2.7.11.12) (cGMP-dependent protein kinase I) (cGKI)
TRINITY_DN123190_c2_g2_i3	cGMP-dependent protein kinase, isozyme 2 forms cD5/T2 (cGK) (EC 2.7.11.12) (Foraging protein)
TRINITY_DN29841_c2_g2_i1	Chalcone synthase (EC 2.3.1.74) (Naringenin-chalcone synthase)
TRINITY_DN38354_c3_g1_i1	Chalcone synthase (EC 2.3.1.74) (Naringenin-chalcone synthase)
TRINITY_DN17897_c0_g2_i1	Chalcone synthase (EC 2.3.1.74) (Naringenin-chalcone synthase)
TRINITY_DN97385_c1_g1_i2	Chalcone synthase (EC 2.3.1.74) (Naringenin-chalcone synthase)
TRINITY_DN97385_c1_g1_i1	Chalcone synthase (EC 2.3.1.74) (Naringenin-chalcone synthase)
TRINITY_DN20755_c0_g1_i1	Chalcone--flavonone isomerase 2 (Chalcone isomerase 2) (EC 5.5.1.6) (DgCHI2)
TRINITY_DN121192_c0_g2_i2	Chaperone protein DnaJ
TRINITY_DN97729_c0_g1_i2	Chaperone protein DnaJ
TRINITY_DN87045_c0_g1_i1	Chaperone protein DnaK (HSP70) (Heat shock 70 kDa protein) (Heat shock protein 70)
TRINITY_DN88410_c0_g1_i1	Chaperone protein DnaK (HSP70) (Heat shock 70 kDa protein) (Heat shock protein 70)
TRINITY_DN94357_c0_g1_i1	Chaperone protein DnaK (HSP70) (Heat shock 70 kDa protein) (Heat shock protein 70)
TRINITY_DN113620_c0_g1_i3	Chaperone protein DnaK (HSP70) (Heat shock 70 kDa protein) (Heat shock protein 70)
TRINITY_DN112752_c0_g1_i1	Chaperone protein HscA homolog
TRINITY_DN95331_c2_g1_i2	Chaperone protein HtpG (Heat shock protein HtpG) (High temperature protein G)
TRINITY_DN94400_c0_g1_i6	Chaperone protein HtpG (Heat shock protein HtpG) (High temperature protein G)
TRINITY_DN101694_c0_g1_i1	Chaperone protein HtpG (Heat shock protein HtpG) (High temperature protein G)
TRINITY_DN96591_c0_g1_i1	Charged multivesicular body protein 1b (Chromatin-modifying protein 1b) (CHMP1b)
TRINITY_DN104818_c0_g1_i2	Charged multivesicular body protein 1b (Chromatin-modifying protein 1b) (CHMP1b)
TRINITY_DN90410_c0_g1_i2	Charged multivesicular body protein 2a (Chromatin-modifying protein 2a) (CHMP2a)
TRINITY_DN100508_c0_g1_i2	Charged multivesicular body protein 3 (Chromatin-modifying protein 3) (Vacuolar protein-sorting-associated protein 24)
TRINITY_DN115632_c0_g1_i1	Charged multivesicular body protein 4c (Chromatin-modifying protein 4c) (CHMP4c)
TRINITY_DN118912_c0_g1_i3	Charged multivesicular body protein 5 (Chromatin-modifying protein 5)
TRINITY_DN111010_c0_g2_i1	Charged multivesicular body protein 6 (Chromatin-modifying protein 6)
TRINITY_DN104924_c1_g1_i2	Chitin elicitor receptor kinase 1 (AtCERK1) (EC 2.7.11.1) (LysM domain receptor-like kinase 1) (LysM RLK1) (LysM-containing receptor-like kinase 1)
TRINITY_DN114338_c3_g1_i5	Chitin synthase 2 (EC 2.4.1.16) (Chitin-UDP acetyl-glucosaminyl transferase 2)
TRINITY_DN97568_c4_g2_i2	Chitin synthase 2 (EC 2.4.1.16) (Chitin-UDP acetyl-glucosaminyl transferase 2)
TRINITY_DN122813_c1_g1_i1	Chitin synthase 6 (EC 2.4.1.16) (Chitin-UDP acetyl-glucosaminyl transferase 6) (Class-V chitin synthase 6)
TRINITY_DN120265_c1_g1_i11	Chitinase (EC 3.2.1.14)
TRINITY_DN120265_c1_g1_i3	Chitinase (EC 3.2.1.14)
TRINITY_DN120265_c0_g1_i3	Chitinase (EC 3.2.1.14)
TRINITY_DN93126_c0_g1_i1	Chitinase (EC 3.2.1.14)
TRINITY_DN120265_c1_g1_i5	Chitinase (EC 3.2.1.14)
TRINITY_DN102351_c0_g1_i7	Chitinase 4 (EC 3.2.1.14) (OsChia2b) (Pathogenesis related (PR)-3 chitinase 4)
TRINITY_DN95086_c0_g1_i3	Chitinase 5 (EC 3.2.1.14) (Class IV chitinase a) (OsChia4a) (Pathogenesis related (PR)-3 chitinase 5)
TRINITY_DN114646_c0_g1_i6	Chitinase domain-containing protein 1
TRINITY_DN112294_c1_g1_i3	Chitinase-3-like protein 1 (38 kDa heparin-binding glycoprotein) (Signal-processing protein) (gp38k)
TRINITY_DN116786_c0_g2_i2	Chitinase-3-like protein 1 (39 kDa synovial protein) (Cartilage glycoprotein 39) (CGP-39) (GP-39) (hCGP-39) (YKL-40)
TRINITY_DN112294_c1_g2_i1	Chitinase-3-like protein 1 (Cartilage glycoprotein 39) (CGP-39) (GP-39)
TRINITY_DN115403_c0_g1_i1	Chitosanase (EC 3.2.1.132)
TRINITY_DN104201_c0_g1_i4	Chitotriosidase-1 (EC 3.2.1.14) (Chitinase-1)
TRINITY_DN115850_c1_g1_i1	Chitotriosidase-1 (EC 3.2.1.14) (Chitinase-1)
TRINITY_DN111129_c0_g2_i4	Chitotriosidase-1 (EC 3.2.1.14) (Chitinase-1)
TRINITY_DN109389_c0_g1_i2	Chitotriosidase-1 (EC 3.2.1.14) (Chitinase-1)
TRINITY_DN117946_c0_g2_i1	Chitotriosidase-1 (EC 3.2.1.14) (Chitinase-1)
TRINITY_DN117476_c0_g1_i4	Chitotriosidase-1 (EC 3.2.1.14) (Chitinase-1)
TRINITY_DN113057_c0_g2_i5	Chitotriosidase-1 (EC 3.2.1.14) (Chitinase-1)
TRINITY_DN108484_c2_g1_i1	Chloride channel protein D
TRINITY_DN116889_c0_g1_i1	Chloride intracellular channel exc-4 (Excretory canal abnormal protein 4)
TRINITY_DN96384_c0_g1_i2	Cholesterol 7-desaturase (EC 1.14.19.21) (Cholesterol desaturase daf-36)
TRINITY_DN110334_c0_g2_i1	Choline kinase alpha (CK) (EC 2.7.1.32) (CHETK-alpha) (Ethanolamine kinase) (EK) (EC 2.7.1.82)
TRINITY_DN118883_c0_g3_i1	Choline kinase alpha (CK) (EC 2.7.1.32) (CHETK-alpha) (Ethanolamine kinase) (EK) (EC 2.7.1.82)
TRINITY_DN115262_c0_g1_i9	Choline kinase alpha (CK) (EC 2.7.1.32) (CHETK-alpha) (Ethanolamine kinase) (EK) (EC 2.7.1.82)
TRINITY_DN105523_c1_g1_i2	Choline kinase alpha (CK) (EC 2.7.1.32) (CHETK-alpha) (Ethanolamine kinase) (EK) (EC 2.7.1.82)
TRINITY_DN119336_c0_g1_i1	Choline kinase alpha (CK) (EC 2.7.1.32) (CHETK-alpha) (Ethanolamine kinase) (EK) (EC 2.7.1.82)
TRINITY_DN123127_c0_g1_i1	Choline transporter-like protein 2 (Solute carrier family 44 member 2)
TRINITY_DN99552_c0_g1_i1	Choline/ethanolamine kinase (Choline kinase beta) (CK) (CKB) (EC 2.7.1.32) (Choline kinase-like protein) (Ethanolamine kinase) (EK) (EC 2.7.1.82) (Ethanolamine kinase beta) (EKB) (choline/ethanolamine kinase beta) (CKEKB)
TRINITY_DN119336_c0_g1_i9	Choline/ethanolamine kinase (Choline kinase beta) (CK) (CKB) (EC 2.7.1.32) (Choline kinase-like protein) (Ethanolamine kinase) (EK) (EC 2.7.1.82) (Ethanolamine kinase beta) (EKB) (choline/ethanolamine kinase beta) (CKEKB)
TRINITY_DN109193_c2_g1_i1	Choline/ethanolamine kinase (Choline kinase beta) (CK) (CKB) (EC 2.7.1.32) (Choline kinase-like protein) (Ethanolamine kinase) (EK) (EC 2.7.1.82) (Ethanolamine kinase beta) (EKB) (choline/ethanolamine kinase beta) (CKEKB)
TRINITY_DN112536_c0_g1_i5	Choline/ethanolamine kinase (Choline kinase beta) (CK) (CKB) (EC 2.7.1.32) (Choline kinase-like protein) (Ethanolamine kinase) (EK) (EC 2.7.1.82) (Ethanolamine kinase beta) (EKB) (choline/ethanolamine kinase beta) (CKEKB)
TRINITY_DN118292_c2_g1_i15	Choline/ethanolamine kinase (Choline kinase beta) (CK) (CKB) (EC 2.7.1.32) (Choline kinase-like protein) (Ethanolamine kinase) (EK) (EC 2.7.1.82) (Ethanolamine kinase beta) (EKB) (choline/ethanolamine kinase beta) (CKEKB)
TRINITY_DN102876_c1_g1_i1	Choline/ethanolamine kinase (Choline kinase beta) (CK) (CKB) (EC 2.7.1.32) (Choline kinase-like protein) (Ethanolamine kinase) (EK) (EC 2.7.1.82) (Ethanolamine kinase beta) (EKB) (choline/ethanolamine kinase beta) (CKEKB)
TRINITY_DN118883_c0_g1_i2	Choline/ethanolamine kinase (Choline kinase beta) (CK) (CKB) (EC 2.7.1.32) (Choline kinase-like protein) (Ethanolamine kinase) (EK) (EC 2.7.1.82) (Ethanolamine kinase beta) (EKB) (choline/ethanolamine kinase beta) (CKEKB)
TRINITY_DN110334_c0_g1_i1	Choline/ethanolamine kinase (Choline kinase beta) (CK) (CKB) (EC 2.7.1.32) (Ethanolamine kinase) (EK) (EC 2.7.1.82) (choline/ethanolamine kinase beta) (CKEKB)
TRINITY_DN80527_c0_g1_i2	Choline/ethanolamine kinase (Choline kinase beta) (CK) (CKB) (EC 2.7.1.32) (Ethanolamine kinase) (EK) (EC 2.7.1.82) (choline/ethanolamine kinase beta) (CKEKB)
TRINITY_DN122416_c1_g1_i7	Choline/ethanolamine kinase (Choline kinase beta) (CK) (CKB) (EC 2.7.1.32) (Ethanolamine kinase) (EK) (EC 2.7.1.82) (choline/ethanolamine kinase beta) (CKEKB)
TRINITY_DN89662_c0_g1_i1	Choline/ethanolamine kinase (Choline kinase beta) (CK) (CKB) (EC 2.7.1.32) (Ethanolamine kinase) (EK) (EC 2.7.1.82) (choline/ethanolamine kinase beta) (CKEKB)
TRINITY_DN88957_c0_g1_i1	Choline/ethanolamine kinase (Choline kinase beta) (CK) (CKB) (EC 2.7.1.32) (Ethanolamine kinase) (EK) (EC 2.7.1.82) (choline/ethanolamine kinase beta) (CKEKB)
TRINITY_DN115262_c0_g1_i5	Choline/ethanolamine kinase (Choline kinase beta) (CK) (CKB) (EC 2.7.1.32) (Ethanolamine kinase) (EK) (EC 2.7.1.82) (choline/ethanolamine kinase beta) (CKEKB)
TRINITY_DN91247_c0_g1_i1	Choline/ethanolamine kinase (Choline kinase beta) (CK) (CKB) (EC 2.7.1.32) (Ethanolamine kinase) (EK) (EC 2.7.1.82) (choline/ethanolamine kinase beta) (CKEKB)
TRINITY_DN87494_c0_g1_i1	Choline/ethanolamine kinase (Choline kinase beta) (CK) (CKB) (EC 2.7.1.32) (Ethanolamine kinase) (EK) (EC 2.7.1.82) (choline/ethanolamine kinase beta) (CKEKB)
TRINITY_DN122272_c1_g1_i6	Choline/ethanolaminephosphotransferase 1 (EC 2.7.8.1) (EC 2.7.8.2)
TRINITY_DN122272_c1_g1_i2	Choline/ethanolaminephosphotransferase 1 (EC 2.7.8.1) (EC 2.7.8.2)
TRINITY_DN120096_c0_g2_i1	Choline-phosphate cytidylyltransferase B (EC 2.7.7.15) (CCT-beta) (CTP:phosphocholine cytidylyltransferase B) (CCT B) (CT B) (Phosphorylcholine transferase B)
TRINITY_DN120764_c0_g1_i1	Cholinesterase (EC 3.1.1.8) (Acylcholine acylhydrolase) (Butyrylcholine esterase) (Choline esterase II) (EQ-BCHE) (Pseudocholinesterase)
TRINITY_DN107047_c0_g1_i1	Cholinesterase (EC 3.1.1.8) (Acylcholine acylhydrolase) (Butyrylcholine esterase) (Choline esterase II) (EQ-BCHE) (Pseudocholinesterase)
TRINITY_DN102477_c0_g1_i5	Cholinesterase (EC 3.1.1.8) (Acylcholine acylhydrolase) (Butyrylcholine esterase) (Choline esterase II) (EQ-BCHE) (Pseudocholinesterase)
TRINITY_DN122020_c0_g1_i6	Cholinesterase (EC 3.1.1.8) (Acylcholine acylhydrolase) (Butyrylcholine esterase) (Choline esterase II) (Pseudocholinesterase)
TRINITY_DN118746_c1_g1_i2	Cholinesterase (EC 3.1.1.8) (Acylcholine acylhydrolase) (Butyrylcholine esterase) (Choline esterase II) (Pseudocholinesterase)
TRINITY_DN118221_c0_g2_i2	Cholinesterase (EC 3.1.1.8) (Acylcholine acylhydrolase) (Butyrylcholine esterase) (Choline esterase II) (Pseudocholinesterase)
TRINITY_DN121288_c0_g1_i3	Cholinesterase (EC 3.1.1.8) (Acylcholine acylhydrolase) (Butyrylcholine esterase) (Choline esterase II) (Pseudocholinesterase)
TRINITY_DN117635_c0_g1_i2	Cholinesterase (EC 3.1.1.8) (Acylcholine acylhydrolase) (Butyrylcholine esterase) (Choline esterase II) (Pseudocholinesterase)
TRINITY_DN121785_c0_g1_i7	Cholinesterase (EC 3.1.1.8) (Acylcholine acylhydrolase) (Butyrylcholine esterase) (Choline esterase II) (Pseudocholinesterase)
TRINITY_DN119821_c0_g1_i6	Cholinesterase (EC 3.1.1.8) (Acylcholine acylhydrolase) (Butyrylcholine esterase) (Choline esterase II) (Pseudocholinesterase)
TRINITY_DN106173_c0_g1_i7	Cholinesterase (EC 3.1.1.8) (Acylcholine acylhydrolase) (Butyrylcholine esterase) (Choline esterase II) (Pseudocholinesterase)
TRINITY_DN120764_c1_g2_i5	Cholinesterase (EC 3.1.1.8) (Acylcholine acylhydrolase) (Butyrylcholine esterase) (Choline esterase II) (Pseudocholinesterase)
TRINITY_DN116706_c0_g2_i3	Cholinesterase (EC 3.1.1.8) (Acylcholine acylhydrolase) (Butyrylcholine esterase) (Choline esterase II) (Pseudocholinesterase)
TRINITY_DN111858_c0_g1_i1	Cholinesterase (EC 3.1.1.8) (Acylcholine acylhydrolase) (Butyrylcholine esterase) (Choline esterase II) (Pseudocholinesterase) (Fragment)
TRINITY_DN121275_c0_g1_i2	Cholinesterase 1 (EC 3.1.1.8) (Fragment)
TRINITY_DN120764_c1_g1_i3	Cholinesterase 2 (EC 3.1.1.8) (Fragment)
TRINITY_DN120764_c1_g1_i8	Cholinesterase 2 (EC 3.1.1.8) (Fragment)
TRINITY_DN121785_c0_g3_i1	Cholinesterase 2 (EC 3.1.1.8) (Fragment)
TRINITY_DN78189_c0_g1_i1	Chondroitin proteoglycan 1 (Cell junction protein 1) (Cytokinesis protein cej-1)
TRINITY_DN90902_c0_g1_i8	Chondroitin proteoglycan 2
TRINITY_DN90902_c0_g1_i1	Chondroitin proteoglycan 2
TRINITY_DN102992_c0_g1_i4	Chondroitin proteoglycan 2
TRINITY_DN90902_c0_g1_i5	Chondroitin proteoglycan 2
TRINITY_DN105593_c5_g2_i4	Chondroitin proteoglycan 2
TRINITY_DN84429_c0_g1_i1	Chondroitin proteoglycan 3
TRINITY_DN65944_c0_g1_i1	Chondroitin proteoglycan 3
TRINITY_DN96860_c0_g1_i2	Chondroitin proteoglycan-2 (Cytokinesis protein B0280.5)
TRINITY_DN118736_c2_g1_i1	Chorion peroxidase (EC 1.11.1.7) (Peroxinectin-related protein) (Dpxt)
TRINITY_DN104315_c0_g2_i1	Chorismate synthase (CS) (EC 4.2.3.5) (5-enolpyruvylshikimate-3-phosphate phospholyase)
TRINITY_DN105501_c0_g1_i1	Chorismate synthase (EC 4.2.3.5) (5-enolpyruvylshikimate-3-phosphate phospholyase)
TRINITY_DN107787_c0_g1_i6	Chromatin complexes subunit BAP18 (BPTF-associated protein of 18 kDa)
TRINITY_DN109014_c1_g1_i3	Chromatin modification-related protein eaf-1 (Esa-1-associated factor 1) (Vacuolar import and degradation protein 21)
TRINITY_DN100992_c0_g1_i3	Chromatin modification-related protein MEAF6 (MYST/Esa1-associated factor 6) (Esa1-associated factor 6 homolog) (Protein EAF6 homolog)
TRINITY_DN106702_c0_g1_i1	Chromatin target of PRMT1 protein (Friend of PRMT1 protein) (Small arginine- and glycine-rich protein) (SRAG)
TRINITY_DN71613_c0_g1_i1	Chromatin-remodeling complex ATPase chain Iswi (EC 3.6.4.-) (CHRAC 140 kDa subunit) (Nucleosome-remodeling factor 140 kDa subunit) (NURF-140) (Protein imitation swi)
TRINITY_DN113110_c1_g1_i2	Chromobox protein homolog 2
TRINITY_DN106843_c1_g1_i1	Chromobox protein homolog 2 (M33) (Modifier 3 protein)
TRINITY_DN114278_c0_g1_i2	Chromobox protein homolog 8 (Polycomb 3 homolog) (Pc3) (mPc3)
TRINITY_DN99973_c0_g1_i1	Chromodomain Y-like protein (CDY-like) (Crotonyl-CoA hydratase) (EC 4.2.1.-) (Putative histone acetyltransferase Cdyl) (EC 2.3.1.48)
TRINITY_DN101539_c0_g2_i1	Chromodomain Y-like protein 2 (CDY-like 2)
TRINITY_DN114506_c0_g1_i1	Chromodomain-helicase-DNA-binding protein 3 (CHD-3) (EC 3.6.4.12) (ATP-dependent helicase CHD3) (Mi-2 autoantigen 240 kDa protein) (Mi2-alpha) (Zinc finger helicase) (hZFH)
TRINITY_DN120526_c0_g1_i4	Chromodomain-helicase-DNA-binding protein 4 (CHD-4) (EC 3.6.4.12) (ATP-dependent helicase CHD4) (Mi-2 autoantigen 218 kDa protein) (Mi2-beta)
TRINITY_DN123370_c0_g1_i1	Chromodomain-helicase-DNA-binding protein 7 (CHD-7) (EC 3.6.4.12) (ATP-dependent helicase CHD7)
TRINITY_DN22533_c1_g3_i2	Chromodomain-helicase-DNA-binding protein Mi-2 homolog (EC 3.6.4.12) (ATP-dependent helicase Mi-2) (dMi-2)
TRINITY_DN115513_c2_g1_i1	Chromodomain-helicase-DNA-binding protein Mi-2 homolog (EC 3.6.4.12) (ATP-dependent helicase Mi-2) (dMi-2)
TRINITY_DN115528_c0_g1_i2	Chromosomal replication initiator protein DnaA
TRINITY_DN95606_c0_g1_i5	Chromosome-anchoring protein RacA
TRINITY_DN90601_c0_g1_i2	Chymotrypsin inhibitor (AMCI)
TRINITY_DN122271_c0_g1_i1	Chymotrypsin-1 (EC 3.4.21.1) (Chymotrypsin I) (Soli C1)
TRINITY_DN95296_c0_g1_i2	Chymotrypsin-elastase inhibitor ixodidin
TRINITY_DN95942_c1_g1_i2	Chymotrypsin-like elastase family member 2A (EC 3.4.21.71) (Elastase-2) (Elastase-2A)
TRINITY_DN110177_c0_g1_i3	Chymotrypsin-like elastase family member 2A (EC 3.4.21.71) (Elastase-2) (Elastase-2A)
TRINITY_DN96147_c0_g1_i2	Chymotrypsin-like elastase family member 2A (EC 3.4.21.71) (Elastase-2) (Elastase-2A)
TRINITY_DN108295_c0_g1_i2	Chymotrypsin-like protease CTRL-1 (EC 3.4.21.-)
TRINITY_DN86263_c0_g1_i1	Chymotrypsinogen A (EC 3.4.21.1) [Cleaved into: Chymotrypsin A chain A; Chymotrypsin A chain B; Chymotrypsin A chain C]
TRINITY_DN100205_c0_g1_i1	Cilia- and flagella-associated protein 20 (Basal body up-regulated protein 22)
TRINITY_DN110303_c0_g2_i2	Cilia- and flagella-associated protein 57 (WD repeat-containing protein 65)
TRINITY_DN84320_c0_g1_i2	Citrate synthase (EC 2.3.3.16)
TRINITY_DN85174_c0_g1_i1	Citrate synthase, mitochondrial (EC 2.3.3.1) (Citrate (Si)-synthase)
TRINITY_DN123419_c2_g1_i2	CKLF-like MARVEL transmembrane domain-containing protein 4 (Chemokine-like factor superfamily member 4)
TRINITY_DN122880_c1_g1_i2	Clathrin heavy chain 1
TRINITY_DN123211_c0_g1_i1	Clathrin heavy chain 1 (Clathrin heavy chain on chromosome 17) (CLH-17)
TRINITY_DN115624_c0_g1_i1	Clathrin interactor 1 (Clathrin-interacting protein localized in the trans-Golgi region) (Clint) (Enthoprotin) (Epsin-4) (Epsin-related protein) (EpsinR)
TRINITY_DN87314_c0_g1_i2	Clathrin light chain (dClc)
TRINITY_DN87314_c0_g1_i4	Clathrin light chain (dClc)
TRINITY_DN38844_c0_g1_i1	CLAVATA3/ESR (CLE)-related protein 11 [Cleaved into: CLE11p]
TRINITY_DN97335_c0_g1_i1	Cleavage and polyadenylation specificity factor subunit 4 (Cleavage and polyadenylation specificity factor 30 kDa subunit) (CPSF 30 kDa subunit) (NS1 effector domain-binding protein 1) (Neb-1) (No arches homolog)
TRINITY_DN89314_c0_g1_i1	Cleavage and polyadenylation specificity factor subunit 5 (Nudix hydrolase 21)
TRINITY_DN101982_c0_g1_i1	Cleavage and polyadenylation specificity factor subunit 5 (Nudix hydrolase 21)
TRINITY_DN110922_c0_g1_i6	Cleavage and polyadenylation specificity factor subunit 6
TRINITY_DN110922_c0_g1_i2	Cleavage and polyadenylation specificity factor subunit 6
TRINITY_DN104511_c0_g1_i1	Cleavage stimulation factor subunit 1 (CF-1 50 kDa subunit) (Cleavage stimulation factor 50 kDa subunit) (CSTF 50 kDa subunit) (CstF-50)
TRINITY_DN95496_c0_g1_i1	Cleavage stimulation factor subunit 2 (CF-1 64 kDa subunit) (Cleavage stimulation factor 64 kDa subunit) (CSTF 64 kDa subunit) (CstF-64)
TRINITY_DN70280_c0_g1_i2	Cleavage stimulation factor subunit 2 tau variant (CF-1 64 kDa subunit tau variant) (Cleavage stimulation factor 64 kDa subunit tau variant) (CSTF 64 kDa subunit tau variant) (TauCstF-64)
TRINITY_DN79636_c0_g1_i1	Cleavage stimulation factor subunit 2 tau variant (CF-1 64 kDa subunit tau variant) (Cleavage stimulation factor 64 kDa subunit tau variant) (CSTF 64 kDa subunit tau variant) (TauCstF-64)
TRINITY_DN113171_c2_g1_i1	Cleft lip and palate transmembrane protein 1 homolog
TRINITY_DN116765_c0_g1_i2	Cleft lip and palate transmembrane protein 1-like protein (CLPTM1-like protein)
TRINITY_DN121826_c0_g1_i1	CLIP-associating protein 1-A (Cytoplasmic linker-associated protein 1-A) (XCLASP1)
TRINITY_DN114899_c0_g2_i2	Clotting factor B (EC 3.4.21.85) (Coagulation factor B) [Cleaved into: Clotting factor B light chain; Clotting factor B heavy chain]
TRINITY_DN123152_c0_g1_i1	Clustered mitochondria protein homolog
TRINITY_DN113300_c1_g1_i1	Clustered mitochondria protein homolog (Protein TIF31 homolog)
TRINITY_DN120022_c0_g2_i6	Coagulation factor IX (EC 3.4.21.22) (Christmas factor) [Cleaved into: Coagulation factor IXa light chain; Coagulation factor IXa heavy chain]
TRINITY_DN122218_c1_g1_i1	Coagulation factor X (EC 3.4.21.6) (Stuart factor) (Virus-activating protease) (VAP) [Cleaved into: Factor X light chain; Factor X heavy chain; Activated factor Xa heavy chain]
TRINITY_DN118870_c0_g1_i1	Coatomer subunit beta (Beta-coat protein) (Beta-COP)
TRINITY_DN101012_c0_g1_i1	Coatomer subunit delta (Archain) (Delta-coat protein) (Delta-COP)
TRINITY_DN120844_c1_g1_i1	Coatomer subunit delta (Archain) (Delta-coat protein) (Delta-COP)
TRINITY_DN96274_c0_g1_i1	Coatomer subunit epsilon (Epsilon-coat protein) (Epsilon-COP)
TRINITY_DN108514_c0_g1_i1	Coatomer subunit gamma-1 (Gamma-1-coat protein) (Gamma-1-COP)
TRINITY_DN110231_c1_g1_i1	Coatomer subunit zeta-1 (Zeta-1-coat protein) (Zeta-1 COP)
TRINITY_DN112715_c0_g1_i7	Cofilin/actin-depolymerizing factor homolog (Protein D61) (Protein twinstar)
TRINITY_DN112715_c0_g1_i2	Cofilin/actin-depolymerizing factor homolog (Protein D61) (Protein twinstar)
TRINITY_DN121183_c0_g1_i1	Cohesin subunit SA-1 (SCC3 homolog 1) (Stromal antigen 1)
TRINITY_DN97590_c0_g1_i2	Coiled-coil domain-containing protein 12
TRINITY_DN100607_c0_g1_i2	Coiled-coil domain-containing protein 130 homolog
TRINITY_DN106239_c0_g1_i9	Coiled-coil domain-containing protein 168
TRINITY_DN112527_c0_g1_i3	Coiled-coil domain-containing protein 178
TRINITY_DN101124_c0_g2_i3	Coiled-coil domain-containing protein 25
TRINITY_DN101124_c0_g2_i1	Coiled-coil domain-containing protein 25
TRINITY_DN122519_c1_g1_i1	Coiled-coil domain-containing protein 47 (Calumin)
TRINITY_DN92431_c0_g1_i1	Coiled-coil domain-containing protein 58
TRINITY_DN75374_c0_g1_i2	Coiled-coil domain-containing protein 6
TRINITY_DN106033_c0_g1_i1	Coiled-coil domain-containing protein 6
TRINITY_DN80694_c0_g1_i1	Coiled-coil domain-containing protein 80
TRINITY_DN121254_c4_g2_i3	Coiled-coil domain-containing protein 88B (Brain leucine zipper domain-containing protein) (Gipie) (Hook-related protein 3) (HkRP3)
TRINITY_DN117041_c0_g1_i2	Coiled-coil domain-containing protein 93
TRINITY_DN98341_c0_g1_i1	Coiled-coil domain-containing protein R3HCC1L (Growth inhibition and differentiation-related protein 88 homolog) (R3H and coiled-coil domain-containing protein 1-like)
TRINITY_DN85864_c0_g1_i3	Coiled-coil-helix-coiled-coil-helix domain-containing protein 1 (28S ribosomal protein S37, mitochondrial) (MRP-S37)
TRINITY_DN84957_c0_g1_i1	Coiled-coil-helix-coiled-coil-helix domain-containing protein 10, mitochondrial (Protein N27C7-4)
TRINITY_DN109653_c2_g1_i1	Cold shock domain-containing protein E1
TRINITY_DN94382_c1_g1_i1	Colipase
TRINITY_DN67144_c0_g2_i1	Collagen alpha-1(XXVIII) chain
TRINITY_DN122899_c1_g1_i1	Collagen alpha-2(IV) chain
TRINITY_DN122996_c0_g1_i1	Collagen alpha-2(IV) chain [Cleaved into: Canstatin]
TRINITY_DN116717_c1_g1_i1	Collagen alpha-3(VI) chain
TRINITY_DN68665_c0_g1_i1	Collagen alpha-3(VI) chain
TRINITY_DN25657_c0_g1_i1	Collagen alpha-3(VI) chain
TRINITY_DN126342_c0_g1_i1	Colossin-B
TRINITY_DN106542_c2_g1_i1	Colossin-B
TRINITY_DN102410_c0_g1_i3	COMM domain-containing protein 3
TRINITY_DN123202_c4_g2_i3	Complement C3 [Cleaved into: Complement C3 beta chain; C3-beta-c (C3bc); Complement C3 alpha chain; C3a anaphylatoxin; Acylation stimulating protein (ASP) (C3adesArg); Complement C3b alpha' chain; Complement C3c alpha' chain fragment 1; Complement C3dg fragment; Complement C3g fragment; Complement C3d fragment; Complement C3f fragment; Complement C3c alpha' chain fragment 2]
TRINITY_DN109963_c0_g1_i4	Complement C3 [Cleaved into: Complement C3 beta chain; C3-beta-c (C3bc); Complement C3 alpha chain; C3a anaphylatoxin; Complement C3b alpha' chain; Complement C3c alpha' chain fragment 1; Complement C3dg fragment; Complement C3g fragment; Complement C3d fragment; Complement C3f fragment; Complement C3c alpha' chain fragment 2]
TRINITY_DN122522_c0_g2_i1	Complement C5 (Hemolytic complement) [Cleaved into: Complement C5 beta chain; Complement C5 alpha chain; C5a anaphylatoxin; Complement C5 alpha' chain]
TRINITY_DN112957_c0_g1_i1	Complement component 1 Q subcomponent-binding protein, mitochondrial
TRINITY_DN121001_c0_g2_i1	Complement component C7
TRINITY_DN95391_c0_g1_i1	Complex III assembly factor LYRM7 (LYR motif-containing protein 7)
TRINITY_DN78168_c0_g1_i1	Condensin complex subunit 1 (Chromosome condensation-related SMC-associated protein 1) (Chromosome-associated protein D2) (hCAP-D2) (Non-SMC condensin I complex subunit D2) (XCAP-D2 homolog)
TRINITY_DN119477_c5_g1_i1	Condensin complex subunit 2 (Barren homolog protein 1) (Chromosome-associated protein H) (mCAP-H) (Non-SMC condensin I complex subunit H) (XCAP-H homolog)
TRINITY_DN117059_c1_g1_i2	Connectin
TRINITY_DN118850_c0_g1_i1	Conserved oligomeric Golgi complex subunit 3 (COG complex subunit 3) (Component of oligomeric Golgi complex 3)
TRINITY_DN118703_c0_g1_i1	Conserved oligomeric Golgi complex subunit 5 (COG complex subunit 5) (Component of oligomeric Golgi complex 5)
TRINITY_DN109472_c1_g1_i2	Conserved oligomeric Golgi complex subunit 5 (COG complex subunit 5) (Component of oligomeric Golgi complex 5) (Protein four way stop)
TRINITY_DN117441_c0_g2_i2	Conserved oligomeric Golgi complex subunit 6 (COG complex subunit 6) (Component of oligomeric Golgi complex 6)
TRINITY_DN104751_c0_g1_i1	Conserved oligomeric Golgi complex subunit 6 (COG complex subunit 6) (Component of oligomeric Golgi complex 6)
TRINITY_DN112734_c0_g1_i1	Conserved oligomeric Golgi complex subunit 6 (COG complex subunit 6) (Component of oligomeric Golgi complex 6)
TRINITY_DN118235_c0_g1_i2	Conserved oligomeric Golgi complex subunit 8 (COG complex subunit 8) (Component of oligomeric Golgi complex 8)
TRINITY_DN118235_c0_g2_i1	Conserved oligomeric Golgi complex subunit 8 (COG complex subunit 8) (Component of oligomeric Golgi complex 8)
TRINITY_DN121777_c1_g1_i4	Contactin
TRINITY_DN107793_c1_g1_i1	COP9 signalosome complex subunit 1 (SGN1) (Signalosome subunit 1) (G protein pathway suppressor 1) (GPS-1) (JAB1-containing signalosome subunit 1)
TRINITY_DN105592_c0_g1_i3	COP9 signalosome complex subunit 2 (SGN2) (Signalosome subunit 2) (Alien homolog) (JAB1-containing signalosome subunit 2) (Thyroid receptor-interacting protein 15) (TR-interacting protein 15) (TRIP-15)
TRINITY_DN105014_c0_g1_i1	COP9 signalosome complex subunit 3 (Signalosome subunit 3)
TRINITY_DN101958_c0_g1_i2	COP9 signalosome complex subunit 4 (SGN4) (Signalosome subunit 4)
TRINITY_DN112431_c0_g2_i1	COP9 signalosome complex subunit 6 (SGN6) (Signalosome subunit 6)
TRINITY_DN111702_c0_g1_i1	COP9 signalosome complex subunit 7b (SGN7b) (Signalosome subunit 7b)
TRINITY_DN98388_c1_g1_i1	COP9 signalosome complex subunit 8 (Signalosome subunit 8)
TRINITY_DN88344_c0_g2_i1	COPII coat assembly protein SEC16 (Protein transport protein SEC16)
TRINITY_DN107732_c0_g1_i2	COPII coat assembly protein SEC16 (Protein transport protein SEC16)
TRINITY_DN81637_c0_g1_i1	Copine-1 (Chromobindin 17) (Copine I)
TRINITY_DN105501_c0_g2_i4	Copine-7 (Copine VII)
TRINITY_DN69992_c0_g1_i3	Copper-exporting P-type ATPase B (EC 7.2.2.8) (Cu(+)-exporting ATPase)
TRINITY_DN103147_c0_g1_i1	Copper-transporting ATPase 1 (EC 7.2.2.8) (Copper pump 1) (Menkes disease-associated protein)
TRINITY_DN123442_c1_g1_i1	Cordon-bleu protein-like 1
TRINITY_DN103494_c0_g1_i2	Corepressor interacting with RBPJ 1 (CBF1-interacting corepressor)
TRINITY_DN110303_c0_g1_i2	Coronin-6 (Coronin-like protein E) (Clipin-E)
TRINITY_DN118824_c0_g2_i1	Counting factor associated protein D
TRINITY_DN104301_c1_g2_i3	COX assembly mitochondrial protein homolog (Cmc1p)
TRINITY_DN116464_c0_g1_i3	Craniofacial development protein 1 (Bucentaur)
TRINITY_DN117882_c0_g1_i1	CRISPR-associated protein Cas7/Cst2/DevR (CRISPR-associated protein Cas7/Csa2, subtype I-A/Apern)
TRINITY_DN110389_c0_g1_i1	Crooked neck-like protein 1 (Crooked neck homolog) (hCrn)
TRINITY_DN103636_c0_g2_i1	Crossover junction endodeoxyribonuclease RuvC (EC 3.1.22.4) (Holliday junction nuclease RuvC) (Holliday junction resolvase RuvC)
TRINITY_DN34525_c2_g1_i1	Cruciferin BnC2 (11S globulin) (12S storage protein) [Cleaved into: Cruciferin BnC2 subunit alpha; Cruciferin BnC2 subunit beta]
TRINITY_DN14010_c0_g1_i1	Crustapain (EC 3.4.22.-) (NsCys)
TRINITY_DN86854_c0_g1_i1	Crustapain (EC 3.4.22.-) (NsCys)
TRINITY_DN115610_c0_g1_i4	CSC1-like protein 1 (Transmembrane protein 63A)
TRINITY_DN116694_c0_g2_i1	CTD nuclear envelope phosphatase 1 homolog (EC 3.1.3.16) (Serine/threonine-protein phosphatase dullard homolog)
TRINITY_DN121323_c0_g1_i1	CTD small phosphatase-like protein 2 (CTDSP-like 2) (EC 3.1.3.-)
TRINITY_DN59953_c0_g1_i1	C-terminal-binding protein (CtBP protein) (dCtBP)
TRINITY_DN106046_c0_g1_i1	CTP synthase (EC 6.3.4.2) (Cytidine 5'-triphosphate synthase) (Cytidine triphosphate synthetase) (CTP synthetase) (CTPS) (UTP--ammonia ligase)
TRINITY_DN79757_c0_g2_i1	CTP synthase (EC 6.3.4.2) (Cytidine 5'-triphosphate synthase) (Cytidine triphosphate synthetase) (CTP synthetase) (CTPS) (UTP--ammonia ligase)
TRINITY_DN94813_c1_g2_i1	C-type lectin 1 (CTL)
TRINITY_DN70916_c0_g1_i1	C-type lectin domain family 4 member K (Langerin) (CD antigen CD207)
TRINITY_DN103396_c0_g1_i5	C-type lectin lectoxin-Lio1 (CTL)
TRINITY_DN103642_c0_g1_i1	C-type lectin lectoxin-Phi1 (CTL)
TRINITY_DN92065_c0_g1_i1	C-type lectin lectoxin-Thr1 (CTL)
TRINITY_DN123557_c0_g2_i1	Cubilin homolog
TRINITY_DN107701_c2_g1_i2	CUE domain-containing protein 1
TRINITY_DN107701_c2_g1_i3	CUE domain-containing protein 1
TRINITY_DN105330_c0_g1_i9	CUGBP Elav-like family member 1 (CELF-1) (Bruno-like protein 2) (CUG triplet repeat RNA-binding protein 1) (CUG-BP1) (CUG-BP- and ETR-3-like factor 1) (EDEN-BP/Bruno-like protein) (RNA-binding protein BRUNOL-2)
TRINITY_DN119544_c0_g1_i1	CUGBP Elav-like family member 2 (CELF-2) (Bruno-like protein 3) (CUG triplet repeat RNA-binding protein 2) (CUG-BP2) (CUG-BP- and ETR-3-like factor 2) (ELAV-type RNA-binding protein 3) (ETR-3) (RNA-binding protein BRUNOL-3)
TRINITY_DN102681_c0_g1_i2	Cullin-1 (CUL-1)
TRINITY_DN102681_c0_g1_i1	Cullin-1 (CUL-1)
TRINITY_DN118143_c0_g5_i1	Cullin-1 (CUL-1)
TRINITY_DN116822_c0_g1_i2	Cullin-2 (CUL-2)
TRINITY_DN113748_c0_g2_i3	Cullin-3
TRINITY_DN115792_c0_g2_i1	Cullin-4B (CUL-4B)
TRINITY_DN123177_c1_g1_i2	Cullin-associated NEDD8-dissociated protein 1 (Cullin-associated and neddylation-dissociated protein 1) (p120 CAND1)
TRINITY_DN86527_c0_g1_i4	Cuticle collagen 10
TRINITY_DN79631_c0_g1_i1	Cuticle collagen 12
TRINITY_DN87311_c0_g2_i1	Cuticle collagen 40
TRINITY_DN82132_c0_g1_i1	Cuticle protein 14 isoform a (LpCP14a)
TRINITY_DN119154_c0_g1_i2	Cuticle protein 14 isoform a (LpCP14a)
TRINITY_DN101881_c1_g1_i3	Cuticle protein 14 isoform b (LpCP14b)
TRINITY_DN120956_c3_g1_i2	Cuticle protein 16.8 (Ir-ACP16.8)
TRINITY_DN110970_c0_g1_i2	Cuticle protein 16.8 (Ir-ACP16.8)
TRINITY_DN84268_c0_g1_i1	Cuticle protein 16.8 (Ir-ACP16.8)
TRINITY_DN120420_c0_g2_i4	Cuticle protein 16.8 (Ir-ACP16.8)
TRINITY_DN90846_c0_g1_i4	Cuticle protein 7 isoform c (LpCP7c)
TRINITY_DN114153_c0_g3_i3	Cuticular glutathione peroxidase (EC 1.11.1.9) (Cuticular glycoprotein gp29) (Major surface antigen gp29) (gp30)
TRINITY_DN115563_c0_g2_i2	C-X-C chemokine receptor type 3 (CXC-R3) (CXCR-3) (CKR-L2) (G protein-coupled receptor 9) (Interferon-inducible protein 10 receptor) (IP-10 receptor) (CD antigen CD183)
TRINITY_DN101370_c0_g2_i1	Cyanate hydratase (Cyanase) (EC 4.2.1.104) (Cyanate hydrolase) (Cyanate lyase)
TRINITY_DN103589_c1_g2_i1	Cyclic AMP-dependent transcription factor ATF-1 (cAMP-dependent transcription factor ATF-1) (Activating transcription factor 1) (TCR-ATF1)
TRINITY_DN121299_c0_g2_i1	Cyclic AMP-responsive element-binding protein 1 (CREB-1) (cAMP-responsive element-binding protein 1) (Cyclic AMP-responsive DNA-binding protein)
TRINITY_DN112539_c4_g2_i2	Cyclic AMP-responsive element-binding protein 5 (CREB-5) (cAMP-responsive element-binding protein 5) (CRE-BPa)
TRINITY_DN102601_c0_g1_i1	Cyclic pyranopterin monophosphate synthase (EC 4.6.1.17) (Molybdenum cofactor biosynthesis protein C)
TRINITY_DN115281_c2_g1_i4	Cyclic pyranopterin monophosphate synthase (EC 4.6.1.17) (Molybdenum cofactor biosynthesis protein C)
TRINITY_DN103766_c0_g2_i2	Cyclin-dependent kinase 1-A (CDK1-A) (EC 2.7.11.22) (EC 2.7.11.23) (Cell division control protein 2 homolog 1) (Cell division control protein 2-A) (Cell division protein kinase 1-A) (p34 protein kinase 1)
TRINITY_DN88590_c0_g1_i1	Cyclin-dependent kinase 2 (EC 2.7.11.22) (Cell division protein kinase 2)
TRINITY_DN105094_c0_g1_i1	Cyclin-dependent kinase 2-associated protein 1 (CDK2-associated protein 1) (Deleted in oral cancer 1) (DOC-1) (Putative oral cancer suppressor)
TRINITY_DN107393_c0_g1_i3	Cyclin-dependent kinase 7 (EC 2.7.11.22) (EC 2.7.11.23) (40 kDa protein kinase) (CDC2/CDK2,4-activating kinase) (Cell division protein kinase 7) (P40 MO15)
TRINITY_DN102090_c0_g1_i1	Cyclin-dependent kinase 8 (EC 2.7.11.22) (EC 2.7.11.23) (Cell division protein kinase 8) (Mediator complex subunit Cdk8) (Mediator of RNA polymerase II transcription subunit Cdk8)
TRINITY_DN102523_c0_g1_i1	Cyclin-dependent kinase 9 (EC 2.7.11.22) (EC 2.7.11.23) (Cell division protein kinase 9)
TRINITY_DN83179_c0_g1_i1	Cyclin-dependent kinases regulatory subunit
TRINITY_DN98492_c0_g1_i1	Cyclin-dependent-like kinase 5 (EC 2.7.11.1) (Cell division protein kinase 5) (Serine/threonine-protein kinase PSSALRE) (Tau protein kinase II catalytic subunit) (TPKII catalytic subunit)
TRINITY_DN122873_c0_g1_i1	Cyclin-G-associated kinase (EC 2.7.11.1)
TRINITY_DN111152_c0_g2_i2	Cyclin-H
TRINITY_DN122910_c1_g1_i2	Cyclin-L1
TRINITY_DN122910_c1_g2_i2	Cyclin-L2 (Paneth cell-enhanced expression protein)
TRINITY_DN119534_c2_g1_i1	Cyclin-T
TRINITY_DN116211_c0_g1_i1	Cyclin-T2 (CycT2)
TRINITY_DN95511_c0_g2_i2	Cyclin-Y (Cyc-Y) (Cyclin box protein 1) (Cyclin fold protein 1) (cyclin-X)
TRINITY_DN108178_c0_g1_i1	Cystathionine beta-synthase (EC 4.2.1.22) (Beta-thionase) (Serine sulfhydrase)
TRINITY_DN96832_c0_g2_i1	Cystatin
TRINITY_DN89177_c0_g1_i1	Cystatin (Egg-white cystatin) (Ovocystatin)
TRINITY_DN109339_c0_g2_i1	Cystatin-1 (Cystatin JZTX-75)
TRINITY_DN109339_c0_g1_i4	Cystatin-1 (Cystatin JZTX-75)
TRINITY_DN117671_c0_g2_i2	Cystatin-1 (Cystatin JZTX-75)
TRINITY_DN96832_c0_g1_i2	Cystatin-1 (Cystatin JZTX-75)
TRINITY_DN109339_c0_g1_i2	Cystatin-1 (Cystatin JZTX-75)
TRINITY_DN109751_c0_g1_i3	Cystatin-A2
TRINITY_DN88303_c0_g1_i2	Cystatin-C (Cystatin-3)
TRINITY_DN99096_c1_g2_i1	Cysteine and glycine-rich protein 2 (Cysteine-rich protein 2) (CRP2) (Double LIM protein 1) (DLP-1)
TRINITY_DN109144_c0_g1_i1	Cysteine and glycine-rich protein 2 (Cysteine-rich protein 2) (CRP2) (Double LIM protein 1) (DLP-1)
TRINITY_DN95931_c0_g1_i1	Cysteine and histidine-rich domain-containing protein 1 (CHORD domain-containing protein 1) (Protein morgana)
TRINITY_DN113580_c0_g1_i3	Cysteine and histidine-rich protein 1
TRINITY_DN113580_c0_g1_i2	Cysteine and histidine-rich protein 1 homolog
TRINITY_DN84589_c0_g1_i1	Cysteine desulfurase, mitochondrial (EC 2.8.1.7)
TRINITY_DN97863_c0_g1_i2	Cysteine desulfurase, mitochondrial (EC 2.8.1.7)
TRINITY_DN121865_c1_g2_i1	Cysteine protease ATG4A (EC 3.4.22.-) (Autophagy-related cysteine endopeptidase 2A) (Autophagin-2A) (Autophagy-related protein 4 homolog A) (bAut2A)
TRINITY_DN121865_c1_g1_i3	Cysteine protease ATG4B (EC 3.4.22.-) (Autophagy-related cysteine endopeptidase 2B) (Autophagin-2B) (Autophagy-related protein 4 homolog B) (bAut2B)
TRINITY_DN110132_c0_g1_i1	Cysteine protease ATG4C (EC 3.4.22.-) (Autophagy-related protein 4 homolog C)
TRINITY_DN117624_c1_g1_i5	Cysteine protease RD19A (EC 3.4.22.-) (Protein RESPONSIVE TO DEHYDRATION 19) (RD19)
TRINITY_DN106142_c0_g1_i1	Cysteine proteinase 1 (EC 3.4.22.-)
TRINITY_DN92564_c0_g3_i3	Cysteine proteinase 1 (EC 3.4.22.-)
TRINITY_DN103166_c0_g1_i1	Cysteine proteinase 15A (EC 3.4.22.-) (Turgor-responsive protein 15A)
TRINITY_DN115920_c0_g1_i1	Cysteine proteinase 15A (EC 3.4.22.-) (Turgor-responsive protein 15A)
TRINITY_DN118059_c0_g1_i1	Cysteine proteinase 3 (EC 3.4.22.-)
TRINITY_DN72012_c0_g1_i1	Cysteine proteinase inhibitor 5 (AtCYS-5)
TRINITY_DN102623_c1_g1_i6	Cysteine/serine-rich nuclear protein 3 (CSRNP-3) (Protein FAM130A2) (TGF-beta-induced apoptosis protein 2) (TAIP-2)
TRINITY_DN96347_c0_g1_i2	Cysteine-rich hydrophobic domain-containing protein 2
TRINITY_DN104883_c0_g1_i1	Cysteine-rich PDZ-binding protein (Cysteine-rich interactor of PDZ three) (Cysteine-rich interactor of PDZ3)
TRINITY_DN54752_c0_g1_i1	Cysteine-rich protein 1 (CRP-1) (Cysteine-rich heart protein) (CRHP) (hCRHP) (Cysteine-rich intestinal protein) (CRIP)
TRINITY_DN113405_c0_g1_i2	Cysteine-rich receptor-like protein kinase 2 (Cysteine-rich RLK2) (EC 2.7.11.-)
TRINITY_DN22108_c1_g2_i2	Cysteine-rich receptor-like protein kinase 42 (Cysteine-rich RLK42) (EC 2.7.11.-)
TRINITY_DN101480_c1_g2_i1	Cysteine-rich with EGF-like domain protein 2
TRINITY_DN111424_c1_g1_i1	Cysteine--tRNA ligase (EC 6.1.1.16) (Cysteinyl-tRNA synthetase) (CysRS)
TRINITY_DN122844_c0_g1_i3	Cysteine--tRNA ligase (EC 6.1.1.16) (Cysteinyl-tRNA synthetase) (CysRS)
TRINITY_DN120600_c0_g1_i5	Cysteine--tRNA ligase, cytoplasmic (EC 6.1.1.16) (Cysteinyl-tRNA synthetase) (CysRS)
TRINITY_DN121001_c0_g1_i1	Cystic fibrosis transmembrane conductance regulator (CFTR) (ATP-binding cassette sub-family C member 7) (Channel conductance-controlling ATPase) (EC 5.6.1.6) (cAMP-dependent chloride channel)
TRINITY_DN116034_c0_g2_i1	Cystinosin
TRINITY_DN115978_c0_g2_i3	Cystinosin homolog
TRINITY_DN91229_c0_g1_i3	Cystinosin homolog
TRINITY_DN116034_c0_g1_i2	Cystinosin homolog
TRINITY_DN93002_c0_g1_i7	Cytadherence high molecular weight protein 2 (Cytadherence accessory protein 2)
TRINITY_DN87633_c0_g1_i1	Cytidine deaminase (EC 3.5.4.5) (Cytidine aminohydrolase)
TRINITY_DN77544_c0_g1_i1	Cytidine monophosphate-N-acetylneuraminic acid hydroxylase (CMP-N-acetylneuraminic acid hydroxylase) (EC 1.14.18.2) (CMP-N-acetylneuraminate monooxygenase) (CMP-Neu5Ac hydroxylase) (CMP-NeuAc hydroxylase)
TRINITY_DN120313_c1_g1_i1	Cytochrome b (Complex III subunit 3) (Complex III subunit III) (Cytochrome b-c1 complex subunit 3) (Ubiquinol-cytochrome-c reductase complex cytochrome b subunit)
TRINITY_DN117568_c1_g1_i2	Cytochrome b (Complex III subunit 3) (Complex III subunit III) (Cytochrome b-c1 complex subunit 3) (Ubiquinol-cytochrome-c reductase complex cytochrome b subunit)
TRINITY_DN98299_c0_g1_i1	Cytochrome b5 (CYTB5)
TRINITY_DN103748_c0_g1_i4	Cytochrome b5 (CYTB5)
TRINITY_DN103748_c0_g1_i3	Cytochrome b5 (CYTB5)
TRINITY_DN101570_c0_g1_i1	Cytochrome b5 (CYTB5)
TRINITY_DN75929_c0_g1_i1	Cytochrome b5 reductase 4 (EC 1.6.2.2) (Flavohemoprotein b5/b5R) (b5+b5R) (cb5/cb5R)
TRINITY_DN20483_c2_g4_i4	Cytochrome b561 and DOMON domain-containing protein At3g07570 (Protein b561A.tha11)
TRINITY_DN85196_c0_g1_i1	Cytochrome b6-f complex iron-sulfur subunit (EC 7.1.1.6) (Plastohydroquinone:plastocyanin oxidoreductase iron-sulfur protein) (ISP) (RISP) (Rieske iron-sulfur protein)
TRINITY_DN101653_c0_g1_i3	Cytochrome b-c1 complex subunit 1, mitochondrial (Complex III subunit 1) (Core protein I) (Ubiquinol-cytochrome-c reductase complex core protein 1)
TRINITY_DN103086_c0_g1_i2	Cytochrome b-c1 complex subunit 10 (Complex III subunit 10) (Complex III subunit XI) (Ubiquinol-cytochrome c reductase complex 6.4 kDa protein)
TRINITY_DN89073_c0_g1_i1	Cytochrome b-c1 complex subunit 2, mitochondrial (Complex III subunit 2) (Core protein II) (Ubiquinol-cytochrome-c reductase complex core protein 2)
TRINITY_DN10831_c0_g1_i1	Cytochrome b-c1 complex subunit 6, mitochondrial (Complex III subunit 6) (Complex III subunit VIII) (Cytochrome c1 non-heme 11 kDa protein) (Mitochondrial hinge protein) (Ubiquinol-cytochrome c reductase complex 11 kDa protein)
TRINITY_DN90409_c0_g1_i3	Cytochrome b-c1 complex subunit 6, mitochondrial (Complex III subunit 6) (Complex III subunit VIII) (Cytochrome c1 non-heme 11 kDa protein) (Mitochondrial hinge protein) (Ubiquinol-cytochrome c reductase complex 11 kDa protein)
TRINITY_DN115705_c0_g1_i3	Cytochrome b-c1 complex subunit 7 (Complex III subunit 7) (Complex III subunit VII) (QP-C) (Ubiquinol-cytochrome c reductase complex 14 kDa protein)
TRINITY_DN115705_c0_g1_i2	Cytochrome b-c1 complex subunit 7 (Complex III subunit 7) (Complex III subunit VII) (QP-C) (Ubiquinol-cytochrome c reductase complex 14 kDa protein)
TRINITY_DN55874_c0_g1_i1	Cytochrome b-c1 complex subunit 7 (Complex III subunit 7) (Complex III subunit VII) (Ubiquinol-cytochrome c reductase complex 12 kDa protein)
TRINITY_DN98307_c0_g1_i1	Cytochrome b-c1 complex subunit 8 (Complex III subunit 8) (Complex III subunit VIII) (Low molecular mass ubiquinone-binding protein) (Ubiquinol-cytochrome c reductase complex 9.5 kDa protein) (Ubiquinol-cytochrome c reductase complex ubiquinone-binding protein QP-C)
TRINITY_DN82612_c0_g1_i1	Cytochrome b-c1 complex subunit 8 (Complex III subunit 8) (Complex III subunit VIII) (Ubiquinol-cytochrome c reductase complex 9.5 kDa protein) (Ubiquinol-cytochrome c reductase complex ubiquinone-binding protein QP-C)
TRINITY_DN87266_c0_g1_i1	Cytochrome b-c1 complex subunit 9 (Complex III subunit 9) (Complex III subunit X) (Cytochrome c1 non-heme 7 kDa protein) (Ubiquinol-cytochrome c reductase complex 7.2 kDa protein)
TRINITY_DN104791_c0_g1_i1	Cytochrome b-c1 complex subunit Rieske, mitochondrial (EC 7.1.1.8) (Complex III subunit 5) (Cytochrome b-c1 complex subunit 5) (Rieske iron-sulfur protein) (RISP) (Rieske protein UQCRFS1) (Ubiquinol-cytochrome c reductase iron-sulfur subunit) [Cleaved into: Cytochrome b-c1 complex subunit 9 (Su9) (Subunit 9) (8 kDa subunit 9) (Complex III subunit IX) (Cytochrome b-c1 complex subunit 11) (UQCRFS1 …
TRINITY_DN107158_c1_g2_i1	Cytochrome c
TRINITY_DN107158_c1_g1_i2	Cytochrome c
TRINITY_DN121261_c2_g1_i1	Cytochrome c 2.1
TRINITY_DN98105_c0_g3_i1	Cytochrome c biogenesis ATP-binding export protein CcmA (EC 7.6.2.5) (Heme exporter protein A)
TRINITY_DN81079_c0_g1_i1	Cytochrome c oxidase assembly factor 1 homolog (Mitochondrial translation regulation assembly intermediate of cytochrome c oxidase protein of 15 kDa)
TRINITY_DN118913_c0_g1_i1	Cytochrome c oxidase assembly factor 3, mitochondrial (Coiled-coil domain-containing protein 56 homolog)
TRINITY_DN105724_c0_g1_i1	Cytochrome c oxidase assembly factor 4 homolog, mitochondrial (Coiled-coil-helix-coiled-coil-helix domain-containing protein 8) (E2-induced gene 2 protein)
TRINITY_DN121324_c0_g2_i1	Cytochrome c oxidase assembly factor 6 homolog
TRINITY_DN90070_c0_g1_i5	Cytochrome c oxidase assembly factor 7 homolog (Beta-lactamase hcp-like protein coa-7) (Sel1 repeat-containing protein 1 homolog)
TRINITY_DN118221_c0_g3_i1	Cytochrome c oxidase assembly protein COX15 homolog
TRINITY_DN85946_c0_g1_i1	Cytochrome c oxidase assembly protein COX16 homolog, mitochondrial
TRINITY_DN113914_c0_g2_i2	Cytochrome c oxidase assembly protein cox16, mitochondrial
TRINITY_DN89826_c0_g1_i1	Cytochrome c oxidase assembly protein COX16, mitochondrial
TRINITY_DN112663_c0_g1_i1	Cytochrome c oxidase assembly protein COX18, mitochondrial
TRINITY_DN84425_c0_g1_i2	Cytochrome c oxidase assembly protein COX19
TRINITY_DN104051_c2_g3_i1	Cytochrome c oxidase assembly protein COX19
TRINITY_DN120659_c2_g2_i1	Cytochrome c oxidase assembly protein COX20, mitochondrial
TRINITY_DN14583_c0_g1_i1	Cytochrome c oxidase subunit 1 (EC 7.1.1.9) (Cytochrome c oxidase polypeptide I)
TRINITY_DN90159_c0_g1_i2	Cytochrome c oxidase subunit 12, mitochondrial (Cytochrome c oxidase polypeptide VIb)
TRINITY_DN118921_c2_g2_i1	Cytochrome c oxidase subunit 3 (EC 7.1.1.9) (Cytochrome c oxidase polypeptide III)
TRINITY_DN101101_c0_g1_i2	Cytochrome c oxidase subunit 4 isoform 1, mitochondrial (Cytochrome c oxidase polypeptide IV) (Cytochrome c oxidase subunit IV isoform 1) (COX IV-1) (Fragment)
TRINITY_DN53654_c0_g1_i1	Cytochrome c oxidase subunit 4 isoform 2, mitochondrial (Cytochrome c oxidase subunit IV isoform 2) (COX IV-2)
TRINITY_DN99338_c0_g1_i2	Cytochrome c oxidase subunit 5A, mitochondrial (Cytochrome c oxidase polypeptide Va)
TRINITY_DN115792_c0_g1_i1	Cytochrome c oxidase subunit 5B, mitochondrial (Cytochrome c oxidase polypeptide VIa) (Cytochrome c oxidase polypeptide Vb)
TRINITY_DN491_c0_g1_i1	Cytochrome c oxidase subunit 6A, mitochondrial (Cytochrome c oxidase polypeptide VIa)
TRINITY_DN91035_c0_g1_i3	Cytochrome c oxidase subunit 6A1, mitochondrial (Cytochrome c oxidase polypeptide VIa-liver) (Cytochrome c oxidase subunit VIA-liver) (COX VIa-L)
TRINITY_DN114783_c0_g1_i1	Cytochrome c oxidase subunit 6C-1 (Cytochrome c oxidase polypeptide VIc-1)
TRINITY_DN114783_c0_g1_i3	Cytochrome c oxidase subunit 6C-1 (Cytochrome c oxidase polypeptide VIc-1)
TRINITY_DN89535_c0_g1_i1	Cytochrome c oxidase subunit 7C, mitochondrial (Cytochrome c oxidase polypeptide VIIc)
TRINITY_DN73870_c0_g1_i1	Cytochrome c oxidase subunit 7C, mitochondrial (Cytochrome c oxidase polypeptide VIIIA) (Cytochrome c oxidase polypeptide VIIc)
TRINITY_DN107088_c0_g3_i1	Cytochrome c1, heme protein, mitochondrial (EC 7.1.1.8) (Complex III subunit 4) (Complex III subunit IV) (Cytochrome b-c1 complex subunit 4) (Ubiquinol-cytochrome-c reductase complex cytochrome c1 subunit) (Cytochrome c-1)
TRINITY_DN107088_c0_g2_i1	Cytochrome c1, heme protein, mitochondrial (EC 7.1.1.8) (Complex III subunit 4) (Complex III subunit IV) (Cytochrome b-c1 complex subunit 4) (Ubiquinol-cytochrome-c reductase complex cytochrome c1 subunit) (Cytochrome c-1)
TRINITY_DN107088_c0_g4_i1	Cytochrome c1, heme protein, mitochondrial (EC 7.1.1.8) (Complex III subunit 4) (Complex III subunit IV) (Cytochrome b-c1 complex subunit 4) (Ubiquinol-cytochrome-c reductase complex cytochrome c1 subunit) (Cytochrome c-1)
TRINITY_DN117421_c0_g1_i1	Cytochrome c5
TRINITY_DN112515_c0_g2_i1	Cytochrome c-type biogenesis protein CcmE (Cytochrome c maturation protein E) (Heme chaperone CcmE)
TRINITY_DN112477_c0_g1_i1	Cytochrome c-type biogenesis protein CycH
TRINITY_DN100621_c0_g1_i1	Cytochrome c-type heme lyase (CCHL) (EC 4.4.1.17) (Holocytochrome c-type synthase)
TRINITY_DN93029_c1_g1_i1	Cytochrome P450 1A1 (EC 1.14.14.1) (CYPIA1)
TRINITY_DN116410_c0_g2_i1	Cytochrome P450 1B1 (EC 1.14.14.1) (CYPIB1) (Hydroperoxy icosatetraenoate dehydratase) (EC 4.2.1.152)
TRINITY_DN119507_c0_g1_i12	Cytochrome P450 3A11 (EC 1.14.14.1) (CYPIIIA11) (Cytochrome P-450IIIAM1) (Cytochrome P-450UT)
TRINITY_DN105522_c0_g1_i1	Cytochrome P450 3A11 (EC 1.14.14.1) (CYPIIIA11) (Cytochrome P-450IIIAM1) (Cytochrome P-450UT)
TRINITY_DN116101_c0_g2_i4	Cytochrome P450 3A11 (EC 1.14.14.1) (CYPIIIA11) (Cytochrome P-450IIIAM1) (Cytochrome P-450UT)
TRINITY_DN120386_c1_g2_i1	Cytochrome P450 3A11 (EC 1.14.14.1) (CYPIIIA11) (Cytochrome P-450IIIAM1) (Cytochrome P-450UT)
TRINITY_DN98114_c0_g1_i3	Cytochrome P450 3A11 (EC 1.14.14.1) (CYPIIIA11) (Cytochrome P-450IIIAM1) (Cytochrome P-450UT)
TRINITY_DN116524_c0_g3_i5	Cytochrome P450 3A11 (EC 1.14.14.1) (CYPIIIA11) (Cytochrome P-450IIIAM1) (Cytochrome P-450UT)
TRINITY_DN113835_c0_g1_i1	Cytochrome P450 3A11 (EC 1.14.14.1) (CYPIIIA11) (Cytochrome P-450IIIAM1) (Cytochrome P-450UT)
TRINITY_DN116524_c0_g3_i6	Cytochrome P450 3A11 (EC 1.14.14.1) (CYPIIIA11) (Cytochrome P-450IIIAM1) (Cytochrome P-450UT)
TRINITY_DN120137_c1_g1_i1	Cytochrome P450 3A11 (EC 1.14.14.1) (CYPIIIA11) (Cytochrome P-450IIIAM1) (Cytochrome P-450UT)
TRINITY_DN6272_c0_g1_i1	Cytochrome P450 3A13 (EC 1.14.14.1) (CYPIIIA13)
TRINITY_DN104340_c0_g2_i1	Cytochrome P450 3A14 (EC 1.14.14.1) (CYPIIIA14)
TRINITY_DN120386_c1_g1_i6	Cytochrome P450 3A18 (EC 1.14.14.1) (CYPIIIA18) (Cytochrome P450(6)beta-2)
TRINITY_DN119507_c0_g2_i2	Cytochrome P450 3A19 (EC 1.14.14.1) (CYPIIIA19) (Fragment)
TRINITY_DN118269_c0_g1_i1	Cytochrome P450 3A19 (EC 1.14.14.1) (CYPIIIA19) (Fragment)
TRINITY_DN107543_c0_g1_i1	Cytochrome P450 3A2 (EC 1.14.14.1) (CYPIIIA2) (Cytochrome P450-PCN2) (Cytochrome P450/6-beta-A) (Testosterone 6-beta-hydroxylase)
TRINITY_DN114937_c0_g2_i3	Cytochrome P450 3A21 (EC 1.14.14.1) (CYPIIIA21) (Cytochrome P450 CM3A-10)
TRINITY_DN112017_c0_g1_i2	Cytochrome P450 3A24 (EC 1.14.14.1) (CYPIIIA24)
TRINITY_DN113537_c0_g2_i3	Cytochrome P450 3A24 (EC 1.14.14.1) (CYPIIIA24)
TRINITY_DN110256_c0_g2_i4	Cytochrome P450 3A24 (EC 1.14.14.1) (CYPIIIA24)
TRINITY_DN113559_c1_g1_i1	Cytochrome P450 3A24 (EC 1.14.14.1) (CYPIIIA24)
TRINITY_DN120386_c1_g1_i4	Cytochrome P450 3A24 (EC 1.14.14.1) (CYPIIIA24)
TRINITY_DN94184_c0_g1_i2	Cytochrome P450 3A24 (EC 1.14.14.1) (CYPIIIA24)
TRINITY_DN101157_c0_g1_i2	Cytochrome P450 3A24 (EC 1.14.14.1) (CYPIIIA24)
TRINITY_DN114878_c1_g1_i2	Cytochrome P450 3A24 (EC 1.14.14.1) (CYPIIIA24)
TRINITY_DN119623_c0_g1_i2	Cytochrome P450 3A27 (EC 1.14.14.1) (CYPIIIA27)
TRINITY_DN100634_c0_g1_i4	Cytochrome P450 3A27 (EC 1.14.14.1) (CYPIIIA27)
TRINITY_DN107543_c0_g2_i2	Cytochrome P450 3A27 (EC 1.14.14.1) (CYPIIIA27)
TRINITY_DN114547_c1_g1_i1	Cytochrome P450 3A28 (EC 1.14.14.1) (CYPIIIA28)
TRINITY_DN119623_c1_g1_i4	Cytochrome P450 3A28 (EC 1.14.14.1) (CYPIIIA28)
TRINITY_DN103141_c0_g1_i1	Cytochrome P450 3A31 (EC 1.14.14.1) (CYPIIIA31) (Cytochrome P450 SH3A-1)
TRINITY_DN114547_c0_g1_i2	Cytochrome P450 3A31 (EC 1.14.14.1) (CYPIIIA31) (Cytochrome P450 SH3A-1)
TRINITY_DN119507_c0_g1_i9	Cytochrome P450 3A31 (EC 1.14.14.1) (CYPIIIA31) (Cytochrome P450 SH3A-1)
TRINITY_DN121821_c3_g1_i1	Cytochrome P450 3A31 (EC 1.14.14.1) (CYPIIIA31) (Cytochrome P450 SH3A-1)
TRINITY_DN98883_c0_g1_i4	Cytochrome P450 3A4 (EC 1.14.14.1) (1,4-cineole 2-exo-monooxygenase) (1,8-cineole 2-exo-monooxygenase) (EC 1.14.14.56) (Albendazole monooxygenase (sulfoxide-forming)) (EC 1.14.14.73) (Albendazole sulfoxidase) (CYPIIIA3) (CYPIIIA4) (Cholesterol 25-hydroxylase) (Cytochrome P450 3A3) (Cytochrome P450 HLp) (Cytochrome P450 NF-25) (Cytochrome P450-PCN1) (Nifedipine oxidase) (Quinine 3-monooxygenase) (…
TRINITY_DN118488_c2_g1_i1	Cytochrome P450 3A40 (EC 1.14.14.1)
TRINITY_DN105395_c1_g2_i3	Cytochrome P450 3A41 (EC 1.14.14.1)
TRINITY_DN122709_c0_g1_i1	Cytochrome P450 3A43 (EC 1.14.14.1)
TRINITY_DN117007_c1_g1_i1	Cytochrome P450 3A5 (EC 1.14.14.1) (CYPIIIA5) (Cytochrome P450-PCN3)
TRINITY_DN93866_c0_g1_i1	Cytochrome P450 3A56 (EC 1.14.14.1) (CYPIIIA56)
TRINITY_DN114265_c0_g1_i1	Cytochrome P450 3A56 (EC 1.14.14.1) (CYPIIIA56)
TRINITY_DN109114_c0_g2_i1	Cytochrome P450 3A7 (EC 1.14.14.1) (CYPIIIA7) (Cytochrome P450-HFLA) (P450HLp2)
TRINITY_DN112017_c0_g2_i2	Cytochrome P450 3A7 (EC 1.14.14.1) (CYPIIIA7) (Cytochrome P450-HFLA) (P450HLp2)
TRINITY_DN99237_c0_g1_i2	Cytochrome P450 3A8 (EC 1.14.14.1) (CYPIIIA8) (Cytochrome P-450-MK2) (Cytochrome P450-MKNF2)
TRINITY_DN95690_c0_g1_i2	Cytochrome P450 3A8 (EC 1.14.14.1) (CYPIIIA8) (Cytochrome P-450-MK2) (Cytochrome P450-MKNF2)
TRINITY_DN105674_c0_g2_i6	Cytochrome P450 3A9 (EC 1.14.14.1) (3AH15) (CYPIIIA9) (Cytochrome P450 olfactive 3) (Cytochrome P450-OLF3)
TRINITY_DN109586_c0_g1_i2	Cytochrome P450 3A9 (EC 1.14.14.1) (3AH15) (CYPIIIA9) (Cytochrome P450 olfactive 3) (Cytochrome P450-OLF3)
TRINITY_DN120580_c0_g1_i9	Cytochrome P450 4c3 (EC 1.14.-.-) (CYPIVC3)
TRINITY_DN120580_c0_g1_i8	Cytochrome P450 4c3 (EC 1.14.-.-) (CYPIVC3)
TRINITY_DN117495_c1_g1_i2	Cytochrome P450 4V2 (Docosahexaenoic acid omega-hydroxylase CYP4V2) (EC 1.14.14.79) (Long-chain fatty acid omega-monooxygenase) (EC 1.14.14.80)
TRINITY_DN113560_c0_g2_i1	Cytochrome P450 4X1 (EC 1.14.14.-) (CYPIVX1)
TRINITY_DN103340_c0_g1_i4	Cytochrome P450 6a8 (EC 1.14.-.-) (CYPVIA8)
TRINITY_DN116101_c0_g1_i1	Cytochrome P450 6B3 (EC 1.14.14.1) (CYP6B3v1/CYP6B3v2) (CYPVIB3)
TRINITY_DN112366_c0_g1_i4	Cytochrome P450 6B4 (EC 1.14.14.1) (CYP6B4v1/CYP6B4v2) (CYPVIB4)
TRINITY_DN116524_c0_g2_i4	Cytochrome P450 6B4 (EC 1.14.14.1) (CYP6B4v1/CYP6B4v2) (CYPVIB4)
TRINITY_DN105395_c1_g1_i2	Cytochrome P450 6B6 (EC 1.14.14.1) (CYPVIB6)
TRINITY_DN120137_c1_g1_i5	Cytochrome P450 6k1 (EC 1.14.-.-) (CYPVIK1)
TRINITY_DN118488_c2_g2_i4	Cytochrome P450 6k1 (EC 1.14.-.-) (CYPVIK1)
TRINITY_DN114878_c1_g1_i1	Cytochrome P450 6l1 (EC 1.14.-.-) (CYPVIL1)
TRINITY_DN54622_c0_g1_i1	Cytochrome P450 714D1 (EC 1.14.-.-) (Protein ELONGATED UPPERMOST INTERNODE 1) (EUI1)
TRINITY_DN99630_c1_g3_i1	Cytochrome P450 71A2 (EC 1.14.-.-) (CYPLXXIA2) (Cytochrome P-450EG4)
TRINITY_DN103953_c2_g1_i1	Cytochrome P450 71A4 (EC 1.14.-.-) (CYPLXXIA4) (Cytochrome P-450EG2)
TRINITY_DN17516_c2_g1_i1	Cytochrome P450 71A4 (EC 1.14.-.-) (CYPLXXIA4) (Cytochrome P-450EG2)
TRINITY_DN121155_c1_g1_i4	Cytochrome P450 71A6 (EC 1.14.-.-) (Fragment)
TRINITY_DN116995_c0_g1_i3	Cytochrome P450 81D1 (EC 1.14.-.-)
TRINITY_DN99253_c1_g2_i4	Cytochrome P450 82A3 (EC 1.14.-.-) (Cytochrome P450 CP6)
TRINITY_DN108650_c0_g1_i2	Cytochrome P450 83B1 (EC 1.14.14.45) (Protein ALTERED TRYPTOPHAN REGULATION 4) (Protein RED ELONGATED 1) (Protein SUPERROOT 2)
TRINITY_DN121512_c1_g3_i1	Cytochrome P450 84A1 (EC 1.14.-.-) (Ferulate-5-hydroxylase) (F5H)
TRINITY_DN120793_c2_g1_i4	Cytochrome P450 87A3 (EC 1.14.-.-)
TRINITY_DN35789_c0_g3_i4	Cytochrome P450 87A3 (EC 1.14.-.-)
TRINITY_DN20580_c0_g2_i2	Cytochrome P450 87A3 (EC 1.14.-.-)
TRINITY_DN122152_c5_g1_i3	Cytochrome P450 87A3 (EC 1.14.-.-)
TRINITY_DN35789_c0_g5_i3	Cytochrome P450 87A3 (EC 1.14.-.-)
TRINITY_DN122494_c0_g4_i4	Cytochrome P450 93A2 (EC 1.14.-.-)
TRINITY_DN114937_c0_g1_i1	Cytochrome P450 9b2 (EC 1.14.-.-) (CYPIXB2)
TRINITY_DN94045_c0_g1_i2	Cytochrome P450 9b2 (EC 1.14.-.-) (CYPIXB2)
TRINITY_DN105395_c0_g1_i2	Cytochrome P450 9e2 (EC 1.14.-.-) (CYPIXE2)
TRINITY_DN114878_c1_g1_i6	Cytochrome P450 9e2 (EC 1.14.-.-) (CYPIXE2)
TRINITY_DN108756_c1_g1_i1	Cytochrome P450 CYP72A219 (EC 1.14.-.-) (Cytochrome P450 CYP72A129)
TRINITY_DN101195_c0_g1_i2	Cytoglobin-1
TRINITY_DN91646_c2_g1_i2	Cytoglobin-1
TRINITY_DN91646_c2_g1_i1	Cytoglobin-2
TRINITY_DN119869_c1_g1_i1	Cytokine receptor (Protein domeless)
TRINITY_DN122810_c1_g1_i3	Cytoplasmic aconitate hydratase (Aconitase) (EC 4.2.1.3) (Citrate hydro-lyase) (Iron-responsive element-binding protein 1) (IRE-BP 1)
TRINITY_DN119118_c0_g1_i3	Cytoplasmic dynein 1 intermediate chain 2 (Cytoplasmic dynein intermediate chain 2) (Dynein intermediate chain 2, cytosolic) (DH IC-2)
TRINITY_DN118026_c0_g1_i1	Cytoplasmic dynein 1 light intermediate chain 2 (Dynein light intermediate chain 2, cytosolic)
TRINITY_DN121014_c0_g1_i2	Cytoplasmic FMR1-interacting protein (Specifically Rac1-associated protein 1) (DSra-1)
TRINITY_DN123648_c4_g1_i1	Cytoplasmic polyadenylation element-binding protein 1 (CPE-BP1) (CPE-binding protein 1) (CPEB) (CPEB-1)
TRINITY_DN115930_c0_g2_i1	Cytoplasmic protein NCK1 (NCK adaptor protein 1) (Nck-1)
TRINITY_DN110662_c0_g1_i1	Cytosol aminopeptidase (EC 3.4.11.1) (Leucine aminopeptidase 3) (LAP-3) (Leucyl aminopeptidase) (Peptidase S) (Proline aminopeptidase) (EC 3.4.11.5) (Prolyl aminopeptidase)
TRINITY_DN110662_c0_g3_i1	Cytosol aminopeptidase (EC 3.4.11.1) (Leucine aminopeptidase 3) (LAP-3) (Leucyl aminopeptidase) (Peptidase S) (Proline aminopeptidase) (EC 3.4.11.5) (Prolyl aminopeptidase)
TRINITY_DN112308_c1_g1_i3	Cytosol aminopeptidase (EC 3.4.11.1) (Leucine aminopeptidase 3) (LAP-3) (Leucyl aminopeptidase) (Peptidase S) (Proline aminopeptidase) (EC 3.4.11.5) (Prolyl aminopeptidase)
TRINITY_DN93527_c0_g1_i3	Cytosolic 10-formyltetrahydrofolate dehydrogenase (10-FTHFDH) (FDH) (EC 1.5.1.6) (Aldehyde dehydrogenase family 1 member L1)
TRINITY_DN108014_c0_g2_i6	Cytosolic 10-formyltetrahydrofolate dehydrogenase (10-FTHFDH) (FDH) (EC 1.5.1.6) (Aldehyde dehydrogenase family 1 member L1)
TRINITY_DN114372_c0_g1_i7	Cytosolic 10-formyltetrahydrofolate dehydrogenase (10-FTHFDH) (FDH) (EC 1.5.1.6) (Aldehyde dehydrogenase family 1 member L1) (FBP-CI)
TRINITY_DN95300_c0_g2_i1	Cytosolic endo-beta-N-acetylglucosaminidase (ENGase) (EC 3.2.1.96)
TRINITY_DN95300_c0_g1_i2	Cytosolic endo-beta-N-acetylglucosaminidase (ENGase) (EC 3.2.1.96)
TRINITY_DN90498_c0_g2_i1	Cytosolic Fe-S cluster assembly factor NUBP1 (Nucleotide-binding protein 1) (NBP 1)
TRINITY_DN90498_c0_g2_i3	Cytosolic Fe-S cluster assembly factor NUBP1 (Nucleotide-binding protein 1) (NBP 1)
TRINITY_DN105137_c0_g1_i2	Cytosolic Fe-S cluster assembly factor NUBP2 (Nucleotide-binding protein 2) (NBP 2)
TRINITY_DN116698_c2_g3_i2	Cytosolic non-specific dipeptidase (EC 3.4.13.18) (CNDP dipeptidase 2)
TRINITY_DN109135_c1_g3_i1	Cytosolic non-specific dipeptidase (EC 3.4.13.18) (CNDP dipeptidase 2)
TRINITY_DN116698_c2_g2_i2	Cytosolic non-specific dipeptidase (EC 3.4.13.18) (CNDP dipeptidase 2) (Carnosine dipeptidase II) (Epididymis secretory protein Li 13) (Glutamate carboxypeptidase-like protein 1) (Peptidase A)
TRINITY_DN108750_c0_g1_i3	Cytosolic purine 5'-nucleotidase (EC 3.1.3.5) (Cytosolic 5'-nucleotidase II)
TRINITY_DN120862_c0_g1_i1	D-3-phosphoglycerate dehydrogenase (3-PGDH) (EC 1.1.1.95) (2-oxoglutarate reductase) (EC 1.1.1.399) (Malate dehydrogenase) (EC 1.1.1.37)
TRINITY_DN88222_c0_g1_i3	D-alanine--D-alanine ligase (EC 6.3.2.4) (D-Ala-D-Ala ligase) (D-alanylalanine synthetase)
TRINITY_DN95173_c0_g2_i1	D-alanyl-D-alanine dipeptidase (D-Ala-D-Ala dipeptidase) (EC 3.4.13.22) (Vancomycin B-type resistance protein VanXB)
TRINITY_DN120064_c0_g1_i1	D-aminoacyl-tRNA deacylase (DTD) (EC 3.1.1.96) (Gly-tRNA(Ala) deacylase)
TRINITY_DN80352_c0_g1_i1	D-aspartate oxidase (DASOX) (DDO) (EC 1.4.3.1)
TRINITY_DN98548_c0_g1_i1	DAZ-associated protein 2 (Deleted in azoospermia-associated protein 2)
TRINITY_DN110640_c1_g1_i3	D-beta-hydroxybutyrate dehydrogenase, mitochondrial (EC 1.1.1.30) (3-hydroxybutyrate dehydrogenase) (BDH)
TRINITY_DN122955_c1_g2_i2	DCN1-like protein 5 (DCUN1 domain-containing protein 5) (Defective in cullin neddylation protein 1-like protein 5)
TRINITY_DN100911_c0_g1_i1	dCTP deaminase (EC 3.5.4.13) (Deoxycytidine triphosphate deaminase)
TRINITY_DN94045_c0_g2_i3	dCTP deaminase (EC 3.5.4.13) (Deoxycytidine triphosphate deaminase)
TRINITY_DN95714_c0_g1_i5	D-cysteine desulfhydrase (EC 4.4.1.15)
TRINITY_DN114925_c0_g1_i1	DDB1- and CUL4-associated factor 13 (WD repeat and SOF domain-containing protein 1)
TRINITY_DN114925_c0_g2_i2	DDB1- and CUL4-associated factor 13 (WD repeat and SOF domain-containing protein 1)
TRINITY_DN89315_c0_g1_i1	DDB1- and CUL4-associated factor 4-like protein 2 (WD repeat-containing protein 21C)
TRINITY_DN121083_c0_g1_i4	DDB1- and CUL4-associated factor 6 (IQ motif and WD repeat-containing protein 1) (Nuclear receptor interaction protein) (NRIP)
TRINITY_DN95198_c0_g2_i1	DDRGK domain-containing protein 1
TRINITY_DN119208_c0_g1_i2	DEAD-box ATP-dependent RNA helicase 14 (EC 3.6.4.13)
TRINITY_DN111998_c0_g1_i1	DEAD-box ATP-dependent RNA helicase 30 (EC 3.6.4.13)
TRINITY_DN107765_c0_g1_i2	Death-associated protein 1 (DAP-1)
TRINITY_DN120657_c3_g1_i1	Dedicator of cytokinesis protein 11 (Activated Cdc42-associated guanine nucleotide exchange factor) (ACG) (Zizimin-2)
TRINITY_DN95636_c2_g1_i1	Dedicator of cytokinesis protein 9 (Cdc42 guanine nucleotide exchange factor zizimin-1) (Zizimin-1)
TRINITY_DN85371_c0_g1_i1	Defensin (Varisin A1)
TRINITY_DN120838_c0_g1_i5	Dehydrogenase/reductase SDR family member 4 (EC 1.1.1.184) (NADPH-dependent carbonyl reductase/NADP-retinol dehydrogenase) (CR) (PHCR) (NADPH-dependent retinol dehydrogenase/reductase) (NDRD) (Peroxisomal short-chain alcohol dehydrogenase) (PSCD)
TRINITY_DN111442_c0_g1_i1	Dehydrogenase/reductase SDR family member 4 (EC 1.1.1.184) (NADPH-dependent carbonyl reductase/NADP-retinol dehydrogenase) (CR) (PHCR) (NADPH-dependent retinol dehydrogenase/reductase) (NDRD) (Peroxisomal short-chain alcohol dehydrogenase) (PSCD)
TRINITY_DN113038_c0_g2_i4	Dehydrogenase/reductase SDR family member 4 (EC 1.1.1.184) (NADPH-dependent carbonyl reductase/NADP-retinol dehydrogenase) (CR) (PHCR) (NADPH-dependent retinol dehydrogenase/reductase) (NRDR) (humNRDR) (Peroxisomal short-chain alcohol dehydrogenase) (PSCD) (SCAD-SRL) (Short chain dehydrogenase/reductase family 25C member 2) (Short-chain dehydrogenase/reductase family member 4)
TRINITY_DN114909_c0_g1_i3	Dehydrogenase/reductase SDR family member 4 (EC 1.1.1.184) (NADPH-dependent carbonyl reductase/NADP-retinol dehydrogenase) (CR) (PHCR) (NADPH-dependent retinol dehydrogenase/reductase) (NRDR) (humNRDR) (Peroxisomal short-chain alcohol dehydrogenase) (PSCD) (SCAD-SRL) (Short chain dehydrogenase/reductase family 25C member 2) (Short-chain dehydrogenase/reductase family member 4)
TRINITY_DN109873_c0_g2_i1	Dehydrogenase/reductase SDR family member 7 (EC 1.1.-.-) (Retinal short-chain dehydrogenase/reductase 4) (retSDR4) (Short chain dehydrogenase/reductase family 34C member 1)
TRINITY_DN105109_c0_g1_i1	Dehydrogenase/reductase SDR family protein 7-like (EC 1.1.-.-)
TRINITY_DN123415_c11_g3_i1	Deleted in malignant brain tumors 1 protein (Hensin)
TRINITY_DN111899_c0_g1_i6	Delta(3,5)-Delta(2,4)-dienoyl-CoA isomerase, mitochondrial (EC 5.3.3.-)
TRINITY_DN102519_c0_g1_i5	Delta(3,5)-Delta(2,4)-dienoyl-CoA isomerase, mitochondrial (EC 5.3.3.-)
TRINITY_DN110970_c1_g1_i6	Delta(3,5)-Delta(2,4)-dienoyl-CoA isomerase, mitochondrial (EC 5.3.3.-)
TRINITY_DN81130_c0_g1_i1	Delta(9)-fatty-acid desaturase fat-7 (Fatty-acid desaturase 7) (Stearoyl-CoA desaturase fat-7) (EC 1.14.19.-)
TRINITY_DN100602_c0_g1_i1	Delta(9)-fatty-acid desaturase fat-7 (Fatty-acid desaturase 7) (Stearoyl-CoA desaturase fat-7) (EC 1.14.19.-)
TRINITY_DN122219_c1_g1_i1	Delta-1-pyrroline-5-carboxylate dehydrogenase, mitochondrial (P5C dehydrogenase) (EC 1.2.1.88) (Aldehyde dehydrogenase family 4 member A1) (L-glutamate gamma-semialdehyde dehydrogenase)
TRINITY_DN99614_c0_g1_i2	Delta-1-pyrroline-5-carboxylate synthase (P5CS) (Aldehyde dehydrogenase family 18 member A1) [Includes: Glutamate 5-kinase (GK) (EC 2.7.2.11) (Gamma-glutamyl kinase); Gamma-glutamyl phosphate reductase (GPR) (EC 1.2.1.41) (Glutamate-5-semialdehyde dehydrogenase) (Glutamyl-gamma-semialdehyde dehydrogenase)]
TRINITY_DN116700_c0_g1_i1	Delta-1-pyrroline-5-carboxylate synthase (P5CS) (Aldehyde dehydrogenase family 18 member A1) [Includes: Glutamate 5-kinase (GK) (EC 2.7.2.11) (Gamma-glutamyl kinase); Gamma-glutamyl phosphate reductase (GPR) (EC 1.2.1.41) (Glutamate-5-semialdehyde dehydrogenase) (Glutamyl-gamma-semialdehyde dehydrogenase)]
TRINITY_DN88760_c0_g2_i1	Delta-aminolevulinic acid dehydratase (ALADH) (EC 4.2.1.24) (Porphobilinogen synthase)
TRINITY_DN120983_c0_g1_i5	Delta-like protein 3 (Drosophila Delta homolog 3) (Delta3)
TRINITY_DN119479_c0_g2_i1	Demethyllactenocin mycarosyltransferase (EC 2.4.1.318)
TRINITY_DN95610_c2_g1_i2	Density-regulated protein (DRP)
TRINITY_DN105226_c0_g1_i1	Denticleless protein homolog
TRINITY_DN115957_c1_g1_i1	Deoxycytidylate deaminase (EC 3.5.4.12) (dCMP deaminase)
TRINITY_DN100826_c0_g1_i1	Deoxynucleoside kinase (EC 2.7.1.145) (Deoxyribonucleoside kinase) (Dm-dNK) (Multispecific deoxynucleoside kinase)
TRINITY_DN99925_c0_g1_i1	Deoxyribonuclease-2 (EC 3.1.22.1) (Deoxyribonuclease II) (DNase II)
TRINITY_DN113101_c0_g1_i1	Deoxyribonuclease-2 (EC 3.1.22.1) (Deoxyribonuclease II) (DNase II)
TRINITY_DN96136_c0_g1_i1	Deoxyribose-phosphate aldolase (DERA) (EC 4.1.2.4) (2-deoxy-D-ribose 5-phosphate aldolase) (Phosphodeoxyriboaldolase) (Deoxyriboaldolase)
TRINITY_DN91623_c0_g1_i1	Deoxyuridine 5'-triphosphate nucleotidohydrolase (dUTPase) (EC 3.6.1.23) (dUTP pyrophosphatase)
TRINITY_DN121057_c0_g2_i3	Deoxyuridine 5'-triphosphate nucleotidohydrolase (dUTPase) (EC 3.6.1.23) (dUTP pyrophosphatase)
TRINITY_DN113806_c0_g1_i3	Dephospho-CoA kinase (EC 2.7.1.24) (Dephosphocoenzyme A kinase)
TRINITY_DN98681_c0_g1_i3	Dephospho-CoA kinase CAB5 (DPCK) (EC 2.7.1.24) (Dephosphocoenzyme A kinase)
TRINITY_DN95326_c0_g1_i1	Dephospho-CoA kinase domain-containing protein
TRINITY_DN110721_c0_g1_i1	Derlin-1 (Der1-like protein 1)
TRINITY_DN100408_c0_g1_i1	Derlin-2 (Der1-like protein 2)
TRINITY_DN92021_c0_g1_i3	Dermonecrotic toxin LrSicTox-alphaIA1i (EC 4.6.1.-) (Lr2) (Phospholipase D) (PLD) (SMaseD/LysoPLD) (Sphingomyelin phosphodiesterase D 2) (SMD 2) (SMase D 2) (Sphingomyelinase D 2)
TRINITY_DN116222_c1_g1_i1	D-erythrose-4-phosphate dehydrogenase (E4PDH) (EC 1.2.1.72)
TRINITY_DN121946_c1_g1_i3	Desmin
TRINITY_DN105853_c0_g2_i2	Desumoylating isopeptidase 1 (DeSI-1) (EC 3.4.-.-) (PPPDE peptidase domain-containing protein 2)
TRINITY_DN106904_c0_g1_i1	Deubiquitinase DESI2 (EC 3.4.19.12) (Desumoylating isopeptidase 2) (DeSI-2) (PPPDE peptidase domain-containing protein 1) (Protein FAM152A)
TRINITY_DN94354_c0_g1_i1	Deubiquitinase OTUD6B (EC 3.4.19.12)
TRINITY_DN95875_c0_g1_i1	Developmentally-regulated GTP-binding protein 1 (DRG-1) (Neural precursor cell expressed developmentally down-regulated protein 3) (NEDD-3) (Translation factor GTPase DRG1) (TRAFAC GTPase DRG1) (EC 3.6.5.-)
TRINITY_DN91167_c0_g1_i1	Developmentally-regulated GTP-binding protein 2 (DRG-2) (Translation factor GTPase DRG2) (TRAFAC GTPase DRG2) (EC 3.6.5.-)
TRINITY_DN91230_c0_g1_i1	D-hydantoinase/dihydropyrimidinase (DHPase) (EC 3.5.2.2)
TRINITY_DN108399_c0_g1_i2	Diacetyl reductase [(S)-acetoin forming] (EC 1.1.1.304) (Acetoin(diacetyl) reductase) (AR) (Meso-2,3-butanediol dehydrogenase)
TRINITY_DN98477_c0_g1_i4	Diacylglycerol acyltransferase/mycolyltransferase Ag85B (DGAT) (EC 2.3.1.122) (EC 2.3.1.20) (30 kDa extracellular protein) (Acyl-CoA:diacylglycerol acyltransferase) (Antigen 85 complex B) (85B) (Ag85B) (Extracellular alpha-antigen) (Fibronectin-binding protein B) (Fbps B)
TRINITY_DN113841_c0_g1_i1	Diacylglycerol O-acyltransferase 1 (EC 2.3.1.20) (Acyl-CoA retinol O-fatty-acyltransferase) (ARAT) (Retinol O-fatty-acyltransferase) (EC 2.3.1.76) (Diglyceride acyltransferase)
TRINITY_DN115382_c0_g2_i1	Diacylglycerol O-acyltransferase 1 (EC 2.3.1.20) (Acyl-CoA retinol O-fatty-acyltransferase) (ARAT) (Retinol O-fatty-acyltransferase) (EC 2.3.1.76) (Diglyceride acyltransferase)
TRINITY_DN115382_c0_g1_i2	Diacylglycerol O-acyltransferase 1 (EC 2.3.1.20) (Acyl-CoA retinol O-fatty-acyltransferase) (ARAT) (Retinol O-fatty-acyltransferase) (EC 2.3.1.76) (Diglyceride acyltransferase)
TRINITY_DN116716_c0_g1_i1	Diacylglycerol O-acyltransferase 1 (EC 2.3.1.20) (Acyl-CoA retinol O-fatty-acyltransferase) (ARAT) (Retinol O-fatty-acyltransferase) (EC 2.3.1.76) (Diglyceride acyltransferase)
TRINITY_DN117767_c2_g1_i2	Diamine acetyltransferase 1 (EC 2.3.1.57) (Polyamine N-acetyltransferase 1) (Putrescine acetyltransferase) (Spermidine/spermine N(1)-acetyltransferase 1) (SSAT) (SSAT-1)
TRINITY_DN93544_c0_g1_i2	Diamine acetyltransferase 2 (EC 2.3.1.57) (Polyamine N-acetyltransferase 2) (Spermidine/spermine N(1)-acetyltransferase 2)
TRINITY_DN81569_c0_g1_i1	Diamine acetyltransferase 2 (EC 2.3.1.57) (Polyamine N-acetyltransferase 2) (Spermidine/spermine N(1)-acetyltransferase 2)
TRINITY_DN122890_c2_g1_i5	Diaminopimelate decarboxylase (DAP decarboxylase) (DAPDC) (EC 4.1.1.20)
TRINITY_DN88042_c0_g1_i1	Dicer-like protein 2 [Includes: Endoribonuclease dcl2 (EC 3.1.26.-); ATP-dependent helicase dcl2 (EC 3.6.4.-)]
TRINITY_DN99484_c0_g1_i2	Differentially expressed in FDCP 8 homolog (DEF-8)
TRINITY_DN116478_c0_g2_i2	Differentially expressed in FDCP 8 homolog (DEF-8)
TRINITY_DN99702_c0_g1_i2	Digestive cysteine proteinase 3 (EC 3.4.22.-)
TRINITY_DN98342_c0_g1_i1	Dihydrofolate reductase (EC 1.5.1.3)
TRINITY_DN115787_c0_g1_i2	Dihydrolipoyl dehydrogenase, mitochondrial (EC 1.8.1.4) (Dihydrolipoamide dehydrogenase)
TRINITY_DN101879_c1_g2_i1	Dihydrolipoyllysine-residue acetyltransferase component of acetoin cleaving system (EC 2.3.1.12) (Acetoin dehydrogenase E2 component) (Dihydrolipoamide acetyltransferase component of acetoin cleaving system)
TRINITY_DN105012_c1_g1_i1	Dihydrolipoyllysine-residue acetyltransferase component of pyruvate dehydrogenase complex, mitochondrial (EC 2.3.1.12) (Dihydrolipoamide acetyltransferase component of pyruvate dehydrogenase complex) (Pyruvate dehydrogenase complex component E2) (PDC-E2) (PDCE2) (Fragments)
TRINITY_DN97398_c0_g1_i1	Dihydrolipoyllysine-residue acetyltransferase component of pyruvate dehydrogenase complex, mitochondrial (EC 2.3.1.12) (Dihydrolipoamide acetyltransferase component of pyruvate dehydrogenase complex) (Pyruvate dehydrogenase complex component E2) (PDC-E2) (PDCE2)
TRINITY_DN101331_c0_g2_i1	Dihydrolipoyllysine-residue acetyltransferase component of pyruvate dehydrogenase complex, mitochondrial (EC 2.3.1.12) (Dihydrolipoamide acetyltransferase component of pyruvate dehydrogenase complex) (Pyruvate dehydrogenase complex component E2) (PDC-E2) (PDCE2)
TRINITY_DN111651_c0_g1_i5	Dihydrolipoyllysine-residue acetyltransferase component of pyruvate dehydrogenase complex, mitochondrial (EC 2.3.1.12) (Dihydrolipoamide acetyltransferase component of pyruvate dehydrogenase complex) (Pyruvate dehydrogenase complex component E2) (PDC-E2) (PDCE2)
TRINITY_DN106633_c0_g2_i2	Dihydrolipoyllysine-residue succinyltransferase component of 2-oxoglutarate dehydrogenase complex, mitochondrial (EC 2.3.1.61) (2-oxoglutarate dehydrogenase complex component E2) (OGDC-E2) (Dihydrolipoamide succinyltransferase component of 2-oxoglutarate dehydrogenase complex) (E2K)
TRINITY_DN89705_c0_g1_i4	Dihydrolipoyllysine-residue succinyltransferase component of 2-oxoglutarate dehydrogenase complex, mitochondrial (EC 2.3.1.61) (2-oxoglutarate dehydrogenase complex component E2) (OGDC-E2) (Dihydrolipoamide succinyltransferase component of 2-oxoglutarate dehydrogenase complex) (E2K) (Fragment)
TRINITY_DN107984_c0_g2_i1	Dihydroorotase (DHOase) (EC 3.5.2.3)
TRINITY_DN100828_c0_g1_i3	Dihydropteridine reductase (EC 1.5.1.34) (HDHPR) (Quinoid dihydropteridine reductase)
TRINITY_DN115052_c0_g2_i1	Dihydropyrimidinase-related protein 2 (DRP-2) (Collapsin response mediator protein CRMP-62)
TRINITY_DN115052_c0_g4_i1	Dihydropyrimidinase-related protein 4 (DRP-4) (Collapsin response mediator protein 3) (CRMP-3) (UNC33-like phosphoprotein 4) (ULIP-4)
TRINITY_DN116911_c0_g1_i1	Dihydropyrimidine dehydrogenase [NADP(+)] (DHPDHase) (DPD) (EC 1.3.1.2) (Dihydrothymine dehydrogenase) (Dihydrouracil dehydrogenase)
TRINITY_DN14086_c0_g1_i4	Dihydroxyacetone synthase (DHAS) (EC 2.2.1.3) (Formaldehyde transketolase) (Glycerone synthase)
TRINITY_DN115566_c0_g1_i1	Dihydroxy-acid dehydratase (DAD) (EC 4.2.1.9)
TRINITY_DN116635_c1_g1_i3	Dimethylaniline monooxygenase [N-oxide-forming] 5 (EC 1.14.13.8) (Dimethylaniline oxidase 5) (Hepatic flavin-containing monooxygenase 5) (FMO 5)
TRINITY_DN112518_c0_g1_i2	Dimethylaniline monooxygenase [N-oxide-forming] 5 (EC 1.14.13.8) (Dimethylaniline oxidase 5) (Hepatic flavin-containing monooxygenase 5) (FMO 5)
TRINITY_DN109942_c0_g1_i3	Dimethylaniline monooxygenase [N-oxide-forming] 5 (EC 1.14.13.8) (Dimethylaniline oxidase 5) (Hepatic flavin-containing monooxygenase 5) (FMO 5)
TRINITY_DN105801_c0_g1_i2	Di-N-acetylchitobiase (EC 3.2.1.-)
TRINITY_DN110776_c0_g1_i3	Dipeptidyl peptidase 1 (EC 3.4.14.1) (Cathepsin C) (Cathepsin J) (Dipeptidyl peptidase I) (DPP-I) (DPPI) (Dipeptidyl transferase) [Cleaved into: Dipeptidyl peptidase 1 exclusion domain chain (Dipeptidyl peptidase I exclusion domain chain); Dipeptidyl peptidase 1 heavy chain (Dipeptidyl peptidase I heavy chain); Dipeptidyl peptidase 1 light chain (Dipeptidyl peptidase I light chain)]
TRINITY_DN118311_c0_g2_i1	Dipeptidyl peptidase 1 (EC 3.4.14.1) (Cathepsin C) (Cathepsin J) (Dipeptidyl peptidase I) (DPP-I) (DPPI) (Dipeptidyl transferase) [Cleaved into: Dipeptidyl peptidase 1 exclusion domain chain (Dipeptidyl peptidase I exclusion domain chain); Dipeptidyl peptidase 1 heavy chain (Dipeptidyl peptidase I heavy chain); Dipeptidyl peptidase 1 light chain (Dipeptidyl peptidase I light chain)]
TRINITY_DN118311_c0_g2_i5	Dipeptidyl peptidase 1 (EC 3.4.14.1) (Cathepsin C) (Cathepsin J) (Dipeptidyl peptidase I) (DPP-I) (DPPI) (Dipeptidyl transferase) [Cleaved into: Dipeptidyl peptidase 1 exclusion domain chain (Dipeptidyl peptidase I exclusion domain chain); Dipeptidyl peptidase 1 heavy chain (Dipeptidyl peptidase I heavy chain); Dipeptidyl peptidase 1 light chain (Dipeptidyl peptidase I light chain)]
TRINITY_DN118311_c0_g1_i1	Dipeptidyl peptidase 1 (EC 3.4.14.1) (Cathepsin C) (Cathepsin J) (Dipeptidyl peptidase I) (DPP-I) (DPPI) (Dipeptidyl transferase) [Cleaved into: Dipeptidyl peptidase 1 exclusion domain chain (Dipeptidyl peptidase I exclusion domain chain); Dipeptidyl peptidase 1 heavy chain (Dipeptidyl peptidase I heavy chain); Dipeptidyl peptidase 1 light chain (Dipeptidyl peptidase I light chain)]
TRINITY_DN79764_c2_g1_i2	Dipeptidyl peptidase 3 (EC 3.4.14.4) (Dipeptidyl aminopeptidase III) (Dipeptidyl arylamidase III) (Dipeptidyl peptidase III) (DPP III)
TRINITY_DN70523_c1_g1_i1	Dipeptidyl peptidase 3 (EC 3.4.14.4) (Dipeptidyl aminopeptidase III) (Dipeptidyl arylamidase III) (Dipeptidyl peptidase III) (DPP III)
TRINITY_DN79764_c3_g1_i1	Dipeptidyl peptidase 3 (EC 3.4.14.4) (Dipeptidyl aminopeptidase III) (Dipeptidyl arylamidase III) (Dipeptidyl peptidase III) (DPP III) (Enkephalinase B)
TRINITY_DN91716_c0_g1_i2	Dipeptidyl peptidase 9 (DP9) (EC 3.4.14.5) (Dipeptidyl peptidase IV-related protein 2) (DPRP-2) (Dipeptidyl peptidase IX) (DPP IX) (Dipeptidyl peptidase-like protein 9) (DPLP9)
TRINITY_DN121251_c1_g1_i3	Diphosphoinositol polyphosphate phosphohydrolase 1 (DIPP-1) (EC 3.6.1.52) (Diadenosine 5',5'''-P1,P6-hexaphosphate hydrolase 1) (EC 3.6.1.-) (Nucleoside diphosphate-linked moiety X motif 3) (Nudix motif 3)
TRINITY_DN113177_c1_g3_i3	Diphthine methyl ester synthase (EC 2.1.1.314) (Diphthamide biosynthesis methyltransferase)
TRINITY_DN111643_c0_g1_i1	Diphthine methyltransferase (EC 3.1.1.97) (Diphthamide biosynthesis protein 7) (DPH7) (WD repeat-containing protein 85)
TRINITY_DN99733_c4_g2_i1	Diphthine--ammonia ligase (EC 6.3.1.14) (ATP-binding domain-containing protein 4) (Diphthamide synthase) (Diphthamide synthetase) (Protein DPH6 homolog)
TRINITY_DN107294_c0_g1_i4	Dirigent protein 21 (AtDIR21)
TRINITY_DN109550_c2_g1_i1	Dirigent protein 4 (AtDIR4)
TRINITY_DN101957_c0_g1_i1	Disks large homolog 1 (Synapse-associated protein 97) (SAP-97) (SAP97)
TRINITY_DN118620_c1_g1_i1	Disks large homolog 2 (Channel-associated protein of synapse-110) (Chapsyn-110) (Postsynaptic density protein PSD-93)
TRINITY_DN121642_c0_g1_i3	Disks large-associated protein 1 (DAP-1) (Guanylate kinase-associated protein) (hGKAP) (PSD-95/SAP90-binding protein 1) (SAP90/PSD-95-associated protein 1) (SAPAP1)
TRINITY_DN94643_c0_g2_i1	Disks large-associated protein 5 (DAP-5) (Discs large homolog 7) (Disks large-associated protein DLG7) (Hepatoma up-regulated protein homolog) (HURP)
TRINITY_DN101595_c1_g1_i2	Diuretic hormone class 2 (Diuretic peptide) (DH(31)) (DP)
TRINITY_DN76109_c0_g1_i1	Divalent metal cation transporter MntH (BRAMP)
TRINITY_DN119851_c0_g1_i1	DNA (cytosine-5)-methyltransferase 3B (Dnmt3b) (EC 2.1.1.37) (DNA methyltransferase HsaIIIB) (DNA MTase HsaIIIB) (M.HsaIIIB)
TRINITY_DN118386_c0_g1_i1	DNA damage-binding protein 1 (DDB p127 subunit) (Damage-specific DNA-binding protein 1) (UV-damaged DNA-binding factor)
TRINITY_DN119775_c0_g1_i3	DNA damage-binding protein CMR1
TRINITY_DN101693_c0_g1_i1	DNA damage-regulated autophagy modulator protein 2 (Transmembrane protein 77)
TRINITY_DN105811_c1_g3_i3	DNA damage-regulated autophagy modulator protein 2 (Transmembrane protein 77)
TRINITY_DN97519_c0_g1_i1	DNA damage-regulated autophagy modulator protein 2 (Transmembrane protein 77)
TRINITY_DN110920_c0_g1_i1	DNA excision repair protein ERCC-6 (EC 3.6.4.-) (ATP-dependent helicase ERCC6) (Cockayne syndrome protein CSB)
TRINITY_DN104372_c0_g1_i1	DNA ligase (EC 6.5.1.2) (Polydeoxyribonucleotide synthase [NAD(+)])
TRINITY_DN118314_c0_g1_i2	DNA ligase 1 (EC 6.5.1.1) (DNA ligase I) (Polydeoxyribonucleotide synthase [ATP] 1)
[truncated: 5,264 more rows]
