# Supplementary material for: Genome-wide transcriptional profiling and physiological investigation elucidating the molecular mechanism of multiple abiotic stress response in Stevia rebaudiana Bertoni
Source: Sci Rep. 2023 Nov 13;13:19853. doi: 10.1038/s41598-023-46000-7 (PMC10645737; doi:10.1038/s41598-023-46000-7)
Supplement: Supplementary file 4 — Supplementary Information 4. [file 41598_2023_46000_MOESM4_ESM.xlsx]

## Sheet: TF IN DEGs
Supplemenatry data 4. Diffrentially expressed transcription factors
Laef					Root
Treatment	Gene id	Description	Fold change		Treatment	Gene id	Description	Fold change
DS	TRINITY_DN111812_c1_g1_i4	AP2	-1.66699		DS	TRINITY_DN93122_c0_g1_i1	AP2	-2.21777
	TRINITY_DN110702_c0_g1_i1	AP2	-1.69966			TRINITY_DN118233_c0_g2_i1	AP2	-2.57348
	TRINITY_DN37061_c1_g1_i6	AP2	-1.84941			TRINITY_DN122510_c1_g1_i1	AP2	-2.80786
	TRINITY_DN33568_c0_g2_i3	AP2	-1.96146			TRINITY_DN121503_c2_g1_i1	AP2	-2.89319
	TRINITY_DN97865_c0_g4_i2	AP2	-4.07482			TRINITY_DN94291_c0_g2_i1	AP2	-2.89624
	TRINITY_DN93122_c0_g1_i1	AP2	-5.90907			TRINITY_DN102541_c0_g1_i1	AP2	-3.09403
	TRINITY_DN122510_c1_g1_i1	AP2	-7.33495			TRINITY_DN105897_c1_g2_i1	AP2	-3.83016
	TRINITY_DN110160_c2_g2_i1	ARF	-1.54834			TRINITY_DN17862_c0_g1_i5	AP2	-4.07505
	TRINITY_DN29161_c0_g2_i2	ARF	-1.57397			TRINITY_DN27492_c0_g3_i1	AP2	-4.07505
	TRINITY_DN29788_c0_g2_i3	ARF	-1.62021			TRINITY_DN25224_c2_g4_i1	ARF	-1.74372
	TRINITY_DN32828_c0_g3_i1	ARF	-1.7043			TRINITY_DN109960_c1_g4_i2	ARF	-2.27355
	TRINITY_DN32419_c1_g2_i1	ARF	-1.76169			TRINITY_DN20325_c0_g3_i1	ARF	-2.55899
	TRINITY_DN122925_c2_g2_i2	ARF	-1.78186			TRINITY_DN32828_c0_g3_i1	ARF	-2.58436
	TRINITY_DN29384_c3_g1_i2	ARF	-1.84623			TRINITY_DN115171_c0_g1_i2	ARF	-2.70412
	TRINITY_DN36166_c2_g2_i1	ARF	-1.91025			TRINITY_DN27629_c0_g1_i1	ARF	-2.84688
	TRINITY_DN112242_c1_g1_i4	ARF	-1.91292			TRINITY_DN24924_c0_g2_i1	ARF	-2.84809
	TRINITY_DN23019_c0_g3_i1	ARF	-1.91689			TRINITY_DN109828_c2_g2_i3	ARF	-2.9455
	TRINITY_DN23019_c0_g1_i1	ARF	-2.04466			TRINITY_DN27629_c0_g2_i2	ARF	-3.02089
	TRINITY_DN101656_c0_g2_i1	ARF	-2.16249			TRINITY_DN19952_c0_g1_i1	ARF	-3.02509
	TRINITY_DN117886_c0_g1_i3	ARF	-2.25671			TRINITY_DN100229_c1_g1_i2	ARF	-3.2117
	TRINITY_DN34281_c1_g1_i1	ARF	-2.30225			TRINITY_DN120111_c0_g4_i1	ARF	-3.23744
	TRINITY_DN32828_c0_g1_i3	ARF	-2.44605			TRINITY_DN117886_c0_g1_i3	ARF	-3.46431
	TRINITY_DN32828_c0_g4_i1	ARF	-2.45245			TRINITY_DN23950_c0_g3_i3	ARF	-3.6369
	TRINITY_DN118902_c0_g1_i2	ARF	-2.46158			TRINITY_DN112873_c0_g1_i3	ARF	-4.63119
	TRINITY_DN106254_c0_g1_i3	ARF	-2.48077			TRINITY_DN90114_c0_g1_i1	ARF	-4.91008
	TRINITY_DN104952_c1_g1_i2	ARF	-2.53082			TRINITY_DN24285_c0_g2_i2	ARF	-5.14369
	TRINITY_DN118902_c0_g4_i1	ARF	-2.53613			TRINITY_DN113441_c0_g2_i5	ARF	-5.24768
	TRINITY_DN25671_c4_g1_i1	ARF	-3.20998			TRINITY_DN27291_c0_g1_i1	ARF	-6.29837
	TRINITY_DN95784_c0_g1_i2	ARF	-3.23929			TRINITY_DN118648_c2_g3_i6	ARR-B	-2.44435
	TRINITY_DN22994_c0_g2_i1	ARF	-3.44577			TRINITY_DN97005_c1_g5_i3	ARR-B	-2.56905
	TRINITY_DN96443_c2_g2_i1	ARF	-3.50476			TRINITY_DN108009_c0_g1_i1	ARR-B	-2.89319
	TRINITY_DN103508_c0_g1_i2	ARF	-4.07486			TRINITY_DN32139_c0_g2_i1	ARR-B	-2.99505
	TRINITY_DN110617_c0_g1_i1	ARF	-4.07486			TRINITY_DN118648_c2_g3_i3	ARR-B	-3.5514
	TRINITY_DN20646_c1_g5_i1	ARF	-4.28491			TRINITY_DN115005_c2_g1_i2	ARR-B	-4.07504
	TRINITY_DN26475_c0_g2_i2	ARF	-4.7762			TRINITY_DN117359_c1_g1_i2	ARR-B	-4.46852
	TRINITY_DN106504_c0_g3_i1	ARF	-4.98532			TRINITY_DN111029_c1_g1_i5	B3	-1.51553
	TRINITY_DN30383_c0_g1_i1	ARF	-5.25398			TRINITY_DN106923_c2_g2_i1	B3	-1.5218
	TRINITY_DN32153_c1_g1_i11	ARF	-5.34449			TRINITY_DN104912_c2_g3_i1	B3	-1.57822
	TRINITY_DN114077_c0_g1_i5	ARF	-5.67846			TRINITY_DN98256_c1_g2_i1	B3	-1.62761
	TRINITY_DN114077_c0_g1_i8	ARF	-5.95194			TRINITY_DN18800_c0_g1_i3	B3	-1.65257
	TRINITY_DN99130_c3_g2_i6	ARR-B	-1.68779			TRINITY_DN34086_c0_g1_i3	B3	-1.66063
	TRINITY_DN102757_c1_g2_i5	ARR-B	-2.12122			TRINITY_DN121921_c0_g1_i1	B3	-1.96191
	TRINITY_DN109376_c1_g1_i3	ARR-B	-2.16687			TRINITY_DN106923_c0_g1_i1	B3	-1.96738
	TRINITY_DN123145_c0_g3_i1	ARR-B	-2.26133			TRINITY_DN119409_c4_g1_i3	B3	-1.97014
	TRINITY_DN28749_c0_g1_i3	ARR-B	-2.58403			TRINITY_DN10442_c0_g1_i1	B3	-1.9868
	TRINITY_DN114090_c1_g6_i1	ARR-B	-2.74663			TRINITY_DN37713_c2_g1_i3	B3	-2.06591
	TRINITY_DN24116_c1_g1_i4	ARR-B	-2.8928			TRINITY_DN19304_c0_g1_i2	B3	-2.06591
	TRINITY_DN34895_c0_g1_i2	ARR-B	-2.94236			TRINITY_DN120889_c0_g1_i1	B3	-2.10317
	TRINITY_DN113396_c0_g1_i8	ARR-B	-3.3347			TRINITY_DN105674_c0_g2_i6	B3	-2.10317
	TRINITY_DN23172_c0_g2_i1	ARR-B	-3.48145			TRINITY_DN23760_c0_g2_i2	B3	-2.10317
	TRINITY_DN114218_c1_g1_i4	ARR-B	-4.07485			TRINITY_DN112936_c1_g1_i1	B3	-2.16291
	TRINITY_DN119436_c0_g1_i3	ARR-B	-4.28496			TRINITY_DN80575_c0_g1_i1	B3	-2.2538
	TRINITY_DN17545_c0_g2_i1	ARR-B	-4.28496			TRINITY_DN104370_c0_g1_i2	B3	-2.26341
	TRINITY_DN18420_c2_g1_i4	ARR-B	-4.28496			TRINITY_DN31203_c1_g1_i1	B3	-2.28903
	TRINITY_DN35641_c1_g1_i2	ARR-B	-4.28496			TRINITY_DN106796_c0_g2_i1	B3	-2.31881
	TRINITY_DN35641_c1_g1_i5	ARR-B	-4.28496			TRINITY_DN116980_c1_g1_i2	B3	-2.3393
	TRINITY_DN28118_c3_g1_i1	ARR-B	-4.46827			TRINITY_DN88310_c2_g1_i11	B3	-2.3462
	TRINITY_DN24744_c3_g2_i2	ARR-B	-4.4683			TRINITY_DN114286_c0_g1_i2	B3	-2.35741
	TRINITY_DN17545_c0_g2_i13	ARR-B	-4.46831			TRINITY_DN100194_c1_g1_i1	B3	-2.35741
	TRINITY_DN28749_c0_g1_i2	ARR-B	-5.33547			TRINITY_DN88597_c0_g1_i2	B3	-2.38062
	TRINITY_DN111743_c1_g5_i1	ARR-B	-6.54591			TRINITY_DN111047_c1_g1_i1	B3	-2.39243
	TRINITY_DN116648_c2_g2_i1	B3	-1.5085			TRINITY_DN120386_c1_g2_i1	B3	-2.42535
	TRINITY_DN108294_c0_g4_i1	B3	-1.5089			TRINITY_DN14173_c0_g1_i1	B3	-2.43259
	TRINITY_DN91057_c0_g2_i3	B3	-1.57418			TRINITY_DN115316_c0_g1_i12	B3	-2.46558
	TRINITY_DN34086_c0_g1_i5	B3	-1.57774			TRINITY_DN110838_c2_g1_i3	B3	-2.46948
	TRINITY_DN38728_c2_g1_i8	B3	-1.5868			TRINITY_DN64371_c0_g1_i1	B3	-2.47312
	TRINITY_DN22146_c0_g3_i1	B3	-1.63636			TRINITY_DN83114_c0_g1_i1	B3	-2.47386
	TRINITY_DN99158_c0_g1_i6	B3	-1.63769			TRINITY_DN113559_c0_g1_i1	B3	-2.48661
	TRINITY_DN121094_c2_g2_i1	B3	-1.63804			TRINITY_DN34905_c2_g1_i3	B3	-2.48686
	TRINITY_DN106098_c3_g3_i1	B3	-1.64453			TRINITY_DN20428_c0_g1_i1	B3	-2.49283
	TRINITY_DN115897_c0_g1_i2	B3	-1.66696			TRINITY_DN104340_c0_g2_i1	B3	-2.56027
	TRINITY_DN97041_c0_g1_i6	B3	-1.66696			TRINITY_DN123120_c0_g1_i3	B3	-2.57349
	TRINITY_DN111734_c0_g1_i3	B3	-1.69027			TRINITY_DN104370_c0_g2_i1	B3	-2.58435
	TRINITY_DN28390_c0_g2_i8	B3	-1.7279			TRINITY_DN101934_c0_g1_i1	B3	-2.58436
	TRINITY_DN32785_c3_g2_i5	B3	-1.72793			TRINITY_DN89211_c0_g1_i1	B3	-2.58436
	TRINITY_DN112239_c1_g3_i1	B3	-1.74597			TRINITY_DN101431_c0_g1_i1	B3	-2.58436
	TRINITY_DN112580_c1_g2_i2	B3	-1.7477			TRINITY_DN92386_c3_g1_i2	B3	-2.60812
	TRINITY_DN121054_c5_g1_i1	B3	-1.74773			TRINITY_DN118152_c0_g1_i4	B3	-2.60855
	TRINITY_DN86230_c0_g1_i1	B3	-1.74979			TRINITY_DN110838_c2_g1_i6	B3	-2.61991
	TRINITY_DN22835_c0_g3_i1	B3	-1.77906			TRINITY_DN114462_c0_g1_i1	B3	-2.63723
	TRINITY_DN34977_c0_g1_i4	B3	-1.7856			TRINITY_DN116700_c0_g1_i1	B3	-2.67049
	TRINITY_DN28758_c2_g1_i2	B3	-1.78774			TRINITY_DN113430_c0_g1_i1	B3	-2.67049
	TRINITY_DN18486_c0_g1_i2	B3	-1.82395			TRINITY_DN17547_c0_g1_i2	B3	-2.6705
	TRINITY_DN104673_c1_g1_i1	B3	-1.8253			TRINITY_DN103005_c0_g5_i2	B3	-2.70412
	TRINITY_DN110201_c0_g1_i1	B3	-1.84683			TRINITY_DN9064_c0_g1_i1	B3	-2.72086
	TRINITY_DN35254_c1_g3_i1	B3	-1.84936			TRINITY_DN102908_c0_g1_i3	B3	-2.74702
	TRINITY_DN16713_c0_g1_i3	B3	-1.96671			TRINITY_DN122273_c0_g1_i2	B3	-2.74702
	TRINITY_DN106771_c1_g3_i9	B3	-2.02894			TRINITY_DN110287_c0_g1_i1	B3	-2.74702
	TRINITY_DN102636_c1_g1_i2	B3	-2.04478			TRINITY_DN114793_c0_g1_i4	B3	-2.74702
	TRINITY_DN36196_c1_g1_i2	B3	-2.04491			TRINITY_DN115683_c0_g1_i1	B3	-2.74702
	TRINITY_DN99158_c0_g1_i7	B3	-2.06087			TRINITY_DN101924_c0_g1_i1	B3	-2.74702
	TRINITY_DN24968_c0_g2_i1	B3	-2.06546			TRINITY_DN15831_c0_g2_i2	B3	-2.75509
	TRINITY_DN88533_c0_g1_i2	B3	-2.1213			TRINITY_DN117918_c0_g1_i1	B3	-2.76138
	TRINITY_DN108529_c3_g2_i1	B3	-2.12397			TRINITY_DN123139_c1_g1_i2	B3	-2.76431
	TRINITY_DN104673_c1_g2_i2	B3	-2.15854			TRINITY_DN121821_c3_g1_i1	B3	-2.76825
	TRINITY_DN122659_c0_g1_i3	B3	-2.35698			TRINITY_DN22492_c4_g3_i1	B3	-2.79849
	TRINITY_DN18282_c0_g1_i3	B3	-2.35698			TRINITY_DN108513_c0_g1_i1	B3	-2.84688
	TRINITY_DN17709_c0_g1_i5	B3	-2.35699			TRINITY_DN12370_c0_g1_i1	B3	-2.8709
	TRINITY_DN19342_c0_g6_i1	B3	-2.40624			TRINITY_DN111314_c0_g1_i3	B3	-2.8856
	TRINITY_DN118874_c1_g2_i2	B3	-2.46904			TRINITY_DN30180_c1_g1_i1	B3	-2.88561
	TRINITY_DN19304_c0_g1_i2	B3	-2.4718			TRINITY_DN102661_c4_g1_i1	B3	-2.88561
	TRINITY_DN108529_c3_g3_i1	B3	-2.54862			TRINITY_DN118932_c0_g1_i1	B3	-2.89319
	TRINITY_DN37093_c2_g2_i3	B3	-2.55569			TRINITY_DN107626_c2_g1_i1	B3	-2.89319
	TRINITY_DN23760_c0_g2_i2	B3	-2.58284			TRINITY_DN88310_c2_g1_i5	B3	-2.89319
	TRINITY_DN115354_c1_g3_i3	B3	-2.58394			TRINITY_DN17536_c0_g3_i1	B3	-2.8932
	TRINITY_DN97880_c1_g2_i3	B3	-2.58395			TRINITY_DN95651_c0_g1_i1	B3	-2.90535
	TRINITY_DN25419_c0_g2_i5	B3	-2.584			TRINITY_DN99630_c1_g3_i1	B3	-2.92279
	TRINITY_DN101644_c0_g1_i1	B3	-2.71097			TRINITY_DN116101_c0_g1_i1	B3	-2.92759
	TRINITY_DN112726_c0_g1_i1	B3	-2.74661			TRINITY_DN103468_c4_g1_i1	B3	-2.95203
	TRINITY_DN113308_c0_g1_i4	B3	-2.89285			TRINITY_DN118216_c0_g1_i1	B3	-2.96899
	TRINITY_DN26647_c1_g2_i2	B3	-2.89285			TRINITY_DN119384_c0_g1_i3	B3	-3.00403
	TRINITY_DN34540_c0_g2_i1	B3	-2.918			TRINITY_DN108390_c1_g1_i3	B3	-3.00403
	TRINITY_DN17412_c0_g1_i4	B3	-3.02555			TRINITY_DN116995_c0_g1_i3	B3	-3.00642
	TRINITY_DN118305_c0_g1_i1	B3	-3.0559			TRINITY_DN110256_c0_g2_i4	B3	-3.02158
	TRINITY_DN78686_c0_g1_i1	B3	-3.06695			TRINITY_DN117598_c0_g2_i2	B3	-3.02591
	TRINITY_DN106098_c3_g1_i1	B3	-3.18112			TRINITY_DN116980_c2_g3_i4	B3	-3.02591
	TRINITY_DN117208_c1_g1_i2	B3	-3.21245			TRINITY_DN88487_c0_g1_i3	B3	-3.03106
	TRINITY_DN29119_c1_g2_i4	B3	-3.25914			TRINITY_DN97547_c0_g2_i1	B3	-3.06511
	TRINITY_DN17870_c3_g3_i1	B3	-3.35948			TRINITY_DN112267_c0_g3_i1	B3	-3.07662
	TRINITY_DN109105_c3_g2_i1	B3	-3.36333			TRINITY_DN111240_c3_g2_i1	B3	-3.07662
	TRINITY_DN109105_c3_g1_i2	B3	-3.38487			TRINITY_DN95300_c0_g2_i1	B3	-3.09675
	TRINITY_DN19342_c0_g1_i2	B3	-3.87218			TRINITY_DN123190_c2_g2_i3	B3	-3.14212
	TRINITY_DN29579_c0_g1_i3	B3	-4.05648			TRINITY_DN102560_c0_g1_i2	B3	-3.14353
	TRINITY_DN121141_c0_g1_i8	B3	-4.28492			TRINITY_DN107557_c0_g1_i1	B3	-3.14537
	TRINITY_DN96597_c3_g5_i1	B3	-4.28499			TRINITY_DN117685_c2_g1_i9	B3	-3.14573
	TRINITY_DN106923_c0_g1_i1	B3	-4.63097			TRINITY_DN121594_c0_g1_i1	B3	-3.14743
	TRINITY_DN117653_c0_g1_i1	B3	-4.77712			TRINITY_DN96458_c1_g2_i1	B3	-3.19178
	TRINITY_DN111029_c1_g1_i5	B3	-4.79294			TRINITY_DN113175_c1_g1_i3	B3	-3.23703
	TRINITY_DN21243_c0_g1_i2	B3	-5.14348			TRINITY_DN106583_c0_g3_i2	B3	-3.25951
	TRINITY_DN27063_c0_g1_i3	B3	-5.75059			TRINITY_DN104267_c0_g2_i1	B3	-3.25951
	TRINITY_DN15774_c0_g1_i3	B3	-6.1818			TRINITY_DN104534_c0_g1_i1	B3	-3.27477
	TRINITY_DN33589_c0_g4_i1	B3	-6.50397			TRINITY_DN123281_c3_g1_i1	B3	-3.27569
	TRINITY_DN34761_c4_g1_i3	BBR-BPC	-1.57393			TRINITY_DN89430_c4_g1_i1	B3	-3.28173
	TRINITY_DN89689_c0_g1_i2	BBR-BPC	-1.74337			TRINITY_DN115089_c0_g3_i1	B3	-3.30001
	TRINITY_DN18630_c1_g1_i2	BBR-BPC	-1.75121			TRINITY_DN115089_c0_g3_i4	B3	-3.33403
	TRINITY_DN105600_c1_g3_i9	BBR-BPC	-1.86085			TRINITY_DN115089_c0_g2_i2	B3	-3.33518
	TRINITY_DN30393_c0_g1_i5	BBR-BPC	-1.93056			TRINITY_DN118870_c0_g1_i1	B3	-3.33518
	TRINITY_DN105600_c1_g3_i11	BBR-BPC	-2.08001			TRINITY_DN119759_c0_g1_i1	B3	-3.33518
	TRINITY_DN98217_c0_g1_i2	BBR-BPC	-2.21603			TRINITY_DN122174_c1_g2_i1	B3	-3.3737
	TRINITY_DN105600_c1_g3_i10	BBR-BPC	-2.38303			TRINITY_DN119507_c0_g2_i2	B3	-3.3801
	TRINITY_DN105600_c0_g1_i1	BBR-BPC	-2.50428			TRINITY_DN111400_c3_g1_i1	B3	-3.44314
	TRINITY_DN94430_c0_g1_i3	BBR-BPC	-2.55166			TRINITY_DN104005_c0_g2_i1	B3	-3.44893
	TRINITY_DN94430_c0_g1_i2	BBR-BPC	-2.70798			TRINITY_DN107294_c0_g1_i4	B3	-3.51942
	TRINITY_DN79673_c0_g1_i1	BBR-BPC	-3.4388			TRINITY_DN107647_c1_g2_i4	B3	-3.5514
	TRINITY_DN111051_c0_g1_i4	BBR-BPC	-3.49864			TRINITY_DN122494_c0_g4_i4	B3	-3.6369
	TRINITY_DN32937_c1_g1_i7	BBR-BPC	-3.55165			TRINITY_DN119100_c5_g1_i1	B3	-3.6909
	TRINITY_DN19365_c0_g1_i4	BBR-BPC	-4.07485			TRINITY_DN109550_c2_g1_i1	B3	-3.96645
	TRINITY_DN120690_c0_g1_i1	BBR-BPC	-4.11417			TRINITY_DN104301_c1_g4_i1	B3	-4.07504
	TRINITY_DN17148_c0_g1_i2	BBR-BPC	-4.23883			TRINITY_DN115346_c0_g1_i1	B3	-4.07504
	TRINITY_DN49670_c0_g1_i1	BBR-BPC	-4.25288			TRINITY_DN122935_c1_g1_i3	B3	-4.07504
	TRINITY_DN19365_c0_g1_i6	BBR-BPC	-4.28499			TRINITY_DN94012_c0_g1_i1	B3	-4.07504
	TRINITY_DN95130_c0_g2_i2	BBR-BPC	-6.00893			TRINITY_DN106583_c0_g3_i1	B3	-4.07504
	TRINITY_DN22898_c0_g1_i4	BES1	-1.50767			TRINITY_DN108266_c0_g1_i5	B3	-4.07505
	TRINITY_DN115600_c4_g3_i1	BES1	-1.51958			TRINITY_DN120549_c0_g1_i1	B3	-4.07505
	TRINITY_DN113518_c0_g1_i10	BES1	-1.5868			TRINITY_DN21383_c1_g1_i3	B3	-4.07505
	TRINITY_DN24264_c0_g1_i3	BES1	-1.71451			TRINITY_DN103750_c0_g2_i1	B3	-4.28516
	TRINITY_DN97788_c0_g1_i2	BES1	-2.00448			TRINITY_DN108449_c0_g2_i3	B3	-4.28516
	TRINITY_DN122622_c2_g2_i4	BES1	-2.09251			TRINITY_DN107626_c2_g2_i2	B3	-4.28516
	TRINITY_DN88577_c0_g1_i1	BES1	-2.22506			TRINITY_DN103088_c4_g1_i1	B3	-4.28516
	TRINITY_DN106745_c1_g1_i1	BES1	-2.35615			TRINITY_DN105395_c1_g4_i4	B3	-4.28516
	TRINITY_DN122622_c2_g2_i2	BES1	-2.71179			TRINITY_DN103751_c0_g1_i3	B3	-4.28516
	TRINITY_DN35176_c0_g2_i1	BES1	-2.76273			TRINITY_DN108480_c0_g1_i1	B3	-4.38992
	TRINITY_DN85097_c0_g1_i2	BES1	-2.84158			TRINITY_DN98279_c0_g5_i1	B3	-4.46852
	TRINITY_DN74842_c0_g1_i1	BES1	-2.8805			TRINITY_DN123131_c0_g1_i1	B3	-4.46852
	TRINITY_DN95289_c0_g1_i1	BES1	-2.9585			TRINITY_DN114878_c1_g1_i1	B3	-4.57852
	TRINITY_DN32757_c0_g3_i1	BES1	-3.07499			TRINITY_DN109094_c0_g1_i4	B3	-4.63119
	TRINITY_DN21789_c0_g1_i9	BES1	-3.49573			TRINITY_DN114506_c0_g1_i1	B3	-4.63119
	TRINITY_DN97182_c0_g1_i1	BES1	-3.65871			TRINITY_DN122935_c1_g2_i1	B3	-4.63119
	TRINITY_DN113538_c1_g1_i2	BES1	-3.79362			TRINITY_DN88310_c2_g1_i8	B3	-4.63119
	TRINITY_DN19254_c1_g1_i2	BES1	-4.07486			TRINITY_DN25533_c1_g5_i1	B3	-4.63119
	TRINITY_DN26496_c0_g5_i1	BES1	-4.12439			TRINITY_DN114878_c1_g1_i6	B3	-4.70268
	TRINITY_DN16462_c0_g1_i2	BES1	-4.28495			TRINITY_DN122494_c0_g4_i1	B3	-4.77736
	TRINITY_DN36747_c6_g1_i2	BES1	-4.61943			TRINITY_DN111101_c1_g1_i3	B3	-4.91007
	TRINITY_DN109488_c1_g1_i2	BES1	-4.63096			TRINITY_DN112154_c2_g1_i1	B3	-4.91008
	TRINITY_DN26451_c0_g1_i10	BES1	-4.77718			TRINITY_DN108926_c1_g2_i1	B3	-4.91008
	TRINITY_DN23684_c0_g2_i1	BES1	-5.14343			TRINITY_DN120716_c0_g1_i1	B3	-4.91008
	TRINITY_DN73470_c0_g1_i1	BES1	-5.21675			TRINITY_DN86220_c0_g1_i2	B3	-5.0316
	TRINITY_DN34891_c0_g4_i1	BES1	-5.34451			TRINITY_DN106923_c2_g3_i1	B3	-5.14368
	TRINITY_DN26451_c0_g2_i1	BES1	-5.48938			TRINITY_DN107294_c0_g1_i1	B3	-5.24768
	TRINITY_DN95199_c0_g1_i1	BES1	-5.93455			TRINITY_DN103419_c3_g1_i2	B3	-5.24768
	TRINITY_DN26451_c0_g1_i8	BES1	-6.01019			TRINITY_DN109550_c2_g1_i2	B3	-5.43557
	TRINITY_DN92615_c1_g1_i1	BES1	-6.1232			TRINITY_DN103944_c0_g1_i1	B3	-5.75082
	TRINITY_DN26451_c0_g1_i6	BES1	-7.30542			TRINITY_DN95835_c0_g2_i2	B3	-6.06737
	TRINITY_DN18345_c2_g3_i2	BES1	-7.38528			TRINITY_DN101644_c0_g1_i1	B3	-6.58686
	TRINITY_DN109488_c1_g1_i1	BES1	-7.55799			TRINITY_DN124616_c0_g1_i1	B3	-6.64505
	TRINITY_DN26451_c0_g1_i4	BES1	-7.77395			TRINITY_DN36344_c5_g4_i1	BBR-BPC	-1.50939
	TRINITY_DN94190_c0_g1_i1	BES1	-7.92928			TRINITY_DN120381_c3_g1_i1	BBR-BPC	-1.54289
	TRINITY_DN18465_c2_g3_i3	bHLH	-1.50167			TRINITY_DN95130_c0_g1_i1	BBR-BPC	-1.84864
	TRINITY_DN106529_c1_g2_i1	bHLH	-1.50357			TRINITY_DN99702_c0_g1_i2	BBR-BPC	-1.84983
	TRINITY_DN25556_c0_g3_i4	bHLH	-1.51331			TRINITY_DN109086_c0_g1_i1	BBR-BPC	-2.15499
	TRINITY_DN119946_c1_g1_i4	bHLH	-1.52157			TRINITY_DN86854_c0_g1_i1	BBR-BPC	-2.25335
	TRINITY_DN106572_c1_g1_i2	bHLH	-1.52891			TRINITY_DN31531_c0_g1_i3	BBR-BPC	-2.35741
	TRINITY_DN22860_c0_g1_i5	bHLH	-1.58156			TRINITY_DN113376_c0_g1_i3	BBR-BPC	-2.35942
	TRINITY_DN27887_c1_g1_i1	bHLH	-1.58674			TRINITY_DN115610_c0_g1_i4	BBR-BPC	-2.46949
	TRINITY_DN108538_c2_g2_i21	bHLH	-1.58677			TRINITY_DN92386_c3_g2_i1	BBR-BPC	-2.49645
	TRINITY_DN34217_c0_g1_i6	bHLH	-1.5868			TRINITY_DN122735_c0_g1_i1	BBR-BPC	-2.51736
	TRINITY_DN35384_c3_g1_i5	bHLH	-1.58821			TRINITY_DN92386_c3_g1_i3	BBR-BPC	-2.56904
	TRINITY_DN21100_c2_g2_i1	bHLH	-1.61032			TRINITY_DN117624_c1_g1_i5	BBR-BPC	-2.57349
	TRINITY_DN118055_c0_g4_i1	bHLH	-1.61433			TRINITY_DN112202_c0_g1_i2	BBR-BPC	-2.58436
	TRINITY_DN22569_c1_g1_i4	bHLH	-1.61882			TRINITY_DN107669_c0_g1_i1	BBR-BPC	-2.63317
	TRINITY_DN33677_c4_g3_i1	bHLH	-1.62741			TRINITY_DN117624_c1_g1_i2	BBR-BPC	-2.63783
	TRINITY_DN117630_c1_g1_i4	bHLH	-1.63784			TRINITY_DN111462_c0_g1_i2	BBR-BPC	-2.63815
	TRINITY_DN109130_c1_g3_i4	bHLH	-1.64344			TRINITY_DN12210_c0_g1_i1	BBR-BPC	-2.64499
	TRINITY_DN102524_c0_g5_i2	bHLH	-1.6512			TRINITY_DN105175_c1_g1_i2	BBR-BPC	-2.67048
	TRINITY_DN93005_c0_g1_i4	bHLH	-1.65773			TRINITY_DN118059_c0_g1_i1	BBR-BPC	-2.73763
	TRINITY_DN96411_c1_g1_i1	bHLH	-1.66324			TRINITY_DN83963_c0_g1_i1	BBR-BPC	-2.84688
	TRINITY_DN96411_c0_g1_i1	bHLH	-1.67775			TRINITY_DN103535_c0_g1_i1	BBR-BPC	-2.88559
	TRINITY_DN29262_c1_g1_i2	bHLH	-1.68051			TRINITY_DN114855_c0_g1_i1	BBR-BPC	-2.91464
	TRINITY_DN102485_c2_g1_i5	bHLH	-1.68614			TRINITY_DN118824_c0_g1_i2	BBR-BPC	-2.95335
	TRINITY_DN111846_c0_g1_i6	bHLH	-1.69074			TRINITY_DN108385_c0_g3_i2	BBR-BPC	-3.03029
	TRINITY_DN114640_c0_g1_i8	bHLH	-1.69078			TRINITY_DN14010_c0_g1_i1	BBR-BPC	-3.07466
	TRINITY_DN111791_c0_g1_i2	bHLH	-1.69817			TRINITY_DN118059_c0_g2_i2	BBR-BPC	-3.09254
	TRINITY_DN28972_c0_g1_i2	bHLH	-1.70969			TRINITY_DN116785_c0_g3_i2	BBR-BPC	-3.11372
	TRINITY_DN113546_c0_g3_i3	bHLH	-1.7229			TRINITY_DN115461_c0_g1_i1	BBR-BPC	-3.11712
	TRINITY_DN116714_c2_g1_i1	bHLH	-1.72795			TRINITY_DN98088_c0_g3_i1	BBR-BPC	-3.14743
	TRINITY_DN115474_c0_g1_i9	bHLH	-1.72884			TRINITY_DN94832_c0_g1_i3	BBR-BPC	-3.27406
	TRINITY_DN38690_c3_g2_i1	bHLH	-1.73756			TRINITY_DN121272_c2_g1_i1	BBR-BPC	-3.32352
	TRINITY_DN21923_c0_g1_i1	bHLH	-1.74766			TRINITY_DN109924_c0_g1_i4	BBR-BPC	-3.33043
	TRINITY_DN18386_c0_g2_i1	bHLH	-1.75639			TRINITY_DN118311_c0_g2_i1	BBR-BPC	-3.52833
	TRINITY_DN111118_c0_g1_i4	bHLH	-1.76237			TRINITY_DN99202_c0_g2_i1	BBR-BPC	-3.5514
	TRINITY_DN112911_c0_g1_i1	bHLH	-1.78504			TRINITY_DN123229_c1_g1_i3	BBR-BPC	-4.07504
	TRINITY_DN113703_c0_g1_i1	bHLH	-1.78777			TRINITY_DN105173_c4_g1_i6	BBR-BPC	-4.20581
	TRINITY_DN105496_c1_g2_i1	bHLH	-1.81079			TRINITY_DN119996_c0_g1_i1	BBR-BPC	-4.28516
	TRINITY_DN102390_c1_g2_i1	bHLH	-1.81159			TRINITY_DN83452_c0_g1_i3	BBR-BPC	-4.46852
	TRINITY_DN38051_c5_g3_i1	bHLH	-1.81305			TRINITY_DN116295_c0_g1_i7	BBR-BPC	-4.46852
	TRINITY_DN25232_c1_g1_i2	bHLH	-1.82202			TRINITY_DN105706_c0_g1_i3	BBR-BPC	-4.46852
	TRINITY_DN19106_c1_g2_i5	bHLH	-1.82407			TRINITY_DN79673_c0_g1_i1	BBR-BPC	-4.46853
	TRINITY_DN100948_c1_g1_i1	bHLH	-1.83509			TRINITY_DN92564_c0_g1_i3	BBR-BPC	-4.63119
	TRINITY_DN35423_c1_g2_i5	bHLH	-1.84998			TRINITY_DN59709_c0_g1_i1	BBR-BPC	-4.78598
	TRINITY_DN38532_c2_g5_i1	bHLH	-1.87856			TRINITY_DN86796_c0_g1_i1	BBR-BPC	-4.91007
	TRINITY_DN103768_c1_g1_i8	bHLH	-1.87867			TRINITY_DN122488_c0_g2_i2	BBR-BPC	-5.0316
	TRINITY_DN28361_c0_g3_i6	bHLH	-1.89649			TRINITY_DN82681_c0_g1_i1	BBR-BPC	-5.03994
	TRINITY_DN19562_c0_g2_i1	bHLH	-1.90622			TRINITY_DN64863_c0_g2_i1	BBR-BPC	-5.43997
	TRINITY_DN30506_c1_g2_i7	bHLH	-1.90836			TRINITY_DN102698_c1_g1_i3	BBR-BPC	-6.35893
	TRINITY_DN25232_c1_g1_i3	bHLH	-1.91578			TRINITY_DN113463_c3_g1_i1	BBR-BPC	-7.52984
	TRINITY_DN21965_c1_g1_i4	bHLH	-1.91841			TRINITY_DN90792_c0_g2_i1	BBR-BPC	-7.74313
	TRINITY_DN26000_c2_g2_i1	bHLH	-1.94139			TRINITY_DN10626_c0_g1_i2	BES1	-1.79843
	TRINITY_DN20417_c2_g1_i3	bHLH	-1.96147			TRINITY_DN23684_c1_g1_i5	BES1	-1.82453
	TRINITY_DN26000_c2_g2_i3	bHLH	-1.96408			TRINITY_DN106745_c1_g1_i1	BES1	-1.84983
	TRINITY_DN94673_c0_g2_i5	bHLH	-1.96493			TRINITY_DN115600_c4_g3_i1	BES1	-1.84984
	TRINITY_DN116731_c0_g1_i2	bHLH	-1.97639			TRINITY_DN26843_c0_g1_i1	BES1	-1.90938
	TRINITY_DN122485_c1_g2_i2	bHLH	-1.99995			TRINITY_DN94190_c0_g1_i1	BES1	-1.96882
	TRINITY_DN22903_c1_g2_i1	bHLH	-2.01482			TRINITY_DN88577_c0_g1_i1	BES1	-2.23589
	TRINITY_DN32149_c2_g1_i7	bHLH	-2.0317			TRINITY_DN10626_c0_g2_i1	BES1	-2.25149
	TRINITY_DN100030_c0_g1_i1	bHLH	-2.0473			TRINITY_DN105760_c1_g1_i3	BES1	-2.58436
	TRINITY_DN99706_c0_g2_i14	bHLH	-2.06322			TRINITY_DN32757_c0_g2_i2	BES1	-2.58436
	TRINITY_DN19674_c0_g1_i3	bHLH	-2.06546			TRINITY_DN21789_c0_g1_i9	BES1	-2.77013
	TRINITY_DN121269_c1_g1_i5	bHLH	-2.06896			TRINITY_DN121604_c0_g1_i3	BES1	-2.84687
	TRINITY_DN22467_c3_g2_i2	bHLH	-2.07721			TRINITY_DN119196_c0_g1_i5	BES1	-3.07662
	TRINITY_DN116218_c1_g3_i1	bHLH	-2.10276			TRINITY_DN92450_c0_g1_i1	BES1	-3.12332
	TRINITY_DN25188_c0_g1_i5	bHLH	-2.10277			TRINITY_DN92450_c0_g1_i2	BES1	-3.16434
	TRINITY_DN120743_c3_g2_i7	bHLH	-2.10277			TRINITY_DN95199_c0_g1_i1	BES1	-3.36455
	TRINITY_DN110117_c0_g2_i1	bHLH	-2.10279			TRINITY_DN20461_c0_g1_i3	BES1	-3.7862
	TRINITY_DN29880_c0_g2_i3	bHLH	-2.12573			TRINITY_DN91854_c0_g1_i2	BES1	-4.07505
	TRINITY_DN102738_c0_g1_i3	bHLH	-2.1516			TRINITY_DN108359_c0_g1_i3	BES1	-4.22613
	TRINITY_DN19381_c2_g1_i6	bHLH	-2.16245			TRINITY_DN106247_c0_g1_i2	BES1	-4.26292
	TRINITY_DN32149_c2_g1_i1	bHLH	-2.16249			TRINITY_DN115958_c0_g1_i1	BES1	-4.63119
	TRINITY_DN111861_c1_g3_i1	bHLH	-2.17145			TRINITY_DN107759_c0_g1_i3	BES1	-5.14367
	TRINITY_DN117933_c2_g2_i8	bHLH	-2.19336			TRINITY_DN22547_c0_g2_i2	BES1	-5.34468
	TRINITY_DN33625_c0_g1_i1	bHLH	-2.19366			TRINITY_DN4097_c0_g1_i1	BES1	-5.76578
	TRINITY_DN113199_c4_g1_i1	bHLH	-2.21264			TRINITY_DN20596_c4_g1_i1	bHLH	-1.50179
	TRINITY_DN98955_c0_g2_i1	bHLH	-2.21976			TRINITY_DN120118_c2_g1_i4	bHLH	-1.53176
	TRINITY_DN93005_c0_g1_i1	bHLH	-2.23544			TRINITY_DN118211_c1_g1_i1	bHLH	-1.58718
	TRINITY_DN104650_c0_g1_i3	bHLH	-2.23547			TRINITY_DN122485_c1_g2_i2	bHLH	-1.62189
	TRINITY_DN18017_c0_g1_i9	bHLH	-2.25332			TRINITY_DN108756_c1_g1_i1	bHLH	-1.66738
	TRINITY_DN34749_c0_g1_i6	bHLH	-2.25337			TRINITY_DN20872_c0_g1_i1	bHLH	-1.67881
	TRINITY_DN121975_c3_g1_i3	bHLH	-2.2534			TRINITY_DN14075_c0_g1_i1	bHLH	-1.71743
	TRINITY_DN17447_c1_g1_i4	bHLH	-2.25648			TRINITY_DN19106_c1_g2_i5	bHLH	-1.72835
	TRINITY_DN38306_c1_g1_i4	bHLH	-2.26855			TRINITY_DN108806_c0_g1_i3	bHLH	-1.75706
	TRINITY_DN24388_c1_g1_i3	bHLH	-2.26926			TRINITY_DN33792_c0_g1_i2	bHLH	-1.76217
	TRINITY_DN19380_c1_g1_i13	bHLH	-2.27023			TRINITY_DN112936_c1_g2_i2	bHLH	-1.82453
	TRINITY_DN98967_c1_g2_i2	bHLH	-2.27131			TRINITY_DN17939_c0_g1_i1	bHLH	-1.84983
	TRINITY_DN122482_c4_g2_i1	bHLH	-2.31261			TRINITY_DN26289_c0_g3_i4	bHLH	-1.84983
	TRINITY_DN116218_c1_g1_i1	bHLH	-2.32282			TRINITY_DN91457_c0_g2_i1	bHLH	-1.89712
	TRINITY_DN31415_c1_g2_i1	bHLH	-2.33884			TRINITY_DN24131_c0_g1_i1	bHLH	-1.91452
	TRINITY_DN79315_c0_g1_i2	bHLH	-2.35435			TRINITY_DN121512_c1_g1_i3	bHLH	-1.96095
	TRINITY_DN30343_c0_g1_i4	bHLH	-2.35695			TRINITY_DN122152_c5_g1_i3	bHLH	-1.96457
	TRINITY_DN19920_c0_g1_i2	bHLH	-2.35698			TRINITY_DN108756_c1_g1_i4	bHLH	-1.97071
	TRINITY_DN33490_c1_g3_i1	bHLH	-2.35703			TRINITY_DN99148_c1_g2_i2	bHLH	-2.03613
	TRINITY_DN28972_c1_g1_i1	bHLH	-2.374			TRINITY_DN107326_c2_g2_i2	bHLH	-2.04529
	TRINITY_DN100081_c0_g4_i1	bHLH	-2.38983			TRINITY_DN123209_c6_g1_i1	bHLH	-2.04627
	TRINITY_DN115474_c0_g2_i1	bHLH	-2.3959			TRINITY_DN33391_c2_g1_i3	bHLH	-2.06591
	TRINITY_DN21787_c2_g1_i5	bHLH	-2.41963			TRINITY_DN91089_c0_g1_i1	bHLH	-2.07681
	TRINITY_DN119511_c6_g1_i2	bHLH	-2.42017			TRINITY_DN93866_c0_g1_i1	bHLH	-2.10317
	TRINITY_DN120160_c1_g1_i5	bHLH	-2.43289			TRINITY_DN114632_c1_g1_i1	bHLH	-2.10317
	TRINITY_DN96559_c0_g2_i1	bHLH	-2.45204			TRINITY_DN123510_c0_g1_i1	bHLH	-2.10317
	TRINITY_DN22860_c0_g1_i4	bHLH	-2.45307			TRINITY_DN33204_c0_g1_i1	bHLH	-2.10318
	TRINITY_DN22338_c1_g1_i4	bHLH	-2.46909			TRINITY_DN34052_c0_g2_i1	bHLH	-2.12857
	TRINITY_DN34041_c1_g5_i7	bHLH	-2.49602			TRINITY_DN114547_c1_g1_i1	bHLH	-2.16291
	TRINITY_DN99706_c0_g2_i8	bHLH	-2.49842			TRINITY_DN78462_c0_g1_i1	bHLH	-2.21367
	TRINITY_DN85903_c0_g1_i3	bHLH	-2.52148			TRINITY_DN109032_c0_g1_i3	bHLH	-2.23588
	TRINITY_DN40900_c0_g1_i1	bHLH	-2.56035			TRINITY_DN122473_c1_g1_i1	bHLH	-2.23588
	TRINITY_DN97677_c1_g2_i2	bHLH	-2.5731			TRINITY_DN103141_c0_g1_i1	bHLH	-2.25379
	TRINITY_DN26289_c0_g3_i4	bHLH	-2.57319			TRINITY_DN88262_c0_g1_i1	bHLH	-2.25379
	TRINITY_DN104166_c0_g1_i2	bHLH	-2.57682			TRINITY_DN118614_c0_g1_i2	bHLH	-2.25379
	TRINITY_DN23476_c1_g2_i1	bHLH	-2.58391			TRINITY_DN29112_c0_g3_i2	bHLH	-2.2538
	TRINITY_DN24850_c0_g2_i1	bHLH	-2.58397			TRINITY_DN101157_c0_g1_i2	bHLH	-2.33864
	TRINITY_DN25556_c0_g3_i2	bHLH	-2.58398			TRINITY_DN117286_c0_g3_i1	bHLH	-2.33931
	TRINITY_DN104956_c0_g1_i4	bHLH	-2.63626			TRINITY_DN109190_c0_g1_i1	bHLH	-2.35741
	TRINITY_DN21567_c0_g1_i1	bHLH	-2.64031			TRINITY_DN108815_c0_g1_i1	bHLH	-2.35741
	TRINITY_DN100297_c0_g2_i3	bHLH	-2.64246			TRINITY_DN113685_c0_g1_i7	bHLH	-2.35741
	TRINITY_DN106571_c1_g1_i1	bHLH	-2.69263			TRINITY_DN120137_c1_g1_i1	bHLH	-2.39099
	TRINITY_DN18625_c2_g1_i3	bHLH	-2.70299			TRINITY_DN117007_c0_g1_i2	bHLH	-2.41918
	TRINITY_DN18559_c1_g2_i2	bHLH	-2.74416			TRINITY_DN98635_c1_g1_i1	bHLH	-2.42001
	TRINITY_DN23373_c0_g1_i3	bHLH	-2.74654			TRINITY_DN120865_c0_g2_i1	bHLH	-2.45287
	TRINITY_DN27600_c0_g7_i1	bHLH	-2.74663			TRINITY_DN97835_c2_g2_i1	bHLH	-2.46616
	TRINITY_DN25954_c0_g1_i2	bHLH	-2.74675			TRINITY_DN113835_c0_g1_i2	bHLH	-2.46705
	TRINITY_DN118955_c1_g1_i5	bHLH	-2.75805			TRINITY_DN119884_c0_g1_i1	bHLH	-2.46949
	TRINITY_DN94410_c0_g1_i6	bHLH	-2.76648			TRINITY_DN119410_c0_g1_i3	bHLH	-2.46949
	TRINITY_DN120118_c2_g1_i4	bHLH	-2.76678			TRINITY_DN122692_c1_g1_i2	bHLH	-2.46949
	TRINITY_DN113546_c0_g1_i1	bHLH	-2.80521			TRINITY_DN118429_c0_g1_i1	bHLH	-2.46949
	TRINITY_DN96595_c0_g2_i1	bHLH	-2.81989			TRINITY_DN120580_c0_g1_i9	bHLH	-2.47294
	TRINITY_DN96319_c0_g1_i6	bHLH	-2.84839			TRINITY_DN122523_c0_g2_i1	bHLH	-2.49617
	TRINITY_DN30343_c0_g1_i5	bHLH	-2.89272			TRINITY_DN97098_c0_g1_i1	bHLH	-2.49645
	TRINITY_DN99542_c1_g2_i2	bHLH	-2.89275			TRINITY_DN113102_c0_g1_i3	bHLH	-2.49645
	TRINITY_DN105710_c0_g1_i1	bHLH	-2.89281			TRINITY_DN105507_c0_g1_i1	bHLH	-2.49645
	TRINITY_DN20108_c5_g1_i2	bHLH	-2.89288			TRINITY_DN113537_c0_g2_i3	bHLH	-2.51525
	TRINITY_DN19674_c0_g1_i8	bHLH	-2.93447			TRINITY_DN95547_c2_g1_i4	bHLH	-2.51838
	TRINITY_DN32462_c1_g1_i1	bHLH	-3.02523			TRINITY_DN120386_c1_g1_i4	bHLH	-2.52853
	TRINITY_DN26942_c1_g1_i2	bHLH	-3.04721			TRINITY_DN114937_c0_g2_i3	bHLH	-2.53657
	TRINITY_DN83173_c0_g1_i1	bHLH	-3.05333			TRINITY_DN94184_c0_g1_i2	bHLH	-2.56609
	TRINITY_DN34913_c1_g2_i2	bHLH	-3.066			TRINITY_DN102289_c0_g2_i2	bHLH	-2.56904
	TRINITY_DN107530_c0_g1_i2	bHLH	-3.07557			TRINITY_DN96209_c0_g1_i1	bHLH	-2.56904
	TRINITY_DN20994_c1_g2_i7	bHLH	-3.08466			TRINITY_DN104208_c0_g1_i1	bHLH	-2.57348
	TRINITY_DN106571_c1_g3_i1	bHLH	-3.14704			TRINITY_DN101189_c1_g1_i2	bHLH	-2.57348
	TRINITY_DN122931_c1_g1_i2	bHLH	-3.14713			TRINITY_DN117379_c0_g1_i1	bHLH	-2.57348
	TRINITY_DN97483_c3_g1_i1	bHLH	-3.16616			TRINITY_DN108650_c0_g1_i2	bHLH	-2.57349
	TRINITY_DN19753_c2_g1_i1	bHLH	-3.25914			TRINITY_DN114372_c0_g1_i7	bHLH	-2.58435
	TRINITY_DN116417_c0_g1_i7	bHLH	-3.25914			TRINITY_DN113288_c0_g1_i1	bHLH	-2.58436
	TRINITY_DN33474_c1_g1_i4	bHLH	-3.44988			TRINITY_DN82786_c0_g1_i1	bHLH	-2.58436
	TRINITY_DN20417_c2_g1_i7	bHLH	-3.49348			TRINITY_DN98037_c0_g1_i1	bHLH	-2.58436
	TRINITY_DN105947_c0_g1_i2	bHLH	-3.52165			TRINITY_DN106553_c0_g1_i1	bHLH	-2.58436
	TRINITY_DN19707_c0_g1_i2	bHLH	-3.54323			TRINITY_DN119674_c0_g1_i1	bHLH	-2.58436
	TRINITY_DN96595_c0_g1_i1	bHLH	-3.54829			TRINITY_DN109053_c3_g5_i3	bHLH	-2.58436
	TRINITY_DN18539_c1_g2_i1	bHLH	-3.55182			TRINITY_DN113230_c0_g2_i1	bHLH	-2.58436
	TRINITY_DN21366_c0_g1_i3	bHLH	-3.65784			TRINITY_DN95067_c2_g4_i1	bHLH	-2.58436
	TRINITY_DN107530_c0_g1_i1	bHLH	-3.69271			TRINITY_DN119243_c1_g1_i2	bHLH	-2.58436
	TRINITY_DN113169_c0_g1_i1	bHLH	-3.71726			TRINITY_DN108855_c0_g2_i1	bHLH	-2.58465
	TRINITY_DN87942_c4_g1_i3	bHLH	-3.86266			TRINITY_DN108609_c0_g1_i1	bHLH	-2.67048
	TRINITY_DN115474_c0_g1_i8	bHLH	-3.96356			TRINITY_DN122219_c1_g1_i1	bHLH	-2.67048
	TRINITY_DN29850_c0_g1_i1	bHLH	-4.06453			TRINITY_DN121817_c0_g1_i2	bHLH	-2.67048
	TRINITY_DN17699_c1_g1_i2	bHLH	-4.06994			TRINITY_DN109803_c0_g3_i1	bHLH	-2.67048
	TRINITY_DN18601_c0_g1_i3	bHLH	-4.07482			TRINITY_DN109901_c0_g1_i4	bHLH	-2.67205
	TRINITY_DN84139_c0_g2_i1	bHLH	-4.07482			TRINITY_DN117623_c0_g1_i1	bHLH	-2.67205
	TRINITY_DN89605_c0_g1_i2	bHLH	-4.07482			TRINITY_DN117440_c0_g1_i4	bHLH	-2.69214
	TRINITY_DN14167_c0_g1_i3	bHLH	-4.07482			TRINITY_DN120580_c0_g1_i8	bHLH	-2.69254
	TRINITY_DN20102_c0_g2_i1	bHLH	-4.07482			TRINITY_DN120229_c0_g2_i3	bHLH	-2.70411
	TRINITY_DN30471_c0_g1_i3	bHLH	-4.07482			TRINITY_DN107530_c0_g1_i1	bHLH	-2.70416
	TRINITY_DN105947_c0_g1_i6	bHLH	-4.07482			TRINITY_DN117087_c0_g1_i5	bHLH	-2.7071
	TRINITY_DN20763_c0_g3_i8	bHLH	-4.07482			TRINITY_DN108054_c0_g1_i1	bHLH	-2.74702
	TRINITY_DN22357_c0_g1_i1	bHLH	-4.07485			TRINITY_DN122389_c2_g1_i1	bHLH	-2.74702
	TRINITY_DN21567_c0_g2_i1	bHLH	-4.07486			TRINITY_DN121901_c0_g1_i4	bHLH	-2.74702
	TRINITY_DN32987_c0_g3_i7	bHLH	-4.07486			TRINITY_DN108650_c0_g1_i6	bHLH	-2.74703
	TRINITY_DN108444_c0_g1_i2	bHLH	-4.07486			TRINITY_DN100676_c1_g3_i1	bHLH	-2.75379
	TRINITY_DN36240_c1_g2_i1	bHLH	-4.07486			TRINITY_DN122755_c1_g1_i2	bHLH	-2.76137
	TRINITY_DN20983_c0_g3_i8	bHLH	-4.07486			TRINITY_DN119997_c1_g1_i3	bHLH	-2.76138
	TRINITY_DN29153_c0_g1_i9	bHLH	-4.2716			TRINITY_DN120848_c0_g1_i2	bHLH	-2.76717
	TRINITY_DN107832_c0_g2_i1	bHLH	-4.27825			TRINITY_DN107543_c0_g1_i1	bHLH	-2.76738
	TRINITY_DN19745_c0_g1_i8	bHLH	-4.28492			TRINITY_DN115018_c1_g1_i1	bHLH	-2.76999
	TRINITY_DN105245_c1_g2_i1	bHLH	-4.28495			TRINITY_DN107342_c0_g2_i1	bHLH	-2.77282
	TRINITY_DN26289_c0_g3_i3	bHLH	-4.28495			TRINITY_DN112715_c0_g1_i7	bHLH	-2.82302
	TRINITY_DN105245_c2_g1_i8	bHLH	-4.28496			TRINITY_DN109720_c3_g1_i4	bHLH	-2.83528
	TRINITY_DN111944_c1_g4_i1	bHLH	-4.28496			TRINITY_DN114265_c0_g1_i1	bHLH	-2.84097
	TRINITY_DN118953_c0_g4_i1	bHLH	-4.38905			TRINITY_DN116125_c0_g1_i2	bHLH	-2.84439
	TRINITY_DN98147_c8_g1_i1	bHLH	-4.46628			TRINITY_DN107504_c3_g1_i1	bHLH	-2.84687
	TRINITY_DN35413_c1_g1_i3	bHLH	-4.46628			TRINITY_DN123116_c0_g1_i1	bHLH	-2.84687
	TRINITY_DN23216_c0_g1_i1	bHLH	-4.46827			TRINITY_DN96520_c0_g1_i1	bHLH	-2.84688
	TRINITY_DN29634_c1_g2_i2	bHLH	-4.46827			TRINITY_DN111745_c0_g1_i2	bHLH	-2.84688
	TRINITY_DN116417_c0_g1_i20	bHLH	-4.46831			TRINITY_DN112017_c0_g2_i2	bHLH	-2.8556
	TRINITY_DN20763_c0_g2_i5	bHLH	-4.46831			TRINITY_DN105522_c0_g1_i1	bHLH	-2.89319
	TRINITY_DN117695_c1_g1_i3	bHLH	-4.46834			TRINITY_DN123312_c3_g1_i1	bHLH	-2.89319
	TRINITY_DN34889_c2_g2_i3	bHLH	-4.46834			TRINITY_DN120741_c0_g1_i3	bHLH	-2.89319
	TRINITY_DN20164_c0_g1_i6	bHLH	-4.46849			TRINITY_DN102769_c0_g1_i3	bHLH	-2.89319
	TRINITY_DN24851_c0_g2_i1	bHLH	-4.63077			TRINITY_DN110303_c0_g1_i2	bHLH	-2.89319
	TRINITY_DN99706_c0_g2_i1	bHLH	-4.63077			TRINITY_DN21028_c3_g2_i2	bHLH	-2.8932
	TRINITY_DN23216_c0_g1_i5	bHLH	-4.63093			TRINITY_DN91796_c0_g3_i1	bHLH	-2.898
	TRINITY_DN27256_c2_g1_i1	bHLH	-4.63096			TRINITY_DN112715_c0_g1_i2	bHLH	-2.92513
	TRINITY_DN34041_c1_g5_i3	bHLH	-4.63096			TRINITY_DN120656_c0_g2_i1	bHLH	-2.92759
	TRINITY_DN21411_c2_g3_i8	bHLH	-4.63096			TRINITY_DN110465_c0_g2_i1	bHLH	-2.92759
	TRINITY_DN117174_c0_g1_i4	bHLH	-4.63103			TRINITY_DN114547_c0_g1_i2	bHLH	-2.92759
	TRINITY_DN117933_c2_g2_i1	bHLH	-4.70148			TRINITY_DN100634_c0_g1_i4	bHLH	-2.98232
	TRINITY_DN75915_c0_g1_i1	bHLH	-4.76602			TRINITY_DN113559_c1_g1_i1	bHLH	-2.99269
	TRINITY_DN31165_c0_g1_i4	bHLH	-4.77459			TRINITY_DN118892_c1_g1_i13	bHLH	-2.99504
	TRINITY_DN26502_c0_g2_i1	bHLH	-4.77712			TRINITY_DN105102_c0_g2_i1	bHLH	-2.99516
	TRINITY_DN35423_c1_g2_i1	bHLH	-4.77716			TRINITY_DN123366_c0_g1_i1	bHLH	-3.00403
	TRINITY_DN28891_c3_g1_i1	bHLH	-4.90303			TRINITY_DN120980_c1_g1_i1	bHLH	-3.00403
	TRINITY_DN122482_c4_g1_i1	bHLH	-4.90543			TRINITY_DN98276_c0_g1_i2	bHLH	-3.00403
	TRINITY_DN119829_c1_g1_i1	bHLH	-4.90982			TRINITY_DN97300_c0_g2_i1	bHLH	-3.00403
	TRINITY_DN21680_c2_g1_i2	bHLH	-4.90986			TRINITY_DN92916_c3_g2_i1	bHLH	-3.00772
	TRINITY_DN117933_c2_g2_i5	bHLH	-4.92358			TRINITY_DN104886_c0_g3_i1	bHLH	-3.00887
	TRINITY_DN30162_c0_g1_i19	bHLH	-5.02993			TRINITY_DN111529_c0_g1_i1	bHLH	-3.0259
	TRINITY_DN13705_c0_g1_i1	bHLH	-5.03134			TRINITY_DN121544_c1_g1_i4	bHLH	-3.0259
	TRINITY_DN38702_c6_g2_i1	bHLH	-5.04341			TRINITY_DN112054_c0_g1_i2	bHLH	-3.0259
	TRINITY_DN98432_c1_g1_i2	bHLH	-5.06964			TRINITY_DN119584_c0_g1_i1	bHLH	-3.0259
	TRINITY_DN97526_c0_g1_i8	bHLH	-5.1434			TRINITY_DN90685_c0_g1_i1	bHLH	-3.0259
	TRINITY_DN22467_c3_g4_i2	bHLH	-5.14348			TRINITY_DN118308_c0_g1_i2	bHLH	-3.02591
	TRINITY_DN23601_c2_g2_i1	bHLH	-5.14363			TRINITY_DN112298_c0_g2_i3	bHLH	-3.04095
	TRINITY_DN97526_c0_g1_i6	bHLH	-5.1864			TRINITY_DN94488_c0_g2_i3	bHLH	-3.0468
	TRINITY_DN17758_c0_g1_i1	bHLH	-5.24569			TRINITY_DN87234_c0_g1_i1	bHLH	-3.04681
	TRINITY_DN16704_c0_g1_i1	bHLH	-5.34327			TRINITY_DN117535_c0_g1_i1	bHLH	-3.05081
	TRINITY_DN34242_c1_g1_i1	bHLH	-5.34446			TRINITY_DN105677_c0_g1_i1	bHLH	-3.07662
	TRINITY_DN26732_c1_g1_i6	bHLH	-5.60152			TRINITY_DN117176_c1_g2_i2	bHLH	-3.07662
	TRINITY_DN95521_c1_g1_i1	bHLH	-5.63863			TRINITY_DN111003_c2_g1_i3	bHLH	-3.09909
	TRINITY_DN23069_c1_g2_i1	bHLH	-5.81706			TRINITY_DN89046_c1_g1_i1	bHLH	-3.10184
	TRINITY_DN95521_c1_g2_i1	bHLH	-5.88063			TRINITY_DN119623_c1_g1_i4	bHLH	-3.13921
	TRINITY_DN94590_c0_g3_i2	bHLH	-5.94679			TRINITY_DN108094_c2_g2_i2	bHLH	-3.13994
	TRINITY_DN26406_c0_g3_i1	bHLH	-5.96753			TRINITY_DN123211_c0_g1_i1	bHLH	-3.14438
	TRINITY_DN95521_c1_g2_i3	bHLH	-6.06328			TRINITY_DN114599_c0_g3_i1	bHLH	-3.14743
	TRINITY_DN36986_c5_g1_i1	bHLH	-6.11082			TRINITY_DN120894_c0_g1_i5	bHLH	-3.14743
	TRINITY_DN27256_c2_g2_i4	bHLH	-6.16418			TRINITY_DN115995_c0_g1_i1	bHLH	-3.14743
	TRINITY_DN45685_c0_g1_i1	bHLH	-6.43042			TRINITY_DN112366_c0_g1_i4	bHLH	-3.14743
	TRINITY_DN20485_c1_g1_i19	bHLH	-6.56272			TRINITY_DN105552_c0_g1_i4	bHLH	-3.14744
	TRINITY_DN98036_c0_g2_i1	bHLH	-6.73703			TRINITY_DN122838_c2_g3_i1	bHLH	-3.16332
	TRINITY_DN106653_c3_g2_i2	bHLH	-6.84467			TRINITY_DN119623_c0_g1_i2	bHLH	-3.16825
	TRINITY_DN21680_c2_g1_i4	bHLH	-7.13744			TRINITY_DN113038_c0_g2_i1	bHLH	-3.22322
	TRINITY_DN86175_c0_g1_i1	bHLH	-7.72557			TRINITY_DN98883_c0_g1_i4	bHLH	-3.22852
	TRINITY_DN21680_c2_g1_i1	bHLH	-7.92645			TRINITY_DN120640_c0_g1_i1	bHLH	-3.2595
	TRINITY_DN28178_c0_g1_i23	bZIP	-1.50116			TRINITY_DN118118_c0_g1_i3	bHLH	-3.25951
	TRINITY_DN31217_c2_g1_i1	bZIP	-1.51727			TRINITY_DN108889_c1_g1_i3	bHLH	-3.27326
	TRINITY_DN37139_c3_g2_i6	bZIP	-1.52273			TRINITY_DN104100_c3_g1_i3	bHLH	-3.27527
	TRINITY_DN33732_c0_g4_i1	bZIP	-1.52281			TRINITY_DN102114_c1_g1_i1	bHLH	-3.30423
	TRINITY_DN33796_c1_g1_i2	bZIP	-1.56903			TRINITY_DN121603_c1_g1_i4	bHLH	-3.32193
	TRINITY_DN28622_c1_g1_i2	bZIP	-1.56981			TRINITY_DN113286_c0_g2_i2	bHLH	-3.32294
	TRINITY_DN25299_c2_g1_i2	bZIP	-1.61604			TRINITY_DN122755_c1_g2_i1	bHLH	-3.33518
	TRINITY_DN122674_c0_g1_i1	bZIP	-1.61877			TRINITY_DN72616_c0_g1_i1	bHLH	-3.33518
	TRINITY_DN107857_c0_g1_i1	bZIP	-1.62167			TRINITY_DN92996_c0_g1_i2	bHLH	-3.33822
	TRINITY_DN116132_c5_g1_i2	bZIP	-1.63672			TRINITY_DN120052_c0_g1_i2	bHLH	-3.35757
	TRINITY_DN29924_c1_g1_i5	bZIP	-1.65952			TRINITY_DN122115_c1_g1_i1	bHLH	-3.3635
	TRINITY_DN100100_c0_g1_i13	bZIP	-1.66115			TRINITY_DN96982_c0_g1_i1	bHLH	-3.39317
	TRINITY_DN116132_c5_g3_i1	bZIP	-1.7971			TRINITY_DN122194_c1_g1_i1	bHLH	-3.4049
	TRINITY_DN19147_c1_g3_i1	bZIP	-1.80884			TRINITY_DN34997_c1_g4_i1	bHLH	-3.4062
	TRINITY_DN95054_c0_g2_i4	bZIP	-1.83111			TRINITY_DN118955_c1_g1_i5	bHLH	-3.41902
	TRINITY_DN37798_c5_g3_i1	bZIP	-1.83482			TRINITY_DN107530_c0_g1_i2	bHLH	-3.42872
	TRINITY_DN104376_c1_g1_i4	bZIP	-1.84825			TRINITY_DN100319_c4_g1_i7	bHLH	-3.51048
	TRINITY_DN110952_c1_g1_i3	bZIP	-1.84937			TRINITY_DN103928_c6_g2_i2	bHLH	-3.55126
	TRINITY_DN105509_c0_g1_i3	bZIP	-1.96148			TRINITY_DN110538_c1_g3_i1	bHLH	-3.55438
	TRINITY_DN99162_c2_g1_i5	bZIP	-2.33882			TRINITY_DN119303_c0_g1_i2	bHLH	-3.56758
	TRINITY_DN107523_c3_g1_i1	bZIP	-2.3515			TRINITY_DN112636_c0_g1_i2	bHLH	-3.63199
	TRINITY_DN36353_c5_g2_i1	bZIP	-2.65552			TRINITY_DN89737_c2_g1_i2	bHLH	-3.69111
	TRINITY_DN110333_c0_g1_i1	bZIP	-2.67159			TRINITY_DN122810_c1_g1_i3	bHLH	-3.75286
	TRINITY_DN81162_c0_g1_i2	bZIP	-2.68683			TRINITY_DN103340_c0_g1_i4	bHLH	-3.75473
	TRINITY_DN17918_c0_g1_i1	bZIP	-2.68903			TRINITY_DN121388_c2_g2_i1	bHLH	-3.76967
	TRINITY_DN101173_c1_g5_i2	bZIP	-2.7466			TRINITY_DN119507_c0_g1_i9	bHLH	-3.83388
	TRINITY_DN26410_c0_g3_i1	bZIP	-2.74673			TRINITY_DN103511_c0_g1_i1	bHLH	-3.93575
	TRINITY_DN105509_c0_g1_i6	bZIP	-2.89273			TRINITY_DN120202_c0_g3_i2	bHLH	-4.07504
	TRINITY_DN121447_c1_g1_i7	bZIP	-2.89285			TRINITY_DN113537_c0_g2_i2	bHLH	-4.07504
	TRINITY_DN25142_c4_g2_i1	bZIP	-3.04299			TRINITY_DN95057_c0_g1_i4	bHLH	-4.07504
	TRINITY_DN115559_c1_g2_i1	bZIP	-3.0464			TRINITY_DN101215_c0_g1_i2	bHLH	-4.07504
	TRINITY_DN22737_c0_g1_i7	bZIP	-3.1454			TRINITY_DN116854_c0_g1_i1	bHLH	-4.07504
	TRINITY_DN27799_c0_g3_i1	bZIP	-3.25683			TRINITY_DN120852_c0_g1_i1	bHLH	-4.07504
	TRINITY_DN95026_c0_g1_i1	bZIP	-3.25947			TRINITY_DN111168_c0_g1_i3	bHLH	-4.07504
	TRINITY_DN25133_c1_g1_i1	bZIP	-3.36312			TRINITY_DN94251_c0_g2_i1	bHLH	-4.07504
	TRINITY_DN101139_c1_g2_i3	bZIP	-3.55861			TRINITY_DN108513_c0_g2_i3	bHLH	-4.07504
	TRINITY_DN17912_c1_g1_i4	bZIP	-3.78509			TRINITY_DN117290_c0_g1_i4	bHLH	-4.07504
	TRINITY_DN38519_c1_g1_i2	bZIP	-4.07485			TRINITY_DN86746_c0_g1_i2	bHLH	-4.07504
	TRINITY_DN28553_c0_g1_i5	bZIP	-4.07485			TRINITY_DN117918_c0_g2_i2	bHLH	-4.07504
	TRINITY_DN26410_c0_g1_i8	bZIP	-4.07486			TRINITY_DN109720_c3_g1_i6	bHLH	-4.07504
	TRINITY_DN17912_c1_g1_i2	bZIP	-4.28491			TRINITY_DN118564_c2_g1_i2	bHLH	-4.07504
	TRINITY_DN99162_c2_g1_i4	bZIP	-4.28495			TRINITY_DN102176_c0_g1_i1	bHLH	-4.07504
	TRINITY_DN26410_c0_g1_i9	bZIP	-4.34476			TRINITY_DN121527_c0_g1_i5	bHLH	-4.07504
	TRINITY_DN34027_c2_g1_i2	bZIP	-4.63103			TRINITY_DN20486_c0_g4_i1	bHLH	-4.07504
	TRINITY_DN32516_c1_g3_i2	bZIP	-4.90986			TRINITY_DN118141_c0_g1_i2	bHLH	-4.07504
	TRINITY_DN22591_c0_g1_i1	bZIP	-5.02343			TRINITY_DN121307_c0_g1_i1	bHLH	-4.07505
	TRINITY_DN36219_c2_g1_i15	bZIP	-5.14344			TRINITY_DN118422_c0_g1_i1	bHLH	-4.07505
	TRINITY_DN21468_c1_g1_i1	bZIP	-5.34327			TRINITY_DN113240_c0_g1_i5	bHLH	-4.07505
	TRINITY_DN22387_c0_g1_i1	bZIP	-5.42555			TRINITY_DN90683_c0_g2_i1	bHLH	-4.07505
	TRINITY_DN83450_c0_g1_i1	bZIP	-6.79225			TRINITY_DN107219_c0_g1_i1	bHLH	-4.07505
	TRINITY_DN95026_c0_g2_i1	bZIP	-8.43426			TRINITY_DN108297_c5_g1_i1	bHLH	-4.07505
	TRINITY_DN105480_c1_g1_i5	C2H2	-1.50041			TRINITY_DN84547_c0_g1_i1	bHLH	-4.07505
	TRINITY_DN100805_c7_g1_i6	C2H2	-1.50135			TRINITY_DN96107_c0_g2_i1	bHLH	-4.07505
	TRINITY_DN32404_c1_g1_i2	C2H2	-1.50409			TRINITY_DN109256_c1_g4_i3	bHLH	-4.07505
	TRINITY_DN106851_c1_g1_i3	C2H2	-1.51968			TRINITY_DN95628_c0_g2_i1	bHLH	-4.07505
	TRINITY_DN31904_c3_g1_i2	C2H2	-1.58157			TRINITY_DN25119_c0_g1_i1	bHLH	-4.07505
	TRINITY_DN112087_c2_g1_i1	C2H2	-1.61613			TRINITY_DN18911_c0_g3_i3	bHLH	-4.07505
	TRINITY_DN112247_c1_g2_i8	C2H2	-1.62161			TRINITY_DN119632_c0_g1_i1	bHLH	-4.07505
	TRINITY_DN103457_c0_g1_i2	C2H2	-1.6308			TRINITY_DN119507_c0_g1_i12	bHLH	-4.17964
	TRINITY_DN104474_c0_g1_i1	C2H2	-1.6541			TRINITY_DN95690_c0_g1_i2	bHLH	-4.28516
	TRINITY_DN91721_c0_g1_i2	C2H2	-1.6712			TRINITY_DN122880_c0_g1_i1	bHLH	-4.28516
	TRINITY_DN22352_c0_g1_i1	C2H2	-1.69072			TRINITY_DN102289_c0_g1_i1	bHLH	-4.28516
	TRINITY_DN95847_c1_g2_i1	C2H2	-1.70037			TRINITY_DN108014_c0_g2_i6	bHLH	-4.28516
	TRINITY_DN92375_c0_g2_i4	C2H2	-1.72789			TRINITY_DN112912_c1_g1_i3	bHLH	-4.28516
	TRINITY_DN90226_c0_g1_i1	C2H2	-1.72918			TRINITY_DN110584_c0_g1_i1	bHLH	-4.28516
	TRINITY_DN35756_c3_g1_i4	C2H2	-1.82415			TRINITY_DN105552_c0_g1_i2	bHLH	-4.28516
	TRINITY_DN35624_c2_g1_i3	C2H2	-1.85725			TRINITY_DN13613_c0_g1_i5	bHLH	-4.28516
	TRINITY_DN18285_c0_g2_i1	C2H2	-1.86647			TRINITY_DN29880_c0_g2_i3	bHLH	-4.28516
	TRINITY_DN91721_c0_g1_i4	C2H2	-1.87871			TRINITY_DN72893_c0_g1_i2	bHLH	-4.28516
	TRINITY_DN93893_c3_g1_i3	C2H2	-1.88928			TRINITY_DN108284_c0_g1_i2	bHLH	-4.28516
	TRINITY_DN19077_c1_g1_i2	C2H2	-1.89223			TRINITY_DN98031_c0_g3_i1	bHLH	-4.28516
	TRINITY_DN33153_c0_g1_i6	C2H2	-1.92388			TRINITY_DN78107_c0_g1_i1	bHLH	-4.28517
	TRINITY_DN104517_c0_g1_i7	C2H2	-1.93517			TRINITY_DN97751_c1_g1_i2	bHLH	-4.46588
	TRINITY_DN29303_c0_g1_i8	C2H2	-1.96424			TRINITY_DN105416_c0_g1_i1	bHLH	-4.46852
	TRINITY_DN31926_c2_g3_i3	C2H2	-2.0655			TRINITY_DN94251_c0_g1_i1	bHLH	-4.46852
	TRINITY_DN123231_c1_g1_i1	C2H2	-2.07627			TRINITY_DN122709_c0_g1_i1	bHLH	-4.46852
	TRINITY_DN104177_c2_g3_i2	C2H2	-2.21317			TRINITY_DN100012_c0_g1_i1	bHLH	-4.46852
	TRINITY_DN114979_c1_g3_i2	C2H2	-2.23199			TRINITY_DN117284_c0_g1_i1	bHLH	-4.46852
	TRINITY_DN112073_c0_g4_i3	C2H2	-2.23543			TRINITY_DN88490_c0_g1_i1	bHLH	-4.46852
	TRINITY_DN29725_c1_g1_i2	C2H2	-2.23547			TRINITY_DN119226_c1_g2_i2	bHLH	-4.46852
	TRINITY_DN105540_c1_g3_i2	C2H2	-2.32868			TRINITY_DN92564_c0_g3_i3	bHLH	-4.46852
	TRINITY_DN114476_c0_g1_i2	C2H2	-2.35694			TRINITY_DN103897_c0_g1_i2	bHLH	-4.46852
	TRINITY_DN18125_c0_g1_i4	C2H2	-2.35704			TRINITY_DN116131_c0_g2_i1	bHLH	-4.46853
	TRINITY_DN19840_c0_g2_i1	C2H2	-2.39068			TRINITY_DN83479_c0_g1_i2	bHLH	-4.46853
	TRINITY_DN19373_c0_g1_i5	C2H2	-2.49714			TRINITY_DN120826_c0_g1_i5	bHLH	-4.63118
	TRINITY_DN104153_c2_g1_i2	C2H2	-2.58284			TRINITY_DN106934_c0_g1_i1	bHLH	-4.63118
	TRINITY_DN20093_c5_g2_i2	C2H2	-2.584			TRINITY_DN100652_c0_g1_i1	bHLH	-4.63119
	TRINITY_DN27766_c1_g1_i6	C2H2	-2.584			TRINITY_DN113102_c0_g1_i1	bHLH	-4.63119
	TRINITY_DN33153_c0_g1_i1	C2H2	-2.7466			TRINITY_DN117564_c0_g1_i3	bHLH	-4.63119
	TRINITY_DN27245_c0_g3_i1	C2H2	-2.74664			TRINITY_DN105395_c1_g2_i3	bHLH	-4.63119
	TRINITY_DN37635_c2_g1_i15	C2H2	-2.74666			TRINITY_DN122709_c0_g2_i1	bHLH	-4.63119
	TRINITY_DN41515_c0_g1_i1	C2H2	-2.76099			TRINITY_DN112013_c1_g1_i3	bHLH	-4.63119
	TRINITY_DN20719_c2_g1_i4	C2H2	-2.8892			TRINITY_DN90683_c0_g1_i2	bHLH	-4.63119
	TRINITY_DN105472_c0_g1_i1	C2H2	-2.89281			TRINITY_DN91259_c0_g1_i2	bHLH	-4.63119
	TRINITY_DN34632_c1_g2_i1	C2H2	-3.2445			TRINITY_DN19874_c1_g1_i1	bHLH	-4.63119
	TRINITY_DN89194_c0_g1_i2	C2H2	-3.2558			TRINITY_DN96595_c0_g2_i1	bHLH	-4.63119
	TRINITY_DN17840_c0_g2_i4	C2H2	-3.25917			TRINITY_DN109586_c0_g1_i2	bHLH	-4.77736
	TRINITY_DN26182_c0_g2_i2	C2H2	-3.45235			TRINITY_DN120548_c1_g1_i3	bHLH	-4.77736
	TRINITY_DN22883_c2_g1_i15	C2H2	-3.66136			TRINITY_DN117524_c0_g1_i7	bHLH	-4.91007
	TRINITY_DN18586_c0_g3_i5	C2H2	-4.07482			TRINITY_DN100572_c0_g1_i1	bHLH	-4.91008
	TRINITY_DN20984_c0_g2_i3	C2H2	-4.07482			TRINITY_DN122687_c2_g6_i1	bHLH	-4.91008
	TRINITY_DN108830_c2_g1_i2	C2H2	-4.07482			TRINITY_DN111119_c1_g1_i2	bHLH	-5.03159
	TRINITY_DN98872_c0_g1_i3	C2H2	-4.07489			TRINITY_DN99712_c0_g1_i2	bHLH	-5.0316
	TRINITY_DN100997_c3_g2_i2	C2H2	-4.28492			TRINITY_DN96731_c0_g1_i1	bHLH	-5.0316
	TRINITY_DN93046_c0_g1_i2	C2H2	-4.46834			TRINITY_DN121161_c0_g2_i1	bHLH	-5.0316
	TRINITY_DN108830_c2_g1_i3	C2H2	-4.49841			TRINITY_DN113969_c0_g1_i3	bHLH	-5.14367
	TRINITY_DN101368_c0_g1_i5	C2H2	-4.63096			TRINITY_DN112920_c1_g1_i1	bHLH	-5.24768
	TRINITY_DN106223_c1_g5_i1	C2H2	-4.631			TRINITY_DN58927_c0_g1_i1	bHLH	-5.25903
	TRINITY_DN108830_c2_g1_i1	C2H2	-4.77708			TRINITY_DN108254_c0_g1_i1	bHLH	-5.34467
	TRINITY_DN23474_c0_g1_i1	C2H2	-4.84807			TRINITY_DN133934_c0_g1_i1	bHLH	-5.35729
	TRINITY_DN15849_c0_g3_i2	C2H2	-5.03137			TRINITY_DN71820_c0_g1_i1	bHLH	-5.44927
	TRINITY_DN120780_c3_g1_i1	C2H2	-5.56124			TRINITY_DN16228_c0_g1_i2	bHLH	-5.52108
	TRINITY_DN20645_c3_g2_i2	C2H2	-5.73746			TRINITY_DN117104_c5_g5_i1	bHLH	-5.53576
	TRINITY_DN30117_c0_g1_i5	C2H2	-5.88573			TRINITY_DN100573_c2_g2_i4	bHLH	-5.61732
	TRINITY_DN22883_c2_g1_i3	C2H2	-6.50389			TRINITY_DN95547_c2_g1_i10	bHLH	-5.76784
	TRINITY_DN104769_c0_g1_i2	C3H	-1.52509			TRINITY_DN38090_c0_g1_i1	bZIP	-1.1
	TRINITY_DN38614_c3_g1_i3	C3H	-1.58141			TRINITY_DN120069_c1_g1_i2	bZIP	-1.52698
	TRINITY_DN116480_c4_g1_i2	C3H	-1.60599			TRINITY_DN25133_c1_g1_i1	bZIP	-1.74373
	TRINITY_DN114953_c1_g1_i8	C3H	-1.65004			TRINITY_DN24352_c0_g1_i2	bZIP	-1.84895
	TRINITY_DN32574_c0_g1_i2	C3H	-1.69029			TRINITY_DN21483_c0_g5_i2	bZIP	-1.84983
	TRINITY_DN34328_c1_g2_i1	C3H	-1.69069			TRINITY_DN97408_c0_g1_i1	bZIP	-1.92495
	TRINITY_DN96719_c1_g1_i3	C3H	-1.69313			TRINITY_DN21483_c0_g2_i4	bZIP	-1.96191
	TRINITY_DN97748_c0_g1_i2	C3H	-1.72789			TRINITY_DN97594_c1_g1_i1	bZIP	-1.96457
	TRINITY_DN94574_c0_g2_i2	C3H	-1.80325			TRINITY_DN111160_c1_g2_i8	bZIP	-2.06591
	TRINITY_DN19776_c0_g1_i4	C3H	-1.88757			TRINITY_DN107057_c0_g1_i1	bZIP	-2.10317
	TRINITY_DN105078_c0_g2_i4	C3H	-1.89041			TRINITY_DN119877_c0_g1_i1	bZIP	-2.10317
	TRINITY_DN31393_c0_g1_i5	C3H	-1.96147			TRINITY_DN23326_c0_g1_i5	bZIP	-2.10317
	TRINITY_DN36175_c4_g2_i1	C3H	-2.00356			TRINITY_DN36186_c2_g4_i1	bZIP	-2.20251
	TRINITY_DN106039_c2_g1_i6	C3H	-2.0053			TRINITY_DN104191_c0_g1_i1	bZIP	-2.23561
	TRINITY_DN111443_c1_g1_i7	C3H	-2.10273			TRINITY_DN122722_c2_g1_i1	bZIP	-2.23588
	TRINITY_DN97194_c0_g1_i3	C3H	-2.11255			TRINITY_DN100258_c0_g2_i1	bZIP	-2.23588
	TRINITY_DN103646_c2_g1_i1	C3H	-2.23557			TRINITY_DN121292_c3_g1_i2	bZIP	-2.25379
	TRINITY_DN111443_c1_g1_i5	C3H	-2.25336			TRINITY_DN107920_c2_g1_i7	bZIP	-2.25381
	TRINITY_DN111443_c1_g1_i4	C3H	-2.28364			TRINITY_DN107074_c0_g1_i4	bZIP	-2.3393
	TRINITY_DN120453_c2_g1_i1	C3H	-2.31557			TRINITY_DN115233_c1_g2_i1	bZIP	-2.3574
	TRINITY_DN105078_c0_g2_i2	C3H	-2.34074			TRINITY_DN21483_c0_g2_i5	bZIP	-2.40528
	TRINITY_DN99601_c0_g1_i2	C3H	-2.47447			TRINITY_DN23326_c0_g1_i1	bZIP	-2.42705
	TRINITY_DN27145_c0_g1_i5	C3H	-2.49605			TRINITY_DN114628_c4_g1_i3	bZIP	-2.46948
	TRINITY_DN31042_c0_g2_i3	C3H	-2.58391			TRINITY_DN120896_c0_g2_i1	bZIP	-2.46949
	TRINITY_DN108139_c0_g2_i5	C3H	-2.58397			TRINITY_DN23326_c0_g1_i2	bZIP	-2.49646
	TRINITY_DN102882_c1_g2_i3	C3H	-2.58463			TRINITY_DN66418_c0_g1_i1	bZIP	-2.57349
	TRINITY_DN18465_c2_g4_i5	C3H	-2.6722			TRINITY_DN92104_c0_g1_i2	bZIP	-2.58436
	TRINITY_DN108792_c0_g1_i15	C3H	-2.70977			TRINITY_DN89782_c0_g2_i1	bZIP	-2.63454
	TRINITY_DN87781_c1_g1_i1	C3H	-2.83966			TRINITY_DN122924_c3_g1_i1	bZIP	-2.63815
	TRINITY_DN102841_c0_g3_i1	C3H	-2.89261			TRINITY_DN119461_c0_g1_i1	bZIP	-2.67205
	TRINITY_DN24668_c1_g2_i3	C3H	-2.89281			TRINITY_DN102070_c0_g5_i1	bZIP	-2.6922
	TRINITY_DN21416_c0_g2_i2	C3H	-2.89303			TRINITY_DN114871_c2_g1_i4	bZIP	-2.71731
	TRINITY_DN37303_c2_g2_i4	C3H	-2.92314			TRINITY_DN122163_c0_g1_i6	bZIP	-2.72202
	TRINITY_DN18430_c1_g1_i2	C3H	-2.92975			TRINITY_DN23326_c0_g1_i12	bZIP	-2.73316
	TRINITY_DN18697_c0_g4_i1	C3H	-3.02552			TRINITY_DN116945_c2_g1_i7	bZIP	-2.74076
	TRINITY_DN108792_c0_g1_i13	C3H	-3.14713			TRINITY_DN121299_c0_g2_i1	bZIP	-2.74702
	TRINITY_DN112356_c1_g4_i6	C3H	-3.46005			TRINITY_DN123340_c0_g1_i2	bZIP	-2.86156
	TRINITY_DN17958_c0_g2_i1	C3H	-3.50099			TRINITY_DN17912_c1_g1_i4	bZIP	-2.8856
	TRINITY_DN84441_c0_g1_i1	C3H	-3.675			TRINITY_DN122153_c1_g1_i3	bZIP	-2.90618
	TRINITY_DN114722_c0_g2_i3	C3H	-3.84064			TRINITY_DN101798_c4_g1_i1	bZIP	-2.91868
	TRINITY_DN37303_c2_g2_i2	C3H	-4.07335			TRINITY_DN26410_c0_g3_i1	bZIP	-2.928
	TRINITY_DN21731_c3_g1_i1	C3H	-4.07482			TRINITY_DN98050_c1_g1_i1	bZIP	-3.00403
	TRINITY_DN25122_c1_g1_i2	C3H	-4.07489			TRINITY_DN122782_c1_g1_i1	bZIP	-3.02591
	TRINITY_DN35106_c1_g1_i1	C3H	-4.27804			TRINITY_DN114477_c0_g1_i2	bZIP	-3.09675
	TRINITY_DN18535_c0_g3_i4	C3H	-4.28492			TRINITY_DN103510_c4_g1_i5	bZIP	-3.1529
	TRINITY_DN21238_c0_g1_i1	C3H	-4.28495			TRINITY_DN121295_c2_g4_i1	bZIP	-3.19762
	TRINITY_DN97512_c0_g5_i1	C3H	-4.28496			TRINITY_DN25823_c2_g2_i6	bZIP	-3.20356
	TRINITY_DN102841_c0_g1_i2	C3H	-4.28496			TRINITY_DN103510_c4_g1_i1	bZIP	-3.23092
	TRINITY_DN19039_c2_g1_i2	C3H	-4.28496			TRINITY_DN104076_c5_g1_i2	bZIP	-3.28496
	TRINITY_DN103967_c0_g1_i5	C3H	-4.28499			TRINITY_DN121295_c2_g3_i1	bZIP	-3.2939
	TRINITY_DN31488_c0_g1_i6	C3H	-4.46827			TRINITY_DN104361_c1_g4_i2	bZIP	-3.31059
	TRINITY_DN36365_c0_g1_i8	C3H	-4.46831			TRINITY_DN116002_c3_g1_i2	bZIP	-3.33441
	TRINITY_DN114722_c0_g2_i5	C3H	-4.63077			TRINITY_DN103510_c4_g3_i1	bZIP	-3.35679
	TRINITY_DN37313_c0_g4_i1	C3H	-4.63093			TRINITY_DN112970_c1_g1_i1	bZIP	-3.4338
	TRINITY_DN17688_c0_g1_i4	C3H	-4.63096			TRINITY_DN93210_c0_g1_i2	bZIP	-3.54263
	TRINITY_DN20407_c0_g2_i3	C3H	-4.631			TRINITY_DN27353_c1_g2_i3	bZIP	-3.55141
	TRINITY_DN29567_c0_g1_i8	C3H	-4.77712			TRINITY_DN101879_c1_g2_i1	bZIP	-3.55726
	TRINITY_DN29567_c0_g1_i4	C3H	-4.77716			TRINITY_DN100358_c4_g2_i4	bZIP	-3.58208
	TRINITY_DN38637_c2_g2_i2	C3H	-4.90973			TRINITY_DN114593_c0_g3_i1	bZIP	-3.86664
	TRINITY_DN102882_c1_g1_i2	C3H	-5.34391			TRINITY_DN99061_c0_g1_i1	bZIP	-3.95098
	TRINITY_DN98835_c2_g2_i1	C3H	-5.43576			TRINITY_DN104752_c0_g1_i1	bZIP	-4.07504
	TRINITY_DN84441_c0_g1_i2	C3H	-5.81731			TRINITY_DN117622_c2_g1_i2	bZIP	-4.07504
	TRINITY_DN97005_c1_g8_i1	C3H	-6.00236			TRINITY_DN109310_c1_g3_i1	bZIP	-4.07504
	TRINITY_DN33849_c1_g3_i1	CAMTA	-1.56499			TRINITY_DN103351_c0_g1_i1	bZIP	-4.07504
	TRINITY_DN118964_c2_g1_i2	CAMTA	-1.6278			TRINITY_DN116456_c1_g1_i1	bZIP	-4.07504
	TRINITY_DN21678_c0_g1_i1	CAMTA	-1.84946			TRINITY_DN101350_c0_g1_i5	bZIP	-4.07504
	TRINITY_DN100110_c0_g1_i2	CAMTA	-2.01469			TRINITY_DN115002_c0_g1_i1	bZIP	-4.07504
	TRINITY_DN120078_c1_g1_i8	CAMTA	-2.04458			TRINITY_DN106982_c0_g1_i2	bZIP	-4.07504
	TRINITY_DN36445_c3_g1_i3	CAMTA	-2.23547			TRINITY_DN92104_c0_g1_i1	bZIP	-4.07504
	TRINITY_DN104506_c1_g1_i4	CAMTA	-2.24119			TRINITY_DN117774_c0_g1_i1	bZIP	-4.07505
	TRINITY_DN100110_c0_g1_i4	CAMTA	-2.584			TRINITY_DN115396_c0_g1_i5	bZIP	-4.07505
	TRINITY_DN22253_c1_g2_i1	CAMTA	-3.25913			TRINITY_DN111262_c1_g1_i1	bZIP	-4.07505
	TRINITY_DN118100_c2_g1_i1	CAMTA	-3.93539			TRINITY_DN115629_c0_g1_i3	bZIP	-4.28516
	TRINITY_DN19247_c1_g2_i1	CAMTA	-4.07486			TRINITY_DN85770_c0_g1_i4	bZIP	-4.28516
	TRINITY_DN19677_c0_g2_i3	CAMTA	-4.28491			TRINITY_DN123513_c3_g1_i6	bZIP	-4.46852
	TRINITY_DN17356_c1_g2_i1	CAMTA	-4.77804			TRINITY_DN103757_c2_g6_i1	bZIP	-4.46853
	TRINITY_DN23674_c2_g1_i1	CO-like	-1.50141			TRINITY_DN104915_c0_g1_i1	bZIP	-4.63119
	TRINITY_DN32498_c1_g2_i1	CO-like	-1.57551			TRINITY_DN17912_c1_g1_i2	bZIP	-4.63119
	TRINITY_DN60184_c0_g1_i1	CO-like	-1.73386			TRINITY_DN112341_c0_g2_i2	bZIP	-4.63119
	TRINITY_DN21926_c1_g2_i1	CO-like	-1.78369			TRINITY_DN109150_c0_g1_i3	bZIP	-4.63119
	TRINITY_DN106879_c1_g1_i1	CO-like	-1.78513			TRINITY_DN123477_c1_g1_i1	bZIP	-4.77736
	TRINITY_DN32498_c1_g1_i4	CO-like	-1.78555			TRINITY_DN119974_c0_g1_i2	bZIP	-4.77736
	TRINITY_DN100796_c1_g1_i3	CO-like	-1.86095			TRINITY_DN26706_c0_g2_i1	bZIP	-4.91008
	TRINITY_DN30509_c0_g1_i3	CO-like	-1.96378			TRINITY_DN27013_c0_g1_i1	bZIP	-4.99927
	TRINITY_DN19513_c0_g1_i7	CO-like	-2.12985			TRINITY_DN108785_c2_g2_i1	bZIP	-5.02702
	TRINITY_DN35225_c0_g2_i1	CO-like	-2.23549			TRINITY_DN116656_c0_g2_i1	bZIP	-5.04349
	TRINITY_DN107224_c1_g1_i7	CO-like	-2.37084			TRINITY_DN97888_c1_g2_i1	bZIP	-5.36019
	TRINITY_DN94905_c0_g1_i3	CO-like	-2.46468			TRINITY_DN90482_c1_g1_i2	bZIP	-5.69238
	TRINITY_DN100087_c0_g1_i1	CO-like	-2.6815			TRINITY_DN25930_c0_g4_i1	C2H2	-1.56671
	TRINITY_DN31421_c1_g2_i10	CO-like	-2.7467			TRINITY_DN22883_c2_g1_i3	C2H2	-1.57823
	TRINITY_DN16788_c0_g4_i1	CO-like	-2.74673			TRINITY_DN82446_c0_g2_i2	C2H2	-1.57823
	TRINITY_DN35800_c1_g1_i2	CO-like	-2.84649			TRINITY_DN104474_c0_g1_i1	C2H2	-1.59443
	TRINITY_DN25425_c0_g2_i1	CO-like	-3.01212			TRINITY_DN93537_c0_g2_i7	C2H2	-1.65082
	TRINITY_DN92795_c0_g1_i1	CO-like	-3.17665			TRINITY_DN105472_c0_g1_i1	C2H2	-1.66738
	TRINITY_DN92795_c0_g1_i2	CO-like	-3.18175			TRINITY_DN120906_c2_g2_i1	C2H2	-1.70742
	TRINITY_DN103206_c1_g1_i2	CO-like	-4.07483			TRINITY_DN112975_c1_g1_i7	C2H2	-1.7498
	TRINITY_DN116438_c0_g1_i1	CO-like	-4.09031			TRINITY_DN117780_c1_g1_i2	C2H2	-1.78467
	TRINITY_DN104841_c2_g1_i5	CO-like	-4.46785			TRINITY_DN21060_c0_g1_i1	C2H2	-1.78818
	TRINITY_DN77260_c0_g1_i1	CO-like	-4.77716			TRINITY_DN112975_c1_g1_i3	C2H2	-1.82453
	TRINITY_DN100087_c0_g2_i1	CO-like	-5.16817			TRINITY_DN100997_c3_g2_i2	C2H2	-1.87906
	TRINITY_DN17430_c0_g1_i1	CPP	-1.74766			TRINITY_DN106827_c1_g1_i5	C2H2	-2.06591
	TRINITY_DN113054_c1_g2_i7	CPP	-1.81205			TRINITY_DN20113_c0_g2_i3	C2H2	-2.09526
	TRINITY_DN37676_c4_g1_i1	CPP	-1.9657			TRINITY_DN79815_c0_g1_i1	C2H2	-2.10317
	TRINITY_DN113054_c1_g2_i8	CPP	-2.45362			TRINITY_DN114137_c1_g1_i4	C2H2	-2.12304
	TRINITY_DN92006_c0_g3_i4	CPP	-2.74666			TRINITY_DN91308_c0_g1_i1	C2H2	-2.17207
	TRINITY_DN20163_c0_g2_i3	CPP	-3.14284			TRINITY_DN35756_c3_g1_i4	C2H2	-2.17853
	TRINITY_DN122125_c4_g1_i1	CPP	-3.31938			TRINITY_DN104091_c1_g1_i9	C2H2	-2.2075
	TRINITY_DN111023_c0_g1_i1	CPP	-3.36116			TRINITY_DN120056_c1_g1_i1	C2H2	-2.23587
	TRINITY_DN26853_c2_g1_i1	CPP	-4.07335			TRINITY_DN106885_c0_g1_i1	C2H2	-2.2641
	TRINITY_DN102678_c0_g1_i5	CPP	-4.07486			TRINITY_DN117415_c0_g1_i4	C2H2	-2.26943
	TRINITY_DN16456_c0_g1_i1	CPP	-4.61043			TRINITY_DN103100_c2_g2_i3	C2H2	-2.32194
	TRINITY_DN103797_c0_g1_i2	DBB	-1.5089			TRINITY_DN121511_c0_g1_i4	C2H2	-2.3574
	TRINITY_DN20987_c0_g1_i3	DBB	-1.64182			TRINITY_DN90885_c0_g1_i2	C2H2	-2.35741
	TRINITY_DN82313_c2_g1_i1	DBB	-1.72798			TRINITY_DN109557_c0_g1_i3	C2H2	-2.35741
	TRINITY_DN103797_c0_g1_i4	DBB	-1.74197			TRINITY_DN114771_c0_g1_i1	C2H2	-2.35741
	TRINITY_DN24793_c2_g1_i6	DBB	-1.76226			TRINITY_DN35624_c2_g1_i3	C2H2	-2.35742
	TRINITY_DN20377_c0_g1_i4	DBB	-1.96422			TRINITY_DN123384_c0_g1_i1	C2H2	-2.42001
	TRINITY_DN27135_c0_g4_i1	DBB	-1.96542			TRINITY_DN101269_c0_g4_i1	C2H2	-2.42839
	TRINITY_DN30797_c0_g3_i1	DBB	-2.089			TRINITY_DN22883_c2_g1_i15	C2H2	-2.4493
	TRINITY_DN95444_c0_g1_i11	DBB	-2.12121			TRINITY_DN24446_c0_g1_i6	C2H2	-2.45288
	TRINITY_DN28175_c0_g1_i2	DBB	-2.49543			TRINITY_DN109974_c0_g1_i1	C2H2	-2.46948
	TRINITY_DN26799_c2_g5_i2	DBB	-2.58284			TRINITY_DN100159_c0_g1_i5	C2H2	-2.46949
	TRINITY_DN24765_c0_g1_i1	DBB	-2.72785			TRINITY_DN112350_c1_g1_i5	C2H2	-2.4695
	TRINITY_DN115656_c0_g1_i1	DBB	-2.89284			TRINITY_DN101997_c0_g1_i4	C2H2	-2.53917
	TRINITY_DN17990_c1_g1_i3	DBB	-3.51814			TRINITY_DN98502_c0_g1_i1	C2H2	-2.56185
	TRINITY_DN93199_c0_g1_i4	DBB	-3.55428			TRINITY_DN113377_c2_g3_i1	C2H2	-2.57348
	TRINITY_DN27311_c2_g1_i1	DBB	-4.07486			TRINITY_DN105663_c0_g2_i1	C2H2	-2.57348
	TRINITY_DN113733_c8_g1_i1	DBB	-4.77459			TRINITY_DN117206_c0_g1_i1	C2H2	-2.57348
	TRINITY_DN26799_c2_g3_i1	DBB	-4.77712			TRINITY_DN89718_c0_g1_i2	C2H2	-2.58436
	TRINITY_DN118485_c0_g2_i3	DBB	-4.90986			TRINITY_DN123434_c0_g1_i1	C2H2	-2.58436
	TRINITY_DN22184_c0_g1_i3	DBB	-4.90989			TRINITY_DN33179_c0_g1_i2	C2H2	-2.6705
	TRINITY_DN28727_c1_g1_i8	DBB	-5.24569			TRINITY_DN108512_c1_g1_i4	C2H2	-2.74683
	TRINITY_DN80253_c0_g2_i1	DBB	-5.34445			TRINITY_DN106616_c0_g2_i1	C2H2	-2.74702
	TRINITY_DN99446_c0_g1_i2	Dof	-1.52837			TRINITY_DN108782_c0_g1_i1	C2H2	-2.74702
	TRINITY_DN107691_c2_g2_i1	Dof	-1.54761			TRINITY_DN107911_c0_g1_i2	C2H2	-2.74702
	TRINITY_DN98413_c0_g1_i5	Dof	-1.57669			TRINITY_DN86140_c0_g2_i1	C2H2	-2.74702
	TRINITY_DN20095_c3_g2_i2	Dof	-1.5868			TRINITY_DN113563_c0_g1_i1	C2H2	-2.76137
	TRINITY_DN104748_c0_g3_i4	Dof	-1.62646			TRINITY_DN109776_c1_g3_i3	C2H2	-2.76138
	TRINITY_DN107365_c0_g1_i1	Dof	-1.74771			TRINITY_DN121806_c0_g3_i2	C2H2	-2.76138
	TRINITY_DN25756_c1_g1_i2	Dof	-2.10283			TRINITY_DN103648_c0_g1_i1	C2H2	-2.76718
	TRINITY_DN34789_c0_g1_i3	Dof	-2.10285			TRINITY_DN112585_c0_g2_i3	C2H2	-2.82558
	TRINITY_DN108467_c0_g1_i1	Dof	-2.19507			TRINITY_DN83198_c0_g3_i1	C2H2	-2.8276
	TRINITY_DN98413_c0_g2_i1	Dof	-2.31682			TRINITY_DN102790_c1_g1_i1	C2H2	-2.84687
	TRINITY_DN25675_c0_g2_i1	Dof	-2.52251			TRINITY_DN107026_c0_g1_i3	C2H2	-2.84688
	TRINITY_DN118219_c0_g1_i2	Dof	-2.58407			TRINITY_DN93489_c0_g1_i2	C2H2	-2.85432
	TRINITY_DN32081_c0_g1_i1	Dof	-2.92919			TRINITY_DN13716_c0_g1_i1	C2H2	-2.85647
	TRINITY_DN114317_c0_g2_i1	Dof	-3.45487			TRINITY_DN117415_c0_g1_i3	C2H2	-2.8856
	TRINITY_DN37448_c0_g2_i1	Dof	-4.07486			TRINITY_DN114208_c0_g1_i1	C2H2	-2.8856
	TRINITY_DN104748_c0_g3_i2	Dof	-4.4683			TRINITY_DN16493_c0_g1_i2	C2H2	-2.88561
	TRINITY_DN33035_c1_g2_i3	Dof	-4.63103			TRINITY_DN98577_c0_g2_i1	C2H2	-2.89319
	TRINITY_DN91327_c0_g1_i1	Dof	-5.14008			TRINITY_DN114283_c0_g1_i3	C2H2	-2.89319
	TRINITY_DN20095_c3_g2_i4	Dof	-5.43533			TRINITY_DN104618_c1_g1_i1	C2H2	-2.89319
	TRINITY_DN114130_c1_g1_i1	E2F/DP	-1.50373			TRINITY_DN118438_c1_g1_i1	C2H2	-2.89319
	TRINITY_DN100940_c0_g1_i1	E2F/DP	-1.5222			TRINITY_DN111860_c0_g1_i5	C2H2	-2.89319
	TRINITY_DN94021_c0_g1_i1	E2F/DP	-1.63575			TRINITY_DN87433_c0_g1_i1	C2H2	-2.89319
	TRINITY_DN29106_c1_g1_i1	E2F/DP	-1.6982			TRINITY_DN90955_c1_g1_i2	C2H2	-2.89983
	TRINITY_DN27692_c0_g1_i4	E2F/DP	-1.7279			TRINITY_DN112799_c0_g1_i1	C2H2	-2.91848
	TRINITY_DN118133_c6_g5_i1	E2F/DP	-1.78186			TRINITY_DN122442_c0_g1_i1	C2H2	-2.99003
	TRINITY_DN111838_c4_g2_i4	E2F/DP	-1.78777			TRINITY_DN121218_c2_g3_i1	C2H2	-3.00403
	TRINITY_DN99232_c0_g3_i1	E2F/DP	-1.82991			TRINITY_DN110938_c0_g2_i4	C2H2	-3.00403
	TRINITY_DN32278_c1_g1_i2	E2F/DP	-1.8494			TRINITY_DN106983_c0_g1_i2	C2H2	-3.00403
	TRINITY_DN102794_c0_g1_i2	E2F/DP	-1.84944			TRINITY_DN108512_c1_g2_i2	C2H2	-3.01105
	TRINITY_DN99133_c0_g1_i8	E2F/DP	-1.89329			TRINITY_DN85795_c0_g1_i2	C2H2	-3.0259
	TRINITY_DN87148_c0_g1_i1	E2F/DP	-1.91906			TRINITY_DN116861_c0_g2_i1	C2H2	-3.02869
	TRINITY_DN94960_c0_g3_i1	E2F/DP	-2.26151			TRINITY_DN115090_c0_g2_i2	C2H2	-3.03811
	TRINITY_DN111023_c0_g2_i1	E2F/DP	-2.49529			TRINITY_DN115496_c0_g1_i1	C2H2	-3.06716
	TRINITY_DN29426_c0_g1_i4	E2F/DP	-2.58397			TRINITY_DN112112_c0_g1_i1	C2H2	-3.07662
	TRINITY_DN26016_c0_g2_i2	E2F/DP	-2.584			TRINITY_DN102761_c2_g2_i1	C2H2	-3.14505
	TRINITY_DN108227_c0_g1_i2	E2F/DP	-2.74889			TRINITY_DN115208_c0_g1_i1	C2H2	-3.14697
	TRINITY_DN28143_c0_g3_i1	E2F/DP	-3.09258			TRINITY_DN92893_c0_g1_i1	C2H2	-3.14743
	TRINITY_DN114046_c0_g2_i1	E2F/DP	-3.39357			TRINITY_DN101141_c0_g2_i1	C2H2	-3.14743
	TRINITY_DN25022_c1_g3_i1	E2F/DP	-3.90417			TRINITY_DN114688_c0_g1_i2	C2H2	-3.19586
	TRINITY_DN12760_c0_g1_i1	E2F/DP	-4.77715			TRINITY_DN95611_c0_g2_i6	C2H2	-3.23966
	TRINITY_DN116100_c1_g2_i2	EIL	-2.43941			TRINITY_DN105755_c0_g2_i1	C2H2	-3.25951
	TRINITY_DN123390_c3_g1_i3	EIL	-2.7467			TRINITY_DN113905_c0_g1_i3	C2H2	-3.25951
	TRINITY_DN123390_c3_g1_i7	EIL	-3.99329			TRINITY_DN116380_c0_g1_i3	C2H2	-3.26446
	TRINITY_DN34215_c1_g1_i4	ERF	-1.50232			TRINITY_DN97050_c2_g3_i1	C2H2	-3.26957
	TRINITY_DN109823_c0_g4_i2	ERF	-1.53257			TRINITY_DN120818_c1_g1_i2	C2H2	-3.3625
	TRINITY_DN114908_c1_g1_i2	ERF	-1.5606			TRINITY_DN85755_c0_g1_i1	C2H2	-3.36351
	TRINITY_DN34570_c1_g4_i1	ERF	-1.57091			TRINITY_DN1326_c0_g1_i1	C2H2	-3.36552
	TRINITY_DN21436_c1_g1_i1	ERF	-1.57872			TRINITY_DN10941_c1_g1_i2	C2H2	-3.42345
	TRINITY_DN30240_c1_g1_i1	ERF	-1.58146			TRINITY_DN121030_c0_g2_i1	C2H2	-3.44054
	TRINITY_DN105856_c1_g1_i1	ERF	-1.58679			TRINITY_DN109637_c0_g2_i1	C2H2	-3.44807
	TRINITY_DN115524_c0_g1_i2	ERF	-1.60741			TRINITY_DN112667_c1_g2_i3	C2H2	-3.50286
	TRINITY_DN26263_c0_g1_i1	ERF	-1.62952			TRINITY_DN120838_c0_g1_i5	C2H2	-3.50963
	TRINITY_DN23881_c0_g1_i1	ERF	-1.63293			TRINITY_DN100343_c0_g1_i1	C2H2	-3.5514
	TRINITY_DN37664_c0_g2_i2	ERF	-1.63534			TRINITY_DN19452_c0_g1_i3	C2H2	-3.5514
	TRINITY_DN19612_c0_g1_i8	ERF	-1.66719			TRINITY_DN105484_c0_g1_i2	C2H2	-3.93112
	TRINITY_DN101125_c0_g2_i2	ERF	-1.69075			TRINITY_DN107392_c1_g2_i4	C2H2	-4.07504
	TRINITY_DN20238_c1_g1_i6	ERF	-1.69078			TRINITY_DN99439_c2_g1_i4	C2H2	-4.07504
	TRINITY_DN20539_c0_g1_i2	ERF	-1.71921			TRINITY_DN112433_c0_g1_i2	C2H2	-4.07504
	TRINITY_DN105954_c0_g1_i6	ERF	-1.72789			TRINITY_DN112856_c0_g3_i1	C2H2	-4.07504
	TRINITY_DN121145_c4_g2_i1	ERF	-1.72888			TRINITY_DN119532_c1_g1_i2	C2H2	-4.07504
	TRINITY_DN105027_c1_g1_i6	ERF	-1.74121			TRINITY_DN117288_c3_g3_i2	C2H2	-4.07504
	TRINITY_DN116818_c0_g1_i1	ERF	-1.74863			TRINITY_DN120878_c0_g1_i4	C2H2	-4.07504
	TRINITY_DN36812_c3_g1_i1	ERF	-1.76538			TRINITY_DN108687_c2_g1_i2	C2H2	-4.07504
	TRINITY_DN92550_c0_g1_i1	ERF	-1.7878			TRINITY_DN110649_c0_g1_i3	C2H2	-4.07504
	TRINITY_DN18476_c0_g1_i1	ERF	-1.80259			TRINITY_DN111684_c0_g1_i1	C2H2	-4.07504
	TRINITY_DN27560_c1_g2_i2	ERF	-1.80376			TRINITY_DN115964_c3_g1_i2	C2H2	-4.07504
	TRINITY_DN24231_c0_g1_i2	ERF	-1.82031			TRINITY_DN115496_c0_g2_i2	C2H2	-4.07504
	TRINITY_DN32726_c0_g1_i1	ERF	-1.82387			TRINITY_DN115150_c0_g1_i2	C2H2	-4.07504
	TRINITY_DN117156_c1_g1_i4	ERF	-1.84941			TRINITY_DN108204_c0_g1_i1	C2H2	-4.07504
	TRINITY_DN31147_c0_g2_i4	ERF	-1.85964			TRINITY_DN112460_c1_g1_i1	C2H2	-4.07504
	TRINITY_DN109823_c0_g2_i1	ERF	-1.86908			TRINITY_DN96674_c0_g1_i8	C2H2	-4.07505
	TRINITY_DN95648_c0_g1_i1	ERF	-1.87855			TRINITY_DN96554_c0_g1_i9	C2H2	-4.07505
	TRINITY_DN114908_c1_g1_i3	ERF	-1.8922			TRINITY_DN107086_c2_g1_i2	C2H2	-4.07505
	TRINITY_DN93363_c0_g3_i1	ERF	-1.89376			TRINITY_DN28551_c1_g1_i7	C2H2	-4.07505
	TRINITY_DN19863_c0_g1_i4	ERF	-1.8973			TRINITY_DN104091_c1_g1_i8	C2H2	-4.07505
	TRINITY_DN30794_c2_g1_i1	ERF	-1.91638			TRINITY_DN113377_c2_g2_i1	C2H2	-4.28516
	TRINITY_DN15670_c0_g1_i2	ERF	-1.94473			TRINITY_DN105682_c0_g2_i3	C2H2	-4.28516
	TRINITY_DN33492_c1_g1_i1	ERF	-1.95127			TRINITY_DN119851_c0_g2_i5	C2H2	-4.28516
	TRINITY_DN109483_c0_g2_i4	ERF	-1.9606			TRINITY_DN102461_c0_g1_i1	C2H2	-4.4569
	TRINITY_DN103278_c0_g1_i3	ERF	-1.9672			TRINITY_DN91718_c0_g1_i1	C2H2	-4.46852
	TRINITY_DN59052_c0_g1_i1	ERF	-1.97016			TRINITY_DN118691_c1_g1_i1	C2H2	-4.46852
	TRINITY_DN25621_c1_g2_i1	ERF	-1.97859			TRINITY_DN114783_c1_g2_i2	C2H2	-4.46852
	TRINITY_DN25697_c1_g2_i1	ERF	-2.00254			TRINITY_DN107437_c2_g1_i1	C2H2	-4.46852
	TRINITY_DN24619_c1_g1_i1	ERF	-2.03082			TRINITY_DN97729_c0_g1_i2	C2H2	-4.46852
	TRINITY_DN121145_c4_g1_i2	ERF	-2.04446			TRINITY_DN117614_c0_g1_i1	C2H2	-4.46852
	TRINITY_DN98964_c2_g2_i1	ERF	-2.05496			TRINITY_DN110327_c0_g2_i1	C2H2	-4.46852
	TRINITY_DN106967_c0_g1_i1	ERF	-2.06126			TRINITY_DN112134_c0_g2_i2	C2H2	-4.46852
	TRINITY_DN92208_c0_g2_i2	ERF	-2.06296			TRINITY_DN119036_c0_g1_i1	C2H2	-4.46852
	TRINITY_DN106834_c5_g1_i1	ERF	-2.06546			TRINITY_DN99411_c0_g1_i3	C2H2	-4.46852
	TRINITY_DN93926_c0_g1_i1	ERF	-2.06549			TRINITY_DN123186_c0_g1_i2	C2H2	-4.46852
	TRINITY_DN83964_c0_g1_i3	ERF	-2.09082			TRINITY_DN97633_c0_g1_i4	C2H2	-4.46852
	TRINITY_DN29186_c1_g1_i2	ERF	-2.09393			TRINITY_DN105314_c2_g1_i1	C2H2	-4.46853
	TRINITY_DN21056_c4_g1_i3	ERF	-2.10242			TRINITY_DN120890_c0_g1_i2	C2H2	-4.46853
	TRINITY_DN30976_c1_g1_i4	ERF	-2.10273			TRINITY_DN108037_c0_g1_i2	C2H2	-4.46853
	TRINITY_DN38333_c2_g2_i1	ERF	-2.1028			TRINITY_DN118153_c0_g1_i6	C2H2	-4.46853
	TRINITY_DN93911_c1_g1_i2	ERF	-2.10721			TRINITY_DN93637_c3_g1_i2	C2H2	-4.47147
	TRINITY_DN36170_c1_g3_i1	ERF	-2.15743			TRINITY_DN117955_c0_g1_i1	C2H2	-4.63118
	TRINITY_DN111603_c2_g2_i3	ERF	-2.16249			TRINITY_DN93056_c0_g1_i2	C2H2	-4.63119
	TRINITY_DN118313_c1_g1_i2	ERF	-2.17631			TRINITY_DN120879_c1_g1_i4	C2H2	-4.63119
	TRINITY_DN110460_c1_g2_i7	ERF	-2.19015			TRINITY_DN118091_c0_g1_i16	C2H2	-4.63119
	TRINITY_DN107008_c2_g1_i2	ERF	-2.22625			TRINITY_DN109637_c0_g1_i1	C2H2	-4.63119
	TRINITY_DN29164_c0_g1_i2	ERF	-2.2543			TRINITY_DN121312_c2_g1_i3	C2H2	-4.63119
	TRINITY_DN29967_c2_g1_i3	ERF	-2.26301			TRINITY_DN120307_c0_g1_i1	C2H2	-4.63119
	TRINITY_DN116807_c5_g1_i3	ERF	-2.30596			TRINITY_DN114398_c0_g1_i2	C2H2	-4.63119
	TRINITY_DN99335_c1_g1_i1	ERF	-2.32778			TRINITY_DN19155_c0_g1_i11	C2H2	-4.63119
	TRINITY_DN110642_c2_g2_i1	ERF	-2.32883			TRINITY_DN32963_c0_g1_i1	C2H2	-4.6312
	TRINITY_DN34820_c0_g1_i5	ERF	-2.33713			TRINITY_DN99439_c2_g1_i1	C2H2	-4.77735
	TRINITY_DN104162_c2_g1_i4	ERF	-2.34685			TRINITY_DN112491_c1_g1_i2	C2H2	-4.77736
	TRINITY_DN34540_c1_g1_i3	ERF	-2.35495			TRINITY_DN111085_c0_g2_i1	C2H2	-4.77736
	TRINITY_DN29186_c1_g2_i1	ERF	-2.37223			TRINITY_DN115924_c3_g1_i4	C2H2	-4.77736
	TRINITY_DN35949_c1_g3_i1	ERF	-2.38926			TRINITY_DN108535_c0_g1_i1	C2H2	-4.77736
	TRINITY_DN93833_c0_g2_i1	ERF	-2.44363			TRINITY_DN30307_c0_g1_i6	C2H2	-4.77736
	TRINITY_DN25697_c1_g2_i2	ERF	-2.45381			TRINITY_DN105928_c1_g2_i2	C2H2	-4.77737
	TRINITY_DN115524_c1_g1_i1	ERF	-2.4861			TRINITY_DN97316_c0_g4_i2	C2H2	-4.77737
	TRINITY_DN116300_c0_g2_i2	ERF	-2.50532			TRINITY_DN117780_c1_g1_i1	C2H2	-4.91006
	TRINITY_DN21372_c0_g3_i1	ERF	-2.51681			TRINITY_DN118992_c2_g2_i4	C2H2	-4.91007
	TRINITY_DN120247_c1_g2_i1	ERF	-2.53076			TRINITY_DN105893_c0_g1_i1	C2H2	-4.91007
	TRINITY_DN20932_c1_g1_i1	ERF	-2.56608			TRINITY_DN65737_c0_g1_i1	C2H2	-4.92044
	TRINITY_DN114303_c1_g2_i1	ERF	-2.56845			TRINITY_DN82075_c0_g1_i1	C2H2	-5.04349
	TRINITY_DN113289_c0_g1_i1	ERF	-2.57243			TRINITY_DN110722_c0_g1_i2	C2H2	-5.13738
	TRINITY_DN19776_c1_g1_i5	ERF	-2.58395			TRINITY_DN111133_c0_g1_i5	C2H2	-5.24767
	TRINITY_DN36452_c2_g1_i8	ERF	-2.584			TRINITY_DN99065_c0_g2_i4	C2H2	-5.60179
	TRINITY_DN21548_c0_g1_i8	ERF	-2.58401			TRINITY_DN95498_c0_g1_i1	C2H2	-5.67823
	TRINITY_DN38695_c2_g1_i1	ERF	-2.58401			TRINITY_DN99065_c0_g2_i7	C2H2	-5.67823
	TRINITY_DN34928_c0_g1_i2	ERF	-2.58401			TRINITY_DN104977_c0_g1_i1	C2H2	-5.87096
	TRINITY_DN92208_c0_g2_i1	ERF	-2.59574			TRINITY_DN95611_c0_g2_i1	C2H2	-5.88588
	TRINITY_DN116021_c1_g2_i2	ERF	-2.62498			TRINITY_DN122397_c3_g1_i2	C2H2	-5.93505
	TRINITY_DN101764_c0_g1_i2	ERF	-2.63975			TRINITY_DN97050_c2_g1_i1	C2H2	-6.02532
	TRINITY_DN24862_c1_g1_i1	ERF	-2.66211			TRINITY_DN104598_c0_g1_i1	C2H2	-6.17682
	TRINITY_DN112097_c1_g1_i1	ERF	-2.67006			TRINITY_DN14288_c0_g1_i1	C2H2	-6.75822
	TRINITY_DN25833_c0_g1_i3	ERF	-2.74416			TRINITY_DN88616_c0_g1_i1	C2H2	-6.77264
	TRINITY_DN28694_c0_g2_i4	ERF	-2.74666			TRINITY_DN104653_c0_g3_i1	C3H	-1.50178
	TRINITY_DN100104_c0_g1_i2	ERF	-2.7668			TRINITY_DN109373_c0_g1_i7	C3H	-1.74506
	TRINITY_DN113289_c0_g2_i1	ERF	-2.77596			TRINITY_DN38514_c2_g2_i1	C3H	-1.76248
	TRINITY_DN31624_c1_g1_i8	ERF	-2.86255			TRINITY_DN117724_c0_g1_i11	C3H	-1.78286
	TRINITY_DN28752_c4_g1_i3	ERF	-2.89276			TRINITY_DN118003_c2_g1_i3	C3H	-1.84983
	TRINITY_DN28951_c3_g2_i7	ERF	-2.89285			TRINITY_DN120727_c3_g1_i5	C3H	-1.90938
	TRINITY_DN92802_c1_g1_i1	ERF	-2.89439			TRINITY_DN37003_c4_g1_i1	C3H	-1.96457
	TRINITY_DN94926_c1_g3_i1	ERF	-2.9267			TRINITY_DN111434_c0_g2_i1	C3H	-2.023
	TRINITY_DN83660_c1_g1_i1	ERF	-2.97542			TRINITY_DN111425_c0_g1_i1	C3H	-2.05997
	TRINITY_DN94706_c0_g1_i2	ERF	-2.99424			TRINITY_DN96396_c0_g1_i2	C3H	-2.0659
	TRINITY_DN29054_c0_g5_i1	ERF	-3.02523			TRINITY_DN104653_c0_g1_i4	C3H	-2.08343
	TRINITY_DN21372_c0_g2_i1	ERF	-3.02551			TRINITY_DN110508_c0_g1_i1	C3H	-2.10317
	TRINITY_DN25313_c1_g2_i2	ERF	-3.02559			TRINITY_DN120727_c3_g1_i3	C3H	-2.10938
	TRINITY_DN103531_c1_g2_i3	ERF	-3.07374			TRINITY_DN121593_c0_g2_i1	C3H	-2.23588
	TRINITY_DN110642_c1_g1_i2	ERF	-3.07623			TRINITY_DN96744_c1_g1_i6	C3H	-2.23589
	TRINITY_DN36399_c1_g2_i1	ERF	-3.14701			TRINITY_DN120277_c2_g1_i6	C3H	-2.25287
	TRINITY_DN93911_c1_g1_i3	ERF	-3.23177			TRINITY_DN115544_c0_g1_i5	C3H	-2.25379
	TRINITY_DN25527_c0_g1_i8	ERF	-3.2591			TRINITY_DN95627_c0_g1_i1	C3H	-2.31899
	TRINITY_DN21069_c1_g1_i1	ERF	-3.29442			TRINITY_DN98226_c0_g1_i1	C3H	-2.35202
	TRINITY_DN115524_c1_g1_i2	ERF	-3.32443			TRINITY_DN99796_c0_g1_i1	C3H	-2.42001
	TRINITY_DN118024_c1_g1_i3	ERF	-3.33217			TRINITY_DN117426_c0_g1_i1	C3H	-2.42001
	TRINITY_DN121473_c2_g2_i1	ERF	-3.3667			TRINITY_DN109373_c0_g1_i6	C3H	-2.45152
	TRINITY_DN116415_c1_g4_i4	ERF	-3.3791			TRINITY_DN120254_c0_g1_i1	C3H	-2.46949
	TRINITY_DN96080_c0_g1_i1	ERF	-3.39745			TRINITY_DN110832_c0_g1_i5	C3H	-2.46949
	TRINITY_DN99335_c1_g1_i2	ERF	-3.45283			TRINITY_DN119814_c2_g2_i1	C3H	-2.56904
	TRINITY_DN17011_c1_g1_i1	ERF	-3.52756			TRINITY_DN111282_c0_g2_i4	C3H	-2.57348
	TRINITY_DN110642_c1_g1_i3	ERF	-3.53058			TRINITY_DN117399_c0_g1_i1	C3H	-2.57348
	TRINITY_DN94926_c2_g2_i2	ERF	-3.54595			TRINITY_DN120432_c0_g1_i1	C3H	-2.57348
	TRINITY_DN112816_c0_g1_i4	ERF	-3.5504			TRINITY_DN107133_c0_g2_i1	C3H	-2.57349
	TRINITY_DN27997_c0_g1_i2	ERF	-3.5516			TRINITY_DN123227_c0_g1_i1	C3H	-2.58435
	TRINITY_DN92208_c0_g2_i3	ERF	-3.62303			TRINITY_DN112872_c0_g1_i1	C3H	-2.58436
	TRINITY_DN101478_c0_g1_i1	ERF	-3.69916			TRINITY_DN98575_c0_g1_i1	C3H	-2.64442
	TRINITY_DN26492_c0_g1_i1	ERF	-3.71719			TRINITY_DN122110_c1_g2_i2	C3H	-2.67177
	TRINITY_DN17103_c1_g2_i1	ERF	-3.71722			TRINITY_DN17958_c0_g2_i1	C3H	-2.70411
	TRINITY_DN25313_c1_g1_i3	ERF	-3.71739			TRINITY_DN115584_c0_g1_i2	C3H	-2.72202
	TRINITY_DN29385_c1_g3_i4	ERF	-3.71884			TRINITY_DN97366_c0_g1_i3	C3H	-2.7323
	TRINITY_DN37900_c1_g1_i1	ERF	-3.77187			TRINITY_DN113175_c1_g2_i1	C3H	-2.74702
	TRINITY_DN116818_c0_g4_i1	ERF	-3.91203			TRINITY_DN123207_c0_g1_i1	C3H	-2.74702
	TRINITY_DN19277_c0_g2_i1	ERF	-3.91724			TRINITY_DN117632_c0_g1_i4	C3H	-2.76717
	TRINITY_DN105880_c1_g3_i4	ERF	-3.98461			TRINITY_DN105674_c0_g3_i1	C3H	-2.76717
	TRINITY_DN21182_c0_g1_i2	ERF	-4.05682			TRINITY_DN121296_c0_g3_i1	C3H	-2.81677
	TRINITY_DN32239_c0_g2_i17	ERF	-4.07482			TRINITY_DN110626_c0_g1_i1	C3H	-2.84461
	TRINITY_DN28166_c3_g3_i1	ERF	-4.07482			TRINITY_DN113084_c0_g1_i1	C3H	-2.86199
	TRINITY_DN121873_c2_g5_i1	ERF	-4.07482			TRINITY_DN98827_c0_g1_i1	C3H	-2.88476
	TRINITY_DN33553_c0_g1_i6	ERF	-4.07483			TRINITY_DN110948_c0_g1_i1	C3H	-2.8856
	TRINITY_DN25313_c1_g1_i11	ERF	-4.07486			TRINITY_DN119203_c1_g1_i1	C3H	-2.91795
	TRINITY_DN31052_c0_g1_i13	ERF	-4.07486			TRINITY_DN106764_c0_g2_i2	C3H	-2.942
	TRINITY_DN15913_c0_g2_i2	ERF	-4.07489			TRINITY_DN88833_c0_g1_i1	C3H	-2.98114
	TRINITY_DN17000_c0_g2_i1	ERF	-4.28491			TRINITY_DN106589_c0_g1_i2	C3H	-3.00403
	TRINITY_DN99498_c6_g2_i4	ERF	-4.28491			TRINITY_DN123082_c0_g1_i1	C3H	-3.0259
	TRINITY_DN18705_c0_g1_i2	ERF	-4.28492			TRINITY_DN120277_c2_g1_i3	C3H	-3.14027
	TRINITY_DN33553_c0_g1_i3	ERF	-4.28493			TRINITY_DN115124_c0_g1_i2	C3H	-3.14137
	TRINITY_DN25472_c1_g2_i3	ERF	-4.28496			TRINITY_DN114539_c0_g1_i1	C3H	-3.14743
	TRINITY_DN37900_c1_g1_i2	ERF	-4.32595			TRINITY_DN105885_c0_g1_i1	C3H	-3.14743
	TRINITY_DN30638_c2_g1_i4	ERF	-4.34505			TRINITY_DN117384_c2_g1_i1	C3H	-3.16751
	TRINITY_DN17103_c1_g1_i1	ERF	-4.45973			TRINITY_DN104425_c0_g3_i1	C3H	-3.21168
	TRINITY_DN21993_c0_g1_i3	ERF	-4.46827			TRINITY_DN96789_c0_g1_i2	C3H	-3.27297
	TRINITY_DN35812_c3_g1_i3	ERF	-4.46837			TRINITY_DN122111_c1_g1_i1	C3H	-3.27475
	TRINITY_DN23102_c0_g2_i1	ERF	-4.46849			TRINITY_DN113757_c0_g1_i1	C3H	-3.27476
	TRINITY_DN19654_c0_g2_i2	ERF	-4.48791			TRINITY_DN113443_c0_g2_i1	C3H	-3.30876
	TRINITY_DN106570_c0_g1_i13	ERF	-4.631			TRINITY_DN17159_c0_g1_i3	C3H	-3.36488
	TRINITY_DN101623_c0_g1_i1	ERF	-4.77459			TRINITY_DN113142_c1_g1_i3	C3H	-3.36624
	TRINITY_DN33553_c0_g1_i4	ERF	-4.7762			TRINITY_DN114925_c0_g1_i1	C3H	-3.46051
	TRINITY_DN24577_c0_g3_i4	ERF	-4.77716			TRINITY_DN119713_c0_g1_i3	C3H	-3.53817
	TRINITY_DN103967_c0_g1_i3	ERF	-4.77739			TRINITY_DN95250_c0_g1_i1	C3H	-3.54897
	TRINITY_DN37900_c1_g2_i1	ERF	-4.78067			TRINITY_DN119794_c0_g1_i3	C3H	-3.6369
	TRINITY_DN17030_c0_g1_i2	ERF	-4.89317			TRINITY_DN107058_c0_g1_i1	C3H	-3.71214
	TRINITY_DN30638_c2_g1_i2	ERF	-4.90973			TRINITY_DN115887_c0_g1_i3	C3H	-3.73372
	TRINITY_DN27098_c0_g1_i21	ERF	-5.03138			TRINITY_DN119286_c0_g2_i1	C3H	-3.99775
	TRINITY_DN21949_c3_g1_i4	ERF	-5.03144			TRINITY_DN122348_c1_g1_i4	C3H	-4.07504
	TRINITY_DN96080_c0_g1_i2	ERF	-5.13456			TRINITY_DN114574_c0_g2_i16	C3H	-4.07504
	TRINITY_DN30638_c2_g1_i6	ERF	-5.24741			TRINITY_DN120819_c0_g1_i2	C3H	-4.07504
	TRINITY_DN31045_c0_g4_i2	ERF	-5.67975			TRINITY_DN105135_c0_g1_i1	C3H	-4.07504
	TRINITY_DN33589_c0_g2_i3	ERF	-5.88507			TRINITY_DN104200_c0_g1_i2	C3H	-4.07504
	TRINITY_DN36508_c1_g1_i3	ERF	-6.00608			TRINITY_DN82502_c0_g1_i1	C3H	-4.07504
	TRINITY_DN115524_c1_g2_i1	ERF	-6.2205			TRINITY_DN123400_c0_g1_i1	C3H	-4.07504
	TRINITY_DN110253_c1_g2_i1	ERF	-6.50698			TRINITY_DN113660_c1_g1_i3	C3H	-4.07504
	TRINITY_DN118755_c1_g2_i3	ERF	-7.02702			TRINITY_DN116493_c0_g1_i2	C3H	-4.07504
	TRINITY_DN103061_c1_g2_i1	ERF	-8.96975			TRINITY_DN121317_c0_g1_i2	C3H	-4.07504
	TRINITY_DN30035_c1_g1_i2	FAR1	-1.57341			TRINITY_DN100143_c0_g1_i1	C3H	-4.07505
	TRINITY_DN31318_c0_g2_i1	FAR1	-1.58676			TRINITY_DN27313_c1_g2_i1	C3H	-4.07505
	TRINITY_DN31319_c0_g1_i8	FAR1	-1.68229			TRINITY_DN97450_c1_g1_i3	C3H	-4.07505
	TRINITY_DN23179_c0_g1_i6	FAR1	-1.69069			TRINITY_DN84321_c0_g1_i5	C3H	-4.07505
	TRINITY_DN86339_c0_g2_i2	FAR1	-1.71438			TRINITY_DN107452_c0_g2_i3	C3H	-4.07505
	TRINITY_DN114915_c1_g1_i3	FAR1	-1.72268			TRINITY_DN104487_c0_g2_i2	C3H	-4.17517
	TRINITY_DN99672_c0_g2_i5	FAR1	-1.72792			TRINITY_DN96744_c1_g1_i5	C3H	-4.28516
	TRINITY_DN115383_c2_g3_i1	FAR1	-1.72795			TRINITY_DN111434_c0_g1_i2	C3H	-4.28516
	TRINITY_DN101478_c0_g1_i2	FAR1	-1.74819			TRINITY_DN104683_c0_g1_i2	C3H	-4.28516
	TRINITY_DN18923_c0_g1_i3	FAR1	-1.78248			TRINITY_DN112085_c0_g1_i1	C3H	-4.28516
	TRINITY_DN29625_c1_g2_i1	FAR1	-1.78531			TRINITY_DN77586_c0_g1_i1	C3H	-4.28516
	TRINITY_DN112248_c0_g1_i3	FAR1	-1.78773			TRINITY_DN88103_c0_g1_i2	C3H	-4.28516
	TRINITY_DN35524_c4_g2_i2	FAR1	-1.78774			TRINITY_DN110647_c0_g1_i1	C3H	-4.28516
	TRINITY_DN94281_c0_g2_i1	FAR1	-1.84791			TRINITY_DN107695_c0_g4_i1	C3H	-4.46776
	TRINITY_DN108030_c0_g1_i3	FAR1	-1.87871			TRINITY_DN122233_c0_g1_i6	C3H	-4.46852
	TRINITY_DN34667_c1_g1_i4	FAR1	-2.04493			TRINITY_DN82222_c0_g1_i1	C3H	-4.46852
	TRINITY_DN101743_c0_g1_i3	FAR1	-2.06545			TRINITY_DN105787_c0_g1_i4	C3H	-4.46852
	TRINITY_DN20132_c0_g1_i1	FAR1	-2.1121			TRINITY_DN98694_c0_g1_i1	C3H	-4.46852
	TRINITY_DN35406_c3_g2_i1	FAR1	-2.11772			TRINITY_DN119256_c2_g1_i5	C3H	-4.46852
	TRINITY_DN123164_c2_g1_i2	FAR1	-2.12195			TRINITY_DN122806_c2_g1_i2	C3H	-4.46852
	TRINITY_DN100045_c3_g1_i1	FAR1	-2.18555			TRINITY_DN112473_c0_g1_i1	C3H	-4.46852
	TRINITY_DN24589_c2_g4_i1	FAR1	-2.18992			TRINITY_DN110827_c0_g1_i3	C3H	-4.63119
	TRINITY_DN101197_c0_g1_i1	FAR1	-2.19358			TRINITY_DN105074_c0_g1_i2	C3H	-4.63119
	TRINITY_DN36862_c4_g1_i7	FAR1	-2.19388			TRINITY_DN96804_c0_g2_i1	C3H	-4.63119
	TRINITY_DN94281_c0_g1_i1	FAR1	-2.20611			TRINITY_DN100412_c0_g1_i1	C3H	-4.6312
	TRINITY_DN15789_c0_g1_i1	FAR1	-2.23553			TRINITY_DN119286_c0_g1_i14	C3H	-4.77735
	TRINITY_DN89925_c0_g1_i1	FAR1	-2.27321			TRINITY_DN113280_c0_g1_i4	C3H	-4.77736
	TRINITY_DN106625_c0_g2_i5	FAR1	-2.33816			TRINITY_DN113582_c0_g1_i2	C3H	-4.77736
	TRINITY_DN20754_c1_g1_i4	FAR1	-2.37927			TRINITY_DN119286_c0_g1_i5	C3H	-5.34203
	TRINITY_DN115186_c0_g1_i3	FAR1	-2.42224			TRINITY_DN98295_c0_g1_i11	C3H	-5.34467
	TRINITY_DN91525_c0_g2_i1	FAR1	-2.48602			TRINITY_DN104679_c0_g1_i1	C3H	-6.32414
	TRINITY_DN22676_c1_g2_i1	FAR1	-2.57313			TRINITY_DN26758_c1_g1_i4	CAMTA	-1.69118
	TRINITY_DN26942_c0_g1_i1	FAR1	-2.67013			TRINITY_DN22036_c0_g3_i1	CAMTA	-1.81514
	TRINITY_DN20935_c1_g1_i3	FAR1	-2.76928			TRINITY_DN117726_c0_g2_i5	CAMTA	-1.84983
	TRINITY_DN36862_c4_g1_i5	FAR1	-2.89282			TRINITY_DN100110_c0_g1_i4	CAMTA	-1.8665
	TRINITY_DN120132_c3_g1_i2	FAR1	-2.89285			TRINITY_DN98742_c3_g1_i1	CAMTA	-1.96191
	TRINITY_DN32880_c2_g4_i1	FAR1	-2.89285			TRINITY_DN96749_c0_g3_i1	CAMTA	-2.06591
	TRINITY_DN35414_c1_g3_i2	FAR1	-3.00357			TRINITY_DN17356_c1_g1_i1	CAMTA	-2.07662
	TRINITY_DN121472_c3_g1_i3	FAR1	-3.25914			TRINITY_DN120856_c0_g1_i1	CAMTA	-2.10317
	TRINITY_DN116858_c4_g1_i1	FAR1	-3.32396			TRINITY_DN121216_c3_g1_i1	CAMTA	-2.10317
	TRINITY_DN28589_c2_g1_i1	FAR1	-3.86626			TRINITY_DN113638_c0_g1_i2	CAMTA	-2.20757
	TRINITY_DN118400_c0_g1_i1	FAR1	-4.07482			TRINITY_DN117010_c0_g2_i2	CAMTA	-2.33931
	TRINITY_DN22392_c2_g2_i3	FAR1	-4.10006			TRINITY_DN98995_c0_g1_i2	CAMTA	-2.57348
	TRINITY_DN19451_c0_g1_i2	FAR1	-4.20618			TRINITY_DN18791_c1_g1_i1	CAMTA	-2.67206
	TRINITY_DN35036_c1_g1_i3	FAR1	-4.28499			TRINITY_DN105445_c0_g1_i2	CAMTA	-2.7444
	TRINITY_DN23488_c0_g1_i2	FAR1	-4.28499			TRINITY_DN102369_c0_g1_i2	CAMTA	-2.74702
	TRINITY_DN115353_c1_g1_i4	FAR1	-4.46834			TRINITY_DN120345_c7_g2_i3	CAMTA	-2.74702
	TRINITY_DN22185_c1_g1_i7	FAR1	-4.63097			TRINITY_DN121746_c1_g2_i4	CAMTA	-2.76137
	TRINITY_DN105335_c0_g2_i1	FAR1	-4.74168			TRINITY_DN92381_c1_g3_i1	CAMTA	-2.84467
	TRINITY_DN95434_c0_g1_i1	FAR1	-4.7762			TRINITY_DN107913_c0_g1_i1	CAMTA	-2.89319
	TRINITY_DN19451_c0_g2_i2	FAR1	-4.78396			TRINITY_DN25213_c0_g2_i4	CAMTA	-2.90935
	TRINITY_DN120039_c0_g2_i1	FAR1	-4.90982			TRINITY_DN118667_c0_g2_i2	CAMTA	-2.92626
	TRINITY_DN28909_c0_g1_i1	FAR1	-5.08789			TRINITY_DN110333_c0_g3_i2	CAMTA	-3.05219
	TRINITY_DN26987_c0_g1_i1	FAR1	-5.81832			TRINITY_DN108448_c2_g1_i1	CAMTA	-3.14573
	TRINITY_DN35845_c1_g1_i4	FAR1	-5.94793			TRINITY_DN103034_c0_g1_i1	CAMTA	-3.14743
	TRINITY_DN111791_c0_g2_i2	G2-like	-1.50672			TRINITY_DN119620_c1_g4_i1	CAMTA	-3.25951
	TRINITY_DN36481_c1_g3_i4	G2-like	-1.57012			TRINITY_DN121344_c0_g1_i1	CAMTA	-4.28516
	TRINITY_DN99544_c3_g1_i1	G2-like	-1.58153			TRINITY_DN120705_c0_g1_i4	CAMTA	-4.46852
	TRINITY_DN111283_c0_g1_i1	G2-like	-1.60247			TRINITY_DN122951_c2_g1_i2	CAMTA	-4.46852
	TRINITY_DN98656_c0_g1_i5	G2-like	-1.65039			TRINITY_DN123404_c2_g1_i12	CAMTA	-4.77736
	TRINITY_DN107319_c0_g1_i1	G2-like	-1.69131			TRINITY_DN63438_c0_g1_i1	CAMTA	-5.96779
	TRINITY_DN30840_c0_g2_i4	G2-like	-1.72789			TRINITY_DN25423_c0_g3_i1	CO-like	-1.56281
	TRINITY_DN88617_c0_g1_i5	G2-like	-1.7279			TRINITY_DN107610_c1_g3_i2	CO-like	-1.57193
	TRINITY_DN37661_c5_g1_i1	G2-like	-1.73201			TRINITY_DN100087_c0_g2_i1	CO-like	-1.62928
	TRINITY_DN90895_c1_g2_i12	G2-like	-1.78772			TRINITY_DN37480_c0_g2_i1	CO-like	-2.19432
	TRINITY_DN33185_c3_g3_i1	G2-like	-1.78777			TRINITY_DN25580_c1_g1_i14	CO-like	-2.23589
	TRINITY_DN109056_c1_g1_i4	G2-like	-1.78845			TRINITY_DN112828_c0_g1_i1	CO-like	-2.27616
	TRINITY_DN109056_c1_g1_i2	G2-like	-1.82602			TRINITY_DN108180_c0_g1_i2	CO-like	-2.57348
	TRINITY_DN18220_c2_g1_i5	G2-like	-1.86245			TRINITY_DN107610_c1_g1_i7	CO-like	-2.9276
	TRINITY_DN33677_c4_g2_i1	G2-like	-1.87053			TRINITY_DN107610_c1_g1_i13	CO-like	-3.0259
	TRINITY_DN17332_c0_g2_i1	G2-like	-1.87818			TRINITY_DN107610_c1_g1_i2	CO-like	-3.02591
	TRINITY_DN123143_c3_g3_i1	G2-like	-1.90232			TRINITY_DN120862_c0_g1_i1	CO-like	-3.06469
	TRINITY_DN35076_c1_g1_i2	G2-like	-1.96411			TRINITY_DN112828_c0_g2_i1	CO-like	-3.43908
	TRINITY_DN115411_c0_g1_i7	G2-like	-2.01992			TRINITY_DN87906_c3_g2_i2	CO-like	-4.07505
	TRINITY_DN92853_c0_g1_i1	G2-like	-2.03988			TRINITY_DN94905_c0_g1_i3	CO-like	-4.07505
	TRINITY_DN109528_c0_g1_i3	G2-like	-2.04488			TRINITY_DN90681_c1_g3_i1	CO-like	-4.28517
	TRINITY_DN103385_c0_g1_i1	G2-like	-2.04718			TRINITY_DN27445_c1_g2_i2	CO-like	-4.46852
	TRINITY_DN115782_c4_g1_i1	G2-like	-2.05338			TRINITY_DN92558_c0_g1_i6	CO-like	-4.91008
	TRINITY_DN24274_c0_g2_i4	G2-like	-2.06546			TRINITY_DN107832_c0_g3_i1	CO-like	-5.43558
	TRINITY_DN121623_c5_g1_i2	G2-like	-2.06553			TRINITY_DN120735_c2_g1_i1	CO-like	-5.94895
	TRINITY_DN109056_c1_g1_i1	G2-like	-2.08479			TRINITY_DN122125_c4_g1_i1	CPP	-1.56534
	TRINITY_DN120295_c0_g2_i2	G2-like	-2.09546			TRINITY_DN115870_c0_g1_i1	CPP	-2.25379
	TRINITY_DN105049_c0_g1_i2	G2-like	-2.10282			TRINITY_DN98104_c2_g1_i2	CPP	-2.80367
	TRINITY_DN112750_c1_g2_i5	G2-like	-2.1499			TRINITY_DN115653_c0_g1_i1	CPP	-3.14504
	TRINITY_DN36481_c1_g5_i1	G2-like	-2.16527			TRINITY_DN120678_c0_g1_i1	CPP	-4.07504
	TRINITY_DN23700_c0_g1_i9	G2-like	-2.2627			TRINITY_DN112002_c0_g1_i8	CPP	-4.63119
	TRINITY_DN99790_c3_g1_i2	G2-like	-2.30929			TRINITY_DN105149_c0_g1_i1	DBB	-1.96191
	TRINITY_DN31204_c1_g1_i1	G2-like	-2.33884			TRINITY_DN20987_c0_g1_i3	DBB	-1.96458
	TRINITY_DN28631_c0_g2_i2	G2-like	-2.33892			TRINITY_DN103797_c0_g1_i4	DBB	-2.06591
	TRINITY_DN105049_c0_g1_i8	G2-like	-2.35704			TRINITY_DN25278_c0_g1_i11	DBB	-2.84688
	TRINITY_DN105049_c0_g1_i9	G2-like	-2.41962			TRINITY_DN122217_c1_g1_i3	DBB	-4.07504
	TRINITY_DN30586_c0_g1_i1	G2-like	-2.55815			TRINITY_DN110846_c3_g1_i10	DBB	-4.28516
	TRINITY_DN37367_c2_g3_i1	G2-like	-2.56809			TRINITY_DN34260_c0_g4_i1	Dof	-1.57823
	TRINITY_DN26159_c2_g1_i8	G2-like	-2.584			TRINITY_DN97078_c0_g1_i2	Dof	-1.58875
	TRINITY_DN22277_c4_g1_i1	G2-like	-2.63807			TRINITY_DN84043_c0_g1_i2	Dof	-1.69118
	TRINITY_DN24848_c0_g1_i7	G2-like	-2.74416			TRINITY_DN27344_c1_g2_i11	Dof	-1.84984
	TRINITY_DN29314_c1_g3_i1	G2-like	-2.74661			TRINITY_DN106303_c0_g2_i1	Dof	-1.90938
	TRINITY_DN29314_c1_g2_i2	G2-like	-2.76104			TRINITY_DN23312_c1_g2_i4	Dof	-1.96192
	TRINITY_DN94553_c0_g2_i1	G2-like	-2.88483			TRINITY_DN116434_c0_g1_i1	Dof	-1.97057
	TRINITY_DN121665_c5_g2_i2	G2-like	-2.98747			TRINITY_DN25103_c0_g1_i6	Dof	-2.04528
	TRINITY_DN35164_c2_g1_i1	G2-like	-3.00365			TRINITY_DN23312_c1_g1_i16	Dof	-2.23589
	TRINITY_DN20932_c1_g2_i1	G2-like	-3.1443			TRINITY_DN38747_c2_g1_i2	Dof	-2.24285
	TRINITY_DN120130_c5_g1_i1	G2-like	-3.22569			TRINITY_DN112080_c1_g3_i3	Dof	-2.25745
	TRINITY_DN108120_c3_g3_i5	G2-like	-3.24721			TRINITY_DN123367_c1_g3_i2	Dof	-2.33929
	TRINITY_DN119766_c2_g1_i5	G2-like	-3.71667			TRINITY_DN92872_c0_g2_i1	Dof	-2.35742
	TRINITY_DN38645_c1_g2_i7	G2-like	-3.90319			TRINITY_DN101599_c0_g1_i1	Dof	-2.42003
	TRINITY_DN23437_c2_g1_i3	G2-like	-4.07335			TRINITY_DN106303_c0_g1_i3	Dof	-2.46397
	TRINITY_DN25282_c0_g2_i7	G2-like	-4.07482			TRINITY_DN108467_c0_g1_i1	Dof	-2.49113
	TRINITY_DN94734_c0_g1_i1	G2-like	-4.07485			TRINITY_DN36982_c2_g1_i14	Dof	-2.49272
	TRINITY_DN83700_c0_g1_i4	G2-like	-4.07486			TRINITY_DN116207_c1_g1_i1	Dof	-2.49646
	TRINITY_DN28864_c2_g1_i3	G2-like	-4.07486			TRINITY_DN23312_c1_g1_i2	Dof	-2.66359
	TRINITY_DN105160_c1_g1_i1	G2-like	-4.07492			TRINITY_DN97632_c0_g2_i3	Dof	-2.72203
	TRINITY_DN38645_c1_g1_i1	G2-like	-4.27896			TRINITY_DN102700_c0_g1_i2	Dof	-2.77259
	TRINITY_DN21073_c1_g1_i3	G2-like	-4.28495			TRINITY_DN36982_c2_g1_i12	Dof	-2.8
	TRINITY_DN20442_c1_g1_i2	G2-like	-4.28496			TRINITY_DN12954_c0_g2_i1	Dof	-2.92011
	TRINITY_DN35049_c1_g3_i1	G2-like	-4.28496			TRINITY_DN25103_c0_g2_i5	Dof	-2.97887
	TRINITY_DN107607_c0_g3_i1	G2-like	-4.28496			TRINITY_DN114761_c1_g1_i2	Dof	-3.14505
	TRINITY_DN108120_c3_g3_i4	G2-like	-4.77712			TRINITY_DN108216_c0_g1_i1	Dof	-3.14743
	TRINITY_DN32956_c2_g1_i6	G2-like	-5.52308			TRINITY_DN95787_c3_g2_i2	Dof	-3.18039
	TRINITY_DN29122_c2_g1_i2	G2-like	-5.60159			TRINITY_DN113075_c2_g3_i1	Dof	-3.20524
	TRINITY_DN35614_c1_g1_i2	GATA	-1.50149			TRINITY_DN23312_c1_g1_i3	Dof	-3.36351
	TRINITY_DN122987_c2_g2_i1	GATA	-1.52065			TRINITY_DN113075_c2_g3_i2	Dof	-3.50681
	TRINITY_DN21500_c0_g4_i2	GATA	-1.57585			TRINITY_DN97393_c0_g1_i8	Dof	-3.75553
	TRINITY_DN102384_c0_g1_i3	GATA	-1.58674			TRINITY_DN94937_c0_g1_i2	Dof	-4.07505
	TRINITY_DN123391_c7_g1_i4	GATA	-1.6158			TRINITY_DN92858_c0_g1_i2	Dof	-4.28516
	TRINITY_DN25203_c0_g1_i7	GATA	-1.69971			TRINITY_DN109832_c4_g1_i2	Dof	-4.28516
	TRINITY_DN20993_c0_g1_i2	GATA	-1.71949			TRINITY_DN37282_c1_g3_i2	Dof	-4.28516
	TRINITY_DN101416_c0_g1_i8	GATA	-1.71956			TRINITY_DN76826_c0_g1_i1	Dof	-5.03159
	TRINITY_DN95078_c0_g1_i7	GATA	-1.72522			TRINITY_DN110038_c0_g2_i2	Dof	-5.0316
	TRINITY_DN95078_c0_g1_i5	GATA	-1.72617			TRINITY_DN97393_c0_g1_i7	Dof	-5.14368
	TRINITY_DN27891_c1_g1_i13	GATA	-1.72789			TRINITY_DN114761_c1_g2_i1	Dof	-5.14369
	TRINITY_DN27891_c1_g1_i16	GATA	-1.76326			TRINITY_DN24688_c1_g3_i1	Dof	-5.24767
	TRINITY_DN101416_c0_g1_i17	GATA	-1.88115			TRINITY_DN101007_c2_g2_i1	Dof	-5.26211
	TRINITY_DN35638_c3_g3_i1	GATA	-1.89395			TRINITY_DN84670_c0_g1_i1	E2F/DP	-1.84983
	TRINITY_DN93760_c0_g1_i6	GATA	-1.89714			TRINITY_DN92106_c1_g1_i2	E2F/DP	-1.84984
	TRINITY_DN90320_c0_g1_i3	GATA	-1.92949			TRINITY_DN21640_c3_g1_i1	E2F/DP	-2.2455
	TRINITY_DN27891_c1_g1_i3	GATA	-2.024			TRINITY_DN109266_c0_g1_i1	E2F/DP	-2.31881
	TRINITY_DN82981_c0_g1_i2	GATA	-2.05797			TRINITY_DN95561_c0_g1_i3	E2F/DP	-2.35741
	TRINITY_DN108037_c1_g1_i2	GATA	-2.2344			TRINITY_DN27020_c2_g3_i1	E2F/DP	-2.52598
	TRINITY_DN17533_c1_g1_i3	GATA	-2.25341			TRINITY_DN108143_c0_g1_i1	E2F/DP	-2.56904
	TRINITY_DN102384_c0_g1_i4	GATA	-2.26296			TRINITY_DN114794_c0_g1_i2	E2F/DP	-2.58435
	TRINITY_DN21792_c0_g1_i1	GATA	-2.56854			TRINITY_DN120905_c0_g1_i3	E2F/DP	-2.58436
	TRINITY_DN18390_c0_g2_i15	GATA	-2.58401			TRINITY_DN101033_c0_g3_i3	E2F/DP	-2.75084
	TRINITY_DN28884_c0_g1_i23	GATA	-2.58401			TRINITY_DN94391_c1_g2_i1	E2F/DP	-2.84688
	TRINITY_DN17533_c1_g1_i1	GATA	-2.7467			TRINITY_DN115790_c0_g1_i2	E2F/DP	-2.94135
	TRINITY_DN37825_c4_g2_i1	GATA	-2.82767			TRINITY_DN115166_c0_g1_i5	E2F/DP	-3.02085
	TRINITY_DN29322_c0_g1_i7	GATA	-2.84565			TRINITY_DN120521_c0_g1_i5	E2F/DP	-3.1161
	TRINITY_DN108797_c1_g2_i1	GATA	-2.84736			TRINITY_DN110389_c0_g1_i1	E2F/DP	-3.14743
	TRINITY_DN37825_c4_g3_i1	GATA	-2.90698			TRINITY_DN117393_c1_g2_i1	E2F/DP	-3.27351
	TRINITY_DN100006_c0_g1_i2	GATA	-3.00366			TRINITY_DN97443_c0_g1_i1	E2F/DP	-3.32096
	TRINITY_DN17415_c1_g2_i1	GATA	-3.23057			TRINITY_DN94391_c1_g3_i1	E2F/DP	-4.46852
	TRINITY_DN112324_c2_g3_i2	GATA	-3.243			TRINITY_DN92106_c1_g1_i5	E2F/DP	-4.6312
	TRINITY_DN112324_c2_g1_i2	GATA	-3.68827			TRINITY_DN105233_c0_g2_i1	E2F/DP	-4.92044
	TRINITY_DN28944_c1_g2_i1	GATA	-3.85119			TRINITY_DN29426_c0_g1_i4	E2F/DP	-6.13109
	TRINITY_DN18202_c0_g1_i2	GATA	-3.9341			TRINITY_DN97232_c1_g2_i1	E2F/DP	-6.48384
	TRINITY_DN101416_c0_g3_i1	GATA	-4.07486			TRINITY_DN80734_c1_g1_i1	EIL	-2.32937
	TRINITY_DN16672_c0_g1_i2	GATA	-4.28492			TRINITY_DN106574_c0_g1_i5	EIL	-2.58435
	TRINITY_DN37825_c2_g1_i3	GATA	-5.34445			TRINITY_DN101982_c0_g1_i1	EIL	-2.7041
	TRINITY_DN102135_c0_g1_i2	GeBP	-1.5023			TRINITY_DN110141_c0_g2_i2	EIL	-2.88304
	TRINITY_DN95886_c0_g1_i4	GeBP	-1.5084			TRINITY_DN89314_c0_g1_i1	EIL	-2.89319
	TRINITY_DN120318_c1_g1_i2	GeBP	-1.56674			TRINITY_DN114616_c1_g3_i1	EIL	-2.95125
	TRINITY_DN102135_c0_g1_i6	GeBP	-1.6321			TRINITY_DN123316_c1_g1_i1	EIL	-3.14504
	TRINITY_DN37882_c4_g3_i1	GeBP	-1.65743			TRINITY_DN105090_c0_g1_i2	EIL	-3.14573
	TRINITY_DN107643_c0_g2_i6	GeBP	-1.69075			TRINITY_DN113800_c0_g1_i5	EIL	-4.07504
	TRINITY_DN88366_c0_g2_i5	GeBP	-1.74763			TRINITY_DN120214_c0_g1_i4	EIL	-4.28516
	TRINITY_DN35179_c6_g3_i1	GeBP	-1.94771			TRINITY_DN18058_c0_g4_i3	ERF	-1.55972
	TRINITY_DN109346_c2_g2_i1	GeBP	-1.95846			TRINITY_DN18815_c0_g1_i6	ERF	-1.58718
	TRINITY_DN118961_c2_g1_i2	GeBP	-2.15553			TRINITY_DN34179_c4_g2_i1	ERF	-1.59241
	TRINITY_DN111632_c2_g3_i1	GeBP	-2.25846			TRINITY_DN105392_c0_g1_i1	ERF	-1.67517
	TRINITY_DN102451_c0_g2_i5	GeBP	-2.26279			TRINITY_DN36897_c1_g1_i1	ERF	-1.71993
	TRINITY_DN109346_c2_g1_i2	GeBP	-2.28992			TRINITY_DN24543_c0_g4_i5	ERF	-1.72388
	TRINITY_DN111632_c2_g1_i1	GeBP	-2.56959			TRINITY_DN112710_c0_g3_i4	ERF	-1.72833
	TRINITY_DN111632_c2_g4_i1	GeBP	-2.57333			TRINITY_DN121145_c4_g1_i1	ERF	-1.73401
	TRINITY_DN102135_c0_g1_i4	GeBP	-2.58398			TRINITY_DN105720_c0_g1_i2	ERF	-1.74373
	TRINITY_DN35179_c6_g2_i1	GeBP	-2.6113			TRINITY_DN103531_c1_g2_i3	ERF	-1.7481
	TRINITY_DN102135_c0_g1_i5	GeBP	-2.74666			TRINITY_DN113200_c0_g5_i1	ERF	-1.78589
	TRINITY_DN108428_c0_g1_i2	GeBP	-2.85952			TRINITY_DN28863_c1_g2_i2	ERF	-1.78694
	TRINITY_DN22516_c1_g1_i2	GeBP	-2.89279			TRINITY_DN25313_c1_g2_i2	ERF	-1.78819
	TRINITY_DN103014_c3_g1_i8	GeBP	-2.89285			TRINITY_DN34179_c4_g3_i1	ERF	-1.79729
	TRINITY_DN118961_c2_g1_i1	GeBP	-2.96911			TRINITY_DN28863_c1_g2_i3	ERF	-1.79842
	TRINITY_DN16745_c0_g1_i1	GeBP	-3.03895			TRINITY_DN102849_c2_g2_i2	ERF	-1.79874
	TRINITY_DN114931_c0_g1_i1	GeBP	-3.07746			TRINITY_DN21372_c0_g3_i1	ERF	-1.81286
	TRINITY_DN17309_c0_g1_i4	GeBP	-4.48854			TRINITY_DN21619_c1_g3_i1	ERF	-1.84155
	TRINITY_DN97423_c0_g3_i1	GeBP	-6.06687			TRINITY_DN102849_c0_g1_i1	ERF	-1.84863
	TRINITY_DN37394_c0_g3_i1	GRAS	-1.52494			TRINITY_DN113301_c0_g1_i3	ERF	-1.84983
	TRINITY_DN17216_c1_g1_i1	GRAS	-1.53022			TRINITY_DN121145_c4_g1_i2	ERF	-1.84983
	TRINITY_DN21744_c0_g1_i1	GRAS	-1.57518			TRINITY_DN121659_c1_g2_i1	ERF	-1.86721
	TRINITY_DN113000_c1_g2_i1	GRAS	-1.58703			TRINITY_DN21372_c0_g2_i1	ERF	-1.90447
	TRINITY_DN115045_c0_g1_i1	GRAS	-1.59541			TRINITY_DN69378_c0_g1_i1	ERF	-1.91943
	TRINITY_DN102809_c0_g1_i2	GRAS	-1.62875			TRINITY_DN28863_c1_g1_i2	ERF	-1.92369
	TRINITY_DN106500_c3_g1_i1	GRAS	-1.63236			TRINITY_DN25833_c0_g1_i3	ERF	-1.93442
	TRINITY_DN38069_c4_g1_i1	GRAS	-1.63807			TRINITY_DN105720_c0_g1_i7	ERF	-1.96191
	TRINITY_DN91498_c0_g1_i2	GRAS	-1.7255			TRINITY_DN25621_c1_g2_i1	ERF	-1.9825
	TRINITY_DN103209_c2_g3_i2	GRAS	-1.76072			TRINITY_DN123279_c2_g3_i1	ERF	-1.99938
	TRINITY_DN37844_c4_g1_i6	GRAS	-1.84353			TRINITY_DN21539_c0_g2_i1	ERF	-2.02831
	TRINITY_DN119730_c0_g5_i1	GRAS	-1.87854			TRINITY_DN91927_c1_g2_i1	ERF	-2.04454
	TRINITY_DN19399_c0_g2_i1	GRAS	-1.87899			TRINITY_DN121251_c1_g1_i3	ERF	-2.10317
	TRINITY_DN21346_c2_g2_i3	GRAS	-1.90122			TRINITY_DN123279_c2_g2_i1	ERF	-2.1249
	TRINITY_DN95048_c3_g2_i2	GRAS	-1.92177			TRINITY_DN23102_c0_g2_i1	ERF	-2.16291
	TRINITY_DN33728_c2_g1_i4	GRAS	-1.95869			TRINITY_DN21619_c1_g2_i2	ERF	-2.19111
	TRINITY_DN122710_c6_g3_i1	GRAS	-1.99048			TRINITY_DN28863_c1_g1_i5	ERF	-2.22988
	TRINITY_DN117324_c0_g2_i2	GRAS	-1.99816			TRINITY_DN98964_c2_g2_i1	ERF	-2.23778
	TRINITY_DN119624_c1_g1_i2	GRAS	-2.04347			TRINITY_DN109393_c1_g1_i1	ERF	-2.2538
	TRINITY_DN28602_c1_g4_i2	GRAS	-2.06547			TRINITY_DN102381_c0_g4_i1	ERF	-2.26341
	TRINITY_DN110011_c0_g1_i2	GRAS	-2.0761			TRINITY_DN21182_c0_g1_i2	ERF	-2.42002
	TRINITY_DN26354_c0_g1_i1	GRAS	-2.12134			TRINITY_DN115605_c3_g1_i1	ERF	-2.42861
	TRINITY_DN110128_c0_g1_i8	GRAS	-2.13604			TRINITY_DN36293_c1_g1_i7	ERF	-2.49646
	TRINITY_DN33180_c0_g1_i1	GRAS	-2.19432			TRINITY_DN108791_c0_g1_i1	ERF	-2.50286
	TRINITY_DN98057_c0_g1_i3	GRAS	-2.2534			TRINITY_DN98152_c0_g1_i1	ERF	-2.51086
	TRINITY_DN110128_c0_g1_i2	GRAS	-2.30986			TRINITY_DN121177_c0_g1_i1	ERF	-2.53595
	TRINITY_DN33180_c0_g1_i2	GRAS	-2.31592			TRINITY_DN120093_c0_g1_i1	ERF	-2.56904
	TRINITY_DN104322_c0_g1_i2	GRAS	-2.3631			TRINITY_DN122060_c1_g1_i1	ERF	-2.56904
	TRINITY_DN123635_c1_g1_i1	GRAS	-2.49625			TRINITY_DN123191_c0_g1_i1	ERF	-2.58435
	TRINITY_DN33917_c1_g2_i6	GRAS	-2.5828			TRINITY_DN122435_c0_g1_i1	ERF	-2.58436
	TRINITY_DN108116_c0_g2_i1	GRAS	-2.63708			TRINITY_DN120684_c0_g1_i1	ERF	-2.58436
	TRINITY_DN102742_c0_g1_i13	GRAS	-2.68588			TRINITY_DN110038_c0_g3_i8	ERF	-2.58436
	TRINITY_DN21596_c0_g3_i4	GRAS	-2.92722			TRINITY_DN110253_c1_g2_i1	ERF	-2.58436
	TRINITY_DN110011_c0_g1_i3	GRAS	-3.02555			TRINITY_DN98204_c0_g1_i3	ERF	-2.58436
	TRINITY_DN26906_c0_g1_i2	GRAS	-3.14284			TRINITY_DN108574_c0_g3_i1	ERF	-2.61047
	TRINITY_DN119624_c0_g1_i1	GRAS	-3.14707			TRINITY_DN116460_c0_g2_i1	ERF	-2.62101
	TRINITY_DN104322_c0_g1_i1	GRAS	-3.36312			TRINITY_DN118607_c0_g3_i1	ERF	-2.62589
	TRINITY_DN33650_c2_g1_i11	GRAS	-3.39287			TRINITY_DN111719_c0_g1_i1	ERF	-2.63815
	TRINITY_DN118004_c2_g3_i3	GRAS	-3.41097			TRINITY_DN119959_c0_g1_i1	ERF	-2.63815
	TRINITY_DN29183_c1_g1_i1	GRAS	-3.63206			TRINITY_DN109051_c0_g1_i3	ERF	-2.63816
	TRINITY_DN37135_c3_g3_i1	GRAS	-3.80583			TRINITY_DN106904_c0_g1_i1	ERF	-2.67048
	TRINITY_DN118955_c1_g1_i3	GRAS	-3.99258			TRINITY_DN118617_c1_g2_i3	ERF	-2.6705
	TRINITY_DN98057_c0_g1_i1	GRAS	-4.07482			TRINITY_DN114933_c0_g2_i1	ERF	-2.7041
	TRINITY_DN113470_c1_g2_i3	GRAS	-4.07485			TRINITY_DN24231_c0_g1_i2	ERF	-2.7041
	TRINITY_DN115045_c0_g2_i1	GRAS	-4.08481			TRINITY_DN98204_c0_g1_i1	ERF	-2.70735
	TRINITY_DN25313_c1_g1_i22	GRAS	-4.90986			TRINITY_DN104642_c1_g2_i2	ERF	-2.71
	TRINITY_DN118399_c1_g1_i10	GRAS	-5.03129			TRINITY_DN110108_c0_g1_i1	ERF	-2.72202
	TRINITY_DN30953_c0_g1_i2	GRF	-1.6193			TRINITY_DN21619_c1_g1_i2	ERF	-2.72375
	TRINITY_DN112353_c1_g2_i5	GRF	-1.72989			TRINITY_DN108432_c0_g1_i1	ERF	-2.73278
	TRINITY_DN22850_c0_g1_i4	GRF	-2.57313			TRINITY_DN119514_c0_g1_i1	ERF	-2.74702
	TRINITY_DN31337_c0_g1_i1	GRF	-5.87937			TRINITY_DN123187_c1_g1_i3	ERF	-2.76138
	TRINITY_DN20671_c1_g1_i10	HB-other	-1.5014			TRINITY_DN105880_c1_g3_i2	ERF	-2.76138
	TRINITY_DN105086_c0_g1_i1	HB-other	-1.5089			TRINITY_DN101610_c2_g1_i2	ERF	-2.76529
	TRINITY_DN24299_c2_g1_i4	HB-other	-1.57633			TRINITY_DN118607_c0_g4_i1	ERF	-2.77169
	TRINITY_DN110719_c1_g3_i4	HB-other	-1.58147			TRINITY_DN114844_c0_g1_i2	ERF	-2.84625
	TRINITY_DN19197_c0_g1_i1	HB-other	-1.62965			TRINITY_DN123466_c1_g1_i2	ERF	-2.84687
	TRINITY_DN35637_c3_g2_i1	HB-other	-1.67077			TRINITY_DN115672_c0_g1_i3	ERF	-2.84687
	TRINITY_DN17037_c0_g2_i1	HB-other	-1.67259			TRINITY_DN104511_c0_g1_i1	ERF	-2.84688
	TRINITY_DN17835_c1_g2_i1	HB-other	-1.74835			TRINITY_DN21993_c0_g1_i3	ERF	-2.84688
	TRINITY_DN109660_c0_g6_i1	HB-other	-1.80612			TRINITY_DN21556_c1_g2_i15	ERF	-2.84688
	TRINITY_DN24553_c1_g3_i3	HB-other	-1.87868			TRINITY_DN31849_c1_g3_i2	ERF	-2.85119
	TRINITY_DN109660_c0_g3_i1	HB-other	-1.89498			TRINITY_DN96746_c0_g2_i1	ERF	-2.86689
	TRINITY_DN113096_c1_g2_i1	HB-other	-1.89532			TRINITY_DN111082_c1_g1_i3	ERF	-2.87176
	TRINITY_DN18344_c1_g2_i1	HB-other	-1.96337			TRINITY_DN119625_c0_g1_i1	ERF	-2.89319
	TRINITY_DN110904_c1_g1_i1	HB-other	-2.10283			TRINITY_DN29632_c1_g1_i3	ERF	-2.89636
	TRINITY_DN32877_c3_g2_i1	HB-other	-2.10682			TRINITY_DN107817_c0_g1_i1	ERF	-2.90617
	TRINITY_DN32578_c1_g1_i2	HB-other	-2.25337			TRINITY_DN122054_c1_g1_i1	ERF	-2.92329
	TRINITY_DN18344_c1_g4_i1	HB-other	-2.67016			TRINITY_DN108309_c0_g1_i3	ERF	-2.92759
	TRINITY_DN15381_c0_g1_i2	HB-other	-2.83682			TRINITY_DN110990_c0_g1_i3	ERF	-2.92759
	TRINITY_DN104383_c1_g1_i7	HB-other	-3.02489			TRINITY_DN111082_c1_g1_i1	ERF	-2.93817
	TRINITY_DN17037_c0_g1_i1	HB-other	-3.551			TRINITY_DN117485_c0_g1_i1	ERF	-2.94135
	TRINITY_DN119213_c0_g2_i1	HB-other	-4.07485			TRINITY_DN114148_c0_g1_i1	ERF	-2.98585
	TRINITY_DN113383_c2_g1_i1	HB-other	-5.24742			TRINITY_DN87502_c0_g1_i2	ERF	-3.0259
	TRINITY_DN17065_c1_g1_i1	HB-PHD	-1.8494			TRINITY_DN109629_c0_g1_i1	ERF	-3.06948
	TRINITY_DN30590_c0_g1_i1	HB-PHD	-2.0957			TRINITY_DN113301_c0_g1_i2	ERF	-3.09589
	TRINITY_DN30917_c2_g1_i2	HB-PHD	-2.74666			TRINITY_DN115182_c0_g2_i1	ERF	-3.14573
	TRINITY_DN101374_c0_g1_i7	HB-PHD	-2.91363			TRINITY_DN104171_c0_g3_i1	ERF	-3.14743
	TRINITY_DN37083_c2_g1_i1	HB-PHD	-3.02009			TRINITY_DN116694_c0_g2_i1	ERF	-3.14743
	TRINITY_DN37949_c4_g1_i1	HB-PHD	-3.11818			TRINITY_DN119107_c0_g1_i2	ERF	-3.17562
	TRINITY_DN27452_c0_g1_i1	HB-PHD	-3.47672			TRINITY_DN119179_c0_g2_i1	ERF	-3.202
	TRINITY_DN37083_c2_g1_i2	HB-PHD	-3.50369			TRINITY_DN96988_c3_g4_i1	ERF	-3.23702
	TRINITY_DN33138_c0_g1_i1	HB-PHD	-3.66259			TRINITY_DN98204_c0_g1_i2	ERF	-3.25306
	TRINITY_DN100147_c1_g1_i1	HB-PHD	-3.78397			TRINITY_DN36293_c1_g1_i12	ERF	-3.25952
	TRINITY_DN17468_c0_g1_i1	HB-PHD	-3.79364			TRINITY_DN95734_c0_g1_i1	ERF	-3.25952
	TRINITY_DN97816_c2_g1_i1	HB-PHD	-4.07485			TRINITY_DN17548_c0_g2_i2	ERF	-3.46052
	TRINITY_DN58568_c0_g1_i1	HB-PHD	-4.27309			TRINITY_DN103192_c1_g4_i1	ERF	-3.6369
	TRINITY_DN14676_c0_g1_i4	HB-PHD	-4.28495			TRINITY_DN123466_c2_g1_i1	ERF	-3.86664
	TRINITY_DN37083_c2_g2_i1	HB-PHD	-4.631			TRINITY_DN101100_c2_g1_i1	ERF	-3.98477
	TRINITY_DN24107_c1_g1_i2	HB-PHD	-5.23932			TRINITY_DN78724_c0_g1_i1	ERF	-4.06504
	TRINITY_DN23972_c0_g1_i3	HB-PHD	-5.3384			TRINITY_DN85833_c0_g1_i2	ERF	-4.07504
	TRINITY_DN25896_c0_g2_i4	HB-PHD	-5.9487			TRINITY_DN118931_c1_g1_i5	ERF	-4.07504
	TRINITY_DN23972_c0_g1_i4	HB-PHD	-6.05492			TRINITY_DN112725_c0_g1_i1	ERF	-4.07504
	TRINITY_DN69840_c0_g1_i1	HB-PHD	-6.68279			TRINITY_DN109356_c1_g1_i1	ERF	-4.07504
	TRINITY_DN30105_c2_g1_i2	HD-ZIP	-1.50932			TRINITY_DN123410_c2_g1_i3	ERF	-4.07504
	TRINITY_DN32808_c2_g4_i1	HD-ZIP	-1.66439			TRINITY_DN18754_c0_g1_i1	ERF	-4.07505
	TRINITY_DN109284_c1_g4_i1	HD-ZIP	-1.70649			TRINITY_DN97826_c0_g2_i2	ERF	-4.07505
	TRINITY_DN84920_c0_g1_i1	HD-ZIP	-1.7313			TRINITY_DN101100_c2_g1_i3	ERF	-4.23294
	TRINITY_DN91573_c0_g1_i1	HD-ZIP	-1.92526			TRINITY_DN120747_c0_g2_i2	ERF	-4.28516
	TRINITY_DN117133_c0_g1_i1	HD-ZIP	-1.96066			TRINITY_DN101100_c2_g1_i4	ERF	-4.28516
	TRINITY_DN123364_c0_g2_i1	HD-ZIP	-1.96679			TRINITY_DN123072_c1_g1_i1	ERF	-4.28516
	TRINITY_DN29050_c0_g1_i1	HD-ZIP	-1.96732			TRINITY_DN121323_c0_g1_i1	ERF	-4.28516
	TRINITY_DN32417_c2_g2_i1	HD-ZIP	-2.06554			TRINITY_DN104085_c3_g2_i1	ERF	-4.32394
	TRINITY_DN99863_c0_g1_i2	HD-ZIP	-2.14039			TRINITY_DN96063_c0_g1_i1	ERF	-4.46852
	TRINITY_DN117133_c0_g2_i1	HD-ZIP	-2.33885			TRINITY_DN101470_c0_g2_i1	ERF	-4.46852
	TRINITY_DN25638_c0_g2_i4	HD-ZIP	-2.33893			TRINITY_DN94705_c0_g1_i4	ERF	-4.46852
	TRINITY_DN106956_c0_g1_i4	HD-ZIP	-2.42			TRINITY_DN90620_c0_g1_i1	ERF	-4.46852
	TRINITY_DN22444_c1_g1_i4	HD-ZIP	-2.46918			TRINITY_DN120436_c0_g1_i1	ERF	-4.46852
	TRINITY_DN37371_c1_g1_i1	HD-ZIP	-2.49067			TRINITY_DN118046_c0_g1_i2	ERF	-4.46852
	TRINITY_DN104359_c0_g1_i1	HD-ZIP	-2.71928			TRINITY_DN114921_c1_g2_i1	ERF	-4.46852
	TRINITY_DN91255_c1_g4_i1	HD-ZIP	-3.01992			TRINITY_DN122877_c1_g1_i4	ERF	-4.46852
	TRINITY_DN37371_c1_g2_i1	HD-ZIP	-3.55496			TRINITY_DN101470_c0_g3_i1	ERF	-4.46853
	TRINITY_DN28256_c3_g2_i2	HD-ZIP	-3.70616			TRINITY_DN120348_c2_g1_i5	ERF	-4.49131
	TRINITY_DN121565_c3_g1_i1	HD-ZIP	-3.76974			TRINITY_DN24577_c0_g2_i2	ERF	-4.63119
	TRINITY_DN121565_c3_g2_i1	HD-ZIP	-4.06072			TRINITY_DN122563_c0_g1_i1	ERF	-4.63119
	TRINITY_DN94226_c1_g1_i1	HD-ZIP	-4.23492			TRINITY_DN121385_c0_g1_i5	ERF	-4.63119
	TRINITY_DN25638_c0_g2_i5	HD-ZIP	-4.28496			TRINITY_DN103732_c0_g1_i6	ERF	-4.63119
	TRINITY_DN27919_c1_g2_i2	HD-ZIP	-4.63148			TRINITY_DN106860_c1_g2_i2	ERF	-4.63119
	TRINITY_DN26768_c0_g1_i4	HD-ZIP	-4.77709			TRINITY_DN119268_c1_g1_i10	ERF	-4.63119
	TRINITY_DN22442_c0_g2_i2	HD-ZIP	-4.90989			TRINITY_DN97224_c0_g2_i1	ERF	-4.6312
	TRINITY_DN115712_c0_g3_i1	HD-ZIP	-4.99725			TRINITY_DN31849_c1_g4_i2	ERF	-4.6312
	TRINITY_DN111342_c1_g1_i5	HD-ZIP	-5.24749			TRINITY_DN114080_c0_g1_i2	ERF	-4.77736
	TRINITY_DN78418_c0_g2_i1	HD-ZIP	-5.43158			TRINITY_DN115700_c0_g2_i1	ERF	-4.77736
	TRINITY_DN92655_c0_g1_i1	HD-ZIP	-5.54323			TRINITY_DN120348_c2_g1_i1	ERF	-4.81859
	TRINITY_DN26768_c0_g1_i3	HD-ZIP	-5.8928			TRINITY_DN96823_c0_g1_i8	ERF	-4.91008
	TRINITY_DN29533_c0_g2_i4	HD-ZIP	-5.94949			TRINITY_DN101813_c1_g3_i2	ERF	-5.14368
	TRINITY_DN91255_c1_g1_i1	HD-ZIP	-6.06396			TRINITY_DN105880_c1_g2_i1	ERF	-5.24768
	TRINITY_DN26456_c1_g2_i2	HD-ZIP	-6.11951			TRINITY_DN118517_c1_g1_i6	ERF	-5.43557
	TRINITY_DN91711_c1_g2_i1	HD-ZIP	-6.6211			TRINITY_DN86556_c0_g1_i1	ERF	-5.52107
	TRINITY_DN33269_c1_g3_i1	HRT-like	-1.69933			TRINITY_DN99384_c4_g1_i1	ERF	-5.67822
	TRINITY_DN106746_c1_g3_i1	HRT-like	-1.72694			TRINITY_DN25850_c2_g1_i1	ERF	-5.81992
	TRINITY_DN111989_c0_g1_i1	HRT-like	-1.97848			TRINITY_DN103192_c1_g1_i6	ERF	-6.06737
	TRINITY_DN106684_c2_g1_i1	HRT-like	-2.13289			TRINITY_DN108140_c0_g1_i1	ERF	-6.87242
	TRINITY_DN20904_c0_g1_i2	HSF	-1.50889			TRINITY_DN86339_c0_g2_i2	FAR1	-1.56266
	TRINITY_DN107570_c0_g1_i3	HSF	-1.57239			TRINITY_DN113358_c1_g3_i1	FAR1	-1.63863
	TRINITY_DN36499_c2_g2_i1	HSF	-1.58673			TRINITY_DN25066_c1_g5_i1	FAR1	-1.71993
	TRINITY_DN91437_c1_g1_i7	HSF	-1.59897			TRINITY_DN98161_c0_g2_i1	FAR1	-1.84983
	TRINITY_DN107972_c1_g2_i1	HSF	-1.64983			TRINITY_DN34577_c0_g3_i1	FAR1	-1.89712
	TRINITY_DN120775_c1_g1_i2	HSF	-1.71451			TRINITY_DN81516_c0_g1_i1	FAR1	-2.06591
	TRINITY_DN26160_c3_g1_i2	HSF	-1.72544			TRINITY_DN95434_c0_g2_i2	FAR1	-2.10882
	TRINITY_DN106979_c0_g1_i9	HSF	-1.72783			TRINITY_DN117081_c0_g1_i1	FAR1	-2.12172
	TRINITY_DN105950_c1_g3_i1	HSF	-1.74362			TRINITY_DN83466_c0_g1_i1	FAR1	-2.31785
	TRINITY_DN37151_c1_g1_i3	HSF	-1.78594			TRINITY_DN22529_c1_g2_i1	FAR1	-2.3393
	TRINITY_DN38656_c5_g2_i3	HSF	-1.79907			TRINITY_DN101754_c0_g1_i3	FAR1	-2.35741
	TRINITY_DN97029_c2_g2_i3	HSF	-1.8068			TRINITY_DN33246_c0_g1_i2	FAR1	-2.38277
	TRINITY_DN105390_c0_g2_i1	HSF	-1.81102			TRINITY_DN123339_c0_g1_i1	FAR1	-2.46949
	TRINITY_DN28464_c0_g2_i2	HSF	-1.91048			TRINITY_DN118428_c1_g3_i4	FAR1	-2.46949
	TRINITY_DN22515_c2_g1_i3	HSF	-1.97397			TRINITY_DN90861_c0_g1_i1	FAR1	-2.4695
	TRINITY_DN35134_c0_g2_i2	HSF	-2.06208			TRINITY_DN114141_c0_g1_i2	FAR1	-2.49645
	TRINITY_DN107349_c0_g1_i5	HSF	-2.17323			TRINITY_DN30863_c2_g1_i1	FAR1	-2.51574
	TRINITY_DN22556_c4_g3_i1	HSF	-2.31467			TRINITY_DN121968_c1_g1_i1	FAR1	-2.52529
	TRINITY_DN20677_c1_g1_i1	HSF	-2.56054			TRINITY_DN90999_c0_g1_i1	FAR1	-2.56662
	TRINITY_DN18324_c0_g1_i2	HSF	-2.57328			TRINITY_DN122614_c1_g2_i1	FAR1	-2.57349
	TRINITY_DN35818_c0_g2_i2	HSF	-2.58394			TRINITY_DN120803_c1_g3_i1	FAR1	-2.61991
	TRINITY_DN122476_c7_g1_i1	HSF	-3.9228			TRINITY_DN111190_c0_g1_i4	FAR1	-2.63815
	TRINITY_DN26604_c2_g1_i1	HSF	-4.28495			TRINITY_DN113029_c1_g1_i3	FAR1	-2.63815
	TRINITY_DN34811_c5_g2_i1	HSF	-5.03588			TRINITY_DN106760_c1_g2_i1	FAR1	-2.63815
	TRINITY_DN26200_c0_g1_i1	HSF	-5.34229			TRINITY_DN26758_c1_g1_i3	FAR1	-2.65215
	TRINITY_DN22421_c0_g2_i3	HSF	-5.4334			TRINITY_DN110383_c0_g1_i1	FAR1	-2.67157
	TRINITY_DN29679_c1_g1_i1	HSF	-5.52085			TRINITY_DN106022_c0_g1_i1	FAR1	-2.67206
	TRINITY_DN29185_c0_g2_i6	LBD	-1.50132			TRINITY_DN17176_c0_g1_i1	FAR1	-2.67303
	TRINITY_DN27686_c0_g3_i2	LBD	-1.57153			TRINITY_DN120096_c0_g2_i1	FAR1	-2.6915
	TRINITY_DN33102_c2_g1_i1	LBD	-1.57498			TRINITY_DN91105_c0_g1_i2	FAR1	-2.69167
	TRINITY_DN113993_c0_g1_i7	LBD	-1.60805			TRINITY_DN122792_c3_g2_i1	FAR1	-2.7323
	TRINITY_DN120505_c3_g1_i1	LBD	-1.61584			TRINITY_DN113351_c0_g1_i3	FAR1	-2.74702
	TRINITY_DN17648_c0_g1_i2	LBD	-1.64921			TRINITY_DN93478_c0_g5_i3	FAR1	-2.74702
	TRINITY_DN111569_c1_g1_i2	LBD	-1.68772			TRINITY_DN122959_c0_g1_i1	FAR1	-2.76137
	TRINITY_DN110663_c0_g2_i2	LBD	-1.7215			TRINITY_DN120327_c0_g1_i7	FAR1	-2.76138
	TRINITY_DN29296_c1_g1_i5	LBD	-1.72786			TRINITY_DN121787_c2_g1_i1	FAR1	-2.76783
	TRINITY_DN115643_c0_g2_i2	LBD	-1.74745			TRINITY_DN13655_c0_g1_i1	FAR1	-2.812
	TRINITY_DN108243_c0_g2_i1	LBD	-1.75599			TRINITY_DN90611_c0_g1_i2	FAR1	-2.81898
	TRINITY_DN108243_c0_g2_i2	LBD	-1.96044			TRINITY_DN121700_c1_g1_i3	FAR1	-2.84688
	TRINITY_DN118902_c0_g3_i5	LBD	-1.99392			TRINITY_DN119132_c3_g1_i1	FAR1	-2.87835
	TRINITY_DN111569_c1_g1_i5	LBD	-2.02119			TRINITY_DN120201_c0_g2_i2	FAR1	-2.87874
	TRINITY_DN105483_c0_g2_i1	LBD	-2.06546			TRINITY_DN122509_c2_g1_i2	FAR1	-2.89319
	TRINITY_DN110663_c0_g2_i8	LBD	-2.06618			TRINITY_DN90159_c0_g1_i2	FAR1	-2.91528
	TRINITY_DN27743_c1_g1_i3	LBD	-2.1277			TRINITY_DN122792_c3_g1_i2	FAR1	-2.9517
	TRINITY_DN117325_c0_g1_i3	LBD	-2.23547			TRINITY_DN116778_c1_g1_i2	FAR1	-3.00403
	TRINITY_DN37148_c2_g1_i1	LBD	-2.26871			TRINITY_DN94312_c0_g1_i3	FAR1	-3.00403
	TRINITY_DN20187_c0_g1_i4	LBD	-2.33294			TRINITY_DN116319_c1_g4_i2	FAR1	-3.01051
	TRINITY_DN93322_c0_g1_i3	LBD	-2.46904			TRINITY_DN120565_c0_g1_i2	FAR1	-3.0259
	TRINITY_DN117514_c0_g2_i2	LBD	-2.46905			TRINITY_DN98787_c0_g1_i1	FAR1	-3.0259
	TRINITY_DN118411_c0_g4_i1	LBD	-2.58397			TRINITY_DN117081_c0_g1_i3	FAR1	-3.04333
	TRINITY_DN93879_c1_g3_i2	LBD	-2.63031			TRINITY_DN100513_c0_g1_i2	FAR1	-3.04679
	TRINITY_DN21493_c5_g2_i3	LBD	-2.67002			TRINITY_DN118930_c0_g1_i2	FAR1	-3.07662
	TRINITY_DN27686_c0_g1_i7	LBD	-2.74666			TRINITY_DN96817_c3_g1_i1	FAR1	-3.07662
	TRINITY_DN99365_c0_g1_i1	LBD	-2.74666			TRINITY_DN117498_c0_g1_i1	FAR1	-3.14573
	TRINITY_DN20819_c0_g2_i1	LBD	-2.84414			TRINITY_DN104119_c0_g1_i1	FAR1	-3.14743
	TRINITY_DN34919_c1_g1_i1	LBD	-2.92722			TRINITY_DN108551_c1_g1_i2	FAR1	-3.14743
	TRINITY_DN110718_c0_g1_i4	LBD	-3.02559			TRINITY_DN119690_c0_g2_i1	FAR1	-3.25951
	TRINITY_DN91404_c0_g1_i2	LBD	-3.10585			TRINITY_DN110147_c1_g1_i1	FAR1	-3.25951
	TRINITY_DN110659_c0_g1_i1	LBD	-3.21579			TRINITY_DN100487_c0_g1_i3	FAR1	-3.27089
	TRINITY_DN116484_c1_g2_i4	LBD	-3.27846			TRINITY_DN101754_c0_g1_i1	FAR1	-3.27476
	TRINITY_DN29918_c3_g1_i2	LBD	-3.28034			TRINITY_DN107169_c0_g1_i1	FAR1	-3.28356
	TRINITY_DN18073_c0_g1_i2	LBD	-3.45858			TRINITY_DN122024_c0_g1_i1	FAR1	-3.36351
	TRINITY_DN103841_c0_g3_i2	LBD	-4.07482			TRINITY_DN114400_c1_g1_i1	FAR1	-3.36351
	TRINITY_DN93879_c1_g3_i1	LBD	-4.07486			TRINITY_DN119484_c0_g1_i1	FAR1	-3.36457
	TRINITY_DN116770_c0_g1_i4	LBD	-4.07486			TRINITY_DN122145_c0_g2_i2	FAR1	-3.39514
	TRINITY_DN24087_c1_g1_i6	LBD	-4.07486			TRINITY_DN114143_c0_g1_i1	FAR1	-3.44893
	TRINITY_DN20876_c0_g1_i6	LBD	-4.07486			TRINITY_DN105029_c0_g1_i1	FAR1	-3.45808
	TRINITY_DN29284_c0_g1_i6	LBD	-4.28496			TRINITY_DN106018_c0_g1_i1	FAR1	-3.55187
	TRINITY_DN23134_c0_g1_i2	LBD	-4.46827			TRINITY_DN100487_c0_g1_i2	FAR1	-3.55526
	TRINITY_DN113888_c2_g1_i2	LBD	-4.62703			TRINITY_DN119371_c0_g1_i5	FAR1	-3.65557
	TRINITY_DN110663_c0_g2_i7	LBD	-4.6309			TRINITY_DN97094_c0_g2_i1	FAR1	-3.78643
	TRINITY_DN13732_c0_g1_i2	LBD	-4.63148			TRINITY_DN16929_c0_g1_i2	FAR1	-4.06229
	TRINITY_DN33102_c2_g1_i4	LBD	-4.77712			TRINITY_DN119904_c1_g1_i8	FAR1	-4.07504
	TRINITY_DN33515_c0_g1_i5	LBD	-4.77715			TRINITY_DN123016_c2_g1_i1	FAR1	-4.07504
	TRINITY_DN113396_c0_g1_i3	LBD	-4.92377			TRINITY_DN122173_c2_g2_i1	FAR1	-4.07504
	TRINITY_DN95722_c0_g1_i5	LBD	-5.13821			TRINITY_DN122173_c2_g1_i1	FAR1	-4.07504
	TRINITY_DN35302_c1_g2_i4	LBD	-5.6317			TRINITY_DN123250_c2_g1_i4	FAR1	-4.07504
	TRINITY_DN99303_c0_g1_i2	LBD	-6.0671			TRINITY_DN106560_c0_g1_i1	FAR1	-4.07504
	TRINITY_DN19500_c1_g2_i3	LSD	-1.72789			TRINITY_DN97284_c0_g1_i4	FAR1	-4.07505
	TRINITY_DN111057_c1_g1_i7	LSD	-1.77805			TRINITY_DN105070_c3_g1_i3	FAR1	-4.07505
	TRINITY_DN94993_c1_g2_i1	LSD	-1.82596			TRINITY_DN108446_c0_g2_i1	FAR1	-4.07505
	TRINITY_DN106515_c2_g1_i1	LSD	-1.87499			TRINITY_DN87825_c0_g1_i1	FAR1	-4.23153
	TRINITY_DN115752_c1_g3_i1	LSD	-2.01419			TRINITY_DN88658_c0_g1_i6	FAR1	-4.28516
	TRINITY_DN90075_c0_g1_i3	LSD	-2.63237			TRINITY_DN123322_c2_g1_i2	FAR1	-4.28516
	TRINITY_DN111057_c1_g1_i11	LSD	-3.14701			TRINITY_DN121700_c1_g1_i4	FAR1	-4.28516
	TRINITY_DN98944_c2_g1_i2	MIKC_MADS	-1.62907			TRINITY_DN93774_c0_g1_i1	FAR1	-4.28516
	TRINITY_DN113042_c2_g1_i5	MIKC_MADS	-1.66588			TRINITY_DN87060_c0_g1_i1	FAR1	-4.28516
	TRINITY_DN102403_c0_g1_i10	MIKC_MADS	-1.667			TRINITY_DN91929_c0_g1_i1	FAR1	-4.28516
	TRINITY_DN23644_c0_g1_i1	MIKC_MADS	-1.73486			TRINITY_DN102431_c3_g2_i1	FAR1	-4.46852
	TRINITY_DN24888_c1_g1_i1	MIKC_MADS	-1.78783			TRINITY_DN94801_c0_g1_i1	FAR1	-4.46852
	TRINITY_DN111972_c0_g1_i1	MIKC_MADS	-1.8178			TRINITY_DN111559_c2_g1_i2	FAR1	-4.46852
	TRINITY_DN115602_c0_g1_i1	MIKC_MADS	-1.82989			TRINITY_DN115440_c0_g1_i1	FAR1	-4.46852
	TRINITY_DN36382_c2_g1_i2	MIKC_MADS	-1.87875			TRINITY_DN117401_c0_g1_i1	FAR1	-4.46852
	TRINITY_DN102367_c3_g1_i1	MIKC_MADS	-1.92258			TRINITY_DN107380_c0_g1_i1	FAR1	-4.46852
	TRINITY_DN31997_c2_g1_i2	MIKC_MADS	-1.96411			TRINITY_DN122792_c3_g3_i1	FAR1	-4.63118
	TRINITY_DN36382_c2_g1_i5	MIKC_MADS	-1.96671			TRINITY_DN112617_c0_g1_i5	FAR1	-4.63119
	TRINITY_DN102403_c0_g1_i4	MIKC_MADS	-2.0554			TRINITY_DN105826_c0_g1_i2	FAR1	-4.63119
	TRINITY_DN24888_c1_g2_i1	MIKC_MADS	-2.12133			TRINITY_DN118554_c0_g1_i13	FAR1	-4.63119
	TRINITY_DN105750_c0_g1_i2	MIKC_MADS	-2.16155			TRINITY_DN20697_c0_g1_i3	FAR1	-4.63119
	TRINITY_DN34866_c2_g1_i2	MIKC_MADS	-2.33893			TRINITY_DN123350_c1_g1_i4	FAR1	-4.77736
	TRINITY_DN118000_c1_g1_i1	MIKC_MADS	-2.47978			TRINITY_DN115390_c0_g1_i2	FAR1	-4.91007
	TRINITY_DN30713_c0_g2_i2	MIKC_MADS	-2.584			TRINITY_DN122706_c3_g1_i4	FAR1	-5.02665
	TRINITY_DN94750_c2_g1_i1	MIKC_MADS	-2.6699			TRINITY_DN108446_c0_g1_i1	FAR1	-5.0316
	TRINITY_DN105866_c0_g1_i3	MIKC_MADS	-2.7466			TRINITY_DN87060_c0_g1_i2	FAR1	-5.14368
	TRINITY_DN114604_c0_g1_i1	MIKC_MADS	-2.81668			TRINITY_DN108446_c0_g3_i1	FAR1	-5.14368
	TRINITY_DN102403_c0_g1_i1	MIKC_MADS	-2.86291			TRINITY_DN119679_c0_g2_i2	FAR1	-5.24767
	TRINITY_DN110347_c0_g2_i5	MIKC_MADS	-3.25913			TRINITY_DN118554_c0_g3_i1	FAR1	-5.43557
	TRINITY_DN120772_c0_g1_i8	MIKC_MADS	-3.46018			TRINITY_DN97818_c0_g3_i1	FAR1	-5.52107
	TRINITY_DN108374_c1_g3_i1	MIKC_MADS	-3.60405			TRINITY_DN4240_c0_g1_i1	FAR1	-5.94896
	TRINITY_DN102403_c0_g3_i3	MIKC_MADS	-3.62666			TRINITY_DN33677_c4_g2_i1	G2-like	-1.55308
	TRINITY_DN35858_c0_g1_i6	MIKC_MADS	-3.64839			TRINITY_DN104852_c1_g1_i1	G2-like	-1.78589
	TRINITY_DN28098_c1_g1_i4	MIKC_MADS	-3.93553			TRINITY_DN28457_c2_g1_i1	G2-like	-1.81153
	TRINITY_DN17610_c0_g1_i2	MIKC_MADS	-3.98954			TRINITY_DN35789_c0_g3_i4	G2-like	-2.00863
	TRINITY_DN89860_c0_g2_i5	MIKC_MADS	-4.07482			TRINITY_DN25888_c0_g2_i2	G2-like	-2.06591
	TRINITY_DN24532_c3_g1_i1	MIKC_MADS	-4.07486			TRINITY_DN94798_c1_g2_i2	G2-like	-2.10317
	TRINITY_DN105136_c1_g2_i1	MIKC_MADS	-4.12412			TRINITY_DN117742_c0_g1_i1	G2-like	-2.10317
	TRINITY_DN33224_c1_g1_i4	MIKC_MADS	-4.28495			TRINITY_DN32710_c2_g2_i1	G2-like	-2.11703
	TRINITY_DN19878_c0_g1_i9	MIKC_MADS	-4.29701			TRINITY_DN114785_c0_g2_i1	G2-like	-2.12231
	TRINITY_DN14660_c0_g1_i1	MIKC_MADS	-4.631			TRINITY_DN117476_c0_g1_i4	G2-like	-2.13304
	TRINITY_DN115507_c1_g3_i1	MIKC_MADS	-4.82247			TRINITY_DN112294_c0_g1_i1	G2-like	-2.1629
	TRINITY_DN19878_c0_g1_i3	MIKC_MADS	-4.90992			TRINITY_DN118926_c0_g1_i2	G2-like	-2.16291
	TRINITY_DN107671_c5_g1_i2	MIKC_MADS	-5.24756			TRINITY_DN118753_c1_g1_i1	G2-like	-2.25379
	TRINITY_DN28098_c1_g1_i6	MIKC_MADS	-5.60132			TRINITY_DN31203_c1_g1_i2	G2-like	-2.28158
	TRINITY_DN108519_c1_g1_i5	MIKC_MADS	-5.60369			TRINITY_DN120526_c0_g1_i4	G2-like	-2.33929
	TRINITY_DN118597_c0_g1_i8	M-type_MADS	-1.53247			TRINITY_DN118504_c0_g1_i1	G2-like	-2.3574
	TRINITY_DN105534_c0_g1_i2	M-type_MADS	-1.56555			TRINITY_DN114226_c1_g2_i1	G2-like	-2.35741
	TRINITY_DN36051_c1_g2_i1	M-type_MADS	-1.57781			TRINITY_DN118488_c2_g2_i4	G2-like	-2.35741
	TRINITY_DN33673_c6_g2_i1	M-type_MADS	-1.63694			TRINITY_DN116359_c0_g1_i1	G2-like	-2.37486
	TRINITY_DN23764_c0_g1_i6	M-type_MADS	-1.65025			TRINITY_DN113982_c0_g2_i1	G2-like	-2.42001
	TRINITY_DN16130_c0_g1_i2	M-type_MADS	-1.65249			TRINITY_DN119189_c1_g1_i2	G2-like	-2.46949
	TRINITY_DN31977_c1_g1_i1	M-type_MADS	-1.6996			TRINITY_DN102476_c2_g2_i1	G2-like	-2.4695
	TRINITY_DN17055_c0_g1_i5	M-type_MADS	-1.72477			TRINITY_DN17516_c4_g1_i6	G2-like	-2.47527
	TRINITY_DN112483_c1_g1_i2	M-type_MADS	-1.72999			TRINITY_DN114501_c0_g1_i1	G2-like	-2.49645
	TRINITY_DN25858_c0_g1_i3	M-type_MADS	-1.78257			TRINITY_DN113272_c0_g1_i1	G2-like	-2.57348
	TRINITY_DN19123_c0_g2_i2	M-type_MADS	-1.78697			TRINITY_DN120431_c0_g1_i1	G2-like	-2.57349
	TRINITY_DN96751_c0_g1_i1	M-type_MADS	-1.79684			TRINITY_DN102836_c0_g1_i2	G2-like	-2.5735
	TRINITY_DN109145_c2_g5_i1	M-type_MADS	-1.80564			TRINITY_DN101344_c0_g1_i1	G2-like	-2.58436
	TRINITY_DN36198_c3_g1_i12	M-type_MADS	-1.82782			TRINITY_DN117202_c0_g1_i4	G2-like	-2.58436
	TRINITY_DN90325_c0_g1_i3	M-type_MADS	-1.90647			TRINITY_DN116786_c0_g2_i2	G2-like	-2.61999
	TRINITY_DN108367_c0_g1_i1	M-type_MADS	-1.9066			TRINITY_DN117970_c3_g1_i1	G2-like	-2.63815
	TRINITY_DN26036_c0_g2_i1	M-type_MADS	-1.90747			TRINITY_DN98831_c0_g1_i2	G2-like	-2.63815
	TRINITY_DN89580_c0_g1_i1	M-type_MADS	-1.9616			TRINITY_DN112146_c1_g1_i2	G2-like	-2.67049
	TRINITY_DN123635_c1_g2_i1	M-type_MADS	-1.96566			TRINITY_DN93035_c2_g7_i1	G2-like	-2.70661
	TRINITY_DN19190_c0_g1_i2	M-type_MADS	-1.99623			TRINITY_DN114440_c0_g1_i2	G2-like	-2.72968
	TRINITY_DN38719_c7_g1_i1	M-type_MADS	-2.01692			TRINITY_DN115624_c0_g1_i1	G2-like	-2.74702
	TRINITY_DN115638_c1_g2_i1	M-type_MADS	-2.02138			TRINITY_DN120849_c0_g1_i5	G2-like	-2.74702
	TRINITY_DN116607_c1_g1_i1	M-type_MADS	-2.02403			TRINITY_DN105395_c0_g1_i2	G2-like	-2.75698
	TRINITY_DN20620_c0_g1_i2	M-type_MADS	-2.10273			TRINITY_DN94890_c0_g3_i2	G2-like	-2.77031
	TRINITY_DN29972_c2_g2_i4	M-type_MADS	-2.10276			TRINITY_DN116786_c0_g1_i2	G2-like	-2.84687
	TRINITY_DN121723_c2_g2_i5	M-type_MADS	-2.11182			TRINITY_DN99253_c1_g2_i4	G2-like	-2.84688
	TRINITY_DN112321_c2_g1_i2	M-type_MADS	-2.15449			TRINITY_DN114937_c0_g1_i1	G2-like	-2.84834
	TRINITY_DN27933_c1_g1_i5	M-type_MADS	-2.16249			TRINITY_DN123141_c2_g1_i3	G2-like	-2.85632
	TRINITY_DN31324_c1_g1_i13	M-type_MADS	-2.23556			TRINITY_DN106626_c0_g1_i1	G2-like	-2.86155
	TRINITY_DN35725_c1_g1_i1	M-type_MADS	-2.26529			TRINITY_DN120306_c1_g1_i1	G2-like	-2.88014
	TRINITY_DN32505_c0_g2_i1	M-type_MADS	-2.27256			TRINITY_DN116533_c1_g2_i1	G2-like	-2.91766
	TRINITY_DN35349_c2_g1_i14	M-type_MADS	-2.27399			TRINITY_DN112294_c1_g1_i3	G2-like	-2.92476
	TRINITY_DN38510_c0_g2_i1	M-type_MADS	-2.3206			TRINITY_DN121974_c0_g1_i2	G2-like	-2.92759
	TRINITY_DN98985_c0_g6_i4	M-type_MADS	-2.3228			TRINITY_DN111294_c0_g1_i1	G2-like	-2.94083
	TRINITY_DN26160_c3_g3_i1	M-type_MADS	-2.41866			TRINITY_DN86443_c0_g2_i2	G2-like	-2.94137
	TRINITY_DN110169_c2_g1_i2	M-type_MADS	-2.41957			TRINITY_DN117802_c0_g1_i2	G2-like	-2.94871
	TRINITY_DN78867_c0_g1_i1	M-type_MADS	-2.44236			TRINITY_DN109579_c0_g1_i1	G2-like	-3.00403
	TRINITY_DN121382_c2_g3_i1	M-type_MADS	-2.46334			TRINITY_DN123141_c1_g1_i2	G2-like	-3.01526
	TRINITY_DN84697_c1_g3_i1	M-type_MADS	-2.46904			TRINITY_DN30586_c0_g1_i1	G2-like	-3.02819
	TRINITY_DN38728_c2_g1_i7	M-type_MADS	-2.46912			TRINITY_DN116524_c0_g2_i4	G2-like	-3.04138
	TRINITY_DN91057_c0_g3_i1	M-type_MADS	-2.46928			TRINITY_DN87878_c0_g1_i2	G2-like	-3.04529
	TRINITY_DN32388_c2_g2_i1	M-type_MADS	-2.47536			TRINITY_DN123141_c2_g1_i2	G2-like	-3.04775
	TRINITY_DN38510_c0_g1_i1	M-type_MADS	-2.4848			TRINITY_DN85040_c0_g1_i10	G2-like	-3.06073
	TRINITY_DN94959_c1_g2_i3	M-type_MADS	-2.49599			TRINITY_DN107543_c0_g2_i2	G2-like	-3.06214
	TRINITY_DN15878_c0_g1_i5	M-type_MADS	-2.50426			TRINITY_DN122272_c1_g1_i2	G2-like	-3.09675
	TRINITY_DN104522_c0_g1_i2	M-type_MADS	-2.54954			TRINITY_DN120130_c5_g1_i1	G2-like	-3.10784
	TRINITY_DN110534_c1_g1_i1	M-type_MADS	-2.57319			TRINITY_DN116524_c0_g2_i1	G2-like	-3.13989
	TRINITY_DN37625_c3_g2_i1	M-type_MADS	-2.65293			TRINITY_DN119664_c1_g1_i3	G2-like	-3.14743
	TRINITY_DN36639_c2_g1_i2	M-type_MADS	-2.72186			TRINITY_DN24274_c0_g1_i2	G2-like	-3.14743
	TRINITY_DN101214_c0_g2_i1	M-type_MADS	-2.82967			TRINITY_DN111129_c0_g2_i4	G2-like	-3.15552
	TRINITY_DN96207_c2_g2_i1	M-type_MADS	-2.93817			TRINITY_DN115850_c1_g1_i1	G2-like	-3.24245
	TRINITY_DN35473_c0_g1_i1	M-type_MADS	-3.02558			TRINITY_DN114369_c0_g1_i2	G2-like	-3.24318
	TRINITY_DN1702_c0_g1_i1	M-type_MADS	-3.22357			TRINITY_DN122981_c1_g1_i2	G2-like	-3.24651
	TRINITY_DN121723_c2_g2_i4	M-type_MADS	-3.25921			TRINITY_DN121283_c0_g1_i1	G2-like	-3.25952
	TRINITY_DN111594_c0_g1_i1	M-type_MADS	-3.39027			TRINITY_DN122196_c0_g1_i1	G2-like	-3.43137
	TRINITY_DN109145_c1_g1_i1	M-type_MADS	-3.70929			TRINITY_DN120921_c0_g1_i2	G2-like	-3.43724
	TRINITY_DN111482_c0_g4_i1	M-type_MADS	-3.8532			TRINITY_DN118740_c0_g2_i1	G2-like	-3.46051
	TRINITY_DN102792_c0_g1_i1	M-type_MADS	-4.00141			TRINITY_DN113885_c0_g2_i1	G2-like	-3.55437
	TRINITY_DN99325_c4_g1_i4	M-type_MADS	-4.07485			TRINITY_DN87878_c0_g1_i4	G2-like	-3.55891
	TRINITY_DN20198_c0_g1_i3	M-type_MADS	-4.46831			TRINITY_DN19857_c2_g2_i2	G2-like	-3.58379
	TRINITY_DN90325_c0_g1_i4	M-type_MADS	-4.631			TRINITY_DN90123_c0_g1_i1	G2-like	-3.5972
	TRINITY_DN19190_c0_g2_i1	M-type_MADS	-5.20641			TRINITY_DN103096_c3_g1_i1	G2-like	-3.62515
	TRINITY_DN22301_c3_g1_i3	M-type_MADS	-5.34271			TRINITY_DN22277_c4_g1_i1	G2-like	-3.71763
	TRINITY_DN25430_c0_g1_i1	M-type_MADS	-5.36812			TRINITY_DN113057_c0_g2_i5	G2-like	-3.79405
	TRINITY_DN31937_c3_g2_i6	M-type_MADS	-5.60256			TRINITY_DN103340_c0_g2_i4	G2-like	-4.05289
	TRINITY_DN102792_c0_g1_i5	M-type_MADS	-5.7506			TRINITY_DN110920_c0_g1_i1	G2-like	-4.07504
	TRINITY_DN38489_c1_g2_i1	M-type_MADS	-5.97291			TRINITY_DN102274_c0_g1_i2	G2-like	-4.07504
	TRINITY_DN37619_c2_g2_i1	M-type_MADS	-6.27848			TRINITY_DN119190_c0_g1_i2	G2-like	-4.07504
	TRINITY_DN30841_c2_g2_i6	MYB	-1.57553			TRINITY_DN113829_c0_g1_i4	G2-like	-4.07505
	TRINITY_DN27023_c0_g2_i1	MYB	-1.61275			TRINITY_DN105660_c0_g1_i4	G2-like	-4.07505
	TRINITY_DN18474_c0_g3_i1	MYB	-1.63756			TRINITY_DN114471_c0_g3_i2	G2-like	-4.07505
	TRINITY_DN31215_c1_g1_i2	MYB	-1.69061			TRINITY_DN99237_c0_g1_i2	G2-like	-4.07505
	TRINITY_DN109730_c0_g1_i7	MYB	-1.69081			TRINITY_DN95266_c0_g3_i1	G2-like	-4.07505
	TRINITY_DN120622_c0_g3_i1	MYB	-1.69527			TRINITY_DN117343_c0_g1_i6	G2-like	-4.28516
	TRINITY_DN119420_c1_g1_i1	MYB	-1.76316			TRINITY_DN123370_c0_g1_i1	G2-like	-4.28516
	TRINITY_DN24664_c0_g1_i1	MYB	-1.83279			TRINITY_DN118269_c0_g1_i1	G2-like	-4.46852
	TRINITY_DN18915_c0_g1_i1	MYB	-1.84939			TRINITY_DN113197_c0_g1_i3	G2-like	-4.46852
	TRINITY_DN20522_c0_g2_i1	MYB	-1.87851			TRINITY_DN29560_c0_g1_i6	G2-like	-4.46853
	TRINITY_DN97314_c0_g1_i3	MYB	-1.96408			TRINITY_DN90775_c0_g1_i1	G2-like	-4.46853
	TRINITY_DN30298_c1_g2_i1	MYB	-1.96585			TRINITY_DN108113_c3_g1_i3	G2-like	-4.63119
	TRINITY_DN29777_c1_g1_i1	MYB	-1.97229			TRINITY_DN109646_c0_g2_i8	G2-like	-4.63119
	TRINITY_DN117315_c1_g1_i7	MYB	-2.02448			TRINITY_DN104477_c0_g1_i2	G2-like	-4.63119
	TRINITY_DN88112_c0_g3_i1	MYB	-2.03318			TRINITY_DN101051_c1_g1_i4	G2-like	-4.63119
	TRINITY_DN29777_c2_g1_i1	MYB	-2.06405			TRINITY_DN113057_c0_g1_i2	G2-like	-4.63119
	TRINITY_DN29777_c2_g1_i2	MYB	-2.1943			TRINITY_DN98114_c0_g1_i3	G2-like	-4.77222
	TRINITY_DN26018_c0_g1_i4	MYB	-2.26305			TRINITY_DN122272_c1_g1_i6	G2-like	-4.77736
	TRINITY_DN34453_c0_g3_i1	MYB	-2.27002			TRINITY_DN117495_c1_g1_i2	G2-like	-4.77736
	TRINITY_DN36371_c3_g1_i2	MYB	-2.357			TRINITY_DN19209_c0_g3_i1	G2-like	-5.43557
	TRINITY_DN115474_c0_g1_i3	MYB	-2.3739			TRINITY_DN106120_c0_g1_i1	G2-like	-5.81993
	TRINITY_DN116726_c0_g2_i1	MYB	-2.40802			TRINITY_DN120085_c0_g1_i2	G2-like	-6.41881
	TRINITY_DN25910_c0_g1_i2	MYB	-2.56864			TRINITY_DN122196_c0_g1_i5	G2-like	-6.53918
	TRINITY_DN21260_c1_g1_i9	MYB	-2.584			TRINITY_DN107319_c0_g1_i1	G2-like	-6.80757
	TRINITY_DN107739_c3_g2_i1	MYB	-2.68584			TRINITY_DN18853_c0_g2_i1	G2-like	-7.0854
	TRINITY_DN104567_c2_g1_i2	MYB	-2.71345			TRINITY_DN22824_c0_g1_i5	GATA	-1.52017
	TRINITY_DN90456_c0_g1_i1	MYB	-2.7299			TRINITY_DN35614_c1_g2_i1	GATA	-1.56337
	TRINITY_DN88978_c0_g1_i2	MYB	-2.82424			TRINITY_DN25544_c1_g1_i1	GATA	-1.60237
	TRINITY_DN32679_c3_g3_i4	MYB	-3.0036			TRINITY_DN35614_c1_g1_i2	GATA	-1.73913
	TRINITY_DN119827_c2_g1_i1	MYB	-3.01983			TRINITY_DN121262_c3_g2_i6	GATA	-1.74982
	TRINITY_DN36061_c0_g2_i1	MYB	-3.13965			TRINITY_DN119454_c4_g4_i2	GATA	-1.7698
	TRINITY_DN83743_c0_g1_i3	MYB	-3.14255			TRINITY_DN19488_c1_g3_i1	GATA	-1.7739
	TRINITY_DN36671_c4_g3_i3	MYB	-3.14703			TRINITY_DN17533_c1_g2_i2	GATA	-1.78715
	TRINITY_DN99451_c0_g1_i1	MYB	-3.21271			TRINITY_DN100355_c0_g4_i1	GATA	-1.84983
	TRINITY_DN109648_c1_g2_i2	MYB	-3.44552			TRINITY_DN30171_c0_g1_i4	GATA	-1.84984
	TRINITY_DN116574_c2_g2_i1	MYB	-3.69866			TRINITY_DN89956_c0_g1_i3	GATA	-2.0659
	TRINITY_DN69412_c0_g1_i1	MYB	-3.93629			TRINITY_DN25544_c1_g2_i6	GATA	-2.06591
	TRINITY_DN22434_c4_g1_i2	MYB	-4.07486			TRINITY_DN99751_c1_g1_i5	GATA	-2.10317
	TRINITY_DN106372_c0_g1_i1	MYB	-4.24333			TRINITY_DN121262_c3_g4_i1	GATA	-2.16292
	TRINITY_DN29974_c0_g1_i1	MYB	-4.46831			TRINITY_DN17533_c1_g1_i3	GATA	-2.20958
	TRINITY_DN18583_c0_g2_i2	MYB	-4.90543			TRINITY_DN98790_c0_g1_i2	GATA	-2.21367
	TRINITY_DN115474_c0_g1_i6	MYB	-5.32123			TRINITY_DN99115_c0_g3_i2	GATA	-2.23588
	TRINITY_DN26268_c0_g2_i3	MYB	-5.34444			TRINITY_DN117574_c1_g1_i1	GATA	-2.3574
	TRINITY_DN29972_c3_g1_i2	MYB	-6.37302			TRINITY_DN117718_c0_g1_i1	GATA	-2.46949
	TRINITY_DN29852_c0_g1_i2	MYB_related	-1.51044			TRINITY_DN113699_c0_g1_i1	GATA	-2.46949
	TRINITY_DN97133_c0_g2_i1	MYB_related	-1.51233			TRINITY_DN122229_c0_g1_i1	GATA	-2.47311
	TRINITY_DN33407_c4_g1_i7	MYB_related	-1.51444			TRINITY_DN99690_c0_g1_i1	GATA	-2.51086
	TRINITY_DN30665_c0_g2_i1	MYB_related	-1.5198			TRINITY_DN110280_c0_g1_i2	GATA	-2.58436
	TRINITY_DN108346_c0_g1_i1	MYB_related	-1.52668			TRINITY_DN115101_c1_g2_i3	GATA	-2.58436
	TRINITY_DN117851_c0_g1_i1	MYB_related	-1.5299			TRINITY_DN115101_c1_g2_i2	GATA	-2.58436
	TRINITY_DN28199_c3_g3_i3	MYB_related	-1.56316			TRINITY_DN117832_c1_g2_i1	GATA	-2.63815
	TRINITY_DN103264_c0_g2_i1	MYB_related	-1.56834			TRINITY_DN122963_c0_g2_i1	GATA	-2.63815
	TRINITY_DN121273_c1_g2_i1	MYB_related	-1.57035			TRINITY_DN114226_c1_g1_i1	GATA	-2.74702
	TRINITY_DN121391_c5_g1_i14	MYB_related	-1.57544			TRINITY_DN116020_c1_g1_i1	GATA	-2.76717
	TRINITY_DN98221_c0_g2_i1	MYB_related	-1.58147			TRINITY_DN92815_c3_g1_i1	GATA	-2.77877
	TRINITY_DN121920_c2_g1_i3	MYB_related	-1.5846			TRINITY_DN122737_c0_g1_i2	GATA	-2.81703
	TRINITY_DN34152_c0_g1_i2	MYB_related	-1.58679			TRINITY_DN115608_c3_g1_i2	GATA	-2.84687
	TRINITY_DN102780_c2_g1_i1	MYB_related	-1.60345			TRINITY_DN122380_c1_g1_i2	GATA	-2.8932
	TRINITY_DN24026_c0_g1_i5	MYB_related	-1.62882			TRINITY_DN118048_c0_g1_i1	GATA	-2.92759
	TRINITY_DN120885_c0_g2_i2	MYB_related	-1.6375			TRINITY_DN123457_c2_g1_i3	GATA	-2.92759
	TRINITY_DN26166_c0_g1_i3	MYB_related	-1.65042			TRINITY_DN17533_c1_g1_i1	GATA	-2.94162
	TRINITY_DN108664_c1_g1_i1	MYB_related	-1.68273			TRINITY_DN122455_c1_g1_i1	GATA	-2.95509
	TRINITY_DN105386_c2_g4_i2	MYB_related	-1.69078			TRINITY_DN123637_c2_g1_i1	GATA	-2.99504
	TRINITY_DN84818_c0_g1_i1	MYB_related	-1.69321			TRINITY_DN117718_c0_g2_i1	GATA	-3.00403
	TRINITY_DN23315_c0_g1_i2	MYB_related	-1.71907			TRINITY_DN119540_c2_g1_i6	GATA	-3.01132
	TRINITY_DN28538_c0_g1_i1	MYB_related	-1.7279			TRINITY_DN121192_c0_g1_i1	GATA	-3.0259
	TRINITY_DN15811_c0_g1_i1	MYB_related	-1.74223			TRINITY_DN120258_c0_g2_i2	GATA	-3.06281
	TRINITY_DN33758_c0_g1_i1	MYB_related	-1.74737			TRINITY_DN122312_c1_g1_i1	GATA	-3.07024
	TRINITY_DN120138_c4_g3_i1	MYB_related	-1.75027			TRINITY_DN120204_c0_g1_i2	GATA	-3.07662
	TRINITY_DN18439_c1_g1_i1	MYB_related	-1.77473			TRINITY_DN116543_c0_g1_i5	GATA	-3.14504
	TRINITY_DN31125_c2_g1_i4	MYB_related	-1.78777			TRINITY_DN107498_c0_g2_i2	GATA	-3.16446
	TRINITY_DN18738_c5_g2_i1	MYB_related	-1.82404			TRINITY_DN107498_c0_g1_i1	GATA	-3.21635
	TRINITY_DN97133_c0_g2_i2	MYB_related	-1.82407			TRINITY_DN110150_c1_g3_i3	GATA	-3.24822
	TRINITY_DN109714_c0_g1_i3	MYB_related	-1.84941			TRINITY_DN118422_c1_g1_i1	GATA	-3.25951
	TRINITY_DN107929_c0_g2_i1	MYB_related	-1.85162			TRINITY_DN122380_c0_g1_i1	GATA	-3.27037
	TRINITY_DN90222_c0_g1_i1	MYB_related	-1.87831			TRINITY_DN98790_c0_g2_i1	GATA	-3.28825
	TRINITY_DN33968_c0_g2_i1	MYB_related	-1.87865			TRINITY_DN96059_c0_g1_i1	GATA	-3.31153
	TRINITY_DN23801_c1_g1_i9	MYB_related	-1.89583			TRINITY_DN119540_c1_g1_i1	GATA	-3.33867
	TRINITY_DN23505_c2_g1_i4	MYB_related	-1.90524			TRINITY_DN122312_c1_g2_i2	GATA	-3.37978
	TRINITY_DN30142_c0_g1_i17	MYB_related	-1.96146			TRINITY_DN120258_c0_g1_i1	GATA	-3.38141
	TRINITY_DN23141_c0_g1_i3	MYB_related	-1.96148			TRINITY_DN110150_c1_g1_i1	GATA	-3.40842
	TRINITY_DN33327_c0_g1_i3	MYB_related	-1.96412			TRINITY_DN113658_c1_g4_i1	GATA	-3.43485
	TRINITY_DN35028_c5_g1_i2	MYB_related	-1.96612			TRINITY_DN123334_c1_g2_i1	GATA	-3.44124
	TRINITY_DN99939_c0_g2_i3	MYB_related	-1.97154			TRINITY_DN123228_c4_g1_i3	GATA	-3.45017
	TRINITY_DN98083_c0_g1_i2	MYB_related	-2.0316			TRINITY_DN89652_c0_g2_i1	GATA	-3.45549
	TRINITY_DN116680_c0_g1_i3	MYB_related	-2.03428			TRINITY_DN98496_c0_g1_i1	GATA	-3.59078
	TRINITY_DN97276_c1_g1_i1	MYB_related	-2.03514			TRINITY_DN25544_c1_g2_i7	GATA	-3.65264
	TRINITY_DN29852_c0_g1_i4	MYB_related	-2.04584			TRINITY_DN112298_c0_g4_i1	GATA	-3.72256
	TRINITY_DN19705_c1_g3_i4	MYB_related	-2.0656			TRINITY_DN117909_c0_g1_i2	GATA	-3.93576
	TRINITY_DN96365_c0_g1_i2	MYB_related	-2.0704			TRINITY_DN99503_c0_g1_i2	GATA	-4.07504
	TRINITY_DN115784_c0_g2_i2	MYB_related	-2.0713			TRINITY_DN123272_c0_g1_i1	GATA	-4.07504
	TRINITY_DN17059_c0_g2_i1	MYB_related	-2.08782			TRINITY_DN112865_c0_g1_i3	GATA	-4.07504
	TRINITY_DN92812_c1_g1_i1	MYB_related	-2.10272			TRINITY_DN117924_c0_g2_i4	GATA	-4.07504
	TRINITY_DN89857_c0_g1_i1	MYB_related	-2.13801			TRINITY_DN106075_c1_g1_i7	GATA	-4.07505
	TRINITY_DN123603_c1_g1_i1	MYB_related	-2.16024			TRINITY_DN100349_c0_g1_i9	GATA	-4.07505
	TRINITY_DN92812_c1_g1_i6	MYB_related	-2.1614			TRINITY_DN100047_c1_g1_i2	GATA	-4.07505
	TRINITY_DN23801_c1_g1_i2	MYB_related	-2.17595			TRINITY_DN100355_c0_g1_i1	GATA	-4.07505
	TRINITY_DN28076_c2_g1_i2	MYB_related	-2.19373			TRINITY_DN95816_c0_g1_i2	GATA	-4.07505
	TRINITY_DN20479_c1_g1_i9	MYB_related	-2.19392			TRINITY_DN108797_c1_g1_i5	GATA	-4.07505
	TRINITY_DN116680_c1_g2_i1	MYB_related	-2.1982			TRINITY_DN118041_c1_g1_i8	GATA	-4.07505
	TRINITY_DN31741_c2_g1_i1	MYB_related	-2.20182			TRINITY_DN92234_c0_g1_i2	GATA	-4.07505
	TRINITY_DN121285_c1_g1_i2	MYB_related	-2.22239			TRINITY_DN92815_c3_g1_i3	GATA	-4.07505
	TRINITY_DN108538_c2_g3_i1	MYB_related	-2.22249			TRINITY_DN114309_c2_g2_i1	GATA	-4.07505
	TRINITY_DN109406_c0_g1_i1	MYB_related	-2.22564			TRINITY_DN106075_c1_g1_i4	GATA	-4.07505
	TRINITY_DN18392_c1_g3_i2	MYB_related	-2.23115			TRINITY_DN123435_c2_g1_i1	GATA	-4.07505
	TRINITY_DN19587_c1_g1_i3	MYB_related	-2.23547			TRINITY_DN116707_c2_g1_i2	GATA	-4.28516
	TRINITY_DN107433_c2_g1_i7	MYB_related	-2.23555			TRINITY_DN101478_c0_g2_i1	GATA	-4.28516
	TRINITY_DN17447_c1_g1_i2	MYB_related	-2.23636			TRINITY_DN113658_c1_g2_i1	GATA	-4.35233
	TRINITY_DN33495_c2_g2_i10	MYB_related	-2.24107			TRINITY_DN109478_c0_g1_i1	GATA	-4.46852
	TRINITY_DN36127_c2_g1_i3	MYB_related	-2.25337			TRINITY_DN121043_c0_g1_i3	GATA	-4.63118
	TRINITY_DN37911_c5_g2_i1	MYB_related	-2.25734			TRINITY_DN94722_c0_g2_i2	GATA	-4.77736
	TRINITY_DN99176_c0_g2_i1	MYB_related	-2.30748			TRINITY_DN92457_c0_g2_i1	GATA	-4.91007
	TRINITY_DN109480_c0_g1_i3	MYB_related	-2.31671			TRINITY_DN11463_c0_g1_i1	GATA	-5.26211
	TRINITY_DN26536_c1_g1_i1	MYB_related	-2.32441			TRINITY_DN96156_c7_g1_i1	GATA	-7.26669
	TRINITY_DN17085_c0_g1_i4	MYB_related	-2.35695			TRINITY_DN30422_c0_g2_i6	GeBP	-1.9699
	TRINITY_DN104790_c3_g1_i4	MYB_related	-2.39147			TRINITY_DN106553_c0_g2_i2	GeBP	-2.3574
	TRINITY_DN109969_c1_g1_i4	MYB_related	-2.40606			TRINITY_DN100345_c0_g1_i1	GeBP	-2.35741
	TRINITY_DN121357_c0_g2_i1	MYB_related	-2.4181			TRINITY_DN118454_c1_g5_i1	GeBP	-2.46949
	TRINITY_DN102808_c1_g2_i6	MYB_related	-2.42172			TRINITY_DN108178_c0_g1_i1	GeBP	-2.50841
	TRINITY_DN99939_c0_g2_i15	MYB_related	-2.4515			TRINITY_DN99630_c1_g1_i4	GeBP	-2.56663
	TRINITY_DN32541_c1_g3_i1	MYB_related	-2.46221			TRINITY_DN108625_c0_g1_i1	GeBP	-2.67048
	TRINITY_DN38654_c2_g1_i1	MYB_related	-2.47115			TRINITY_DN122136_c1_g2_i2	GeBP	-2.70346
	TRINITY_DN24163_c1_g1_i2	MYB_related	-2.4941			TRINITY_DN17516_c2_g1_i1	GeBP	-2.76191
	TRINITY_DN112483_c2_g1_i5	MYB_related	-2.5296			TRINITY_DN103953_c2_g1_i1	GeBP	-2.81971
	TRINITY_DN38654_c2_g3_i1	MYB_related	-2.53247			TRINITY_DN118124_c2_g2_i1	GeBP	-2.84688
	TRINITY_DN37770_c2_g1_i1	MYB_related	-2.56859			TRINITY_DN119544_c0_g1_i1	GeBP	-2.89319
	TRINITY_DN29621_c0_g1_i3	MYB_related	-2.57163			TRINITY_DN120950_c0_g1_i1	GeBP	-2.91872
	TRINITY_DN18844_c1_g1_i1	MYB_related	-2.58395			TRINITY_DN116242_c0_g1_i4	GeBP	-3.02784
	TRINITY_DN87089_c0_g1_i14	MYB_related	-2.584			TRINITY_DN118454_c1_g3_i1	GeBP	-3.14573
	TRINITY_DN98318_c0_g1_i8	MYB_related	-2.58401			TRINITY_DN116088_c0_g1_i1	GeBP	-3.14573
	TRINITY_DN19705_c1_g3_i1	MYB_related	-2.58407			TRINITY_DN97410_c0_g1_i1	GeBP	-3.21169
	TRINITY_DN102657_c0_g2_i2	MYB_related	-2.62604			TRINITY_DN120161_c0_g1_i2	GeBP	-3.28093
	TRINITY_DN102565_c0_g1_i4	MYB_related	-2.67015			TRINITY_DN108926_c0_g1_i1	GeBP	-3.79407
	TRINITY_DN23015_c0_g1_i3	MYB_related	-2.68542			TRINITY_DN88428_c0_g1_i1	GeBP	-4.07504
	TRINITY_DN17085_c0_g2_i1	MYB_related	-2.69279			TRINITY_DN106099_c2_g1_i1	GeBP	-4.07505
	TRINITY_DN97276_c1_g1_i3	MYB_related	-2.70616			TRINITY_DN105330_c0_g1_i9	GeBP	-4.28516
	TRINITY_DN25693_c0_g1_i4	MYB_related	-2.74663			TRINITY_DN104481_c0_g1_i1	GeBP	-4.28516
	TRINITY_DN26100_c0_g3_i6	MYB_related	-2.74669			TRINITY_DN98705_c0_g1_i1	GeBP	-4.46852
	TRINITY_DN102808_c1_g2_i5	MYB_related	-2.74809			TRINITY_DN111487_c0_g1_i1	GeBP	-4.63119
	TRINITY_DN34095_c1_g2_i5	MYB_related	-2.77177			TRINITY_DN18565_c1_g5_i1	GeBP	-4.63119
	TRINITY_DN121258_c1_g1_i1	MYB_related	-2.79756			TRINITY_DN121155_c1_g1_i4	GeBP	-4.91008
	TRINITY_DN107433_c2_g1_i6	MYB_related	-2.8058			TRINITY_DN15094_c0_g1_i2	GRAS	-1.5126
	TRINITY_DN123635_c1_g1_i2	MYB_related	-2.83804			TRINITY_DN93073_c0_g2_i3	GRAS	-1.51553
	TRINITY_DN123391_c7_g2_i1	MYB_related	-2.89289			TRINITY_DN22313_c1_g1_i2	GRAS	-1.52952
	TRINITY_DN31741_c2_g1_i2	MYB_related	-2.89916			TRINITY_DN103103_c4_g4_i1	GRAS	-1.58718
	TRINITY_DN21085_c2_g1_i1	MYB_related	-2.95102			TRINITY_DN110075_c2_g2_i1	GRAS	-1.60858
	TRINITY_DN37124_c6_g1_i5	MYB_related	-2.98097			TRINITY_DN26875_c0_g1_i9	GRAS	-1.61589
	TRINITY_DN16806_c1_g1_i1	MYB_related	-2.98849			TRINITY_DN100766_c0_g1_i8	GRAS	-1.61999
	TRINITY_DN36723_c0_g1_i3	MYB_related	-3.02552			TRINITY_DN110011_c0_g1_i3	GRAS	-1.69905
	TRINITY_DN28946_c0_g3_i8	MYB_related	-3.02559			TRINITY_DN115417_c1_g1_i1	GRAS	-1.71993
	TRINITY_DN15773_c0_g1_i3	MYB_related	-3.02581			TRINITY_DN23012_c5_g1_i1	GRAS	-1.73342
	TRINITY_DN37598_c0_g3_i1	MYB_related	-3.03191			TRINITY_DN21261_c0_g1_i4	GRAS	-1.74809
	TRINITY_DN64193_c0_g3_i1	MYB_related	-3.0555			TRINITY_DN27694_c0_g1_i3	GRAS	-1.78588
	TRINITY_DN89857_c0_g1_i4	MYB_related	-3.07618			TRINITY_DN23265_c1_g2_i5	GRAS	-1.84983
	TRINITY_DN30592_c1_g1_i8	MYB_related	-3.14284			TRINITY_DN20812_c1_g1_i1	GRAS	-1.88868
	TRINITY_DN18123_c0_g1_i4	MYB_related	-3.1471			TRINITY_DN99757_c0_g1_i1	GRAS	-1.93786
	TRINITY_DN98476_c1_g2_i1	MYB_related	-3.25116			TRINITY_DN118004_c2_g3_i3	GRAS	-1.96191
	TRINITY_DN28406_c1_g1_i4	MYB_related	-3.25301			TRINITY_DN20812_c1_g1_i2	GRAS	-1.96192
	TRINITY_DN23991_c0_g2_i5	MYB_related	-3.25683			TRINITY_DN122405_c1_g1_i1	GRAS	-1.96738
	TRINITY_DN20382_c0_g1_i3	MYB_related	-3.25868			TRINITY_DN122946_c1_g3_i2	GRAS	-1.97271
	TRINITY_DN89334_c0_g1_i3	MYB_related	-3.25917			TRINITY_DN30640_c3_g1_i1	GRAS	-2.02007
	TRINITY_DN120001_c1_g3_i2	MYB_related	-3.25918			TRINITY_DN116172_c1_g3_i1	GRAS	-2.02759
	TRINITY_DN109183_c1_g4_i2	MYB_related	-3.32296			TRINITY_DN18893_c1_g2_i2	GRAS	-2.06555
	TRINITY_DN93034_c0_g4_i4	MYB_related	-3.40197			TRINITY_DN17216_c2_g1_i2	GRAS	-2.06615
	TRINITY_DN112483_c2_g1_i2	MYB_related	-3.47757			TRINITY_DN35789_c0_g5_i3	GRAS	-2.15693
	TRINITY_DN102808_c0_g2_i2	MYB_related	-3.49315			TRINITY_DN24961_c0_g2_i1	GRAS	-2.26343
	TRINITY_DN21576_c1_g1_i2	MYB_related	-3.50144			TRINITY_DN34207_c2_g2_i2	GRAS	-2.35366
	TRINITY_DN17200_c0_g1_i1	MYB_related	-3.50242			TRINITY_DN112436_c0_g2_i1	GRAS	-2.35741
	TRINITY_DN105185_c1_g1_i2	MYB_related	-3.52614			TRINITY_DN17216_c1_g1_i1	GRAS	-2.39567
	TRINITY_DN31543_c2_g1_i1	MYB_related	-3.55106			TRINITY_DN97178_c0_g1_i1	GRAS	-2.56506
	TRINITY_DN113864_c1_g1_i1	MYB_related	-3.62829			TRINITY_DN112717_c0_g1_i1	GRAS	-2.56662
	TRINITY_DN121872_c1_g1_i1	MYB_related	-3.63604			TRINITY_DN121710_c0_g1_i1	GRAS	-2.57348
	TRINITY_DN104168_c0_g1_i2	MYB_related	-3.64598			TRINITY_DN111205_c0_g1_i1	GRAS	-2.57348
	TRINITY_DN116040_c0_g1_i3	MYB_related	-3.70904			TRINITY_DN116789_c0_g1_i3	GRAS	-2.74702
	TRINITY_DN33464_c1_g1_i1	MYB_related	-3.7878			TRINITY_DN95016_c0_g1_i2	GRAS	-2.74702
	TRINITY_DN23862_c7_g2_i1	MYB_related	-3.88761			TRINITY_DN117502_c0_g1_i1	GRAS	-2.76138
	TRINITY_DN111224_c1_g1_i3	MYB_related	-3.96136			TRINITY_DN102392_c0_g1_i2	GRAS	-2.81703
	TRINITY_DN32649_c0_g1_i16	MYB_related	-4.07482			TRINITY_DN114354_c0_g1_i3	GRAS	-2.81977
	TRINITY_DN24814_c0_g2_i2	MYB_related	-4.07482			TRINITY_DN17457_c0_g1_i2	GRAS	-2.88326
	TRINITY_DN111664_c0_g1_i9	MYB_related	-4.07482			TRINITY_DN117651_c0_g3_i3	GRAS	-2.92759
	TRINITY_DN30757_c0_g1_i2	MYB_related	-4.07482			TRINITY_DN95154_c0_g1_i3	GRAS	-2.94025
	TRINITY_DN109987_c4_g1_i2	MYB_related	-4.07482			TRINITY_DN122947_c1_g1_i1	GRAS	-2.94801
	TRINITY_DN110448_c2_g2_i2	MYB_related	-4.07483			TRINITY_DN122321_c1_g1_i1	GRAS	-2.98949
	TRINITY_DN103455_c1_g1_i6	MYB_related	-4.07485			TRINITY_DN98362_c0_g1_i2	GRAS	-3.0259
	TRINITY_DN95549_c0_g3_i7	MYB_related	-4.07486			TRINITY_DN123130_c2_g2_i1	GRAS	-3.03533
	TRINITY_DN98036_c0_g2_i5	MYB_related	-4.07486			TRINITY_DN110639_c1_g1_i6	GRAS	-3.03561
	TRINITY_DN18265_c3_g3_i2	MYB_related	-4.07489			TRINITY_DN98479_c4_g2_i1	GRAS	-3.05068
	TRINITY_DN103143_c1_g1_i1	MYB_related	-4.07489			TRINITY_DN123309_c0_g1_i1	GRAS	-3.05294
	TRINITY_DN120676_c2_g1_i1	MYB_related	-4.16563			TRINITY_DN123130_c2_g1_i2	GRAS	-3.12501
	TRINITY_DN25612_c0_g1_i3	MYB_related	-4.28495			TRINITY_DN105496_c0_g2_i1	GRAS	-3.14547
	TRINITY_DN18844_c1_g1_i5	MYB_related	-4.28496			TRINITY_DN90332_c5_g1_i1	GRAS	-3.17535
	TRINITY_DN109296_c0_g1_i10	MYB_related	-4.28496			TRINITY_DN114098_c0_g1_i3	GRAS	-3.17986
	TRINITY_DN22170_c2_g1_i2	MYB_related	-4.28496			TRINITY_DN108853_c0_g2_i4	GRAS	-3.19886
	TRINITY_DN107023_c2_g1_i2	MYB_related	-4.46256			TRINITY_DN108600_c0_g1_i5	GRAS	-3.21444
	TRINITY_DN109714_c0_g1_i5	MYB_related	-4.46831			TRINITY_DN28961_c0_g1_i1	GRAS	-3.25952
	TRINITY_DN25612_c0_g1_i6	MYB_related	-4.46834			TRINITY_DN95154_c0_g1_i2	GRAS	-3.26591
	TRINITY_DN25679_c0_g2_i3	MYB_related	-4.4684			TRINITY_DN103706_c3_g1_i1	GRAS	-3.46051
	TRINITY_DN22237_c0_g2_i4	MYB_related	-4.51468			TRINITY_DN37135_c3_g3_i1	GRAS	-3.59808
	TRINITY_DN90222_c0_g2_i1	MYB_related	-4.62703			TRINITY_DN118955_c1_g1_i3	GRAS	-3.67013
	TRINITY_DN22255_c1_g1_i2	MYB_related	-4.63096			TRINITY_DN119133_c1_g1_i5	GRAS	-3.79405
	TRINITY_DN102808_c0_g2_i1	MYB_related	-4.77713			TRINITY_DN117679_c0_g1_i2	GRAS	-4.07504
	TRINITY_DN22566_c1_g2_i5	MYB_related	-4.77713			TRINITY_DN33650_c2_g1_i10	GRAS	-4.07505
	TRINITY_DN107023_c1_g1_i1	MYB_related	-4.81867			TRINITY_DN106221_c1_g1_i1	GRAS	-4.07505
	TRINITY_DN107023_c1_g1_i4	MYB_related	-4.95949			TRINITY_DN114529_c0_g1_i2	GRAS	-4.28515
	TRINITY_DN32804_c1_g4_i2	MYB_related	-5.03049			TRINITY_DN105744_c0_g1_i3	GRAS	-4.28516
	TRINITY_DN32221_c0_g1_i9	MYB_related	-5.03134			TRINITY_DN114789_c0_g2_i2	GRAS	-4.28516
	TRINITY_DN34168_c0_g3_i1	MYB_related	-5.03138			TRINITY_DN109671_c0_g1_i3	GRAS	-4.46852
	TRINITY_DN109296_c0_g3_i1	MYB_related	-5.0314			TRINITY_DN120147_c0_g5_i1	GRAS	-4.46853
	TRINITY_DN31491_c0_g1_i7	MYB_related	-5.22534			TRINITY_DN122726_c2_g1_i2	GRAS	-4.63118
	TRINITY_DN100500_c2_g1_i5	MYB_related	-5.23774			TRINITY_DN117417_c1_g1_i5	GRAS	-4.63119
	TRINITY_DN107150_c0_g2_i2	MYB_related	-5.24752			TRINITY_DN72873_c0_g1_i3	GRAS	-5.15369
	TRINITY_DN19611_c1_g1_i2	MYB_related	-5.34361			TRINITY_DN39470_c0_g1_i1	GRAS	-6.48148
	TRINITY_DN107023_c2_g1_i1	MYB_related	-5.58245			TRINITY_DN69406_c0_g1_i1	GRAS	-6.56722
	TRINITY_DN97263_c0_g5_i1	MYB_related	-5.67989			TRINITY_DN123496_c0_g1_i1	GRF	-2.94135
	TRINITY_DN100215_c0_g1_i1	MYB_related	-5.8872			TRINITY_DN109618_c0_g1_i1	GRF	-4.07504
	TRINITY_DN109987_c4_g1_i1	MYB_related	-6.01619			TRINITY_DN121110_c0_g1_i1	GRF	-4.07504
	TRINITY_DN37293_c1_g2_i1	MYB_related	-6.12131			TRINITY_DN119593_c4_g1_i2	GRF	-4.07504
	TRINITY_DN19473_c3_g2_i2	MYB_related	-6.17621			TRINITY_DN117291_c11_g1_i1	HB-other	-1.71993
	TRINITY_DN17802_c0_g1_i1	MYB_related	-6.27652			TRINITY_DN97010_c0_g1_i2	HB-other	-1.84983
	TRINITY_DN101204_c0_g5_i1	MYB_related	-6.46348			TRINITY_DN120581_c1_g1_i1	HB-other	-2.10317
	TRINITY_DN93034_c0_g4_i1	MYB_related	-6.58249			TRINITY_DN119941_c0_g1_i1	HB-other	-2.25379
	TRINITY_DN86501_c0_g3_i1	MYB_related	-7.01272			TRINITY_DN112316_c1_g1_i4	HB-other	-2.3574
	TRINITY_DN18498_c1_g2_i3	NAC	-1.50136			TRINITY_DN100597_c0_g1_i1	HB-other	-2.46949
	TRINITY_DN37485_c4_g3_i3	NAC	-1.5241			TRINITY_DN107534_c0_g2_i1	HB-other	-2.51087
	TRINITY_DN82211_c0_g1_i1	NAC	-1.53137			TRINITY_DN87179_c0_g1_i1	HB-other	-2.56506
	TRINITY_DN95236_c0_g1_i1	NAC	-1.56343			TRINITY_DN107555_c1_g1_i1	HB-other	-2.57349
	TRINITY_DN37535_c4_g2_i14	NAC	-1.57778			TRINITY_DN107190_c0_g1_i2	HB-other	-2.58436
	TRINITY_DN102220_c2_g2_i1	NAC	-1.59321			TRINITY_DN102467_c0_g1_i2	HB-other	-2.67049
	TRINITY_DN110701_c0_g2_i8	NAC	-1.59743			TRINITY_DN119347_c0_g1_i1	HB-other	-2.7041
	TRINITY_DN118688_c0_g3_i2	NAC	-1.60188			TRINITY_DN101860_c1_g2_i1	HB-other	-2.70411
	TRINITY_DN104268_c8_g1_i7	NAC	-1.64834			TRINITY_DN122873_c0_g2_i2	HB-other	-2.74702
	TRINITY_DN31695_c3_g4_i1	NAC	-1.65036			TRINITY_DN121737_c0_g1_i3	HB-other	-2.74702
	TRINITY_DN38594_c3_g1_i2	NAC	-1.65197			TRINITY_DN98165_c0_g1_i1	HB-other	-2.81007
	TRINITY_DN29693_c1_g2_i1	NAC	-1.66121			TRINITY_DN99214_c3_g5_i1	HB-other	-2.82304
	TRINITY_DN112797_c1_g2_i1	NAC	-1.67451			TRINITY_DN116921_c0_g1_i5	HB-other	-2.84687
	TRINITY_DN90279_c0_g1_i2	NAC	-1.68486			TRINITY_DN123442_c0_g1_i1	HB-other	-2.84687
	TRINITY_DN93039_c1_g1_i1	NAC	-1.68529			TRINITY_DN122114_c0_g1_i1	HB-other	-2.99475
	TRINITY_DN109169_c0_g2_i1	NAC	-1.72297			TRINITY_DN115214_c1_g1_i1	HB-other	-3.46051
	TRINITY_DN21251_c0_g1_i3	NAC	-1.7279			TRINITY_DN111769_c1_g2_i2	HB-other	-3.57201
	TRINITY_DN30082_c2_g1_i3	NAC	-1.72793			TRINITY_DN120809_c0_g1_i4	HB-other	-4.07504
	TRINITY_DN23208_c1_g1_i1	NAC	-1.73157			TRINITY_DN111769_c1_g2_i3	HB-other	-4.07504
	TRINITY_DN37540_c4_g3_i1	NAC	-1.7596			TRINITY_DN110315_c0_g1_i2	HB-other	-4.07504
	TRINITY_DN24010_c2_g1_i5	NAC	-1.78625			TRINITY_DN118989_c2_g1_i2	HB-other	-4.28515
	TRINITY_DN98702_c4_g1_i1	NAC	-1.82091			TRINITY_DN118989_c2_g1_i8	HB-other	-4.28515
	TRINITY_DN104552_c1_g1_i1	NAC	-1.82407			TRINITY_DN99903_c0_g1_i1	HB-other	-4.28516
	TRINITY_DN98536_c0_g1_i5	NAC	-1.84758			TRINITY_DN28908_c0_g2_i3	HB-other	-4.46853
	TRINITY_DN104057_c0_g1_i2	NAC	-1.84936			TRINITY_DN88666_c0_g1_i1	HB-PHD	-2.06591
	TRINITY_DN36579_c1_g1_i8	NAC	-1.87869			TRINITY_DN21552_c1_g1_i2	HB-PHD	-2.19432
	TRINITY_DN112668_c0_g2_i2	NAC	-1.89677			TRINITY_DN21552_c1_g1_i4	HB-PHD	-2.21368
	TRINITY_DN36190_c2_g2_i2	NAC	-1.92108			TRINITY_DN116412_c0_g3_i2	HB-PHD	-2.35741
	TRINITY_DN29627_c1_g2_i1	NAC	-1.9348			TRINITY_DN104621_c0_g1_i4	HB-PHD	-2.35741
	TRINITY_DN117958_c1_g1_i1	NAC	-1.94093			TRINITY_DN17468_c0_g1_i1	HB-PHD	-2.72249
	TRINITY_DN28483_c1_g2_i2	NAC	-1.96152			TRINITY_DN84112_c0_g1_i2	HB-PHD	-2.8932
	TRINITY_DN106629_c2_g1_i2	NAC	-1.96154			TRINITY_DN104621_c0_g1_i1	HB-PHD	-2.90636
	TRINITY_DN116100_c1_g1_i9	NAC	-1.96708			TRINITY_DN105011_c0_g2_i1	HB-PHD	-3.16656
	TRINITY_DN108494_c1_g4_i1	NAC	-1.9729			TRINITY_DN101374_c0_g1_i7	HB-PHD	-3.33519
	TRINITY_DN118439_c3_g1_i5	NAC	-1.97397			TRINITY_DN17613_c0_g1_i4	HB-PHD	-3.34927
	TRINITY_DN112044_c1_g1_i1	NAC	-2.02443			TRINITY_DN100147_c2_g1_i1	HB-PHD	-3.40589
	TRINITY_DN37393_c1_g3_i2	NAC	-2.0324			TRINITY_DN94261_c0_g1_i1	HB-PHD	-4.07505
	TRINITY_DN115325_c1_g1_i4	NAC	-2.0654			TRINITY_DN26768_c0_g1_i3	HD-ZIP	-1.56309
	TRINITY_DN30690_c0_g2_i4	NAC	-2.09478			TRINITY_DN92309_c0_g1_i1	HD-ZIP	-1.66738
	TRINITY_DN108131_c0_g1_i3	NAC	-2.09951			TRINITY_DN31427_c5_g1_i2	HD-ZIP	-1.76227
	TRINITY_DN27767_c0_g1_i3	NAC	-2.10278			TRINITY_DN109284_c1_g4_i1	HD-ZIP	-1.83484
	TRINITY_DN118162_c2_g4_i1	NAC	-2.10388			TRINITY_DN115712_c0_g3_i1	HD-ZIP	-1.84983
	TRINITY_DN37393_c1_g1_i2	NAC	-2.12247			TRINITY_DN120493_c1_g1_i1	HD-ZIP	-2.10317
	TRINITY_DN103505_c0_g1_i3	NAC	-2.15425			TRINITY_DN114552_c2_g2_i6	HD-ZIP	-2.23589
	TRINITY_DN104068_c1_g1_i1	NAC	-2.21155			TRINITY_DN92655_c0_g1_i1	HD-ZIP	-2.32938
	TRINITY_DN105763_c1_g1_i1	NAC	-2.21184			TRINITY_DN80527_c0_g1_i2	HD-ZIP	-2.35741
	TRINITY_DN105521_c1_g2_i1	NAC	-2.23359			TRINITY_DN91711_c1_g2_i1	HD-ZIP	-2.37083
	TRINITY_DN108021_c1_g1_i3	NAC	-2.23549			TRINITY_DN117040_c1_g1_i2	HD-ZIP	-2.46948
	TRINITY_DN89446_c4_g1_i1	NAC	-2.2428			TRINITY_DN109193_c2_g1_i1	HD-ZIP	-2.57349
	TRINITY_DN97236_c0_g3_i2	NAC	-2.2595			TRINITY_DN88957_c0_g1_i1	HD-ZIP	-2.58436
	TRINITY_DN84133_c0_g2_i1	NAC	-2.26879			TRINITY_DN101582_c0_g1_i2	HD-ZIP	-2.74702
	TRINITY_DN88933_c0_g1_i7	NAC	-2.28161			TRINITY_DN118292_c2_g1_i15	HD-ZIP	-2.76137
	TRINITY_DN92797_c0_g1_i3	NAC	-2.32727			TRINITY_DN105523_c1_g1_i2	HD-ZIP	-2.88376
	TRINITY_DN20197_c1_g2_i2	NAC	-2.33877			TRINITY_DN99552_c0_g1_i1	HD-ZIP	-3.0259
	TRINITY_DN30304_c2_g1_i2	NAC	-2.34517			TRINITY_DN88126_c1_g2_i1	HD-ZIP	-3.02591
	TRINITY_DN29026_c2_g2_i2	NAC	-2.35615			TRINITY_DN91247_c0_g1_i1	HD-ZIP	-3.20989
	TRINITY_DN24010_c2_g1_i8	NAC	-2.35769			TRINITY_DN107193_c0_g1_i1	HD-ZIP	-3.27475
	TRINITY_DN18498_c1_g1_i2	NAC	-2.36108			TRINITY_DN89662_c0_g1_i1	HD-ZIP	-3.39318
	TRINITY_DN21662_c0_g2_i9	NAC	-2.41957			TRINITY_DN111426_c0_g1_i1	HD-ZIP	-4.07504
	TRINITY_DN80462_c0_g1_i1	NAC	-2.42188			TRINITY_DN96088_c0_g1_i2	HD-ZIP	-4.07505
	TRINITY_DN98521_c2_g1_i1	NAC	-2.44951			TRINITY_DN104725_c3_g1_i8	HD-ZIP	-4.28516
	TRINITY_DN101296_c1_g1_i2	NAC	-2.46305			TRINITY_DN120682_c0_g3_i3	HD-ZIP	-4.46852
	TRINITY_DN30572_c1_g2_i2	NAC	-2.46905			TRINITY_DN97830_c0_g2_i1	HD-ZIP	-4.46853
	TRINITY_DN101221_c0_g4_i1	NAC	-2.46906			TRINITY_DN120682_c0_g1_i5	HD-ZIP	-4.63119
	TRINITY_DN114959_c0_g3_i1	NAC	-2.46911			TRINITY_DN34270_c1_g1_i9	HD-ZIP	-4.91007
	TRINITY_DN18391_c1_g3_i1	NAC	-2.47046			TRINITY_DN119215_c0_g1_i3	HD-ZIP	-5.24767
	TRINITY_DN111225_c1_g1_i16	NAC	-2.4725			TRINITY_DN121399_c3_g1_i1	HD-ZIP	-5.94556
	TRINITY_DN18078_c2_g2_i1	NAC	-2.49387			TRINITY_DN121399_c3_g1_i2	HD-ZIP	-5.94894
	TRINITY_DN108131_c0_g1_i1	NAC	-2.51312			TRINITY_DN106005_c2_g1_i3	HRT-like	-3.07981
	TRINITY_DN98218_c0_g1_i2	NAC	-2.5235			TRINITY_DN79965_c0_g1_i1	HRT-like	-4.92044
	TRINITY_DN101296_c1_g1_i1	NAC	-2.53909			TRINITY_DN23466_c0_g1_i2	HSF	-1.5306
	TRINITY_DN92092_c1_g2_i1	NAC	-2.56458			TRINITY_DN30683_c1_g1_i3	HSF	-1.58188
	TRINITY_DN21009_c1_g2_i1	NAC	-2.56711			TRINITY_DN38131_c3_g1_i3	HSF	-1.58719
	TRINITY_DN24041_c0_g1_i1	NAC	-2.58397			TRINITY_DN120775_c1_g1_i2	HSF	-1.61999
	TRINITY_DN29925_c1_g2_i1	NAC	-2.584			TRINITY_DN30027_c0_g1_i6	HSF	-1.64662
	TRINITY_DN18391_c1_g2_i1	NAC	-2.584			TRINITY_DN99148_c1_g2_i3	HSF	-1.78245
	TRINITY_DN118022_c2_g2_i2	NAC	-2.58404			TRINITY_DN113567_c1_g1_i7	HSF	-1.83183
	TRINITY_DN106666_c0_g1_i1	NAC	-2.67006			TRINITY_DN116390_c0_g1_i1	HSF	-1.87906
	TRINITY_DN35756_c3_g1_i7	NAC	-2.70494			TRINITY_DN120775_c1_g1_i1	HSF	-1.89765
	TRINITY_DN33464_c1_g3_i1	NAC	-2.71863			TRINITY_DN115257_c0_g2_i2	HSF	-1.91756
	TRINITY_DN117500_c2_g2_i7	NAC	-2.72803			TRINITY_DN30299_c0_g3_i2	HSF	-1.95313
	TRINITY_DN88933_c0_g1_i5	NAC	-2.74073			TRINITY_DN38017_c3_g1_i2	HSF	-2.05574
	TRINITY_DN32286_c4_g2_i3	NAC	-2.74105			TRINITY_DN106015_c0_g1_i2	HSF	-2.06942
	TRINITY_DN29026_c2_g1_i2	NAC	-2.74665			TRINITY_DN32308_c1_g2_i2	HSF	-2.07681
	TRINITY_DN98702_c4_g1_i3	NAC	-2.74666			TRINITY_DN120795_c0_g1_i2	HSF	-2.10317
	TRINITY_DN20864_c1_g1_i3	NAC	-2.76094			TRINITY_DN90773_c0_g1_i3	HSF	-2.12861
	TRINITY_DN23414_c2_g3_i1	NAC	-2.76561			TRINITY_DN107349_c0_g1_i5	HSF	-2.26343
	TRINITY_DN119047_c2_g1_i2	NAC	-2.80507			TRINITY_DN27702_c0_g2_i1	HSF	-2.28638
	TRINITY_DN30304_c0_g1_i3	NAC	-2.80646			TRINITY_DN106015_c0_g2_i1	HSF	-2.30651
	TRINITY_DN115183_c1_g1_i2	NAC	-2.90407			TRINITY_DN111700_c2_g2_i2	HSF	-2.44263
	TRINITY_DN104268_c8_g1_i8	NAC	-2.9436			TRINITY_DN122105_c0_g1_i1	HSF	-2.46949
	TRINITY_DN29026_c2_g2_i3	NAC	-2.95388			TRINITY_DN120537_c4_g1_i3	HSF	-2.55486
	TRINITY_DN89446_c4_g3_i1	NAC	-2.98397			TRINITY_DN93746_c0_g1_i1	HSF	-2.57348
	TRINITY_DN30655_c4_g2_i3	NAC	-2.99701			TRINITY_DN122934_c1_g1_i1	HSF	-2.58388
	TRINITY_DN21458_c1_g1_i3	NAC	-2.99883			TRINITY_DN118417_c0_g1_i2	HSF	-2.67048
	TRINITY_DN98811_c0_g1_i1	NAC	-3.01725			TRINITY_DN91437_c1_g4_i1	HSF	-2.6705
	TRINITY_DN107136_c2_g1_i5	NAC	-3.03218			TRINITY_DN116711_c2_g1_i1	HSF	-2.74703
	TRINITY_DN33464_c1_g2_i1	NAC	-3.05764			TRINITY_DN112229_c0_g1_i1	HSF	-2.7718
	TRINITY_DN29456_c0_g1_i3	NAC	-3.14706			TRINITY_DN87273_c0_g1_i1	HSF	-2.77259
	TRINITY_DN110648_c2_g2_i1	NAC	-3.16592			TRINITY_DN111745_c0_g2_i1	HSF	-2.77326
	TRINITY_DN31473_c1_g1_i2	NAC	-3.20395			TRINITY_DN121039_c0_g3_i1	HSF	-2.78981
	TRINITY_DN85936_c0_g1_i1	NAC	-3.21123			TRINITY_DN120150_c0_g1_i1	HSF	-2.84439
	TRINITY_DN98218_c0_g1_i1	NAC	-3.28025			TRINITY_DN123304_c1_g1_i1	HSF	-2.89319
	TRINITY_DN114959_c0_g1_i1	NAC	-3.40145			TRINITY_DN26276_c0_g2_i1	HSF	-2.8932
	TRINITY_DN99282_c0_g1_i2	NAC	-3.42792			TRINITY_DN123358_c0_g1_i3	HSF	-2.92759
	TRINITY_DN107804_c3_g2_i1	NAC	-3.5164			TRINITY_DN115647_c5_g2_i1	HSF	-2.95281
	TRINITY_DN88492_c0_g1_i1	NAC	-3.59332			TRINITY_DN117039_c0_g1_i1	HSF	-2.97753
	TRINITY_DN37301_c0_g1_i1	NAC	-3.62453			TRINITY_DN122462_c0_g1_i1	HSF	-3.02301
	TRINITY_DN107597_c0_g1_i2	NAC	-3.63652			TRINITY_DN123455_c0_g1_i1	HSF	-3.0259
	TRINITY_DN34553_c0_g2_i1	NAC	-3.63678			TRINITY_DN110662_c0_g1_i1	HSF	-3.25952
	TRINITY_DN92797_c0_g2_i1	NAC	-3.67357			TRINITY_DN122205_c1_g2_i1	HSF	-3.34574
	TRINITY_DN88933_c0_g1_i2	NAC	-3.69922			TRINITY_DN117877_c1_g2_i1	HSF	-3.4605
	TRINITY_DN17850_c2_g1_i1	NAC	-3.69943			TRINITY_DN103599_c1_g4_i1	HSF	-3.63689
	TRINITY_DN113306_c1_g2_i1	NAC	-3.79795			TRINITY_DN119373_c1_g2_i1	HSF	-4.07504
	TRINITY_DN32756_c0_g1_i1	NAC	-3.91612			TRINITY_DN121080_c1_g1_i1	HSF	-4.07504
	TRINITY_DN27767_c0_g1_i7	NAC	-4.07482			TRINITY_DN111554_c0_g1_i1	HSF	-4.07504
	TRINITY_DN20724_c1_g2_i2	NAC	-4.07482			TRINITY_DN100086_c0_g1_i7	HSF	-4.07504
	TRINITY_DN101986_c2_g2_i2	NAC	-4.07482			TRINITY_DN121080_c0_g1_i3	HSF	-4.07504
	TRINITY_DN18619_c0_g2_i2	NAC	-4.07485			TRINITY_DN121080_c0_g1_i1	HSF	-4.07504
	TRINITY_DN118153_c0_g4_i1	NAC	-4.07485			TRINITY_DN116981_c1_g1_i5	HSF	-4.07504
	TRINITY_DN22185_c0_g2_i1	NAC	-4.07486			TRINITY_DN122774_c1_g1_i1	HSF	-4.07504
	TRINITY_DN111225_c1_g1_i4	NAC	-4.07486			TRINITY_DN122949_c5_g1_i5	HSF	-4.28515
	TRINITY_DN21256_c0_g2_i1	NAC	-4.07486			TRINITY_DN123277_c0_g1_i2	HSF	-4.28516
	TRINITY_DN117863_c3_g2_i1	NAC	-4.07486			TRINITY_DN95718_c0_g1_i1	HSF	-4.28516
	TRINITY_DN38542_c3_g1_i2	NAC	-4.07489			TRINITY_DN106658_c0_g2_i3	HSF	-4.28516
	TRINITY_DN99282_c0_g1_i8	NAC	-4.28495			TRINITY_DN93819_c1_g1_i3	HSF	-4.28516
	TRINITY_DN33472_c1_g2_i10	NAC	-4.28496			TRINITY_DN33403_c0_g1_i2	HSF	-4.6312
	TRINITY_DN82241_c0_g1_i4	NAC	-4.28496			TRINITY_DN22556_c4_g3_i1	HSF	-4.74476
	TRINITY_DN31695_c3_g3_i1	NAC	-4.28499			TRINITY_DN114443_c0_g3_i2	HSF	-4.77735
	TRINITY_DN16816_c0_g1_i1	NAC	-4.28499			TRINITY_DN121401_c0_g2_i1	HSF	-4.77736
	TRINITY_DN108029_c0_g2_i3	NAC	-4.29194			TRINITY_DN22556_c4_g4_i1	HSF	-6.968
	TRINITY_DN103817_c2_g1_i1	NAC	-4.38149			TRINITY_DN117925_c0_g1_i1	LBD	-1.56457
	TRINITY_DN27767_c0_g1_i4	NAC	-4.46827			TRINITY_DN27686_c0_g3_i2	LBD	-1.96458
	TRINITY_DN33200_c0_g1_i1	NAC	-4.4683			TRINITY_DN103836_c0_g1_i1	LBD	-2.16291
	TRINITY_DN30724_c1_g2_i1	NAC	-4.46831			TRINITY_DN33686_c1_g1_i1	LBD	-2.16292
	TRINITY_DN118162_c2_g1_i1	NAC	-4.58764			TRINITY_DN34051_c0_g1_i6	LBD	-2.22682
	TRINITY_DN30335_c0_g1_i11	NAC	-4.63096			TRINITY_DN102307_c0_g1_i2	LBD	-2.25381
	TRINITY_DN121664_c1_g2_i1	NAC	-4.631			TRINITY_DN104722_c1_g5_i1	LBD	-2.33929
	TRINITY_DN37625_c3_g1_i1	NAC	-4.631			TRINITY_DN119666_c1_g1_i1	LBD	-2.46949
	TRINITY_DN117642_c2_g1_i6	NAC	-4.7762			TRINITY_DN120295_c0_g3_i1	LBD	-2.48369
	TRINITY_DN105862_c0_g1_i2	NAC	-4.77711			TRINITY_DN114074_c0_g1_i2	LBD	-2.49644
	TRINITY_DN77388_c0_g2_i1	NAC	-4.77712			TRINITY_DN110718_c0_g1_i4	LBD	-2.56905
	TRINITY_DN26968_c3_g2_i4	NAC	-4.77716			TRINITY_DN114252_c0_g1_i1	LBD	-2.67049
	TRINITY_DN37625_c3_g1_i3	NAC	-4.8464			TRINITY_DN106222_c1_g4_i1	LBD	-2.70412
	TRINITY_DN34192_c1_g1_i2	NAC	-4.90992			TRINITY_DN106349_c0_g3_i5	LBD	-2.74702
	TRINITY_DN24253_c0_g5_i1	NAC	-4.91949			TRINITY_DN88178_c0_g1_i1	LBD	-2.81771
	TRINITY_DN24010_c2_g1_i3	NAC	-5.03078			TRINITY_DN102078_c0_g1_i11	LBD	-2.8837
	TRINITY_DN18723_c0_g1_i2	NAC	-5.03134			TRINITY_DN119232_c0_g1_i1	LBD	-3.0259
	TRINITY_DN22908_c0_g1_i1	NAC	-5.07931			TRINITY_DN99392_c0_g1_i1	LBD	-3.06892
	TRINITY_DN114637_c0_g1_i1	NAC	-5.14347			TRINITY_DN17902_c1_g2_i1	LBD	-3.16581
	TRINITY_DN19225_c0_g1_i6	NAC	-5.24742			TRINITY_DN95519_c1_g2_i1	LBD	-3.25951
	TRINITY_DN111225_c1_g1_i1	NAC	-5.24746			TRINITY_DN91360_c0_g1_i4	LBD	-3.59939
	TRINITY_DN21256_c0_g1_i2	NAC	-5.2475			TRINITY_DN116311_c0_g1_i6	LBD	-4.00171
	TRINITY_DN117933_c1_g1_i1	NAC	-5.43458			TRINITY_DN115768_c0_g1_i1	LBD	-4.07505
	TRINITY_DN18214_c0_g1_i2	NAC	-6.50539			TRINITY_DN94746_c0_g1_i2	LBD	-4.07505
	TRINITY_DN101037_c5_g1_i1	NAC	-6.65585			TRINITY_DN120120_c3_g2_i5	LBD	-4.07505
	TRINITY_DN107804_c3_g1_i2	NAC	-6.96647			TRINITY_DN91360_c0_g1_i1	LBD	-4.28515
	TRINITY_DN11697_c0_g1_i1	NAC	-8.40143			TRINITY_DN121699_c1_g1_i2	LBD	-4.28515
	TRINITY_DN118022_c1_g2_i1	NAC	-8.65394			TRINITY_DN112917_c0_g1_i1	LBD	-4.28516
	TRINITY_DN118022_c1_g1_i1	NAC	-9.40481			TRINITY_DN107780_c0_g1_i1	LBD	-4.28516
	TRINITY_DN119845_c2_g1_i3	NF-YA	-1.53056			TRINITY_DN112585_c0_g1_i1	LBD	-4.28516
	TRINITY_DN114606_c1_g2_i6	NF-YA	-1.56564			TRINITY_DN32678_c1_g1_i1	LBD	-4.28516
	TRINITY_DN118513_c4_g3_i3	NF-YA	-1.58141			TRINITY_DN110659_c0_g1_i1	LBD	-4.28516
	TRINITY_DN116754_c0_g1_i5	NF-YA	-1.69816			TRINITY_DN108016_c0_g1_i2	LBD	-4.46852
	TRINITY_DN99790_c3_g1_i1	NF-YA	-1.72876			TRINITY_DN118387_c0_g1_i5	LBD	-4.46852
	TRINITY_DN78748_c0_g1_i2	NF-YA	-1.75601			TRINITY_DN117911_c4_g1_i3	LBD	-4.46852
	TRINITY_DN119798_c2_g1_i1	NF-YA	-1.76241			TRINITY_DN94120_c0_g1_i1	LBD	-4.46852
	TRINITY_DN104543_c0_g1_i1	NF-YA	-1.96144			TRINITY_DN112079_c0_g1_i1	LBD	-4.77736
	TRINITY_DN14595_c0_g1_i1	NF-YA	-1.96913			TRINITY_DN118254_c1_g1_i1	LBD	-4.77736
	TRINITY_DN21328_c1_g1_i1	NF-YA	-2.07568			TRINITY_DN12706_c0_g1_i2	LBD	-4.91008
	TRINITY_DN121256_c4_g1_i11	NF-YA	-2.17838			TRINITY_DN103519_c0_g1_i1	LBD	-5.03161
	TRINITY_DN89792_c0_g1_i3	NF-YA	-2.40564			TRINITY_DN106567_c0_g2_i1	LBD	-5.14368
	TRINITY_DN118023_c0_g2_i2	NF-YA	-2.41383			TRINITY_DN105526_c2_g1_i2	LBD	-5.24642
	TRINITY_DN36394_c7_g5_i1	NF-YA	-2.41925			TRINITY_DN99728_c5_g1_i1	LBD	-5.24767
	TRINITY_DN91049_c0_g1_i2	NF-YA	-2.41957			TRINITY_DN92229_c0_g3_i3	LBD	-5.3573
	TRINITY_DN101917_c0_g1_i2	NF-YA	-2.4196			TRINITY_DN95333_c1_g1_i1	LBD	-5.60179
	TRINITY_DN16766_c0_g1_i3	NF-YA	-2.49596			TRINITY_DN98953_c0_g1_i2	LBD	-5.94896
	TRINITY_DN104880_c0_g1_i2	NF-YA	-2.73776			TRINITY_DN19209_c0_g1_i2	LBD	-6.22857
	TRINITY_DN118513_c4_g3_i2	NF-YA	-2.89299			TRINITY_DN14593_c0_g1_i1	LSD	-1.62189
	TRINITY_DN118513_c4_g3_i6	NF-YA	-3.06601			TRINITY_DN20527_c0_g3_i2	LSD	-2.08141
	TRINITY_DN118513_c4_g3_i8	NF-YA	-4.46831			TRINITY_DN115410_c0_g1_i3	LSD	-2.58436
	TRINITY_DN89420_c0_g1_i2	NF-YA	-8.46831			TRINITY_DN90410_c0_g1_i2	LSD	-2.70411
	TRINITY_DN37197_c4_g1_i1	NF-YB	-1.72595			TRINITY_DN115037_c4_g1_i1	LSD	-2.80571
	TRINITY_DN34545_c2_g3_i1	NF-YB	-1.72658			TRINITY_DN86848_c0_g1_i1	LSD	-3.10758
	TRINITY_DN27814_c0_g1_i1	NF-YB	-1.97159			TRINITY_DN100508_c0_g1_i2	LSD	-3.21168
	TRINITY_DN92472_c1_g1_i1	NF-YB	-2.06524			TRINITY_DN85995_c0_g1_i1	LSD	-4.07504
	TRINITY_DN123491_c2_g3_i1	NF-YB	-2.1683			TRINITY_DN107149_c2_g1_i1	LSD	-5.69683
	TRINITY_DN107425_c1_g1_i1	NF-YB	-2.49789			TRINITY_DN23675_c0_g1_i2	MIKC_MADS	-2.06591
	TRINITY_DN114807_c0_g1_i3	NF-YB	-2.50912			TRINITY_DN116102_c0_g1_i1	MIKC_MADS	-2.23588
	TRINITY_DN92472_c1_g3_i1	NF-YB	-2.50966			TRINITY_DN35858_c0_g1_i6	MIKC_MADS	-2.23589
	TRINITY_DN102010_c0_g1_i1	NF-YB	-2.56155			TRINITY_DN113038_c0_g2_i4	MIKC_MADS	-2.31387
	TRINITY_DN121273_c1_g3_i1	NF-YB	-2.584			TRINITY_DN113038_c0_g1_i7	MIKC_MADS	-2.32937
	TRINITY_DN24041_c0_g2_i2	NF-YB	-2.65501			TRINITY_DN96227_c0_g1_i1	MIKC_MADS	-2.35741
	TRINITY_DN29800_c1_g1_i1	NF-YB	-2.66892			TRINITY_DN114885_c3_g1_i1	MIKC_MADS	-2.46949
	TRINITY_DN30510_c1_g1_i1	NF-YB	-2.8892			TRINITY_DN112952_c0_g1_i1	MIKC_MADS	-2.63353
	TRINITY_DN38665_c2_g1_i1	NF-YB	-4.4683			TRINITY_DN105750_c0_g1_i2	MIKC_MADS	-2.66816
	TRINITY_DN34545_c1_g1_i1	NF-YB	-4.77715			TRINITY_DN122189_c0_g2_i1	MIKC_MADS	-2.67103
	TRINITY_DN17351_c0_g1_i1	NF-YB	-4.90941			TRINITY_DN112952_c0_g2_i1	MIKC_MADS	-2.67787
	TRINITY_DN111937_c0_g1_i1	NF-YB	-5.60156			TRINITY_DN113559_c0_g2_i1	MIKC_MADS	-2.70334
	TRINITY_DN99196_c0_g1_i2	NF-YC	-1.63794			TRINITY_DN100656_c0_g1_i4	MIKC_MADS	-2.76138
	TRINITY_DN105948_c0_g1_i3	NF-YC	-1.98822			TRINITY_DN114909_c0_g1_i3	MIKC_MADS	-2.76717
	TRINITY_DN22813_c1_g2_i1	NF-YC	-2.08882			TRINITY_DN25943_c2_g1_i7	MIKC_MADS	-2.77564
	TRINITY_DN104392_c0_g4_i2	NF-YC	-2.22157			TRINITY_DN111226_c1_g3_i3	MIKC_MADS	-2.84314
	TRINITY_DN28054_c1_g1_i1	NF-YC	-2.23484			TRINITY_DN117398_c0_g1_i2	MIKC_MADS	-2.89319
	TRINITY_DN102168_c0_g4_i1	NF-YC	-2.80267			TRINITY_DN111372_c0_g1_i2	MIKC_MADS	-2.89319
	TRINITY_DN23385_c1_g1_i2	NF-YC	-3.08012			TRINITY_DN123497_c0_g1_i1	MIKC_MADS	-2.92759
	TRINITY_DN102168_c0_g2_i1	NF-YC	-3.64641			TRINITY_DN93056_c1_g1_i2	MIKC_MADS	-2.94936
	TRINITY_DN22883_c1_g1_i6	NF-YC	-4.62082			TRINITY_DN111008_c0_g1_i1	MIKC_MADS	-3.14504
	TRINITY_DN21911_c0_g6_i1	NF-YC	-5.2475			TRINITY_DN105130_c0_g1_i2	MIKC_MADS	-3.25951
	TRINITY_DN35282_c2_g2_i1	Nin-like	-1.57236			TRINITY_DN101012_c0_g1_i1	MIKC_MADS	-3.27475
	TRINITY_DN31737_c0_g2_i8	Nin-like	-1.58676			TRINITY_DN94834_c0_g2_i1	MIKC_MADS	-3.51465
	TRINITY_DN84355_c0_g1_i3	Nin-like	-1.58719			TRINITY_DN17610_c0_g1_i2	MIKC_MADS	-3.54225
	TRINITY_DN118938_c1_g3_i1	Nin-like	-1.64481			TRINITY_DN18078_c2_g3_i1	MIKC_MADS	-3.58406
	TRINITY_DN123007_c5_g2_i1	Nin-like	-1.66379			TRINITY_DN110854_c1_g1_i1	MIKC_MADS	-3.93129
	TRINITY_DN37483_c8_g2_i1	Nin-like	-1.69214			TRINITY_DN100656_c0_g1_i5	MIKC_MADS	-4.07269
	TRINITY_DN83376_c0_g1_i1	Nin-like	-1.73034			TRINITY_DN96227_c0_g1_i6	MIKC_MADS	-4.07504
	TRINITY_DN118967_c1_g1_i1	Nin-like	-1.78312			TRINITY_DN16118_c0_g1_i5	MIKC_MADS	-4.07505
	TRINITY_DN19029_c0_g1_i3	Nin-like	-1.7878			TRINITY_DN30306_c0_g1_i6	MIKC_MADS	-4.41781
	TRINITY_DN37483_c8_g3_i1	Nin-like	-1.8714			TRINITY_DN110854_c0_g1_i1	MIKC_MADS	-4.46853
	TRINITY_DN77617_c0_g1_i2	Nin-like	-2.01803			TRINITY_DN111442_c0_g1_i1	MIKC_MADS	-4.91007
	TRINITY_DN100816_c1_g3_i1	Nin-like	-2.03506			TRINITY_DN120844_c1_g1_i1	MIKC_MADS	-4.91007
	TRINITY_DN23079_c0_g1_i2	Nin-like	-2.14281			TRINITY_DN120015_c0_g1_i6	MIKC_MADS	-5.34469
	TRINITY_DN83376_c1_g1_i1	Nin-like	-2.21032			TRINITY_DN86517_c3_g2_i2	MIKC_MADS	-5.90229
	TRINITY_DN24328_c1_g2_i1	Nin-like	-2.42475			TRINITY_DN27260_c0_g1_i2	M-type_MADS	-1.60677
	TRINITY_DN31779_c0_g2_i1	Nin-like	-2.53617			TRINITY_DN20012_c1_g3_i2	M-type_MADS	-1.66738
	TRINITY_DN36810_c1_g1_i1	Nin-like	-2.5746			TRINITY_DN109298_c0_g2_i2	M-type_MADS	-1.84984
	TRINITY_DN51928_c0_g1_i1	Nin-like	-2.61396			TRINITY_DN121723_c2_g2_i5	M-type_MADS	-2.03219
	TRINITY_DN20371_c0_g3_i1	Nin-like	-2.74666			TRINITY_DN104814_c0_g1_i2	M-type_MADS	-2.10317
	TRINITY_DN100816_c0_g1_i1	Nin-like	-2.75723			TRINITY_DN103599_c1_g1_i1	M-type_MADS	-2.23588
	TRINITY_DN21866_c5_g1_i1	Nin-like	-2.98885			TRINITY_DN85122_c0_g1_i1	M-type_MADS	-2.23588
	TRINITY_DN118967_c2_g1_i3	Nin-like	-3.02555			TRINITY_DN110756_c0_g1_i1	M-type_MADS	-2.23588
	TRINITY_DN26834_c0_g1_i9	Nin-like	-4.07486			TRINITY_DN91557_c0_g2_i1	M-type_MADS	-2.26343
	TRINITY_DN95093_c1_g2_i1	Nin-like	-4.28499			TRINITY_DN25126_c0_g1_i2	M-type_MADS	-2.3393
	TRINITY_DN23499_c0_g2_i2	Nin-like	-4.28499			TRINITY_DN8637_c0_g1_i1	M-type_MADS	-2.44313
	TRINITY_DN26412_c0_g1_i4	Nin-like	-4.90989			TRINITY_DN122197_c1_g2_i4	M-type_MADS	-2.46948
	TRINITY_DN26412_c0_g1_i9	Nin-like	-4.98741			TRINITY_DN108328_c1_g1_i1	M-type_MADS	-2.53411
	TRINITY_DN26412_c0_g1_i5	Nin-like	-5.8214			TRINITY_DN123616_c1_g1_i1	M-type_MADS	-2.58436
	TRINITY_DN104223_c2_g1_i1	RAV	-1.51495			TRINITY_DN123337_c3_g1_i1	M-type_MADS	-2.58436
	TRINITY_DN114691_c0_g2_i1	RAV	-4.07486			TRINITY_DN121723_c2_g2_i4	M-type_MADS	-2.58436
	TRINITY_DN18787_c0_g1_i2	RAV	-4.18238			TRINITY_DN15546_c0_g1_i3	M-type_MADS	-2.61809
	TRINITY_DN111155_c0_g2_i1	S1Fa-like	-1.55957			TRINITY_DN119400_c0_g1_i2	M-type_MADS	-2.65019
	TRINITY_DN106610_c0_g2_i1	S1Fa-like	-1.69034			TRINITY_DN91165_c0_g1_i1	M-type_MADS	-2.67209
	TRINITY_DN110510_c0_g3_i2	S1Fa-like	-1.96157			TRINITY_DN110485_c0_g1_i1	M-type_MADS	-2.76717
	TRINITY_DN116733_c1_g4_i1	S1Fa-like	-2.03155			TRINITY_DN118402_c0_g2_i1	M-type_MADS	-2.77031
	TRINITY_DN116733_c1_g1_i3	S1Fa-like	-2.31813			TRINITY_DN118700_c0_g2_i2	M-type_MADS	-2.84687
	TRINITY_DN32001_c2_g1_i1	S1Fa-like	-2.39227			TRINITY_DN102395_c0_g1_i1	M-type_MADS	-2.84687
	TRINITY_DN37201_c1_g2_i1	S1Fa-like	-2.4255			TRINITY_DN123466_c2_g3_i1	M-type_MADS	-2.86014
	TRINITY_DN19172_c0_g1_i1	S1Fa-like	-2.54258			TRINITY_DN109687_c0_g1_i2	M-type_MADS	-2.90618
	TRINITY_DN113994_c0_g1_i1	S1Fa-like	-2.63825			TRINITY_DN31937_c3_g2_i6	M-type_MADS	-2.94137
	TRINITY_DN24514_c1_g2_i4	S1Fa-like	-2.74666			TRINITY_DN119365_c0_g1_i1	M-type_MADS	-2.98582
	TRINITY_DN30164_c0_g1_i1	S1Fa-like	-2.95209			TRINITY_DN114508_c0_g1_i1	M-type_MADS	-3.0259
	TRINITY_DN32814_c1_g1_i3	S1Fa-like	-3.00359			TRINITY_DN102080_c0_g1_i2	M-type_MADS	-3.0259
	TRINITY_DN19748_c3_g1_i1	S1Fa-like	-3.00368			TRINITY_DN105807_c0_g1_i2	M-type_MADS	-3.04407
	TRINITY_DN92238_c2_g1_i1	S1Fa-like	-3.46008			TRINITY_DN116475_c1_g1_i1	M-type_MADS	-3.04679
	TRINITY_DN34632_c1_g1_i2	S1Fa-like	-4.06994			TRINITY_DN117000_c1_g1_i1	M-type_MADS	-3.14573
	TRINITY_DN119860_c1_g1_i1	S1Fa-like	-4.07485			TRINITY_DN114634_c0_g1_i1	M-type_MADS	-3.14743
	TRINITY_DN33534_c1_g1_i1	S1Fa-like	-4.4683			TRINITY_DN103467_c2_g2_i1	M-type_MADS	-3.2316
	TRINITY_DN110534_c1_g2_i1	S1Fa-like	-4.77722			TRINITY_DN98014_c0_g1_i1	M-type_MADS	-3.25951
	TRINITY_DN106610_c0_g1_i2	S1Fa-like	-5.43536			TRINITY_DN29704_c1_g2_i2	M-type_MADS	-3.28092
	TRINITY_DN93672_c4_g1_i3	SBP	-1.77654			TRINITY_DN20483_c2_g4_i4	M-type_MADS	-3.31319
	TRINITY_DN86873_c0_g1_i1	SBP	-1.84947			TRINITY_DN114229_c0_g1_i1	M-type_MADS	-3.33519
	TRINITY_DN21285_c1_g1_i11	SBP	-1.87874			TRINITY_DN104491_c0_g1_i7	M-type_MADS	-3.3635
	TRINITY_DN75453_c0_g1_i1	SBP	-2.23544			TRINITY_DN115836_c2_g2_i1	M-type_MADS	-3.46051
	TRINITY_DN118444_c2_g1_i1	SBP	-2.24585			TRINITY_DN26036_c0_g2_i1	M-type_MADS	-3.57794
	TRINITY_DN90602_c0_g1_i1	SBP	-2.30861			TRINITY_DN121321_c2_g2_i1	M-type_MADS	-4.07504
	TRINITY_DN95340_c0_g1_i1	SBP	-2.36864			TRINITY_DN98099_c1_g1_i3	M-type_MADS	-4.07505
	TRINITY_DN30971_c3_g1_i6	SBP	-2.584			TRINITY_DN86020_c0_g1_i1	M-type_MADS	-4.07505
	TRINITY_DN95548_c1_g3_i1	SBP	-4.06194			TRINITY_DN104491_c0_g1_i14	M-type_MADS	-4.28516
	TRINITY_DN105908_c0_g1_i2	SBP	-4.0644			TRINITY_DN109369_c0_g1_i1	M-type_MADS	-4.28516
	TRINITY_DN31580_c0_g1_i1	SBP	-4.07482			TRINITY_DN85011_c0_g1_i1	M-type_MADS	-4.46852
	TRINITY_DN15466_c0_g2_i3	SBP	-4.46834			TRINITY_DN115435_c0_g2_i1	M-type_MADS	-4.46852
	TRINITY_DN110300_c1_g1_i6	SBP	-5.03136			TRINITY_DN31937_c3_g2_i2	M-type_MADS	-4.46853
	TRINITY_DN22327_c0_g1_i1	SRS	-2.06559			TRINITY_DN115314_c0_g1_i4	M-type_MADS	-4.77736
	TRINITY_DN100495_c1_g3_i2	SRS	-2.63036			TRINITY_DN119519_c1_g1_i3	M-type_MADS	-4.77736
	TRINITY_DN28878_c0_g2_i1	SRS	-2.90817			TRINITY_DN91627_c0_g1_i1	M-type_MADS	-4.77736
	TRINITY_DN35741_c2_g1_i1	SRS	-3.24966			TRINITY_DN105098_c3_g1_i2	M-type_MADS	-4.91007
	TRINITY_DN22577_c5_g1_i2	STAT	-1.84937			TRINITY_DN115565_c0_g1_i2	M-type_MADS	-5.0316
	TRINITY_DN107627_c0_g1_i1	STAT	-1.96426			TRINITY_DN22301_c3_g1_i3	M-type_MADS	-5.0316
	TRINITY_DN110784_c0_g3_i3	STAT	-2.76957			TRINITY_DN115314_c0_g2_i2	M-type_MADS	-5.14123
	TRINITY_DN102085_c1_g1_i1	STAT	-3.1471			TRINITY_DN106648_c1_g2_i8	M-type_MADS	-5.34468
	TRINITY_DN109664_c1_g2_i1	STAT	-3.36749			TRINITY_DN91602_c3_g1_i1	M-type_MADS	-5.35729
	TRINITY_DN18667_c0_g2_i2	STAT	-4.07486			TRINITY_DN123466_c2_g2_i3	M-type_MADS	-5.43556
	TRINITY_DN18667_c0_g3_i2	STAT	-4.07486			TRINITY_DN20198_c0_g1_i3	M-type_MADS	-5.60178
	TRINITY_DN36832_c1_g2_i8	STAT	-4.6309			TRINITY_DN119195_c5_g1_i1	M-type_MADS	-6.34868
	TRINITY_DN22565_c0_g1_i15	STAT	-4.63097			TRINITY_DN115474_c0_g1_i3	MYB	-1.57821
	TRINITY_DN120913_c0_g1_i1	STAT	-5.14363			TRINITY_DN111900_c1_g1_i4	MYB	-1.57823
	TRINITY_DN110878_c3_g1_i1	STAT	-6.93563			TRINITY_DN97223_c1_g1_i10	MYB	-1.57823
	TRINITY_DN22565_c0_g1_i2	STAT	-7.97611			TRINITY_DN13864_c0_g1_i1	MYB	-1.64094
	TRINITY_DN31415_c1_g1_i2	TALE	-1.71285			TRINITY_DN18482_c0_g2_i3	MYB	-1.7062
	TRINITY_DN111412_c2_g1_i3	TALE	-1.71494			TRINITY_DN105634_c1_g1_i1	MYB	-1.83297
	TRINITY_DN110778_c1_g2_i2	TALE	-1.90168			TRINITY_DN20027_c0_g1_i5	MYB	-1.84895
	TRINITY_DN90979_c0_g1_i3	TALE	-1.91657			TRINITY_DN21522_c0_g1_i6	MYB	-1.87037
	TRINITY_DN30680_c2_g1_i4	TALE	-2.19391			TRINITY_DN105634_c1_g1_i3	MYB	-1.92496
	TRINITY_DN26315_c0_g1_i3	TALE	-2.26308			TRINITY_DN27023_c0_g1_i1	MYB	-1.95889
	TRINITY_DN36205_c3_g2_i1	TALE	-2.33591			TRINITY_DN97835_c0_g2_i1	MYB	-1.98256
	TRINITY_DN37244_c2_g1_i1	TALE	-2.33802			TRINITY_DN120362_c2_g3_i1	MYB	-2.00596
	TRINITY_DN101205_c3_g8_i1	TALE	-2.74669			TRINITY_DN31203_c0_g1_i2	MYB	-2.00952
	TRINITY_DN108702_c1_g1_i2	TALE	-4.63096			TRINITY_DN84540_c0_g1_i2	MYB	-2.05962
	TRINITY_DN37770_c2_g1_i2	TALE	-4.90982			TRINITY_DN26268_c0_g2_i4	MYB	-2.06591
	TRINITY_DN95741_c0_g1_i3	TALE	-4.90986			TRINITY_DN101124_c0_g2_i3	MYB	-2.10317
	TRINITY_DN90979_c0_g1_i1	TALE	-5.43461			TRINITY_DN118954_c0_g1_i1	MYB	-2.10317
	TRINITY_DN106700_c1_g1_i1	TCP	-1.52684			TRINITY_DN32043_c2_g1_i1	MYB	-2.10634
	TRINITY_DN112685_c0_g1_i6	TCP	-1.75645			TRINITY_DN94112_c2_g1_i1	MYB	-2.16149
	TRINITY_DN18445_c0_g4_i1	TCP	-1.78964			TRINITY_DN98492_c0_g1_i1	MYB	-2.23588
	TRINITY_DN23742_c1_g1_i1	TCP	-1.90636			TRINITY_DN116410_c0_g2_i1	MYB	-2.2538
	TRINITY_DN109391_c1_g1_i1	TCP	-1.9482			TRINITY_DN108639_c0_g2_i1	MYB	-2.33929
	TRINITY_DN89980_c0_g1_i9	TCP	-1.9612			TRINITY_DN97314_c0_g1_i3	MYB	-2.33931
	TRINITY_DN107797_c1_g1_i3	TCP	-2.02361			TRINITY_DN107421_c2_g2_i1	MYB	-2.33931
	TRINITY_DN115032_c2_g1_i4	TCP	-2.40624			TRINITY_DN110475_c0_g1_i4	MYB	-2.35741
	TRINITY_DN37429_c1_g2_i5	TCP	-2.89281			TRINITY_DN118850_c0_g1_i1	MYB	-2.35741
	TRINITY_DN16114_c0_g1_i14	TCP	-4.07482			TRINITY_DN17669_c0_g1_i1	MYB	-2.3828
	TRINITY_DN21320_c0_g1_i5	TCP	-5.1434			TRINITY_DN120215_c1_g3_i1	MYB	-2.39246
	TRINITY_DN29227_c0_g3_i1	Trihelix	-1.5538			TRINITY_DN81927_c0_g1_i1	MYB	-2.44213
	TRINITY_DN38409_c2_g3_i1	Trihelix	-1.58674			TRINITY_DN122171_c2_g1_i1	MYB	-2.46949
	TRINITY_DN122475_c2_g1_i2	Trihelix	-1.60613			TRINITY_DN119323_c1_g1_i3	MYB	-2.49646
	TRINITY_DN113224_c1_g4_i2	Trihelix	-1.65039			TRINITY_DN32679_c3_g3_i4	MYB	-2.49646
	TRINITY_DN32939_c0_g1_i2	Trihelix	-1.72982			TRINITY_DN109612_c1_g1_i2	MYB	-2.51086
	TRINITY_DN28570_c3_g1_i1	Trihelix	-1.77585			TRINITY_DN121579_c0_g2_i2	MYB	-2.57348
	TRINITY_DN96170_c1_g3_i3	Trihelix	-1.83514			TRINITY_DN105260_c0_g1_i1	MYB	-2.58436
	TRINITY_DN20989_c0_g2_i2	Trihelix	-1.83776			TRINITY_DN117594_c2_g1_i1	MYB	-2.6346
	TRINITY_DN100361_c0_g1_i2	Trihelix	-1.93351			TRINITY_DN100422_c0_g1_i1	MYB	-2.67048
	TRINITY_DN94083_c0_g1_i1	Trihelix	-1.96148			TRINITY_DN118472_c1_g1_i2	MYB	-2.67155
	TRINITY_DN23058_c0_g1_i6	Trihelix	-1.96363			TRINITY_DN105286_c0_g2_i1	MYB	-2.69214
	TRINITY_DN32286_c4_g1_i4	Trihelix	-1.99651			TRINITY_DN123526_c2_g1_i1	MYB	-2.7041
	TRINITY_DN104766_c2_g2_i3	Trihelix	-2.15512			TRINITY_DN112193_c1_g1_i2	MYB	-2.70411
	TRINITY_DN28759_c0_g1_i2	Trihelix	-2.18032			TRINITY_DN88590_c0_g1_i1	MYB	-2.74702
	TRINITY_DN17114_c0_g1_i2	Trihelix	-2.34395			TRINITY_DN111702_c0_g2_i1	MYB	-2.74702
	TRINITY_DN17600_c0_g1_i3	Trihelix	-2.42208			TRINITY_DN117796_c0_g1_i3	MYB	-2.74702
	TRINITY_DN104766_c2_g2_i2	Trihelix	-2.45515			TRINITY_DN14701_c0_g1_i2	MYB	-2.75254
	TRINITY_DN93445_c0_g1_i1	Trihelix	-2.72258			TRINITY_DN103766_c0_g2_i2	MYB	-2.76138
	TRINITY_DN91503_c1_g1_i3	Trihelix	-2.76096			TRINITY_DN118391_c1_g3_i2	MYB	-2.76139
	TRINITY_DN101973_c0_g1_i1	Trihelix	-3.33442			TRINITY_DN107393_c0_g1_i3	MYB	-2.84688
	TRINITY_DN87136_c0_g2_i1	Trihelix	-3.39602			TRINITY_DN98383_c1_g3_i1	MYB	-2.8747
	TRINITY_DN94502_c0_g1_i1	Trihelix	-3.78411			TRINITY_DN114817_c0_g1_i2	MYB	-2.89319
	TRINITY_DN16842_c0_g1_i1	Trihelix	-3.90147			TRINITY_DN113835_c0_g1_i1	MYB	-2.89652
	TRINITY_DN98266_c0_g3_i2	Trihelix	-3.92226			TRINITY_DN34196_c0_g1_i17	MYB	-2.90672
	TRINITY_DN90692_c0_g1_i1	Trihelix	-4.27804			TRINITY_DN104488_c0_g1_i1	MYB	-2.92759
	TRINITY_DN23406_c4_g1_i2	Trihelix	-4.28496			TRINITY_DN106414_c0_g1_i2	MYB	-2.95474
	TRINITY_DN99393_c0_g1_i1	Trihelix	-4.5884			TRINITY_DN111998_c0_g1_i1	MYB	-2.98381
	TRINITY_DN17600_c0_g1_i2	Trihelix	-4.62703			TRINITY_DN119437_c0_g3_i5	MYB	-3.00403
	TRINITY_DN21285_c0_g1_i1	Trihelix	-4.7503			TRINITY_DN119323_c0_g1_i1	MYB	-3.01884
	TRINITY_DN23387_c1_g1_i7	Trihelix	-4.90982			TRINITY_DN87630_c3_g2_i1	MYB	-3.0259
	TRINITY_DN34632_c1_g4_i1	Trihelix	-5.10107			TRINITY_DN117867_c0_g1_i1	MYB	-3.0259
	TRINITY_DN29153_c0_g2_i1	Trihelix	-5.24733			TRINITY_DN118280_c0_g1_i2	MYB	-3.14378
	TRINITY_DN121212_c1_g1_i2	Trihelix	-5.32365			TRINITY_DN26516_c0_g1_i1	MYB	-3.16923
	TRINITY_DN36331_c2_g2_i1	Trihelix	-5.78622			TRINITY_DN113745_c0_g1_i2	MYB	-3.17223
	TRINITY_DN83875_c0_g1_i1	Trihelix	-6.81837			TRINITY_DN108707_c0_g3_i2	MYB	-3.18063
	TRINITY_DN121212_c1_g1_i3	Trihelix	-7.2439			TRINITY_DN111021_c2_g1_i1	MYB	-3.20843
	TRINITY_DN112696_c1_g1_i16	VOZ	-1.57535			TRINITY_DN102523_c0_g1_i1	MYB	-3.23693
	TRINITY_DN25033_c0_g3_i1	VOZ	-2.26301			TRINITY_DN95487_c0_g2_i4	MYB	-3.28282
	TRINITY_DN95675_c1_g1_i3	Whirly	-1.57783			TRINITY_DN101095_c1_g1_i1	MYB	-3.28319
	TRINITY_DN23186_c0_g1_i1	Whirly	-1.72674			TRINITY_DN92958_c1_g2_i1	MYB	-3.30698
	TRINITY_DN120555_c1_g3_i1	Whirly	-2.12336			TRINITY_DN115205_c0_g1_i3	MYB	-3.30805
	TRINITY_DN102428_c1_g2_i2	Whirly	-2.16955			TRINITY_DN116985_c0_g2_i1	MYB	-3.36351
	TRINITY_DN95911_c1_g1_i3	Whirly	-3.90579			TRINITY_DN98383_c0_g2_i1	MYB	-3.36352
	TRINITY_DN92600_c0_g2_i1	Whirly	-4.56112			TRINITY_DN117580_c0_g1_i1	MYB	-3.46051
	TRINITY_DN38622_c3_g1_i2	WOX	-1.83506			TRINITY_DN31319_c0_g1_i4	MYB	-3.58304
	TRINITY_DN119859_c3_g2_i1	WOX	-1.94382			TRINITY_DN116574_c2_g2_i1	MYB	-3.6738
	TRINITY_DN80111_c0_g1_i2	WOX	-1.96616			TRINITY_DN99687_c0_g3_i3	MYB	-3.86665
	TRINITY_DN96596_c0_g1_i2	WOX	-2.83962			TRINITY_DN91358_c1_g2_i4	MYB	-3.95648
	TRINITY_DN15236_c0_g1_i2	WOX	-4.07482			TRINITY_DN113645_c0_g1_i3	MYB	-4.07504
	TRINITY_DN17275_c0_g2_i1	WOX	-4.17832			TRINITY_DN84595_c0_g1_i1	MYB	-4.07504
	TRINITY_DN17275_c0_g2_i2	WOX	-4.28491			TRINITY_DN99751_c1_g1_i4	MYB	-4.07504
	TRINITY_DN96596_c0_g3_i2	WOX	-4.51244			TRINITY_DN94189_c0_g1_i1	MYB	-4.07504
	TRINITY_DN17563_c0_g1_i1	WOX	-6.88633			TRINITY_DN93292_c1_g1_i1	MYB	-4.07505
	TRINITY_DN107973_c0_g2_i17	WRKY	-1.51984			TRINITY_DN117721_c0_g1_i10	MYB	-4.28516
	TRINITY_DN111537_c0_g2_i1	WRKY	-1.5284			TRINITY_DN122232_c0_g1_i1	MYB	-4.28516
	TRINITY_DN122824_c7_g2_i1	WRKY	-1.58032			TRINITY_DN90456_c0_g1_i1	MYB	-4.28516
	TRINITY_DN104846_c0_g1_i1	WRKY	-1.58483			TRINITY_DN12695_c0_g1_i1	MYB	-4.28517
	TRINITY_DN21684_c2_g1_i2	WRKY	-1.58683			TRINITY_DN101124_c0_g2_i1	MYB	-4.46852
	TRINITY_DN31171_c2_g2_i1	WRKY	-1.61545			TRINITY_DN110559_c0_g1_i2	MYB	-4.46852
	TRINITY_DN122437_c2_g3_i2	WRKY	-1.6455			TRINITY_DN93639_c0_g4_i1	MYB	-4.46853
	TRINITY_DN108193_c2_g1_i4	WRKY	-1.71932			TRINITY_DN16236_c0_g1_i3	MYB	-4.46853
	TRINITY_DN100879_c0_g1_i1	WRKY	-1.72774			TRINITY_DN91113_c1_g1_i1	MYB	-4.53144
	TRINITY_DN26942_c1_g2_i6	WRKY	-1.78391			TRINITY_DN123315_c4_g1_i7	MYB	-4.63119
	TRINITY_DN23941_c0_g1_i7	WRKY	-1.78777			TRINITY_DN97962_c0_g1_i1	MYB	-4.63119
	TRINITY_DN114969_c1_g1_i2	WRKY	-1.79876			TRINITY_DN102090_c0_g1_i1	MYB	-4.63119
	TRINITY_DN112608_c0_g1_i9	WRKY	-1.87863			TRINITY_DN101767_c2_g2_i2	MYB	-4.63119
	TRINITY_DN108200_c1_g1_i2	WRKY	-1.91717			TRINITY_DN107717_c1_g1_i1	MYB	-4.63119
	TRINITY_DN97960_c2_g3_i1	WRKY	-1.9177			TRINITY_DN123188_c3_g1_i1	MYB	-4.78598
	TRINITY_DN16641_c0_g1_i2	WRKY	-1.95341			TRINITY_DN45419_c0_g1_i1	MYB	-4.92044
	TRINITY_DN18375_c0_g1_i2	WRKY	-1.96148			TRINITY_DN59068_c0_g1_i1	MYB	-5.04349
	TRINITY_DN102875_c0_g1_i2	WRKY	-1.96154			TRINITY_DN8744_c0_g1_i2	MYB	-5.43557
	TRINITY_DN98954_c0_g2_i1	WRKY	-2.02885			TRINITY_DN92425_c6_g1_i1	MYB	-6.24803
	TRINITY_DN27415_c0_g1_i4	WRKY	-2.03063			TRINITY_DN22255_c1_g3_i1	MYB_related	-1.50179
	TRINITY_DN115250_c1_g3_i1	WRKY	-2.09397			TRINITY_DN92812_c1_g1_i2	MYB_related	-1.57823
	TRINITY_DN23738_c0_g2_i1	WRKY	-2.10275			TRINITY_DN99939_c0_g2_i3	MYB_related	-1.58718
	TRINITY_DN18723_c2_g1_i4	WRKY	-2.10277			TRINITY_DN123653_c1_g2_i1	MYB_related	-1.64737
	TRINITY_DN117414_c1_g2_i1	WRKY	-2.10279			TRINITY_DN35322_c1_g2_i1	MYB_related	-1.67123
	TRINITY_DN101475_c1_g2_i1	WRKY	-2.10279			TRINITY_DN106478_c2_g2_i1	MYB_related	-1.71993
	TRINITY_DN105292_c1_g1_i1	WRKY	-2.15206			TRINITY_DN91283_c0_g1_i3	MYB_related	-1.75706
	TRINITY_DN97960_c3_g2_i1	WRKY	-2.19502			TRINITY_DN38198_c3_g1_i2	MYB_related	-1.84711
[truncated: 9,737 more rows]
