# Supplementary material for: Genome-wide transcriptional profiling and physiological investigation elucidating the molecular mechanism of multiple abiotic stress response in Stevia rebaudiana Bertoni
Source: Sci Rep. 2023 Nov 13;13:19853. doi: 10.1038/s41598-023-46000-7 (PMC10645737; doi:10.1038/s41598-023-46000-7)
Supplement: Supplementary file 5 — Supplementary Information 5. [file 41598_2023_46000_MOESM5_ESM.xlsx]

## Sheet: Kinases and phosphatases
Supplemenatry data 5. Stress responsvie signal transduction genes in leaf and root
Leaf tissue
Transcript ID	Gene	logFC
TRINITY_DN37485_c4_g3_i3	Calcium-dependent protein kinase (CDPK) (EC 2.7.11.1)	-1.5241	DS
TRINITY_DN36088_c2_g1_i1	Calcium-dependent protein kinase 11 (EC 2.7.11.1) (Calcium-dependent protein kinase isoform CDPK2) (AtCDPK2)	1.41031
TRINITY_DN115778_c0_g2_i4	Calcium-dependent protein kinase 2 (Os) (OsCPK2) (EC 2.7.11.1)	-1.37088
TRINITY_DN23208_c1_g1_i1	Calcium-dependent protein kinase 28 (EC 2.7.11.1)	-1.73157
TRINITY_DN24794_c5_g1_i3	Calcium-dependent protein kinase 7 (EC 2.7.11.1) (Calmodulin-domain protein kinase CDPK isoform 7)	1.62151
TRINITY_DN18808_c1_g2_i1	Calcium-dependent protein kinase (CDPK) (EC 2.7.11.1)	2.40742	SS
TRINITY_DN32137_c0_g3_i4	Calcium-dependent protein kinase 1 (AtCDPK 1) (CDPK 1) (EC 2.7.11.1) (Calcium-dependent protein kinase isoform AK1)	3.85322
TRINITY_DN23826_c2_g1_i4	Calcium-dependent protein kinase 28 (EC 2.7.11.1)	1.0524
TRINITY_DN117728_c0_g1_i2	Mitogen-activated protein kinase 1 (MAP kinase 1) (EC 2.7.11.24) (MAP kinase 6) (OsMAPK6) (OsSIPK)	-1.81147	DS
TRINITY_DN112689_c2_g1_i1	Mitogen-activated protein kinase 18 (AtMPK18) (MAP kinase 18) (EC 2.7.11.24)	1.2576
TRINITY_DN32877_c3_g2_i1	Mitogen-activated protein kinase homolog 1 (EC 2.7.11.24) (PMEK1)	-2.10682
TRINITY_DN24553_c1_g3_i3	Mitogen-activated protein kinase homolog NTF6 (EC 2.7.11.24) (P43)	-1.87868
TRINITY_DN103264_c0_g2_i1	Mitogen-activated protein kinase kinase 2 (AtMAP2Kbeta) (AtMKK2) (MAP kinase kinase 2) (EC 2.7.12.2)	-1.56834
TRINITY_DN24005_c0_g1_i2	Mitogen-activated protein kinase kinase 9 (AtMKK9) (MAP kinase kinase 9) (EC 2.7.12.2)	-1.94571
TRINITY_DN29038_c0_g1_i2	Mitogen-activated protein kinase kinase kinase 1 (ARAKIN) (AtMEKK1) (MAP kinase kinase kinase 1) (EC 2.7.11.25)	1.45713
TRINITY_DN84661_c0_g1_i1	Mitogen-activated protein kinase kinase kinase kinase 5 (EC 2.7.11.1) (Kinase homologous to SPS1/STE20) (KHS) (MAPK/ERK kinase kinase kinase 5) (MEK kinase kinase 5) (MEKKK 5)	-5.59044
TRINITY_DN99254_c0_g1_i2	Mitogen-activated protein kinase 1 (MAP kinase 1) (EC 2.7.11.24) (MAP kinase 6) (OsMAPK6) (OsSIPK)	2.6719	SS
TRINITY_DN30407_c3_g2_i1	Mitogen-activated protein kinase 3 (AtMPK3) (MAP kinase 3) (EC 2.7.11.24)	3.31821
TRINITY_DN36616_c4_g1_i6	Mitogen-activated protein kinase kinase 2 (AtMAP2Kbeta) (AtMKK2) (MAP kinase kinase 2) (EC 2.7.12.2)	1.50598
TRINITY_DN88712_c0_g1_i1	Mitogen-activated protein kinase kinase 5 (AtMAP2Kalpha) (AtMEK5) (AtMKK5) (MAP kinase kinase 5) (EC 2.7.12.2)	2.80182
TRINITY_DN23532_c1_g1_i2	Mitogen-activated protein kinase kinase kinase 3 (EC 2.7.11.25) (MAPK/ERK kinase kinase 3) (MEK kinase 3) (MEKK 3)	4.53975
TRINITY_DN99254_c0_g1_i3	Mitogen-activated protein kinase 1 (MAP kinase 1) (EC 2.7.11.24) (MAP kinase 6) (OsMAPK6) (OsSIPK)	-3.06542	WS
TRINITY_DN99254_c0_g2_i1	Mitogen-activated protein kinase 3 (AtMPK3) (MAP kinase 3) (EC 2.7.11.24)	-2.083
TRINITY_DN100105_c0_g4_i1	Mitogen-activated protein kinase kinase kinase A (EC 2.7.11.25) (MAPK/ERK kinase 1) (MEK kinase 1) (MEKK 1) (MAPK/ERK kinase A) (MEK kinase A) (MEKK A) (MEKKalpha)	-5.4439
TRINITY_DN96303_c0_g3_i1	Serine/threonine/tyrosine-protein kinase HT1 (EC 2.7.10.1) (EC 2.7.11.1) (High leaf temperature protein 1)	2.12542	DS
TRINITY_DN113196_c2_g1_i1	Serine/threonine-protein kinase 2 (EC 2.7.11.1)	2.42196
TRINITY_DN107202_c1_g1_i2	Serine/threonine-protein kinase AtPK2/AtPK19 (EC 2.7.11.1) (Ribosomal-protein S6 kinase homolog 2)	1.47883
TRINITY_DN23050_c2_g2_i6	Serine/threonine-protein kinase CTR1 (EC 2.7.11.1) (Protein CONSTITUTIVE TRIPLE RESPONSE1)	2.21318
TRINITY_DN93039_c1_g1_i1	Serine/threonine-protein kinase D6PKL2 (EC 2.7.11.1) (D6 protein kinase-like 2) (Serine/threonine-protein kinase AtPK5)	-1.68529
TRINITY_DN102896_c0_g1_i2	Serine/threonine-protein kinase EDR1 (EC 2.7.11.1) (MAPKK kinase EDR1) (Protein ENHANCED DISEASE RESISTANCE 1) (AtEDR1) (Serine/threonine/tyrosine-protein kinase 10)	2.26374
TRINITY_DN95003_c0_g1_i2	Serine/threonine-protein kinase GRIK2 (EC 2.7.11.1) (Protein GEMINIVIRUS REP INTERACTING KINASE 2) (Protein GRIK2) (SnRK1-activating protein kinase 1) (AtSnAK1)	5.46156
TRINITY_DN110718_c0_g1_i4	Serine/threonine-protein kinase SAPK1 (EC 2.7.11.1) (Osmotic stress/abscisic acid-activated protein kinase 1) (stress-activated protein kinase 1) (OsSAPK1)	-3.02559
TRINITY_DN93879_c1_g3_i2	Serine/threonine-protein kinase SAPK3 (EC 2.7.11.1) (Osmotic stress/abscisic acid-activated protein kinase 3) (Protein kinase REK) (stress-activated protein kinase 3) (OsSAPK3)	-2.63031
TRINITY_DN117561_c0_g1_i8	Serine/threonine-protein kinase SAPK6 (EC 2.7.11.1) (Osmotic stress/abscisic acid-activated protein kinase 6) (stress-activated protein kinase 6) (OsSAPK6)	2.80646
TRINITY_DN121792_c0_g1_i3	Serine/threonine-protein kinase SRK2E (EC 2.7.11.1) (Protein OPEN STOMATA 1) (SNF1-related kinase 2.6) (SnRK2.6) (Serine/threonine-protein kinase OST1)	1.14832
TRINITY_DN96303_c0_g3_i1	Serine/threonine/tyrosine-protein kinase HT1 (EC 2.7.10.1) (EC 2.7.11.1) (High leaf temperature protein 1)	2.41361	SS
TRINITY_DN113196_c2_g1_i1	Serine/threonine-protein kinase 2 (EC 2.7.11.1)	2.79853
TRINITY_DN107202_c1_g1_i2	Serine/threonine-protein kinase AtPK2/AtPK19 (EC 2.7.11.1) (Ribosomal-protein S6 kinase homolog 2)	2.65322
TRINITY_DN114223_c5_g1_i1	Serine/threonine-protein kinase D6PKL2 (EC 2.7.11.1) (D6 protein kinase-like 2) (Serine/threonine-protein kinase AtPK5)	1.66129
TRINITY_DN108702_c1_g2_i4	Serine/threonine-protein kinase EDR1 (EC 2.7.11.1) (MAPKK kinase EDR1) (Protein ENHANCED DISEASE RESISTANCE 1) (AtEDR1) (Serine/threonine/tyrosine-protein kinase 10)	2.96193
TRINITY_DN95003_c0_g1_i2	Serine/threonine-protein kinase GRIK2 (EC 2.7.11.1) (Protein GEMINIVIRUS REP INTERACTING KINASE 2) (Protein GRIK2) (SnRK1-activating protein kinase 1) (AtSnAK1)	4.82009
TRINITY_DN93879_c1_g3_i2	Serine/threonine-protein kinase SAPK3 (EC 2.7.11.1) (Osmotic stress/abscisic acid-activated protein kinase 3) (Protein kinase REK) (stress-activated protein kinase 3) (OsSAPK3)	-1.72075
TRINITY_DN123390_c3_g1_i7	Calcineurin B-like protein 4 (Protein SALT OVERLY SENSITIVE 3)	-3.99329	DS
TRINITY_DN98605_c0_g3_i1	Calcineurin B-like protein 7	-5.75179
TRINITY_DN28767_c2_g2_i1	Calcineurin B-like protein 2	-1.42221
TRINITY_DN107711_c1_g4_i1	Calcineurin B-like protein 3	1.57542
TRINITY_DN123390_c3_g1_i7	Calcineurin B-like protein 4 (Protein SALT OVERLY SENSITIVE 3)	-3.21878	SS
TRINITY_DN98605_c0_g3_i1	Calcineurin B-like protein 7	-2.39276
TRINITY_DN98554_c0_g2_i7	Calcineurin B-like protein 1	1.91356
TRINITY_DN111617_c0_g1_i5	Calcineurin B-like protein 9	1.7656
TRINITY_DN100040_c3_g1_i1	CBL-interacting serine/threonine-protein kinase 11 (EC 2.7.11.1) (SNF1-related kinase 3.22) (SOS2-like protein kinase PKS5) (SOS3-interacting protein 4)	2.09583	DS
TRINITY_DN100040_c3_g1_i3	CBL-interacting serine/threonine-protein kinase 14 (EC 2.7.11.1) (SNF1-related kinase 3.15) (SOS2-like protein kinase PKS24) (Serine/threonine-protein kinase SR1) (AtSR1)	1.91542
TRINITY_DN103423_c1_g1_i3	CBL-interacting serine/threonine-protein kinase 23 (EC 2.7.11.1) (Protein LOW-K(+)-SENSITIVE 1) (SNF1-related kinase 3.23) (SOS2-like protein kinase PKS17)	1.05409
TRINITY_DN26535_c0_g2_i1	CBL-interacting serine/threonine-protein kinase 25 (EC 2.7.11.1) (SNF1-related kinase 3.25) (SOS2-like protein kinase PKS25)	3.58725
TRINITY_DN120146_c0_g2_i1	CBL-interacting serine/threonine-protein kinase 6 (EC 2.7.11.1) (SNF1-related kinase 3.14) (SOS2-like protein kinase PKS4) (SOS3-interacting protein 3)	2.82077
TRINITY_DN32321_c0_g2_i1	CBL-interacting serine/threonine-protein kinase 7 (EC 2.7.11.1) (SNF1-related kinase 3.10) (SOS2-like protein kinase PKS7) (Serine/threonine-protein kinase SR2) (AtSR2) (AtSRPK1)	1.76021
TRINITY_DN104873_c0_g3_i1	CBL-interacting serine/threonine-protein kinase 11 (EC 2.7.11.1) (SNF1-related kinase 3.22) (SOS2-like protein kinase PKS5) (SOS3-interacting protein 4)	2.3053	SS
TRINITY_DN116309_c0_g1_i1	Probable protein phosphatase 2C 10 (OsPP2C10) (EC 3.1.3.16)	2.01162	DS
TRINITY_DN113308_c0_g1_i4	Probable protein phosphatase 2C 12 (AtPP2C12) (EC 3.1.3.16)	-2.89285
TRINITY_DN102418_c0_g1_i2	Probable protein phosphatase 2C 13 (AtPP2C13) (EC 3.1.3.16)	1.69828
TRINITY_DN104673_c1_g2_i2	Probable protein phosphatase 2C 15 (AtPP2C15) (EC 3.1.3.16)	-2.15854
TRINITY_DN85492_c0_g1_i3	Probable protein phosphatase 2C 21 (OsPP2C21) (EC 3.1.3.16)	1.20618
TRINITY_DN113126_c0_g1_i1	Probable protein phosphatase 2C 24 (AtPP2C24) (EC 3.1.3.16)	3.06914
TRINITY_DN31325_c1_g1_i1	Probable protein phosphatase 2C 25 (AtPP2C25) (EC 3.1.3.16) (Protein phosphatase AP2C1)	1.34131
TRINITY_DN18082_c2_g3_i1	Probable protein phosphatase 2C 26 (OsPP2C26) (EC 3.1.3.16)	1.45602
TRINITY_DN27467_c2_g1_i1	Probable protein phosphatase 2C 27 (AtPP2C27) (EC 3.1.3.16) (Probable protein phosphatase 2C G group 1) (AtPP2CG1)	2.38822
TRINITY_DN113421_c1_g1_i9	Probable protein phosphatase 2C 33 (AtPP2C33) (EC 3.1.3.16) (AtPPC6;1)	4.31051
TRINITY_DN121141_c0_g1_i8	Probable protein phosphatase 2C 5 (AtPP2C05) (EC 3.1.3.16)	-4.28492
TRINITY_DN102262_c0_g2_i1	Probable protein phosphatase 2C 9 (OsPP2C09) (EC 3.1.3.16)	2.70502
TRINITY_DN118629_c0_g1_i6	Probable protein phosphatase 2C 73 (AtPP2C73) (EC 3.1.3.16) (AtPPC6;7)	-1.20668
TRINITY_DN104517_c0_g1_i7	Probable protein phosphatase 2C 71 (OsPP2C71) (EC 3.1.3.16)	-1.93517
TRINITY_DN98889_c1_g1_i2	Probable protein phosphatase 2C 64 (AtPP2C64) (EC 3.1.3.16)	1.57162
TRINITY_DN108058_c0_g1_i1	Probable protein phosphatase 2C 6 (OsPP2C06) (EC 3.1.3.16) (ABI1-like protein 1) (OsABI-LIKE1) (OsABIL1)	1.94702
TRINITY_DN112087_c2_g1_i1	Probable protein phosphatase 2C 55 (AtPP2C55) (EC 3.1.3.16)	-1.61613
TRINITY_DN104673_c0_g1_i1	Probable protein phosphatase 2C 15 (AtPP2C15) (EC 3.1.3.16)	3.91029	SS
TRINITY_DN31325_c2_g2_i2	Probable protein phosphatase 2C 2 (AtPP2C02) (EC 3.1.3.16) (Protein phosphatase AP2C2)	2.4859
TRINITY_DN85492_c0_g1_i3	Probable protein phosphatase 2C 21 (OsPP2C21) (EC 3.1.3.16)	1.85444
TRINITY_DN106349_c0_g1_i1	Probable protein phosphatase 2C 23 (AtPP2C23) (EC 3.1.3.16) (Protein POLTERGEIST-LIKE 4) (Protein phosphatase 2C PLL4) (PP2C PLL4)	2.29909
TRINITY_DN121390_c2_g3_i2	Probable protein phosphatase 2C 30 (AtPP2C30) (EC 3.1.3.16) (AthPP2C5)	4.21184
TRINITY_DN18791_c1_g1_i6	Probable protein phosphatase 2C 25 (AtPP2C25) (EC 3.1.3.16) (Protein phosphatase AP2C1)	3.96412
TRINITY_DN113126_c0_g3_i3	Probable protein phosphatase 2C 24 (AtPP2C24) (EC 3.1.3.16)	3.12778
TRINITY_DN111448_c4_g1_i1	Probable protein phosphatase 2C 35 (AtPP2C35) (EC 3.1.3.16)	2.86107
TRINITY_DN26115_c2_g1_i1	Probable protein phosphatase 2C 59 (AtPP2C59) (EC 3.1.3.16) (HopW1-1-interacting protein 2) (Protein phosphatase 2C WIN2) (PP2C WIN2)	2.02894
TRINITY_DN20947_c1_g2_i1	Probable protein phosphatase 2C 5 (AtPP2C05) (EC 3.1.3.16)	2.55249
TRINITY_DN99905_c1_g1_i3	Probable protein phosphatase 2C 55 (AtPP2C55) (EC 3.1.3.16)	-1.53845
TRINITY_DN121434_c2_g1_i5	Probable protein phosphatase 2C 63 (AtPP2C63) (EC 3.1.3.16)	3.39298
TRINITY_DN104517_c0_g1_i7	Probable protein phosphatase 2C 71 (OsPP2C71) (EC 3.1.3.16)	-1.53636
TRINITY_DN24402_c0_g1_i4	Probable protein phosphatase 2C 73 (AtPP2C73) (EC 3.1.3.16) (AtPPC6;7)	-4.09903
TRINITY_DN102262_c0_g2_i1	Probable protein phosphatase 2C 9 (OsPP2C09) (EC 3.1.3.16)	2.00131
Root
TRINITY_DN116921_c0_g1_i5	Mitogen-activated protein kinase 14 (MAP kinase 14) (MAPK 14) (EC 2.7.11.24) (Mitogen-activated protein kinase 2) (MAP kinase 2) (MPK2)	-2.84687	DS
TRINITY_DN119941_c0_g1_i1	Mitogen-activated protein kinase 3 (MAP kinase 3) (MAPK 3) (EC 2.7.11.24) (ERT2) (Extracellular signal-regulated kinase 1) (ERK-1) (Insulin-stimulated MAP2 kinase) (MAP kinase isoform p44) (p44-MAPK) (Microtubule-associated protein 2 kinase) (p44-ERK1)	-2.25379
TRINITY_DN32877_c3_g2_i1	Mitogen-activated protein kinase homolog 1 (EC 2.7.11.24) (PMEK1)	1.17722
TRINITY_DN104051_c2_g1_i3	Mitogen-activated protein kinase kinase kinase 12 (EC 2.7.11.25) (Dual leucine zipper bearing kinase) (DLK) (Leucine-zipper protein kinase) (ZPK) (MAPK-upstream kinase) (MUK) (Mixed lineage kinase)	-4.90732
TRINITY_DN118625_c0_g3_i2	Mitogen-activated protein kinase kinase kinase 15 (EC 2.7.11.25) (Apoptosis signal-regulating kinase 3) (MAPK/ERK kinase kinase 15) (MEK kinase 15) (MEKK 15)	-2.3574
TRINITY_DN94230_c0_g1_i4	Mitogen-activated protein kinase kinase kinase 5 (EC 2.7.11.25) (Apoptosis signal-regulating kinase 1) (ASK-1) (MAPK/ERK kinase kinase 5) (MEK kinase 5) (MEKK 5)	-1.25031
TRINITY_DN122722_c2_g1_i1	Mitogen-activated protein kinase kinase kinase 7 (EC 2.7.11.25) (TGF-beta-activated kinase 1) (dTAK1)	-2.23588
TRINITY_DN121241_c0_g1_i4	Mitogen-activated protein kinase kinase kinase kinase 3 (EC 2.7.11.1) (Germinal center kinase-related protein kinase) (GLK) (MAPK/ERK kinase kinase kinase 3) (MEK kinase kinase 3) (MEKKK 3)	-2.74702
TRINITY_DN84661_c0_g1_i1	Mitogen-activated protein kinase kinase kinase kinase 5 (EC 2.7.11.1) (Kinase homologous to SPS1/STE20) (KHS) (MAPK/ERK kinase kinase kinase 5) (MEK kinase kinase 5) (MEKKK 5)	-2.51088
TRINITY_DN122171_c2_g1_i1	Mitogen-activated protein kinase-binding protein 1 (JNK-binding protein 1) (JNKBP-1)	-2.46949
TRINITY_DN122820_c3_g1_i9	Mitogen-activated protein kinase (EC 2.7.11.24) (FsMAPK)	-4.28433	SS
TRINITY_DN99254_c0_g1_i2	Mitogen-activated protein kinase 1 (MAP kinase 1) (EC 2.7.11.24) (MAP kinase 6) (OsMAPK6) (OsSIPK)	-5.24683
TRINITY_DN98620_c0_g1_i4	Mitogen-activated protein kinase 14 (MAP kinase 14) (EC 2.7.11.24)	-5.04633
TRINITY_DN24784_c2_g1_i1	Mitogen-activated protein kinase 16 (AtMPK16) (MAP kinase 16) (EC 2.7.11.24)	-3.0951
TRINITY_DN87778_c0_g1_i2	Mitogen-activated protein kinase 18 (AtMPK18) (MAP kinase 18) (EC 2.7.11.24)	1.08787
TRINITY_DN95388_c1_g1_i1	Mitogen-activated protein kinase 4 (AtMPK4) (MAP kinase 4) (EC 2.7.11.24)	-4.28433
TRINITY_DN33481_c4_g1_i6	Mitogen-activated protein kinase homolog MMK2 (EC 2.7.11.24)	-4.77652
TRINITY_DN102736_c4_g2_i1	Mitogen-activated protein kinase homolog NTF6 (EC 2.7.11.24) (P43)	-4.28433
TRINITY_DN36616_c4_g1_i7	Mitogen-activated protein kinase kinase 2 (AtMAP2Kbeta) (AtMKK2) (MAP kinase kinase 2) (EC 2.7.12.2)	-4.77653
TRINITY_DN96883_c1_g1_i7	Mitogen-activated protein kinase kinase kinase 1 (ARAKIN) (AtMEKK1) (MAP kinase kinase kinase 1) (EC 2.7.11.25)	-2.40356
TRINITY_DN104463_c4_g1_i2	Mitogen-activated protein kinase kinase kinase 11 (EC 2.7.11.25) (Mixed lineage kinase 3) (Src-homology 3 domain-containing proline-rich kinase)	-5.03076
TRINITY_DN110173_c0_g2_i1	Mitogen-activated protein kinase 12 (MAP kinase 12) (EC 2.7.11.24) (Blast- and wound-induced MAP kinase 1) (MAP kinase 1) (OsBWMK1) (OsMAPK1)	-2.03717	WS
TRINITY_DN116921_c0_g1_i5	Mitogen-activated protein kinase 14 (MAP kinase 14) (MAPK 14) (EC 2.7.11.24) (Mitogen-activated protein kinase 2) (MAP kinase 2) (MPK2)	-5.12405
TRINITY_DN38472_c4_g2_i1	Mitogen-activated protein kinase 15 (MAP kinase 15) (MAPK 15) (EC 2.7.11.24) (Extracellular signal-regulated kinase 7) (ERK-7) (Extracellular signal-regulated kinase 8) (ERK-8)	-1.31217
TRINITY_DN24784_c2_g2_i1	Mitogen-activated protein kinase 16 (AtMPK16) (MAP kinase 16) (EC 2.7.11.24)	-1.69015
TRINITY_DN24591_c5_g1_i1	Mitogen-activated protein kinase 18 (AtMPK18) (MAP kinase 18) (EC 2.7.11.24)	-2.14949
TRINITY_DN32877_c3_g3_i1	Mitogen-activated protein kinase 2 (AtMPK2) (MAP kinase 2) (EC 2.7.11.24)	-1.44906
TRINITY_DN119941_c0_g1_i1	Mitogen-activated protein kinase 3 (MAP kinase 3) (MAPK 3) (EC 2.7.11.24) (ERT2) (Extracellular signal-regulated kinase 1) (ERK-1) (Insulin-stimulated MAP2 kinase) (MAP kinase isoform p44) (p44-MAPK) (Microtubule-associated protein 2 kinase) (p44-ERK1)	-5.22801
TRINITY_DN34675_c1_g4_i1	Mitogen-activated protein kinase 7 (MAP kinase 7) (EC 2.7.11.24) (MAP kinase 6) (OsMAPK6)	-1.3816
TRINITY_DN114616_c1_g3_i1	Calcineurin B homologous protein 1 (Calcineurin B-like protein) (Calcium-binding protein CHP) (Calcium-binding protein p22) (EF-hand calcium-binding domain-containing protein p22)	-2.95125	DS
TRINITY_DN111617_c0_g1_i5	Calcineurin B-like protein 9	1.21634
TRINITY_DN109887_c0_g1_i2	Calcineurin B-like protein 1	-4.46769	SS
TRINITY_DN112897_c0_g1_i2	Calcineurin B-like protein 10 (SOS3-like calcium binding protein 8) (SCaBP8)	-4.46769
TRINITY_DN107711_c1_g1_i2	Calcineurin B-like protein 3	-4.90923
TRINITY_DN100260_c1_g1_i1	Calcineurin B-like protein 4	-9.24028
TRINITY_DN34903_c1_g1_i2	Calcineurin B-like protein 4 (Protein SALT OVERLY SENSITIVE 3)	-9.11179
TRINITY_DN111617_c1_g1_i1	Calcineurin B-like protein 2 (SOS3-like calcium-binding protein 1)	-1.3128	WS
TRINITY_DN35087_c3_g2_i1	CBL-interacting serine/threonine-protein kinase 12 (EC 2.7.11.1) (SNF1-related kinase 3.9) (SOS2-like protein kinase PKS8)	1.98688	DS
TRINITY_DN23776_c4_g1_i1	CBL-interacting serine/threonine-protein kinase 23 (EC 2.7.11.1) (Protein LOW-K(+)-SENSITIVE 1) (SNF1-related kinase 3.23) (SOS2-like protein kinase PKS17)	-1.12077
TRINITY_DN26535_c0_g2_i1	CBL-interacting serine/threonine-protein kinase 25 (EC 2.7.11.1) (SNF1-related kinase 3.25) (SOS2-like protein kinase PKS25)	1.52241
TRINITY_DN114426_c0_g1_i1	CBL-interacting serine/threonine-protein kinase 4 (EC 2.7.11.1) (SNF1-related kinase 3.3) (SOS2-like protein kinase PKS9)	1.55475
TRINITY_DN37517_c2_g1_i1	CBL-interacting serine/threonine-protein kinase 7 (EC 2.7.11.1) (SNF1-related kinase 3.10) (SOS2-like protein kinase PKS7) (Serine/threonine-protein kinase SR2) (AtSR2) (AtSRPK1)	1.47367
TRINITY_DN32131_c1_g1_i1	CBL-interacting serine/threonine-protein kinase 11 (EC 2.7.11.1) (SNF1-related kinase 3.22) (SOS2-like protein kinase PKS5) (SOS3-interacting protein 4)	-3.62368	SS
TRINITY_DN116401_c1_g1_i1	CBL-interacting serine/threonine-protein kinase 1 (EC 2.7.11.1) (SNF1-related kinase 3.16) (SOS2-like protein kinase PKS13)	-4.77652
TRINITY_DN100040_c0_g1_i1	CBL-interacting serine/threonine-protein kinase 14 (EC 2.7.11.1) (SNF1-related kinase 3.15) (SOS2-like protein kinase PKS24) (Serine/threonine-protein kinase SR1) (AtSR1)	-4.4677
TRINITY_DN97111_c0_g2_i14	CBL-interacting serine/threonine-protein kinase 24 (EC 2.7.11.1) (Protein SALT OVERLY SENSITIVE 2) (SNF1-related kinase 3.11)	-2.82596
TRINITY_DN29024_c1_g2_i2	CBL-interacting serine/threonine-protein kinase 5 (EC 2.7.11.1) (SNF1-related kinase 3.24) (SOS2-like protein kinase PKS19)	-4.90923
TRINITY_DN107890_c1_g1_i1	CBL-interacting serine/threonine-protein kinase 12 (EC 2.7.11.1) (SNF1-related kinase 3.9) (SOS2-like protein kinase PKS8)	-1.81162	WS
TRINITY_DN26535_c0_g2_i1	CBL-interacting serine/threonine-protein kinase 25 (EC 2.7.11.1) (SNF1-related kinase 3.25) (SOS2-like protein kinase PKS25)	-1.81162
TRINITY_DN91241_c2_g2_i1	CBL-interacting serine/threonine-protein kinase 4 (EC 2.7.11.1) (SNF1-related kinase 3.3) (SOS2-like protein kinase PKS9)	-4.36153
TRINITY_DN32321_c0_g3_i1	CBL-interacting serine/threonine-protein kinase 7 (EC 2.7.11.1) (SNF1-related kinase 3.10) (SOS2-like protein kinase PKS7) (Serine/threonine-protein kinase SR2) (AtSR2) (AtSRPK1)	-4.69137
TRINITY_DN122207_c0_g2_i1	CBL-interacting serine/threonine-protein kinase 6 (EC 2.7.11.1) (SNF1-related kinase 3.14) (SOS2-like protein kinase PKS4) (SOS3-interacting protein 3)	-1.84684
TRINITY_DN96303_c0_g3_i1	Serine/threonine/tyrosine-protein kinase HT1 (EC 2.7.10.1) (EC 2.7.11.1) (High leaf temperature protein 1)	-1.00123	DS
TRINITY_DN94283_c1_g2_i1	Serine/threonine/tyrosine-protein kinase HT1 (EC 2.7.10.1) (EC 2.7.11.1) (High leaf temperature protein 1)	-4.07422	SS
TRINITY_DN101627_c0_g1_i1	Serine/threonine-protein kinase EDR1 (EC 2.7.11.1) (MAPKK kinase EDR1) (Protein ENHANCED DISEASE RESISTANCE 1) (AtEDR1) (Serine/threonine/tyrosine-protein kinase 10)	-4.05603	WS
TRINITY_DN32137_c0_g3_i4	Calcium-dependent protein kinase 1 (AtCDPK 1) (CDPK 1) (EC 2.7.11.1) (Calcium-dependent protein kinase isoform AK1)	1.32477	DS
TRINITY_DN97472_c0_g1_i4	Calcium-dependent protein kinase 13 (EC 2.7.11.1)	-1.7482
TRINITY_DN86142_c0_g1_i1	Calcium-dependent protein kinase 15 (EC 2.7.11.1)	-3.71761
TRINITY_DN31771_c0_g1_i5	Calcium-dependent protein kinase 1 (AtCDPK 1) (CDPK 1) (EC 2.7.11.1) (Calcium-dependent protein kinase isoform AK1)	1.56404	SS
TRINITY_DN116473_c1_g3_i1	Calcium-dependent protein kinase 10 (EC 2.7.11.1) (Calcium-dependent protein kinase isoform CDPK1) (AtCDPK1)	-4.46769
TRINITY_DN26276_c1_g1_i5	Calcium-dependent protein kinase 16 (EC 2.7.11.1)	-1.94447
TRINITY_DN117467_c1_g1_i1	Calcium-dependent protein kinase 26 (EC 2.7.11.1)	-4.90923
TRINITY_DN99610_c1_g3_i1	Calcium-dependent protein kinase 28 (EC 2.7.11.1)	-5.14285
TRINITY_DN31771_c0_g2_i1	Calcium-dependent protein kinase 30 (EC 2.7.11.1) (Calcium-dependent protein kinase isoform CDPK1a) (AtCDPK1a)	-4.46769
TRINITY_DN98820_c1_g1_i5	Calcium-dependent protein kinase 32 (EC 2.7.11.1)	-5.24684
TRINITY_DN20445_c0_g1_i2	Calcium-dependent protein kinase 7 (EC 2.7.11.1) (Calmodulin-domain protein kinase CDPK isoform 7)	-4.77652
TRINITY_DN116478_c0_g1_i5	Calcium-transporting ATPase (EC 7.2.2.10) (Calcium pump)	-5.74997	SS
TRINITY_DN38150_c0_g1_i3	Calcium-transporting ATPase 1 (EC 7.2.2.10) (BACCA1)	-4.77652
TRINITY_DN113643_c0_g1_i3	Calcium-transporting ATPase 10, plasma membrane-type (EC 7.2.2.10) (Ca(2+)-ATPase isoform 10)	-4.46769
TRINITY_DN98352_c1_g1_i1	Calcium-transporting ATPase 9, plasma membrane-type (EC 7.2.2.10) (Ca(2+)-ATPase isoform 9)	-6.54579
TRINITY_DN107497_c3_g1_i2	Calcium-transporting ATPase 9, plasma membrane-type (EC 7.2.2.10) (Ca(2+)-ATPase isoform 9)	-7.31558
TRINITY_DN33896_c2_g1_i5	Calcium-transporting ATPase 9, plasma membrane-type (EC 7.2.2.10) (Ca(2+)-ATPase isoform 9)	-1.79916
TRINITY_DN111564_c1_g1_i31	Calcium-transporting ATPase PAT1 (EC 7.2.2.10)	-4.46769
TRINITY_DN97472_c0_g1_i4	Calcium-dependent protein kinase 13 (EC 2.7.11.1)	-7.0194	WS
TRINITY_DN35741_c2_g3_i1	Calcium-dependent protein kinase 14 (EC 2.7.11.1)	2.49018
TRINITY_DN86142_c0_g1_i1	Calcium-dependent protein kinase 15 (EC 2.7.11.1)	-5.32497
TRINITY_DN34806_c1_g1_i5	Calcium-dependent protein kinase 16 (EC 2.7.11.1)	-1.48044
TRINITY_DN21384_c1_g2_i1	Calcium-dependent protein kinase 2 (OsCDPK2) (OsCPK2) (EC 2.7.11.1)	1.92436
TRINITY_DN109149_c1_g2_i6	Calcium-dependent protein kinase 28 (EC 2.7.11.1)	-1.4867
TRINITY_DN32323_c2_g3_i2	Calcium-dependent protein kinase 3 (EC 2.7.11.1) (Calcium-dependent protein kinase isoform CDPK6) (AtCDPK6)	1.8087
TRINITY_DN32715_c0_g3_i1	Calcium-dependent protein kinase 30 (EC 2.7.11.1) (Calcium-dependent protein kinase isoform CDPK1a) (AtCDPK1a)	-2.34403
TRINITY_DN20606_c0_g2_i1	Calcium-dependent protein kinase 33 (EC 2.7.11.1)	1.0576
TRINITY_DN35019_c2_g3_i2	Calcium-dependent protein kinase 5 (EC 2.7.11.1) (Calmodulin-domain protein kinase CDPK isoform 5)	-1.57647
TRINITY_DN33620_c2_g2_i1	Calcium-dependent protein kinase 7 (EC 2.7.11.1) (Calmodulin-domain protein kinase CDPK isoform 7)	-4.44922
TRINITY_DN33620_c2_g1_i6	Calcium-dependent protein kinase 8 (EC 2.7.11.1) (Calcium-dependent protein kinase isoform CDPK19) (AtCDPK19)	4.33018
TRINITY_DN113308_c1_g2_i1	Probable protein phosphatase 2C 12 (AtPP2C12) (EC 3.1.3.16)	3.69979	DS
TRINITY_DN100640_c3_g2_i2	Probable protein phosphatase 2C 15 (AtPP2C15) (EC 3.1.3.16)	1.49167	SS
TRINITY_DN120922_c0_g1_i1	Probable protein phosphatase 2C 2 (AtPP2C02) (EC 3.1.3.16) (Protein phosphatase AP2C2)	1.22308
TRINITY_DN18791_c1_g1_i1	Probable protein phosphatase 2C 25 (AtPP2C25) (EC 3.1.3.16) (Protein phosphatase AP2C1)	-2.67206
TRINITY_DN18791_c1_g1_i5	Probable protein phosphatase 2C 30 (AtPP2C30) (EC 3.1.3.16) (AthPP2C5)	-1.3679
TRINITY_DN113421_c0_g1_i1	Probable protein phosphatase 2C 33 (AtPP2C33) (EC 3.1.3.16) (AtPPC6;1)	1.11765
TRINITY_DN34051_c0_g1_i6	Probable protein phosphatase 2C 4 (AtPP2C04) (EC 3.1.3.16) (Protein POLTERGEIST-LIKE 5) (Protein phosphatase 2C PLL5) (PP2C PLL5)	-2.22682
TRINITY_DN121141_c0_g1_i8	Probable protein phosphatase 2C 5 (AtPP2C05) (EC 3.1.3.16)	2.93802
TRINITY_DN24377_c0_g2_i1	Probable protein phosphatase 2C 58 (OsPP2C58) (EC 3.1.3.16)	1.24119
TRINITY_DN29366_c0_g3_i4	Probable protein phosphatase 2C 63 (AtPP2C63) (EC 3.1.3.16)	1.13374
TRINITY_DN106796_c0_g2_i1	Probable protein phosphatase 2C 72 (AtPP2C72) (EC 3.1.3.16)	-2.31881
TRINITY_DN29464_c2_g1_i3	Probable protein phosphatase 2C 9 (AtPP2C09) (EC 3.1.3.16) (Phytochrome-associated protein phosphatase 2C) (PAPP2C)	1.38262
TRINITY_DN26031_c2_g1_i3	Protein phosphatase 2C 16 (AtPP2C16) (EC 3.1.3.16) (AtP2C-HA) (Protein HYPERSENSITIVE TO ABA 1) (Protein phosphatase 2C HAB1) (PP2C HAB1)	-6.66321
TRINITY_DN106227_c4_g1_i2	Protein phosphatase 2C 3 (AtPP2C03) (EC 3.1.3.16) (Protein AKT1-INTERACTING 1) (Protein HIGHLY ABA-INDUCED PP2C 2) (Protein HONSU) (Protein phosphatase 2C AIP1) (PP2C AIP1)	4.93657
TRINITY_DN99721_c0_g1_i1	Protein phosphatase 2C 57 (AtPP2C57) (EC 3.1.3.16) (Protein phosphatase 2C PPH1) (PP2C PPH1)	-1.04067
TRINITY_DN36549_c1_g1_i12	Protein phosphatase 2C and cyclic nucleotide-binding/kinase domain-containing protein [Includes: Probable protein phosphatase 2C 19 (AtPP2C19) (EC 3.1.3.16); Probable inactive cyclic nucleotide-dependent protein kinase At2g20050]	4.93657
TRINITY_DN113097_c0_g3_i2	Probable protein phosphatase 2C 10 (AtPP2C10) (EC 3.1.3.16)	-2.04281
TRINITY_DN115880_c0_g1_i1	Probable protein phosphatase 2C 11 (OsPP2C11) (EC 3.1.3.16)	-5.03076
TRINITY_DN104673_c1_g2_i6	Probable protein phosphatase 2C 15 (AtPP2C15) (EC 3.1.3.16)	-1.23857
TRINITY_DN113491_c1_g2_i2	Probable protein phosphatase 2C 2 (OsPP2C02) (EC 3.1.3.16)	-4.63036
TRINITY_DN107056_c1_g1_i5	Probable protein phosphatase 2C 26 (AtPP2C26) (EC 3.1.3.16)	-1.04651
TRINITY_DN34661_c2_g2_i5	Probable protein phosphatase 2C 28 (OsPP2C28) (EC 3.1.3.16)	-1.04652
TRINITY_DN113421_c1_g1_i7	Probable protein phosphatase 2C 33 (AtPP2C33) (EC 3.1.3.16) (AtPPC6;1)	-4.77653
TRINITY_DN24402_c0_g2_i6	Probable protein phosphatase 2C 34 (AtPP2C34) (EC 3.1.3.16)	1.05349
TRINITY_DN106349_c0_g3_i1	Probable protein phosphatase 2C 4 (AtPP2C04) (EC 3.1.3.16) (Protein POLTERGEIST-LIKE 5) (Protein phosphatase 2C PLL5) (PP2C PLL5)	-1.4876
TRINITY_DN112948_c1_g1_i2	Probable protein phosphatase 2C 40 (AtPP2C40) (EC 3.1.3.16) (Protein phosphatase 2C homolog 1)	-3.91994
TRINITY_DN35134_c1_g1_i1	Probable protein phosphatase 2C 41 (OsPP2C41) (EC 3.1.3.16)	-4.63036	WS
TRINITY_DN121141_c0_g1_i8	Probable protein phosphatase 2C 5 (AtPP2C05) (EC 3.1.3.16)	-8.0625
TRINITY_DN37687_c1_g1_i2	Probable protein phosphatase 2C 51 (AtPP2C51) (EC 3.1.3.16)	-7.5802
TRINITY_DN37145_c2_g4_i1	Probable protein phosphatase 2C 55 (AtPP2C55) (EC 3.1.3.16)	-4.77652
TRINITY_DN112376_c1_g3_i1	Probable protein phosphatase 2C 58 (AtPP2C58) (EC 3.1.3.16)	-1.94928
TRINITY_DN101993_c1_g2_i3	Probable protein phosphatase 2C 59 (AtPP2C59) (EC 3.1.3.16) (HopW1-1-interacting protein 2) (Protein phosphatase 2C WIN2) (PP2C WIN2)	-1.73993
TRINITY_DN85075_c0_g1_i3	Probable protein phosphatase 2C 62 (AtPP2C62) (EC 3.1.3.16)	-4.77653
TRINITY_DN28681_c0_g1_i11	Probable protein phosphatase 2C 67 (AtPP2C67) (EC 3.1.3.16)	-6.20018
TRINITY_DN24402_c0_g1_i4	Probable protein phosphatase 2C 73 (AtPP2C73) (EC 3.1.3.16) (AtPPC6;7)	-1.76801
TRINITY_DN106512_c2_g4_i2	Probable protein phosphatase 2C 79 (AtPP2C79) (EC 3.1.3.16)	-5.03076
TRINITY_DN108058_c0_g2_i1	Protein phosphatase 2C 16 (AtPP2C16) (EC 3.1.3.16) (AtP2C-HA) (Protein HYPERSENSITIVE TO ABA 1) (Protein phosphatase 2C HAB1) (PP2C HAB1)	1.92564589415673
TRINITY_DN21082_c3_g4_i2	Protein phosphatase 2C 16 (AtPP2C16) (EC 3.1.3.16) (AtP2C-HA) (Protein HYPERSENSITIVE TO ABA 1) (Protein phosphatase 2C HAB1) (PP2C HAB1)	0.952772594494031
TRINITY_DN106558_c2_g2_i7	Protein phosphatase 2C 29 (AtPP2C29) (EC 3.1.3.16) (Protein POLTERGEIST-LIKE 1) (Protein phosphatase 2C PLL1) (PP2C PLL1)	4.26598288941097
TRINITY_DN38011_c4_g1_i1	Protein phosphatase 2C 3 (AtPP2C03) (EC 3.1.3.16) (Protein AKT1-INTERACTING 1) (Protein HIGHLY ABA-INDUCED PP2C 2) (Protein HONSU) (Protein phosphatase 2C AIP1) (PP2C AIP1)	1.95122029094215
TRINITY_DN106227_c4_g2_i3	Protein phosphatase 2C 3 (AtPP2C03) (EC 3.1.3.16) (Protein AKT1-INTERACTING 1) (Protein HIGHLY ABA-INDUCED PP2C 2) (Protein HONSU) (Protein phosphatase 2C AIP1) (PP2C AIP1)	1.73200346219347
TRINITY_DN113126_c1_g3_i1	Protein phosphatase 2C 37 (AtPP2C37) (EC 3.1.3.16) (Protein ABA-HYPERSENSITIVE GERMINATION 3) (Protein phosphatase 2C A) (PP2CA)	3.03038451304667
TRINITY_DN102262_c0_g3_i1	Protein phosphatase 2C 37 (AtPP2C37) (EC 3.1.3.16) (Protein ABA-HYPERSENSITIVE GERMINATION 3) (Protein phosphatase 2C A) (PP2CA)	1.12150793582202
TRINITY_DN109529_c0_g3_i4	Protein phosphatase 2C 56 (AtPP2C56) (EC 3.1.3.16) (Protein ABSCISIC ACID-INSENSITIVE 1) (Protein phosphatase 2C ABI1) (PP2C ABI1)	5.01199760643265
TRINITY_DN109529_c0_g3_i6	Protein phosphatase 2C 56 (AtPP2C56) (EC 3.1.3.16) (Protein ABSCISIC ACID-INSENSITIVE 1) (Protein phosphatase 2C ABI1) (PP2C ABI1)	4.2659742348541
TRINITY_DN36553_c2_g3_i1	Protein phosphatase 2C 7 (AtPP2C07) (EC 3.1.3.16) (Protein HYPERSENSITIVE TO ABA 2) (Protein phosphatase 2C HAB2) (PP2C HAB2)	1.42311599551244
TRINITY_DN26712_c0_g1_i2	Probable protein phosphatase 2C 10 (AtPP2C10) (EC 3.1.3.16)	1.41679387971245
TRINITY_DN33582_c0_g2_i1	Probable protein phosphatase 2C 13 (AtPP2C13) (EC 3.1.3.16)	1.58191554179969
TRINITY_DN100640_c3_g2_i2	Probable protein phosphatase 2C 15 (AtPP2C15) (EC 3.1.3.16)	4.05603800715393
TRINITY_DN31325_c2_g2_i2	Probable protein phosphatase 2C 2 (AtPP2C02) (EC 3.1.3.16) (Protein phosphatase AP2C2)	2.14910267148105
TRINITY_DN85492_c0_g1_i3	Probable protein phosphatase 2C 21 (OsPP2C21) (EC 3.1.3.16)	4.36646429136856
TRINITY_DN113126_c1_g1_i1	Probable protein phosphatase 2C 24 (AtPP2C24) (EC 3.1.3.16)	1.4401868246964
TRINITY_DN18791_c1_g1_i1	Probable protein phosphatase 2C 25 (AtPP2C25) (EC 3.1.3.16) (Protein phosphatase AP2C1)	2.7286579661319
TRINITY_DN31301_c0_g4_i3	Probable protein phosphatase 2C 27 (AtPP2C27) (EC 3.1.3.16) (Probable protein phosphatase 2C G group 1) (AtPP2CG1)	1.53871399442667
TRINITY_DN121124_c3_g3_i1	Probable protein phosphatase 2C 30 (AtPP2C30) (EC 3.1.3.16) (AthPP2C5)	1.0881434738184
TRINITY_DN19503_c1_g1_i9	Probable protein phosphatase 2C 34 (AtPP2C34) (EC 3.1.3.16)	2.06604656106125
TRINITY_DN38674_c2_g1_i1	Probable protein phosphatase 2C 36 (OsPP2C36) (EC 3.1.3.16)	-1.33259314705011
TRINITY_DN106349_c0_g3_i5	Probable protein phosphatase 2C 4 (AtPP2C04) (EC 3.1.3.16) (Protein POLTERGEIST-LIKE 5) (Protein phosphatase 2C PLL5) (PP2C PLL5)	4.44922244387059
